# Supplementary material for: Biochemical-free enrichment or depletion of RNA classes in real-time during direct RNA sequencing with RISER
Source: Nat Commun. 2024 May 24;15:4422. doi: 10.1038/s41467-024-48673-8 (PMC11126589; doi:10.1038/s41467-024-48673-8)
Supplement: Supplementary file 4 — Source Data Files [file 41467_2024_48673_MOESM4_ESM.zip]

Archive with 66 entries (65 files):
- Source Data/
- Source Data/supp_fig10e.tsv
- Source Data/main_fig5a.tsv
- Source Data/supp_fig10c.tsv
- Source Data/supp_fig10f.tsv
- Source Data/supp_fig10d.tsv
- Source Data/main_fig5c.tsv
- Source Data/main_fig5b.tsv
- Source Data/main_fig5d.tsv
- Source Data/main_fig5e_globin_mRNA.tsv
- Source Data/main_fig5e_other_mRNA.tsv
- Source Data/main_fig5f.tsv
- Source Data/supp_fig1a.tsv
- Source Data/supp_fig1b.tsv
- Source Data/supp_fig1c.tsv
- Source Data/supp_fig1d.tsv
- Source Data/main_fig1b.tsv
- Source Data/main_fig1c.tsv
- Source Data/main_fig1d.tsv
- Source Data/main_fig1e.tsv
- Source Data/supp_fig2c.tsv
- Source Data/supp_fig2d.tsv
- Source Data/main_fig2a.tsv
- Source Data/main_fig2b.tsv
- Source Data/main_fig2c.tsv
- Source Data/main_fig3c.tsv
- Source Data/main_fig3d.tsv
- Source Data/main_fig3a.tsv
- Source Data/main_fig3b.tsv
- Source Data/main_fig3e.tsv
- Source Data/main_fig3f.tsv
- Source Data/main_fig3g.tsv
- Source Data/main_fig3h.tsv
- Source Data/supp_fig4.tsv
- Source Data/supp_fig5.tsv
- Source Data/main_fig5g.tsv
- Source Data/supp_fig11a.tsv
- Source Data/main_fig4d.tsv
- Source Data/main_fig4e.tsv
- Source Data/supp_fig7a.tsv
- Source Data/supp_fig7b.tsv
- Source Data/supp_fig8a.tsv
- Source Data/supp_fig8b.tsv
- Source Data/supp_fig8c.tsv
- Source Data/supp_fig8d.tsv
- Source Data/main_fig4a.tsv
- Source Data/main_fig4c_lncRNA.tsv
- Source Data/main_fig4c_mRNA.tsv
- Source Data/main_fig4c_mtRNA.tsv
- Source Data/main_fig4b_lncRNA.tsv
- Source Data/main_fig4b_mRNA.tsv
- Source Data/main_fig4b_mtRNA.tsv
- Source Data/supp_fig9a.tsv
- Source Data/supp_fig9b.tsv
- Source Data/supp_fig6.tsv
- Source Data/supp_fig10a.tsv
- Source Data/supp_fig10b.tsv
- Source Data/supp_fig11b.tsv
- Source Data/supp_fig12a.tsv
- Source Data/supp_fig12b.tsv
- Source Data/supp_fig12c.tsv
- Source Data/supp_fig12d.tsv
- Source Data/supp_fig13a.tsv
- Source Data/supp_fig13b.tsv
- Source Data/supp_table5_cpu.tsv
- Source Data/supp_table5_gpu.tsv
