# Supplementary material for: Biochemical-free enrichment or depletion of RNA classes in real-time during direct RNA sequencing with RISER
Source: Nat Commun. 2024 May 24;15:4422. doi: 10.1038/s41467-024-48673-8 (PMC11126589; doi:10.1038/s41467-024-48673-8)
Supplement: Supplementary file 4 — Source Data Files [file 41467_2024_48673_MOESM4_ESM.zip › Source Data/supp_fig10e.tsv]

scan_number	time_h	mode	init_n_pores_avail	n_pores_avail	percent_pores_avail
1	1.5	control	392	392	100
1	1.5	deplete	424	424	100
2	3	control	392	347	88.5204081632653
2	3	deplete	424	386	91.0377358490566
3	4.5	control	392	339	86.4795918367347
3	4.5	deplete	424	354	83.49056603773585
4	6	control	392	303	77.29591836734694
4	6	deplete	424	320	75.47169811320755
5	7.5	control	392	279	71.1734693877551
5	7.5	deplete	424	275	64.85849056603774
6	9	control	392	258	65.81632653061224
6	9	deplete	424	256	60.37735849056604
7	10.5	control	392	239	60.96938775510205
7	10.5	deplete	424	237	55.89622641509434
8	12	control	392	231	58.92857142857143
8	12	deplete	424	212	50
9	13.5	control	392	219	55.86734693877551
9	13.5	deplete	424	181	42.68867924528302
10	15	control	392	204	52.04081632653062
10	15	deplete	424	181	42.68867924528302
11	16.5	control	392	194	49.48979591836735
11	16.5	deplete	424	158	37.264150943396224
12	18	control	392	186	47.44897959183674
12	18	deplete	424	153	36.08490566037736
13	19.5	control	392	166	42.3469387755102
13	19.5	deplete	424	134	31.60377358490566
14	21	control	392	163	41.58163265306122
14	21	deplete	424	139	32.78301886792453
15	22.5	control	392	155	39.54081632653062
15	22.5	deplete	424	126	29.71698113207547
16	24	control	392	136	34.69387755102041
16	24	deplete	424	125	29.4811320754717
