# Supplementary material for: Biochemical-free enrichment or depletion of RNA classes in real-time during direct RNA sequencing with RISER
Source: Nat Commun. 2024 May 24;15:4422. doi: 10.1038/s41467-024-48673-8 (PMC11126589; doi:10.1038/s41467-024-48673-8)
Supplement: Supplementary file 4 — Source Data Files [file 41467_2024_48673_MOESM4_ESM.zip › Source Data/supp_fig10c.tsv]

scan_number	time_h	mode	init_n_pores_avail	n_pores_avail	percent_pores_avail
1	1.5	control	816	816	100
1	1.5	deplete	791	791	100
2	3	control	816	756	92.64705882352942
2	3	deplete	791	742	93.80530973451327
3	4.5	control	816	688	84.31372549019608
3	4.5	deplete	791	661	83.56510745891276
4	6	control	816	645	79.04411764705883
4	6	deplete	791	605	76.48546144121366
5	7.5	control	816	591	72.42647058823529
5	7.5	deplete	791	531	67.13021491782554
6	9	control	816	541	66.29901960784314
6	9	deplete	791	459	58.02781289506953
7	10.5	control	816	462	56.61764705882353
7	10.5	deplete	791	385	48.67256637168141
8	12	control	816	417	51.10294117647059
8	12	deplete	791	330	41.719342604298355
9	13.5	control	816	356	43.627450980392155
9	13.5	deplete	791	274	34.639696586599236
10	15	control	816	314	38.48039215686275
10	15	deplete	791	222	28.06573957016435
11	16.5	control	816	267	32.720588235294116
11	16.5	deplete	791	187	23.640960809102403
12	18	control	816	229	28.063725490196077
12	18	deplete	791	142	17.9519595448799
13	19.5	control	816	211	25.857843137254903
13	19.5	deplete	791	120	15.170670037926676
14	21	control	816	184	22.54901960784314
14	21	deplete	791	85	10.745891276864729
15	22.5	control	816	133	16.29901960784314
15	22.5	deplete	791	73	9.22882427307206
16	24	control	816	104	12.745098039215685
16	24	deplete	791	73	9.22882427307206
