# Supplementary material for: Biochemical-free enrichment or depletion of RNA classes in real-time during direct RNA sequencing with RISER
Source: Nat Commun. 2024 May 24;15:4422. doi: 10.1038/s41467-024-48673-8 (PMC11126589; doi:10.1038/s41467-024-48673-8)
Supplement: Supplementary file 4 — Source Data Files [file 41467_2024_48673_MOESM4_ESM.zip › Source Data/supp_fig10f.tsv]

scan_number	time_h	mode	init_n_pores_avail	n_pores_avail	percent_pores_avail
1	1.5	control	680	680	100
1	1.5	deplete	715	715	100
2	3	control	680	606	89.11764705882354
2	3	deplete	715	623	87.13286713286713
3	4.5	control	680	555	81.61764705882352
3	4.5	deplete	715	557	77.90209790209789
4	6	control	680	526	77.3529411764706
4	6	deplete	715	550	76.92307692307693
5	7.5	control	680	474	69.70588235294117
5	7.5	deplete	715	492	68.8111888111888
6	9	control	680	449	66.02941176470588
6	9	deplete	715	470	65.73426573426573
7	10.5	control	680	427	62.794117647058826
7	10.5	deplete	715	433	60.55944055944056
8	12	control	680	377	55.44117647058824
8	12	deplete	715	388	54.26573426573427
9	13.5	control	680	348	51.17647058823529
9	13.5	deplete	715	365	51.048951048951054
10	15	control	680	325	47.794117647058826
10	15	deplete	715	341	47.69230769230769
11	16.5	control	680	291	42.79411764705882
11	16.5	deplete	715	308	43.07692307692308
12	18	control	680	274	40.294117647058826
12	18	deplete	715	285	39.86013986013986
13	19.5	control	680	257	37.794117647058826
13	19.5	deplete	715	259	36.22377622377622
14	21	control	680	231	33.970588235294116
14	21	deplete	715	234	32.72727272727273
15	22.5	control	680	216	31.76470588235294
15	22.5	deplete	715	215	30.069930069930066
16	24	control	680	196	28.823529411764703
16	24	deplete	715	211	29.510489510489514
