# Supplementary material for: Biochemical-free enrichment or depletion of RNA classes in real-time during direct RNA sequencing with RISER
Source: Nat Commun. 2024 May 24;15:4422. doi: 10.1038/s41467-024-48673-8 (PMC11126589; doi:10.1038/s41467-024-48673-8)
Supplement: Supplementary file 4 — Source Data Files [file 41467_2024_48673_MOESM4_ESM.zip › Source Data/supp_fig10d.tsv]

scan_number	time_h	mode	init_n_pores_avail	n_pores_avail	percent_pores_avail
1	1.5	control	797	797	100
1	1.5	deplete	809	809	100
2	3	control	797	764	95.8594730238394
2	3	deplete	809	777	96.04449938195303
3	4.5	control	797	742	93.099121706399
3	4.5	deplete	809	743	91.84177997527813
4	6	control	797	717	89.96235884567126
4	6	deplete	809	694	85.7849196538937
5	7.5	control	797	692	86.82559598494353
5	7.5	deplete	809	669	82.6946847960445
6	9	control	797	674	84.56712672521958
6	9	deplete	809	648	80.09888751545118
7	10.5	control	797	653	81.93224592220828
7	10.5	deplete	809	623	77.00865265760197
8	12	control	797	599	75.15683814303638
8	12	deplete	809	578	71.44622991347343
9	13.5	control	797	586	73.52572145545797
9	13.5	deplete	809	528	65.26576019777504
10	15	control	797	584	73.27478042659975
10	15	deplete	809	523	64.6477132262052
11	16.5	control	797	532	66.75031367628608
11	16.5	deplete	809	483	59.703337453646476
12	18	control	797	535	67.1267252195734
12	18	deplete	809	440	54.38813349814586
13	19.5	control	797	517	64.86825595984944
13	19.5	deplete	809	436	53.89369592088998
14	21	control	797	479	60.10037641154329
14	21	deplete	809	414	51.1742892459827
15	22.5	control	797	462	57.96737766624843
15	22.5	deplete	809	371	45.85908529048208
16	24	control	797	429	53.826850690087824
16	24	deplete	809	370	45.73547589616811
