# Supplementary material for: Biochemical-free enrichment or depletion of RNA classes in real-time during direct RNA sequencing with RISER
Source: Nat Commun. 2024 May 24;15:4422. doi: 10.1038/s41467-024-48673-8 (PMC11126589; doi:10.1038/s41467-024-48673-8)
Supplement: Supplementary file 4 — Source Data Files [file 41467_2024_48673_MOESM4_ESM.zip › Source Data/main_fig5c.tsv]

class	biotype	accuracy
target	globin_mRNA	97.4811320754717
other_RNA	lncRNA	99.54009433962264
other_RNA	other_mRNA	99.4811320754717
other_RNA	mtRNA	99.43985849056604
other_RNA	other	99.52830188679245
