# Supplementary material for: Biochemical-free enrichment or depletion of RNA classes in real-time during direct RNA sequencing with RISER
Source: Nat Commun. 2024 May 24;15:4422. doi: 10.1038/s41467-024-48673-8 (PMC11126589; doi:10.1038/s41467-024-48673-8)
Supplement: Supplementary file 4 — Source Data Files [file 41467_2024_48673_MOESM4_ESM.zip › Source Data/main_fig5d.tsv]

split_flowcell_condition	biotype	read_length
control	globin_mRNA	64
control	globin_mRNA	65
control	globin_mRNA	68
control	globin_mRNA	68
control	globin_mRNA	73
control	globin_mRNA	78
control	globin_mRNA	78
control	globin_mRNA	79
control	globin_mRNA	80
control	globin_mRNA	81
control	globin_mRNA	81
control	globin_mRNA	81
control	globin_mRNA	83
control	globin_mRNA	83
control	globin_mRNA	84
control	globin_mRNA	87
control	globin_mRNA	88
control	globin_mRNA	88
control	globin_mRNA	88
control	globin_mRNA	89
control	globin_mRNA	90
control	globin_mRNA	90
control	globin_mRNA	91
control	globin_mRNA	92
control	globin_mRNA	93
control	globin_mRNA	93
control	globin_mRNA	93
control	globin_mRNA	94
control	globin_mRNA	94
control	globin_mRNA	95
control	globin_mRNA	95
control	globin_mRNA	95
control	globin_mRNA	95
control	globin_mRNA	95
control	globin_mRNA	95
control	globin_mRNA	95
control	globin_mRNA	95
control	globin_mRNA	96
control	globin_mRNA	97
control	globin_mRNA	97
control	globin_mRNA	97
control	globin_mRNA	97
control	globin_mRNA	98
control	globin_mRNA	98
control	globin_mRNA	98
control	globin_mRNA	99
control	globin_mRNA	99
control	globin_mRNA	99
control	globin_mRNA	99
control	globin_mRNA	99
control	globin_mRNA	100
control	globin_mRNA	100
control	globin_mRNA	100
control	globin_mRNA	100
control	globin_mRNA	100
control	globin_mRNA	100
control	globin_mRNA	100
control	globin_mRNA	101
control	globin_mRNA	101
control	globin_mRNA	101
control	globin_mRNA	101
control	globin_mRNA	101
control	globin_mRNA	101
control	globin_mRNA	101
control	globin_mRNA	101
control	globin_mRNA	102
control	globin_mRNA	102
control	globin_mRNA	102
control	globin_mRNA	102
control	globin_mRNA	102
control	globin_mRNA	102
control	globin_mRNA	102
control	globin_mRNA	102
control	globin_mRNA	103
control	globin_mRNA	103
control	globin_mRNA	103
control	globin_mRNA	103
control	globin_mRNA	103
control	globin_mRNA	103
control	globin_mRNA	103
control	globin_mRNA	103
control	globin_mRNA	104
control	globin_mRNA	104
control	globin_mRNA	104
control	globin_mRNA	104
control	globin_mRNA	104
control	globin_mRNA	104
control	globin_mRNA	104
control	globin_mRNA	104
control	globin_mRNA	104
control	globin_mRNA	104
control	globin_mRNA	104
control	globin_mRNA	104
control	globin_mRNA	104
control	globin_mRNA	104
control	globin_mRNA	104
control	globin_mRNA	104
control	globin_mRNA	104
control	globin_mRNA	105
control	globin_mRNA	105
control	globin_mRNA	105
control	globin_mRNA	105
control	globin_mRNA	105
control	globin_mRNA	105
control	globin_mRNA	105
control	globin_mRNA	105
control	globin_mRNA	106
control	globin_mRNA	106
control	globin_mRNA	106
control	globin_mRNA	106
control	globin_mRNA	106
control	globin_mRNA	106
control	globin_mRNA	106
control	globin_mRNA	106
control	globin_mRNA	107
control	globin_mRNA	107
control	globin_mRNA	107
control	globin_mRNA	107
control	globin_mRNA	107
control	globin_mRNA	107
control	globin_mRNA	107
control	globin_mRNA	107
control	globin_mRNA	107
control	globin_mRNA	107
control	globin_mRNA	108
control	globin_mRNA	108
control	globin_mRNA	108
control	globin_mRNA	108
control	globin_mRNA	108
control	globin_mRNA	108
control	globin_mRNA	108
control	globin_mRNA	108
control	globin_mRNA	108
control	globin_mRNA	108
control	globin_mRNA	108
control	globin_mRNA	109
control	globin_mRNA	109
control	globin_mRNA	109
control	globin_mRNA	109
control	globin_mRNA	109
control	globin_mRNA	109
control	globin_mRNA	109
control	globin_mRNA	109
control	globin_mRNA	109
control	globin_mRNA	109
control	globin_mRNA	109
control	globin_mRNA	109
control	globin_mRNA	109
control	globin_mRNA	109
control	globin_mRNA	109
control	globin_mRNA	110
control	globin_mRNA	110
control	globin_mRNA	110
control	globin_mRNA	110
control	globin_mRNA	110
control	globin_mRNA	110
control	globin_mRNA	110
control	globin_mRNA	110
control	globin_mRNA	110
control	globin_mRNA	110
control	globin_mRNA	110
control	globin_mRNA	110
control	globin_mRNA	110
control	globin_mRNA	110
control	globin_mRNA	110
control	globin_mRNA	111
control	globin_mRNA	111
control	globin_mRNA	111
control	globin_mRNA	111
control	globin_mRNA	111
control	globin_mRNA	111
control	globin_mRNA	111
control	globin_mRNA	111
control	globin_mRNA	111
control	globin_mRNA	111
control	globin_mRNA	111
control	globin_mRNA	111
control	globin_mRNA	111
control	globin_mRNA	111
control	globin_mRNA	111
control	globin_mRNA	112
control	globin_mRNA	112
control	globin_mRNA	112
control	globin_mRNA	112
control	globin_mRNA	112
control	globin_mRNA	112
control	globin_mRNA	112
control	globin_mRNA	112
control	globin_mRNA	112
control	globin_mRNA	112
control	globin_mRNA	112
control	globin_mRNA	112
control	globin_mRNA	112
control	globin_mRNA	112
control	globin_mRNA	112
control	globin_mRNA	112
control	globin_mRNA	113
control	globin_mRNA	113
control	globin_mRNA	113
control	globin_mRNA	113
control	globin_mRNA	113
control	globin_mRNA	113
control	globin_mRNA	113
control	globin_mRNA	113
control	globin_mRNA	113
control	globin_mRNA	113
control	globin_mRNA	113
control	globin_mRNA	113
control	globin_mRNA	113
control	globin_mRNA	113
control	globin_mRNA	114
control	globin_mRNA	114
control	globin_mRNA	114
control	globin_mRNA	114
control	globin_mRNA	114
control	globin_mRNA	114
control	globin_mRNA	114
control	globin_mRNA	114
control	globin_mRNA	114
control	globin_mRNA	114
control	globin_mRNA	114
control	globin_mRNA	114
control	globin_mRNA	115
control	globin_mRNA	115
control	globin_mRNA	115
control	globin_mRNA	115
control	globin_mRNA	115
control	globin_mRNA	115
control	globin_mRNA	115
control	globin_mRNA	115
control	globin_mRNA	115
control	globin_mRNA	115
control	globin_mRNA	115
control	globin_mRNA	115
control	globin_mRNA	116
control	globin_mRNA	116
control	globin_mRNA	116
control	globin_mRNA	116
control	globin_mRNA	116
control	globin_mRNA	116
control	globin_mRNA	116
control	globin_mRNA	116
control	globin_mRNA	116
control	globin_mRNA	116
control	globin_mRNA	116
control	globin_mRNA	116
control	globin_mRNA	116
control	globin_mRNA	116
control	globin_mRNA	116
control	globin_mRNA	116
control	globin_mRNA	117
control	globin_mRNA	117
control	globin_mRNA	117
control	globin_mRNA	117
control	globin_mRNA	117
control	globin_mRNA	117
control	globin_mRNA	117
control	globin_mRNA	117
control	globin_mRNA	117
control	globin_mRNA	117
control	globin_mRNA	117
control	globin_mRNA	117
control	globin_mRNA	117
control	globin_mRNA	117
control	globin_mRNA	117
control	globin_mRNA	117
control	globin_mRNA	117
control	globin_mRNA	117
control	globin_mRNA	117
control	globin_mRNA	118
control	globin_mRNA	118
control	globin_mRNA	118
control	globin_mRNA	118
control	globin_mRNA	118
control	globin_mRNA	118
control	globin_mRNA	118
control	globin_mRNA	118
control	globin_mRNA	118
control	globin_mRNA	118
control	globin_mRNA	118
control	globin_mRNA	118
control	globin_mRNA	118
control	globin_mRNA	119
control	globin_mRNA	119
control	globin_mRNA	119
control	globin_mRNA	119
control	globin_mRNA	119
control	globin_mRNA	119
control	globin_mRNA	119
control	globin_mRNA	119
control	globin_mRNA	119
control	globin_mRNA	119
control	globin_mRNA	119
control	globin_mRNA	119
control	globin_mRNA	120
control	globin_mRNA	120
control	globin_mRNA	120
control	globin_mRNA	120
control	globin_mRNA	120
control	globin_mRNA	120
control	globin_mRNA	120
control	globin_mRNA	120
control	globin_mRNA	120
control	globin_mRNA	120
control	globin_mRNA	120
control	globin_mRNA	120
control	globin_mRNA	120
control	globin_mRNA	120
control	globin_mRNA	120
control	globin_mRNA	120
control	globin_mRNA	121
control	globin_mRNA	121
control	globin_mRNA	121
control	globin_mRNA	121
control	globin_mRNA	121
control	globin_mRNA	121
control	globin_mRNA	121
control	globin_mRNA	121
control	globin_mRNA	121
control	globin_mRNA	121
control	globin_mRNA	121
control	globin_mRNA	121
control	globin_mRNA	121
control	globin_mRNA	121
control	globin_mRNA	121
control	globin_mRNA	121
control	globin_mRNA	121
control	globin_mRNA	121
control	globin_mRNA	121
control	globin_mRNA	121
control	globin_mRNA	121
control	globin_mRNA	121
control	globin_mRNA	121
control	globin_mRNA	121
control	globin_mRNA	121
control	globin_mRNA	121
control	globin_mRNA	121
control	globin_mRNA	122
control	globin_mRNA	122
control	globin_mRNA	122
control	globin_mRNA	122
control	globin_mRNA	122
control	globin_mRNA	122
control	globin_mRNA	122
control	globin_mRNA	122
control	globin_mRNA	122
control	globin_mRNA	122
control	globin_mRNA	122
control	globin_mRNA	122
control	globin_mRNA	122
control	globin_mRNA	122
control	globin_mRNA	122
control	globin_mRNA	122
control	globin_mRNA	122
control	globin_mRNA	122
control	globin_mRNA	122
control	globin_mRNA	122
control	globin_mRNA	122
control	globin_mRNA	122
control	globin_mRNA	122
control	globin_mRNA	122
control	globin_mRNA	122
control	globin_mRNA	122
control	globin_mRNA	122
control	globin_mRNA	123
control	globin_mRNA	123
control	globin_mRNA	123
control	globin_mRNA	123
control	globin_mRNA	123
control	globin_mRNA	123
control	globin_mRNA	123
control	globin_mRNA	123
control	globin_mRNA	123
control	globin_mRNA	123
control	globin_mRNA	123
control	globin_mRNA	123
control	globin_mRNA	124
control	globin_mRNA	124
control	globin_mRNA	124
control	globin_mRNA	124
control	globin_mRNA	124
control	globin_mRNA	124
control	globin_mRNA	124
control	globin_mRNA	124
control	globin_mRNA	124
control	globin_mRNA	124
control	globin_mRNA	124
control	globin_mRNA	124
control	globin_mRNA	124
control	globin_mRNA	124
control	globin_mRNA	124
control	globin_mRNA	124
control	globin_mRNA	124
control	globin_mRNA	124
control	globin_mRNA	124
control	globin_mRNA	124
control	globin_mRNA	124
control	globin_mRNA	125
control	globin_mRNA	125
control	globin_mRNA	125
control	globin_mRNA	125
control	globin_mRNA	125
control	globin_mRNA	125
control	globin_mRNA	125
control	globin_mRNA	125
control	globin_mRNA	125
control	globin_mRNA	125
control	globin_mRNA	125
control	globin_mRNA	125
control	globin_mRNA	126
control	globin_mRNA	126
control	globin_mRNA	126
control	globin_mRNA	126
control	globin_mRNA	126
control	globin_mRNA	126
control	globin_mRNA	126
control	globin_mRNA	126
control	globin_mRNA	126
control	globin_mRNA	126
control	globin_mRNA	126
control	globin_mRNA	126
control	globin_mRNA	126
control	globin_mRNA	126
control	globin_mRNA	126
control	globin_mRNA	126
control	globin_mRNA	126
control	globin_mRNA	126
control	globin_mRNA	127
control	globin_mRNA	127
control	globin_mRNA	127
control	globin_mRNA	127
control	globin_mRNA	127
control	globin_mRNA	127
control	globin_mRNA	127
control	globin_mRNA	127
control	globin_mRNA	127
control	globin_mRNA	127
control	globin_mRNA	127
control	globin_mRNA	127
control	globin_mRNA	128
control	globin_mRNA	128
control	globin_mRNA	128
control	globin_mRNA	128
control	globin_mRNA	128
control	globin_mRNA	128
control	globin_mRNA	128
control	globin_mRNA	128
control	globin_mRNA	128
control	globin_mRNA	128
control	globin_mRNA	128
control	globin_mRNA	128
control	globin_mRNA	128
control	globin_mRNA	129
control	globin_mRNA	129
control	globin_mRNA	129
control	globin_mRNA	129
control	globin_mRNA	129
control	globin_mRNA	129
control	globin_mRNA	130
control	globin_mRNA	130
control	globin_mRNA	130
control	globin_mRNA	130
control	globin_mRNA	130
control	globin_mRNA	130
control	globin_mRNA	130
control	globin_mRNA	130
control	globin_mRNA	130
control	globin_mRNA	130
control	globin_mRNA	130
control	globin_mRNA	130
control	globin_mRNA	130
control	globin_mRNA	130
control	globin_mRNA	131
control	globin_mRNA	131
control	globin_mRNA	131
control	globin_mRNA	131
control	globin_mRNA	131
control	globin_mRNA	131
control	globin_mRNA	131
control	globin_mRNA	131
control	globin_mRNA	131
control	globin_mRNA	131
control	globin_mRNA	132
control	globin_mRNA	132
control	globin_mRNA	132
control	globin_mRNA	132
control	globin_mRNA	132
control	globin_mRNA	132
control	globin_mRNA	132
control	globin_mRNA	133
control	globin_mRNA	133
control	globin_mRNA	133
control	globin_mRNA	133
control	globin_mRNA	133
control	globin_mRNA	133
control	globin_mRNA	133
control	globin_mRNA	133
control	globin_mRNA	133
control	globin_mRNA	133
control	globin_mRNA	133
control	globin_mRNA	133
control	globin_mRNA	133
control	globin_mRNA	134
control	globin_mRNA	134
control	globin_mRNA	134
control	globin_mRNA	134
control	globin_mRNA	134
control	globin_mRNA	134
control	globin_mRNA	134
control	globin_mRNA	134
control	globin_mRNA	134
control	globin_mRNA	134
control	globin_mRNA	134
control	globin_mRNA	134
control	globin_mRNA	134
control	globin_mRNA	135
control	globin_mRNA	135
control	globin_mRNA	135
control	globin_mRNA	135
control	globin_mRNA	135
control	globin_mRNA	135
control	globin_mRNA	135
control	globin_mRNA	135
control	globin_mRNA	136
control	globin_mRNA	136
control	globin_mRNA	136
control	globin_mRNA	136
control	globin_mRNA	136
control	globin_mRNA	136
control	globin_mRNA	136
control	globin_mRNA	136
control	globin_mRNA	136
control	globin_mRNA	136
control	globin_mRNA	136
control	globin_mRNA	136
control	globin_mRNA	136
control	globin_mRNA	136
control	globin_mRNA	136
control	globin_mRNA	137
control	globin_mRNA	137
control	globin_mRNA	137
control	globin_mRNA	137
control	globin_mRNA	137
control	globin_mRNA	137
control	globin_mRNA	137
control	globin_mRNA	137
control	globin_mRNA	137
control	globin_mRNA	137
control	globin_mRNA	137
control	globin_mRNA	137
control	globin_mRNA	137
control	globin_mRNA	137
control	globin_mRNA	137
control	globin_mRNA	137
control	globin_mRNA	137
control	globin_mRNA	137
control	globin_mRNA	137
control	globin_mRNA	137
control	globin_mRNA	137
control	globin_mRNA	137
control	globin_mRNA	138
control	globin_mRNA	138
control	globin_mRNA	138
control	globin_mRNA	138
control	globin_mRNA	138
control	globin_mRNA	138
control	globin_mRNA	138
control	globin_mRNA	138
control	globin_mRNA	138
control	globin_mRNA	138
control	globin_mRNA	138
control	globin_mRNA	138
control	globin_mRNA	138
control	globin_mRNA	138
control	globin_mRNA	138
control	globin_mRNA	138
control	globin_mRNA	138
control	globin_mRNA	139
control	globin_mRNA	139
control	globin_mRNA	139
control	globin_mRNA	139
control	globin_mRNA	139
control	globin_mRNA	139
control	globin_mRNA	139
control	globin_mRNA	139
control	globin_mRNA	139
control	globin_mRNA	139
control	globin_mRNA	139
control	globin_mRNA	139
control	globin_mRNA	139
control	globin_mRNA	139
control	globin_mRNA	139
control	globin_mRNA	139
control	globin_mRNA	139
control	globin_mRNA	139
control	globin_mRNA	139
control	globin_mRNA	139
control	globin_mRNA	139
control	globin_mRNA	139
control	globin_mRNA	139
control	globin_mRNA	139
control	globin_mRNA	139
control	globin_mRNA	139
control	globin_mRNA	139
control	globin_mRNA	139
control	globin_mRNA	140
control	globin_mRNA	140
control	globin_mRNA	140
control	globin_mRNA	140
control	globin_mRNA	140
control	globin_mRNA	140
control	globin_mRNA	140
control	globin_mRNA	140
control	globin_mRNA	140
control	globin_mRNA	140
control	globin_mRNA	140
control	globin_mRNA	140
control	globin_mRNA	140
control	globin_mRNA	140
control	globin_mRNA	140
control	globin_mRNA	140
control	globin_mRNA	140
control	globin_mRNA	140
control	globin_mRNA	140
control	globin_mRNA	140
control	globin_mRNA	140
control	globin_mRNA	140
control	globin_mRNA	140
control	globin_mRNA	140
control	globin_mRNA	140
control	globin_mRNA	140
control	globin_mRNA	140
control	globin_mRNA	141
control	globin_mRNA	141
control	globin_mRNA	141
control	globin_mRNA	141
control	globin_mRNA	141
control	globin_mRNA	141
control	globin_mRNA	141
control	globin_mRNA	141
control	globin_mRNA	141
control	globin_mRNA	141
control	globin_mRNA	141
control	globin_mRNA	141
control	globin_mRNA	141
control	globin_mRNA	141
control	globin_mRNA	141
control	globin_mRNA	141
control	globin_mRNA	141
control	globin_mRNA	141
control	globin_mRNA	141
control	globin_mRNA	141
control	globin_mRNA	142
control	globin_mRNA	142
control	globin_mRNA	142
control	globin_mRNA	142
control	globin_mRNA	142
control	globin_mRNA	142
control	globin_mRNA	142
control	globin_mRNA	142
control	globin_mRNA	142
control	globin_mRNA	142
control	globin_mRNA	142
control	globin_mRNA	142
control	globin_mRNA	142
control	globin_mRNA	142
control	globin_mRNA	142
control	globin_mRNA	142
control	globin_mRNA	142
control	globin_mRNA	142
control	globin_mRNA	142
control	globin_mRNA	142
control	globin_mRNA	142
control	globin_mRNA	142
control	globin_mRNA	143
control	globin_mRNA	143
control	globin_mRNA	143
control	globin_mRNA	143
control	globin_mRNA	143
control	globin_mRNA	143
control	globin_mRNA	143
control	globin_mRNA	143
control	globin_mRNA	143
control	globin_mRNA	143
control	globin_mRNA	143
control	globin_mRNA	143
control	globin_mRNA	143
control	globin_mRNA	143
control	globin_mRNA	143
control	globin_mRNA	143
control	globin_mRNA	143
control	globin_mRNA	143
control	globin_mRNA	143
control	globin_mRNA	143
control	globin_mRNA	143
control	globin_mRNA	143
control	globin_mRNA	143
control	globin_mRNA	143
control	globin_mRNA	143
control	globin_mRNA	143
control	globin_mRNA	143
control	globin_mRNA	143
control	globin_mRNA	143
control	globin_mRNA	143
control	globin_mRNA	143
control	globin_mRNA	144
control	globin_mRNA	144
control	globin_mRNA	144
control	globin_mRNA	144
control	globin_mRNA	144
control	globin_mRNA	144
control	globin_mRNA	144
control	globin_mRNA	144
control	globin_mRNA	144
control	globin_mRNA	144
control	globin_mRNA	144
control	globin_mRNA	144
control	globin_mRNA	144
control	globin_mRNA	144
control	globin_mRNA	144
control	globin_mRNA	144
control	globin_mRNA	144
control	globin_mRNA	144
control	globin_mRNA	144
control	globin_mRNA	144
control	globin_mRNA	144
control	globin_mRNA	144
control	globin_mRNA	144
control	globin_mRNA	144
control	globin_mRNA	144
control	globin_mRNA	144
control	globin_mRNA	144
control	globin_mRNA	144
control	globin_mRNA	144
control	globin_mRNA	144
control	globin_mRNA	145
control	globin_mRNA	145
control	globin_mRNA	145
control	globin_mRNA	145
control	globin_mRNA	145
control	globin_mRNA	145
control	globin_mRNA	145
control	globin_mRNA	145
control	globin_mRNA	145
control	globin_mRNA	145
control	globin_mRNA	145
control	globin_mRNA	145
control	globin_mRNA	145
control	globin_mRNA	145
control	globin_mRNA	145
control	globin_mRNA	145
control	globin_mRNA	145
control	globin_mRNA	145
control	globin_mRNA	145
control	globin_mRNA	145
control	globin_mRNA	145
control	globin_mRNA	145
control	globin_mRNA	145
control	globin_mRNA	145
control	globin_mRNA	145
control	globin_mRNA	145
control	globin_mRNA	145
control	globin_mRNA	145
control	globin_mRNA	145
control	globin_mRNA	146
control	globin_mRNA	146
control	globin_mRNA	146
control	globin_mRNA	146
control	globin_mRNA	146
control	globin_mRNA	146
control	globin_mRNA	146
control	globin_mRNA	146
control	globin_mRNA	146
control	globin_mRNA	146
control	globin_mRNA	146
control	globin_mRNA	146
control	globin_mRNA	146
control	globin_mRNA	146
control	globin_mRNA	146
control	globin_mRNA	146
control	globin_mRNA	146
control	globin_mRNA	146
control	globin_mRNA	146
control	globin_mRNA	146
control	globin_mRNA	146
control	globin_mRNA	146
control	globin_mRNA	146
control	globin_mRNA	146
control	globin_mRNA	146
control	globin_mRNA	146
control	globin_mRNA	146
control	globin_mRNA	146
control	globin_mRNA	146
control	globin_mRNA	146
control	globin_mRNA	146
control	globin_mRNA	146
control	globin_mRNA	146
control	globin_mRNA	146
control	globin_mRNA	146
control	globin_mRNA	146
control	globin_mRNA	146
control	globin_mRNA	146
control	globin_mRNA	147
control	globin_mRNA	147
control	globin_mRNA	147
control	globin_mRNA	147
control	globin_mRNA	147
control	globin_mRNA	147
control	globin_mRNA	147
control	globin_mRNA	147
control	globin_mRNA	147
control	globin_mRNA	147
control	globin_mRNA	147
control	globin_mRNA	147
control	globin_mRNA	147
control	globin_mRNA	147
control	globin_mRNA	147
control	globin_mRNA	147
control	globin_mRNA	147
control	globin_mRNA	147
control	globin_mRNA	147
control	globin_mRNA	147
control	globin_mRNA	147
control	globin_mRNA	147
control	globin_mRNA	147
control	globin_mRNA	147
control	globin_mRNA	147
control	globin_mRNA	147
control	globin_mRNA	148
control	globin_mRNA	148
control	globin_mRNA	148
control	globin_mRNA	148
control	globin_mRNA	148
control	globin_mRNA	148
control	globin_mRNA	148
control	globin_mRNA	148
control	globin_mRNA	148
control	globin_mRNA	148
control	globin_mRNA	148
control	globin_mRNA	148
control	globin_mRNA	148
control	globin_mRNA	148
control	globin_mRNA	148
control	globin_mRNA	148
control	globin_mRNA	148
control	globin_mRNA	148
control	globin_mRNA	148
control	globin_mRNA	148
control	globin_mRNA	148
control	globin_mRNA	148
control	globin_mRNA	148
control	globin_mRNA	149
control	globin_mRNA	149
control	globin_mRNA	149
control	globin_mRNA	149
control	globin_mRNA	149
control	globin_mRNA	149
control	globin_mRNA	149
control	globin_mRNA	149
control	globin_mRNA	149
control	globin_mRNA	149
control	globin_mRNA	149
control	globin_mRNA	149
control	globin_mRNA	149
control	globin_mRNA	149
control	globin_mRNA	149
control	globin_mRNA	149
control	globin_mRNA	149
control	globin_mRNA	149
control	globin_mRNA	149
control	globin_mRNA	149
control	globin_mRNA	149
control	globin_mRNA	149
control	globin_mRNA	149
control	globin_mRNA	149
control	globin_mRNA	149
control	globin_mRNA	149
control	globin_mRNA	150
control	globin_mRNA	150
control	globin_mRNA	150
control	globin_mRNA	150
control	globin_mRNA	150
control	globin_mRNA	150
control	globin_mRNA	150
control	globin_mRNA	150
control	globin_mRNA	150
control	globin_mRNA	150
control	globin_mRNA	150
control	globin_mRNA	150
control	globin_mRNA	150
control	globin_mRNA	150
control	globin_mRNA	150
control	globin_mRNA	150
control	globin_mRNA	150
control	globin_mRNA	150
control	globin_mRNA	151
control	globin_mRNA	151
control	globin_mRNA	151
control	globin_mRNA	151
control	globin_mRNA	151
control	globin_mRNA	151
control	globin_mRNA	151
control	globin_mRNA	151
control	globin_mRNA	151
control	globin_mRNA	151
control	globin_mRNA	151
control	globin_mRNA	151
control	globin_mRNA	151
control	globin_mRNA	151
control	globin_mRNA	151
control	globin_mRNA	151
control	globin_mRNA	151
control	globin_mRNA	151
control	globin_mRNA	152
control	globin_mRNA	152
control	globin_mRNA	152
control	globin_mRNA	152
control	globin_mRNA	152
control	globin_mRNA	152
control	globin_mRNA	152
control	globin_mRNA	152
control	globin_mRNA	152
control	globin_mRNA	152
control	globin_mRNA	152
control	globin_mRNA	152
control	globin_mRNA	152
control	globin_mRNA	152
control	globin_mRNA	152
control	globin_mRNA	152
control	globin_mRNA	152
control	globin_mRNA	152
control	globin_mRNA	152
control	globin_mRNA	153
control	globin_mRNA	153
control	globin_mRNA	153
control	globin_mRNA	153
control	globin_mRNA	153
control	globin_mRNA	153
control	globin_mRNA	153
control	globin_mRNA	153
control	globin_mRNA	153
control	globin_mRNA	153
control	globin_mRNA	153
control	globin_mRNA	153
control	globin_mRNA	153
control	globin_mRNA	153
control	globin_mRNA	153
control	globin_mRNA	153
control	globin_mRNA	153
control	globin_mRNA	153
control	globin_mRNA	154
control	globin_mRNA	154
control	globin_mRNA	154
control	globin_mRNA	154
control	globin_mRNA	154
control	globin_mRNA	154
control	globin_mRNA	154
control	globin_mRNA	154
control	globin_mRNA	154
control	globin_mRNA	154
control	globin_mRNA	154
control	globin_mRNA	154
control	globin_mRNA	154
control	globin_mRNA	154
control	globin_mRNA	154
control	globin_mRNA	154
control	globin_mRNA	154
control	globin_mRNA	154
control	globin_mRNA	155
control	globin_mRNA	155
control	globin_mRNA	155
control	globin_mRNA	155
control	globin_mRNA	155
control	globin_mRNA	155
control	globin_mRNA	155
control	globin_mRNA	155
control	globin_mRNA	155
control	globin_mRNA	155
control	globin_mRNA	155
control	globin_mRNA	155
control	globin_mRNA	155
control	globin_mRNA	155
control	globin_mRNA	156
control	globin_mRNA	156
control	globin_mRNA	156
control	globin_mRNA	156
control	globin_mRNA	156
control	globin_mRNA	156
control	globin_mRNA	156
control	globin_mRNA	156
control	globin_mRNA	156
control	globin_mRNA	156
control	globin_mRNA	156
control	globin_mRNA	156
control	globin_mRNA	156
control	globin_mRNA	156
control	globin_mRNA	156
control	globin_mRNA	156
control	globin_mRNA	156
control	globin_mRNA	157
control	globin_mRNA	157
control	globin_mRNA	157
control	globin_mRNA	157
control	globin_mRNA	157
control	globin_mRNA	157
control	globin_mRNA	157
control	globin_mRNA	157
control	globin_mRNA	157
control	globin_mRNA	157
control	globin_mRNA	157
control	globin_mRNA	157
control	globin_mRNA	157
control	globin_mRNA	158
control	globin_mRNA	158
control	globin_mRNA	158
control	globin_mRNA	158
control	globin_mRNA	158
control	globin_mRNA	158
control	globin_mRNA	158
control	globin_mRNA	158
control	globin_mRNA	158
control	globin_mRNA	158
control	globin_mRNA	158
control	globin_mRNA	158
control	globin_mRNA	158
control	globin_mRNA	158
control	globin_mRNA	159
control	globin_mRNA	159
control	globin_mRNA	159
control	globin_mRNA	159
control	globin_mRNA	159
control	globin_mRNA	159
control	globin_mRNA	159
control	globin_mRNA	159
control	globin_mRNA	159
control	globin_mRNA	159
control	globin_mRNA	159
control	globin_mRNA	159
control	globin_mRNA	159
control	globin_mRNA	159
control	globin_mRNA	159
control	globin_mRNA	159
control	globin_mRNA	160
control	globin_mRNA	160
control	globin_mRNA	160
control	globin_mRNA	160
control	globin_mRNA	160
control	globin_mRNA	160
control	globin_mRNA	160
control	globin_mRNA	160
control	globin_mRNA	160
control	globin_mRNA	160
control	globin_mRNA	160
control	globin_mRNA	160
control	globin_mRNA	160
control	globin_mRNA	160
control	globin_mRNA	160
control	globin_mRNA	160
control	globin_mRNA	160
control	globin_mRNA	160
control	globin_mRNA	160
control	globin_mRNA	160
control	globin_mRNA	160
control	globin_mRNA	161
control	globin_mRNA	161
control	globin_mRNA	161
control	globin_mRNA	161
control	globin_mRNA	161
control	globin_mRNA	161
control	globin_mRNA	161
control	globin_mRNA	161
control	globin_mRNA	161
control	globin_mRNA	161
control	globin_mRNA	161
control	globin_mRNA	161
control	globin_mRNA	161
control	globin_mRNA	161
control	globin_mRNA	161
control	globin_mRNA	161
control	globin_mRNA	161
control	globin_mRNA	161
control	globin_mRNA	161
control	globin_mRNA	161
control	globin_mRNA	161
control	globin_mRNA	161
control	globin_mRNA	161
control	globin_mRNA	161
control	globin_mRNA	161
control	globin_mRNA	161
control	globin_mRNA	161
control	globin_mRNA	161
control	globin_mRNA	162
control	globin_mRNA	162
control	globin_mRNA	162
control	globin_mRNA	162
control	globin_mRNA	162
control	globin_mRNA	162
control	globin_mRNA	162
control	globin_mRNA	162
control	globin_mRNA	162
control	globin_mRNA	162
control	globin_mRNA	162
control	globin_mRNA	162
control	globin_mRNA	162
control	globin_mRNA	162
control	globin_mRNA	162
control	globin_mRNA	162
control	globin_mRNA	162
control	globin_mRNA	162
control	globin_mRNA	162
control	globin_mRNA	163
control	globin_mRNA	163
control	globin_mRNA	163
control	globin_mRNA	163
control	globin_mRNA	163
control	globin_mRNA	163
control	globin_mRNA	163
control	globin_mRNA	163
control	globin_mRNA	163
control	globin_mRNA	163
control	globin_mRNA	163
control	globin_mRNA	163
control	globin_mRNA	163
control	globin_mRNA	163
control	globin_mRNA	163
control	globin_mRNA	163
control	globin_mRNA	164
control	globin_mRNA	164
control	globin_mRNA	164
control	globin_mRNA	164
control	globin_mRNA	164
control	globin_mRNA	164
control	globin_mRNA	164
control	globin_mRNA	164
control	globin_mRNA	164
control	globin_mRNA	164
control	globin_mRNA	164
control	globin_mRNA	164
control	globin_mRNA	164
control	globin_mRNA	164
control	globin_mRNA	164
control	globin_mRNA	164
control	globin_mRNA	164
control	globin_mRNA	164
control	globin_mRNA	164
control	globin_mRNA	164
control	globin_mRNA	165
control	globin_mRNA	165
control	globin_mRNA	165
control	globin_mRNA	165
control	globin_mRNA	165
control	globin_mRNA	165
control	globin_mRNA	165
control	globin_mRNA	165
control	globin_mRNA	165
control	globin_mRNA	165
control	globin_mRNA	165
control	globin_mRNA	165
control	globin_mRNA	165
control	globin_mRNA	165
control	globin_mRNA	165
control	globin_mRNA	165
control	globin_mRNA	165
control	globin_mRNA	165
control	globin_mRNA	165
control	globin_mRNA	166
control	globin_mRNA	166
control	globin_mRNA	166
control	globin_mRNA	166
control	globin_mRNA	166
control	globin_mRNA	166
control	globin_mRNA	166
control	globin_mRNA	166
control	globin_mRNA	166
control	globin_mRNA	166
control	globin_mRNA	166
control	globin_mRNA	166
control	globin_mRNA	166
control	globin_mRNA	166
control	globin_mRNA	166
control	globin_mRNA	166
control	globin_mRNA	166
control	globin_mRNA	166
control	globin_mRNA	166
control	globin_mRNA	166
control	globin_mRNA	166
control	globin_mRNA	166
control	globin_mRNA	166
control	globin_mRNA	166
control	globin_mRNA	166
control	globin_mRNA	167
control	globin_mRNA	167
control	globin_mRNA	167
control	globin_mRNA	167
control	globin_mRNA	167
control	globin_mRNA	167
control	globin_mRNA	167
control	globin_mRNA	167
control	globin_mRNA	167
control	globin_mRNA	167
control	globin_mRNA	167
control	globin_mRNA	167
control	globin_mRNA	167
control	globin_mRNA	167
control	globin_mRNA	167
control	globin_mRNA	167
control	globin_mRNA	167
control	globin_mRNA	167
control	globin_mRNA	167
control	globin_mRNA	167
control	globin_mRNA	167
control	globin_mRNA	167
control	globin_mRNA	167
control	globin_mRNA	167
control	globin_mRNA	167
control	globin_mRNA	167
control	globin_mRNA	167
control	globin_mRNA	168
control	globin_mRNA	168
control	globin_mRNA	168
control	globin_mRNA	168
control	globin_mRNA	168
control	globin_mRNA	168
control	globin_mRNA	168
control	globin_mRNA	168
control	globin_mRNA	168
control	globin_mRNA	168
control	globin_mRNA	168
control	globin_mRNA	168
control	globin_mRNA	168
control	globin_mRNA	168
control	globin_mRNA	168
control	globin_mRNA	168
control	globin_mRNA	168
control	globin_mRNA	168
control	globin_mRNA	168
control	globin_mRNA	168
control	globin_mRNA	168
control	globin_mRNA	168
control	globin_mRNA	168
control	globin_mRNA	168
control	globin_mRNA	169
control	globin_mRNA	169
control	globin_mRNA	169
control	globin_mRNA	169
control	globin_mRNA	169
control	globin_mRNA	169
control	globin_mRNA	169
control	globin_mRNA	169
control	globin_mRNA	169
control	globin_mRNA	169
control	globin_mRNA	169
control	globin_mRNA	169
control	globin_mRNA	169
control	globin_mRNA	169
control	globin_mRNA	169
control	globin_mRNA	169
control	globin_mRNA	169
control	globin_mRNA	169
control	globin_mRNA	169
control	globin_mRNA	169
control	globin_mRNA	169
control	globin_mRNA	169
control	globin_mRNA	169
control	globin_mRNA	169
control	globin_mRNA	169
control	globin_mRNA	169
control	globin_mRNA	169
control	globin_mRNA	169
control	globin_mRNA	169
control	globin_mRNA	169
control	globin_mRNA	169
control	globin_mRNA	169
control	globin_mRNA	169
control	globin_mRNA	169
control	globin_mRNA	169
control	globin_mRNA	169
control	globin_mRNA	169
control	globin_mRNA	169
control	globin_mRNA	169
control	globin_mRNA	169
control	globin_mRNA	169
control	globin_mRNA	169
control	globin_mRNA	169
control	globin_mRNA	169
control	globin_mRNA	169
control	globin_mRNA	169
control	globin_mRNA	169
control	globin_mRNA	169
control	globin_mRNA	170
control	globin_mRNA	170
control	globin_mRNA	170
control	globin_mRNA	170
control	globin_mRNA	170
control	globin_mRNA	170
control	globin_mRNA	170
control	globin_mRNA	170
control	globin_mRNA	170
control	globin_mRNA	170
control	globin_mRNA	170
control	globin_mRNA	170
control	globin_mRNA	170
control	globin_mRNA	170
control	globin_mRNA	170
control	globin_mRNA	170
control	globin_mRNA	170
control	globin_mRNA	170
control	globin_mRNA	170
control	globin_mRNA	170
control	globin_mRNA	170
control	globin_mRNA	170
control	globin_mRNA	170
control	globin_mRNA	170
control	globin_mRNA	170
control	globin_mRNA	170
control	globin_mRNA	170
control	globin_mRNA	170
control	globin_mRNA	170
control	globin_mRNA	170
control	globin_mRNA	170
control	globin_mRNA	170
control	globin_mRNA	170
control	globin_mRNA	170
control	globin_mRNA	170
control	globin_mRNA	171
control	globin_mRNA	171
control	globin_mRNA	171
control	globin_mRNA	171
control	globin_mRNA	171
control	globin_mRNA	171
control	globin_mRNA	171
control	globin_mRNA	171
control	globin_mRNA	171
control	globin_mRNA	171
control	globin_mRNA	171
control	globin_mRNA	171
control	globin_mRNA	171
control	globin_mRNA	171
control	globin_mRNA	171
control	globin_mRNA	171
control	globin_mRNA	171
control	globin_mRNA	171
control	globin_mRNA	171
control	globin_mRNA	171
control	globin_mRNA	171
control	globin_mRNA	171
control	globin_mRNA	171
control	globin_mRNA	171
control	globin_mRNA	171
control	globin_mRNA	171
control	globin_mRNA	171
control	globin_mRNA	171
control	globin_mRNA	171
control	globin_mRNA	171
control	globin_mRNA	171
control	globin_mRNA	171
control	globin_mRNA	171
control	globin_mRNA	171
control	globin_mRNA	171
control	globin_mRNA	171
control	globin_mRNA	171
control	globin_mRNA	171
control	globin_mRNA	171
control	globin_mRNA	171
control	globin_mRNA	171
control	globin_mRNA	171
control	globin_mRNA	172
control	globin_mRNA	172
control	globin_mRNA	172
control	globin_mRNA	172
control	globin_mRNA	172
control	globin_mRNA	172
control	globin_mRNA	172
control	globin_mRNA	172
control	globin_mRNA	172
control	globin_mRNA	172
control	globin_mRNA	172
control	globin_mRNA	172
control	globin_mRNA	172
control	globin_mRNA	172
control	globin_mRNA	172
control	globin_mRNA	172
control	globin_mRNA	172
control	globin_mRNA	172
control	globin_mRNA	172
control	globin_mRNA	172
control	globin_mRNA	172
control	globin_mRNA	172
control	globin_mRNA	172
control	globin_mRNA	172
control	globin_mRNA	172
control	globin_mRNA	172
control	globin_mRNA	172
control	globin_mRNA	172
control	globin_mRNA	172
control	globin_mRNA	172
control	globin_mRNA	172
control	globin_mRNA	172
control	globin_mRNA	172
control	globin_mRNA	172
control	globin_mRNA	172
control	globin_mRNA	172
control	globin_mRNA	172
control	globin_mRNA	172
control	globin_mRNA	172
control	globin_mRNA	173
control	globin_mRNA	173
control	globin_mRNA	173
control	globin_mRNA	173
control	globin_mRNA	173
control	globin_mRNA	173
control	globin_mRNA	173
control	globin_mRNA	173
control	globin_mRNA	173
control	globin_mRNA	173
control	globin_mRNA	173
control	globin_mRNA	173
control	globin_mRNA	173
control	globin_mRNA	173
control	globin_mRNA	173
control	globin_mRNA	173
control	globin_mRNA	173
control	globin_mRNA	173
control	globin_mRNA	173
control	globin_mRNA	173
control	globin_mRNA	173
control	globin_mRNA	173
control	globin_mRNA	173
control	globin_mRNA	173
control	globin_mRNA	173
control	globin_mRNA	173
control	globin_mRNA	173
control	globin_mRNA	173
control	globin_mRNA	173
control	globin_mRNA	173
control	globin_mRNA	173
control	globin_mRNA	173
control	globin_mRNA	173
control	globin_mRNA	173
control	globin_mRNA	173
control	globin_mRNA	173
control	globin_mRNA	173
control	globin_mRNA	173
control	globin_mRNA	173
control	globin_mRNA	173
control	globin_mRNA	173
control	globin_mRNA	174
control	globin_mRNA	174
control	globin_mRNA	174
control	globin_mRNA	174
control	globin_mRNA	174
control	globin_mRNA	174
control	globin_mRNA	174
control	globin_mRNA	174
control	globin_mRNA	174
control	globin_mRNA	174
control	globin_mRNA	174
control	globin_mRNA	174
control	globin_mRNA	174
control	globin_mRNA	174
control	globin_mRNA	174
control	globin_mRNA	174
control	globin_mRNA	174
control	globin_mRNA	174
control	globin_mRNA	174
control	globin_mRNA	174
control	globin_mRNA	174
control	globin_mRNA	174
control	globin_mRNA	174
control	globin_mRNA	174
control	globin_mRNA	174
control	globin_mRNA	174
control	globin_mRNA	174
control	globin_mRNA	174
control	globin_mRNA	174
control	globin_mRNA	174
control	globin_mRNA	174
control	globin_mRNA	174
control	globin_mRNA	174
control	globin_mRNA	174
control	globin_mRNA	174
control	globin_mRNA	174
control	globin_mRNA	174
control	globin_mRNA	174
control	globin_mRNA	175
control	globin_mRNA	175
control	globin_mRNA	175
control	globin_mRNA	175
control	globin_mRNA	175
control	globin_mRNA	175
control	globin_mRNA	175
control	globin_mRNA	175
control	globin_mRNA	175
control	globin_mRNA	175
control	globin_mRNA	175
control	globin_mRNA	175
control	globin_mRNA	175
control	globin_mRNA	175
control	globin_mRNA	175
control	globin_mRNA	175
control	globin_mRNA	175
control	globin_mRNA	175
control	globin_mRNA	175
control	globin_mRNA	175
control	globin_mRNA	175
control	globin_mRNA	175
control	globin_mRNA	175
control	globin_mRNA	175
control	globin_mRNA	175
control	globin_mRNA	175
control	globin_mRNA	175
control	globin_mRNA	175
control	globin_mRNA	175
control	globin_mRNA	175
control	globin_mRNA	176
control	globin_mRNA	176
control	globin_mRNA	176
control	globin_mRNA	176
control	globin_mRNA	176
control	globin_mRNA	176
control	globin_mRNA	176
control	globin_mRNA	176
control	globin_mRNA	176
control	globin_mRNA	176
control	globin_mRNA	176
control	globin_mRNA	176
control	globin_mRNA	176
control	globin_mRNA	176
control	globin_mRNA	176
control	globin_mRNA	176
control	globin_mRNA	176
control	globin_mRNA	176
control	globin_mRNA	176
control	globin_mRNA	176
control	globin_mRNA	176
control	globin_mRNA	176
control	globin_mRNA	176
control	globin_mRNA	176
control	globin_mRNA	176
control	globin_mRNA	176
control	globin_mRNA	176
control	globin_mRNA	176
control	globin_mRNA	176
control	globin_mRNA	176
control	globin_mRNA	176
control	globin_mRNA	176
control	globin_mRNA	176
control	globin_mRNA	176
control	globin_mRNA	176
control	globin_mRNA	176
control	globin_mRNA	176
control	globin_mRNA	176
control	globin_mRNA	176
control	globin_mRNA	176
control	globin_mRNA	176
control	globin_mRNA	176
control	globin_mRNA	176
control	globin_mRNA	176
control	globin_mRNA	176
control	globin_mRNA	176
control	globin_mRNA	176
control	globin_mRNA	176
control	globin_mRNA	177
control	globin_mRNA	177
control	globin_mRNA	177
control	globin_mRNA	177
control	globin_mRNA	177
control	globin_mRNA	177
control	globin_mRNA	177
control	globin_mRNA	177
control	globin_mRNA	177
control	globin_mRNA	177
control	globin_mRNA	177
control	globin_mRNA	177
control	globin_mRNA	177
control	globin_mRNA	177
control	globin_mRNA	177
control	globin_mRNA	177
control	globin_mRNA	177
control	globin_mRNA	177
control	globin_mRNA	177
control	globin_mRNA	177
control	globin_mRNA	177
control	globin_mRNA	177
control	globin_mRNA	177
control	globin_mRNA	177
control	globin_mRNA	177
control	globin_mRNA	177
control	globin_mRNA	177
control	globin_mRNA	177
control	globin_mRNA	177
control	globin_mRNA	177
control	globin_mRNA	177
control	globin_mRNA	177
control	globin_mRNA	177
control	globin_mRNA	177
control	globin_mRNA	177
control	globin_mRNA	177
control	globin_mRNA	177
control	globin_mRNA	177
control	globin_mRNA	177
control	globin_mRNA	177
control	globin_mRNA	177
control	globin_mRNA	177
control	globin_mRNA	177
control	globin_mRNA	177
control	globin_mRNA	178
control	globin_mRNA	178
control	globin_mRNA	178
control	globin_mRNA	178
control	globin_mRNA	178
control	globin_mRNA	178
control	globin_mRNA	178
control	globin_mRNA	178
control	globin_mRNA	178
control	globin_mRNA	178
control	globin_mRNA	178
control	globin_mRNA	178
control	globin_mRNA	178
control	globin_mRNA	178
control	globin_mRNA	178
control	globin_mRNA	178
control	globin_mRNA	178
control	globin_mRNA	178
control	globin_mRNA	178
control	globin_mRNA	178
control	globin_mRNA	178
control	globin_mRNA	178
control	globin_mRNA	178
control	globin_mRNA	178
control	globin_mRNA	178
control	globin_mRNA	178
control	globin_mRNA	178
control	globin_mRNA	178
control	globin_mRNA	178
control	globin_mRNA	178
control	globin_mRNA	178
control	globin_mRNA	178
control	globin_mRNA	178
control	globin_mRNA	178
control	globin_mRNA	178
control	globin_mRNA	178
control	globin_mRNA	178
control	globin_mRNA	178
control	globin_mRNA	178
control	globin_mRNA	178
control	globin_mRNA	178
control	globin_mRNA	179
control	globin_mRNA	179
control	globin_mRNA	179
control	globin_mRNA	179
control	globin_mRNA	179
control	globin_mRNA	179
control	globin_mRNA	179
control	globin_mRNA	179
control	globin_mRNA	179
control	globin_mRNA	179
control	globin_mRNA	179
control	globin_mRNA	179
control	globin_mRNA	179
control	globin_mRNA	179
control	globin_mRNA	179
control	globin_mRNA	179
control	globin_mRNA	179
control	globin_mRNA	179
control	globin_mRNA	179
control	globin_mRNA	179
control	globin_mRNA	179
control	globin_mRNA	179
control	globin_mRNA	179
control	globin_mRNA	179
control	globin_mRNA	179
control	globin_mRNA	179
control	globin_mRNA	179
control	globin_mRNA	179
control	globin_mRNA	179
control	globin_mRNA	179
control	globin_mRNA	179
control	globin_mRNA	179
control	globin_mRNA	179
control	globin_mRNA	179
control	globin_mRNA	179
control	globin_mRNA	179
control	globin_mRNA	179
control	globin_mRNA	179
control	globin_mRNA	179
control	globin_mRNA	179
control	globin_mRNA	179
control	globin_mRNA	179
control	globin_mRNA	179
control	globin_mRNA	179
control	globin_mRNA	179
control	globin_mRNA	179
control	globin_mRNA	179
control	globin_mRNA	179
control	globin_mRNA	180
control	globin_mRNA	180
control	globin_mRNA	180
control	globin_mRNA	180
control	globin_mRNA	180
control	globin_mRNA	180
control	globin_mRNA	180
control	globin_mRNA	180
control	globin_mRNA	180
control	globin_mRNA	180
control	globin_mRNA	180
control	globin_mRNA	180
control	globin_mRNA	180
control	globin_mRNA	180
control	globin_mRNA	180
control	globin_mRNA	180
control	globin_mRNA	180
control	globin_mRNA	180
control	globin_mRNA	180
control	globin_mRNA	180
control	globin_mRNA	180
control	globin_mRNA	180
control	globin_mRNA	180
control	globin_mRNA	180
control	globin_mRNA	180
control	globin_mRNA	180
control	globin_mRNA	180
control	globin_mRNA	180
control	globin_mRNA	180
control	globin_mRNA	180
control	globin_mRNA	180
control	globin_mRNA	180
control	globin_mRNA	180
control	globin_mRNA	180
control	globin_mRNA	181
control	globin_mRNA	181
control	globin_mRNA	181
control	globin_mRNA	181
control	globin_mRNA	181
control	globin_mRNA	181
control	globin_mRNA	181
control	globin_mRNA	181
control	globin_mRNA	181
control	globin_mRNA	181
control	globin_mRNA	181
control	globin_mRNA	181
control	globin_mRNA	181
control	globin_mRNA	181
control	globin_mRNA	181
control	globin_mRNA	181
control	globin_mRNA	181
control	globin_mRNA	181
control	globin_mRNA	181
control	globin_mRNA	181
control	globin_mRNA	181
control	globin_mRNA	181
control	globin_mRNA	181
control	globin_mRNA	181
control	globin_mRNA	181
control	globin_mRNA	181
control	globin_mRNA	181
control	globin_mRNA	181
control	globin_mRNA	181
control	globin_mRNA	181
control	globin_mRNA	181
control	globin_mRNA	181
control	globin_mRNA	181
control	globin_mRNA	181
control	globin_mRNA	181
control	globin_mRNA	181
control	globin_mRNA	181
control	globin_mRNA	181
control	globin_mRNA	181
control	globin_mRNA	181
control	globin_mRNA	181
control	globin_mRNA	181
control	globin_mRNA	181
control	globin_mRNA	181
control	globin_mRNA	182
control	globin_mRNA	182
control	globin_mRNA	182
control	globin_mRNA	182
control	globin_mRNA	182
control	globin_mRNA	182
control	globin_mRNA	182
control	globin_mRNA	182
control	globin_mRNA	182
control	globin_mRNA	182
control	globin_mRNA	182
control	globin_mRNA	182
control	globin_mRNA	182
control	globin_mRNA	182
control	globin_mRNA	182
control	globin_mRNA	182
control	globin_mRNA	182
control	globin_mRNA	182
control	globin_mRNA	182
control	globin_mRNA	182
control	globin_mRNA	182
control	globin_mRNA	182
control	globin_mRNA	182
control	globin_mRNA	182
control	globin_mRNA	182
control	globin_mRNA	182
control	globin_mRNA	182
control	globin_mRNA	182
control	globin_mRNA	182
control	globin_mRNA	182
control	globin_mRNA	182
control	globin_mRNA	182
control	globin_mRNA	182
control	globin_mRNA	182
control	globin_mRNA	182
control	globin_mRNA	182
control	globin_mRNA	182
control	globin_mRNA	182
control	globin_mRNA	182
control	globin_mRNA	182
control	globin_mRNA	182
control	globin_mRNA	182
control	globin_mRNA	182
control	globin_mRNA	182
control	globin_mRNA	182
control	globin_mRNA	182
control	globin_mRNA	182
control	globin_mRNA	183
control	globin_mRNA	183
control	globin_mRNA	183
control	globin_mRNA	183
control	globin_mRNA	183
control	globin_mRNA	183
control	globin_mRNA	183
control	globin_mRNA	183
control	globin_mRNA	183
control	globin_mRNA	183
control	globin_mRNA	183
control	globin_mRNA	183
control	globin_mRNA	183
control	globin_mRNA	183
control	globin_mRNA	183
control	globin_mRNA	183
control	globin_mRNA	183
control	globin_mRNA	183
control	globin_mRNA	183
control	globin_mRNA	183
control	globin_mRNA	183
control	globin_mRNA	183
control	globin_mRNA	183
control	globin_mRNA	183
control	globin_mRNA	183
control	globin_mRNA	183
control	globin_mRNA	183
control	globin_mRNA	183
control	globin_mRNA	183
control	globin_mRNA	183
control	globin_mRNA	183
control	globin_mRNA	183
control	globin_mRNA	183
control	globin_mRNA	183
control	globin_mRNA	183
control	globin_mRNA	183
control	globin_mRNA	183
control	globin_mRNA	183
control	globin_mRNA	183
control	globin_mRNA	183
control	globin_mRNA	183
control	globin_mRNA	183
control	globin_mRNA	183
control	globin_mRNA	183
control	globin_mRNA	183
control	globin_mRNA	183
control	globin_mRNA	183
control	globin_mRNA	183
control	globin_mRNA	183
control	globin_mRNA	184
control	globin_mRNA	184
control	globin_mRNA	184
control	globin_mRNA	184
control	globin_mRNA	184
control	globin_mRNA	184
control	globin_mRNA	184
control	globin_mRNA	184
control	globin_mRNA	184
control	globin_mRNA	184
control	globin_mRNA	184
control	globin_mRNA	184
control	globin_mRNA	184
control	globin_mRNA	184
control	globin_mRNA	184
control	globin_mRNA	184
control	globin_mRNA	184
control	globin_mRNA	184
control	globin_mRNA	184
control	globin_mRNA	184
control	globin_mRNA	184
control	globin_mRNA	184
control	globin_mRNA	184
control	globin_mRNA	184
control	globin_mRNA	184
control	globin_mRNA	184
control	globin_mRNA	184
control	globin_mRNA	184
control	globin_mRNA	184
control	globin_mRNA	184
control	globin_mRNA	184
control	globin_mRNA	184
control	globin_mRNA	184
control	globin_mRNA	184
control	globin_mRNA	184
control	globin_mRNA	184
control	globin_mRNA	185
control	globin_mRNA	185
control	globin_mRNA	185
control	globin_mRNA	185
control	globin_mRNA	185
control	globin_mRNA	185
control	globin_mRNA	185
control	globin_mRNA	185
control	globin_mRNA	185
control	globin_mRNA	185
control	globin_mRNA	185
control	globin_mRNA	185
control	globin_mRNA	185
control	globin_mRNA	185
control	globin_mRNA	185
control	globin_mRNA	185
control	globin_mRNA	185
control	globin_mRNA	185
control	globin_mRNA	185
control	globin_mRNA	185
control	globin_mRNA	185
control	globin_mRNA	185
control	globin_mRNA	185
control	globin_mRNA	185
control	globin_mRNA	185
control	globin_mRNA	185
control	globin_mRNA	185
control	globin_mRNA	185
control	globin_mRNA	185
control	globin_mRNA	185
control	globin_mRNA	185
control	globin_mRNA	185
control	globin_mRNA	185
control	globin_mRNA	185
control	globin_mRNA	185
control	globin_mRNA	185
control	globin_mRNA	186
control	globin_mRNA	186
control	globin_mRNA	186
control	globin_mRNA	186
control	globin_mRNA	186
control	globin_mRNA	186
control	globin_mRNA	186
control	globin_mRNA	186
control	globin_mRNA	186
control	globin_mRNA	186
control	globin_mRNA	186
control	globin_mRNA	186
control	globin_mRNA	186
control	globin_mRNA	186
control	globin_mRNA	186
control	globin_mRNA	186
control	globin_mRNA	186
control	globin_mRNA	186
control	globin_mRNA	186
control	globin_mRNA	186
control	globin_mRNA	186
control	globin_mRNA	186
control	globin_mRNA	186
control	globin_mRNA	186
control	globin_mRNA	186
control	globin_mRNA	186
control	globin_mRNA	186
control	globin_mRNA	186
control	globin_mRNA	186
control	globin_mRNA	186
control	globin_mRNA	186
control	globin_mRNA	186
control	globin_mRNA	186
control	globin_mRNA	186
control	globin_mRNA	186
control	globin_mRNA	186
control	globin_mRNA	186
control	globin_mRNA	186
control	globin_mRNA	186
control	globin_mRNA	186
control	globin_mRNA	186
control	globin_mRNA	186
control	globin_mRNA	186
control	globin_mRNA	186
control	globin_mRNA	186
control	globin_mRNA	186
control	globin_mRNA	186
control	globin_mRNA	186
control	globin_mRNA	186
control	globin_mRNA	186
control	globin_mRNA	187
control	globin_mRNA	187
control	globin_mRNA	187
control	globin_mRNA	187
control	globin_mRNA	187
control	globin_mRNA	187
control	globin_mRNA	187
control	globin_mRNA	187
[truncated: 424,755 more rows]
