# Supplementary material for: Biochemical-free enrichment or depletion of RNA classes in real-time during direct RNA sequencing with RISER
Source: Nat Commun. 2024 May 24;15:4422. doi: 10.1038/s41467-024-48673-8 (PMC11126589; doi:10.1038/s41467-024-48673-8)
Supplement: Supplementary file 4 — Source Data Files [file 41467_2024_48673_MOESM4_ESM.zip › Source Data/main_fig5e_globin_mRNA.tsv]

mode	read_id	transcript	transcript_type	coverage
control	aa619e5e-eb37-43c5-8e6c-0c8f31bf57ea	ENST00000335295.4	globin_mRNA	0.9585987261146496
control	e69daa5d-e46b-49d8-9705-aa588d11f1ce	ENST00000335295.4	globin_mRNA	0.8805732484076433
control	f6ca6ff1-b78a-44e1-85b8-c5cb56e55286	ENST00000335295.4	globin_mRNA	0.9585987261146496
control	8ef84a60-6202-44b4-bf44-66ac9800da77	ENST00000335295.4	globin_mRNA	0.9347133757961784
control	f0122609-8066-441e-95dc-7a0e421347b1	ENST00000335295.4	globin_mRNA	0.910828025477707
control	9f990bed-481b-4cbf-8d19-65904642c432	ENST00000335295.4	globin_mRNA	0.9171974522292994
control	eb5dd2f1-6067-4bde-8c4e-a8e9fc86ec35	ENST00000335295.4	globin_mRNA	0.9378980891719744
control	1a538a53-1544-4b0b-9aad-85fd0b5e6b45	ENST00000335295.4	globin_mRNA	0.8535031847133758
control	b914b638-712a-4364-8a33-8a1df3f0d00c	ENST00000335295.4	globin_mRNA	0.9012738853503184
control	055fedc1-368d-4f69-8fa7-05680d3e97f4	ENST00000335295.4	globin_mRNA	0.9538216560509554
control	d4bb85a5-09f9-4887-aa61-736ab1b8584b	ENST00000335295.4	globin_mRNA	0.9394904458598726
control	2c302529-7fdd-482b-b4e7-ff874dcd1fa2	ENST00000335295.4	globin_mRNA	0.697452229299363
control	1b81c194-6c6e-4e9c-bdd9-95a6012c0f60	ENST00000335295.4	globin_mRNA	0.517515923566879
control	9ffe9fe8-4f84-4fd7-a8f2-f7916a006f80	ENST00000335295.4	globin_mRNA	0.9426751592356688
control	a512f3e8-d678-4743-af48-be156fb11aa5	ENST00000335295.4	globin_mRNA	0.931528662420382
control	d4120f66-b01e-4818-8709-14de05e09caf	ENST00000335295.4	globin_mRNA	0.9554140127388536
control	0cbb32fb-c989-415d-ad14-3fd8b981ee06	ENST00000335295.4	globin_mRNA	0.929936305732484
control	2430de3f-fc87-43b3-8c66-10ab79042f3f	ENST00000335295.4	globin_mRNA	0.9506369426751592
control	2ef15263-933c-4040-bd72-c2ea83508481	ENST00000335295.4	globin_mRNA	0.9554140127388536
control	a50f512d-a43d-4619-904b-e80ea486f23d	ENST00000335295.4	globin_mRNA	0.9490445859872612
control	a0584152-46f6-4939-9916-b10977c2b9cb	ENST00000335295.4	globin_mRNA	0.929936305732484
control	48ec04e1-7c66-4158-8fb5-a694050dd4e5	ENST00000335295.4	globin_mRNA	0.9442675159235668
control	2e4e4e99-7a2a-4f58-99cb-27b1fc743849	ENST00000335295.4	globin_mRNA	0.9394904458598726
control	2eabe000-b133-436d-bcbe-3c5017af1c0c	ENST00000335295.4	globin_mRNA	0.9060509554140128
control	a33634e4-dd34-474e-973d-0cf77813dcc9	ENST00000335295.4	globin_mRNA	0.96656050955414
control	2da57a57-04b3-442d-8b86-031e5bc39f01	ENST00000335295.4	globin_mRNA	0.9506369426751592
control	47e1903f-645f-4f94-8483-9da982e27d2f	ENST00000335295.4	globin_mRNA	0.6863057324840764
control	86e23334-52ec-42b3-a6cb-2114eed65064	ENST00000335295.4	globin_mRNA	0.9522292993630572
control	23e7b0b2-3455-44c7-8e78-021b113f943b	ENST00000335295.4	globin_mRNA	0.947452229299363
control	60d19516-8903-4b2d-8585-2a2c9f25d3d1	ENST00000335295.4	globin_mRNA	0.9219745222929936
control	46c2886e-3f7b-40b0-86bb-86dd5fb457eb	ENST00000335295.4	globin_mRNA	0.9140127388535032
control	87fccab2-f08f-4dc3-b6f8-6853a762c3ca	ENST00000335295.4	globin_mRNA	0.9219745222929936
control	0fc54854-9eef-4b0f-9c1f-91162d1164df	ENST00000335295.4	globin_mRNA	0.767515923566879
control	52339200-6fc3-41ee-ba90-25911c9a8a3d	ENST00000335295.4	globin_mRNA	0.9347133757961784
control	3d4c3a03-dfd1-4d7f-af8b-de51af819ce7	ENST00000335295.4	globin_mRNA	0.9156050955414012
control	21a6ba56-0887-40e0-a831-30407a20c583	ENST00000335295.4	globin_mRNA	0.926751592356688
control	86ec9685-7fb9-43e8-9367-e2686161f3cb	ENST00000335295.4	globin_mRNA	0.8821656050955414
control	b25011b3-e149-4cbe-afd8-6325d7aa44d4	ENST00000335295.4	globin_mRNA	0.8964968152866242
control	580bb65c-b421-40a6-8e68-a63fbcfc8887	ENST00000335295.4	globin_mRNA	0.945859872611465
control	acf1053b-a622-446c-86ea-17e382a98729	ENST00000335295.4	globin_mRNA	0.9442675159235668
control	a917fd47-1916-4f48-a42f-3b8e6f3a7949	ENST00000335295.4	globin_mRNA	0.9235668789808916
control	cc78edb6-a3a3-4802-82cd-db3ebad008e7	ENST00000335295.4	globin_mRNA	0.9235668789808916
control	e10eeb2c-6b9c-48d7-83cc-928fcb6f69aa	ENST00000335295.4	globin_mRNA	0.8407643312101911
control	392063b8-531c-4cd4-abed-230430b1e843	ENST00000335295.4	globin_mRNA	0.9363057324840764
control	218221e7-02bf-42a6-9b96-8c310bb4779d	ENST00000335295.4	globin_mRNA	0.945859872611465
control	04f555a5-1587-4980-a433-ba4ee8e21f10	ENST00000335295.4	globin_mRNA	0.9410828025477708
control	994f56c8-fbe5-45da-a62f-5570d650f18e	ENST00000335295.4	globin_mRNA	0.8789808917197452
control	8bd6fb4f-eeeb-48f9-9c7e-3838fe474bde	ENST00000335295.4	globin_mRNA	0.929936305732484
control	d219eb10-6b1e-417a-93a7-a7396b5b6e25	ENST00000335295.4	globin_mRNA	0.9522292993630572
control	22d66031-48ed-43c5-8f8f-cf5fa7a77ebc	ENST00000335295.4	globin_mRNA	0.9601910828025476
control	660dede5-4686-4861-bfd2-e6738674e47c	ENST00000335295.4	globin_mRNA	0.947452229299363
control	beb3b368-f5a6-448a-90dd-8a9814ef21ae	ENST00000335295.4	globin_mRNA	0.9570063694267515
control	edc38661-9188-4e48-8acd-48df08a47b4a	ENST00000335295.4	globin_mRNA	0.9410828025477708
control	62a6c823-2a10-4041-9604-f0cb8da1c730	ENST00000335295.4	globin_mRNA	0.931528662420382
control	91780a22-1f78-4c11-9634-912e50bc4311	ENST00000335295.4	globin_mRNA	0.9426751592356688
control	c10b1830-6abf-46da-978c-a92fee62bd71	ENST00000335295.4	globin_mRNA	0.7197452229299363
control	e4f42305-6559-4ebd-882c-5fd19e2a9f45	ENST00000335295.4	globin_mRNA	0.9442675159235668
control	28e72ec4-f170-450e-9755-c866b2e6243e	ENST00000335295.4	globin_mRNA	0.9394904458598726
control	71e21b23-6c96-42f2-a60d-0fbe4e74c6c6	ENST00000335295.4	globin_mRNA	0.678343949044586
control	016240d8-5b08-422f-89db-2e7155e10586	ENST00000335295.4	globin_mRNA	0.7372611464968153
control	ef2656e3-08ed-4a31-bd84-0359baf526d1	ENST00000335295.4	globin_mRNA	0.9076433121019108
control	899c7235-7a2b-4cba-b353-b77cb0583ff3	ENST00000335295.4	globin_mRNA	0.9554140127388536
control	fdac1968-8ccb-425d-8f78-337267ca2377	ENST00000335295.4	globin_mRNA	0.7229299363057324
control	53b9fb26-f003-472f-a97d-271a54a30d13	ENST00000335295.4	globin_mRNA	0.9331210191082804
control	9985d43c-919d-47ea-8055-e53bd6df23c9	ENST00000335295.4	globin_mRNA	0.9570063694267515
control	ca2e74e0-4104-40eb-b3a4-d3b15117b3fd	ENST00000335295.4	globin_mRNA	0.7356687898089171
control	bd0a1630-727c-4559-8562-e949486cbe4b	ENST00000335295.4	globin_mRNA	0.945859872611465
control	f7673f2a-70ba-414f-ab4d-ae2df97fcf5b	ENST00000335295.4	globin_mRNA	0.963375796178344
control	6ef9bbdb-21a0-4886-bd55-07f38f68c629	ENST00000335295.4	globin_mRNA	0.9251592356687898
control	014206df-a0da-40d9-86cb-f7f6a1345651	ENST00000335295.4	globin_mRNA	0.9522292993630572
control	d46b357b-e1cc-44c3-96d4-bb126bde4679	ENST00000335295.4	globin_mRNA	0.9187898089171974
control	d004d732-328e-4d8b-828e-ce4bd33df4c2	ENST00000335295.4	globin_mRNA	0.9363057324840764
control	167ac2ed-2c02-4cb6-bb6f-5509c3c4a4b1	ENST00000335295.4	globin_mRNA	0.9410828025477708
control	d3302cf3-19d8-421d-8c8b-a9d648dbec9d	ENST00000335295.4	globin_mRNA	0.931528662420382
control	302f2715-04fd-4212-bfe8-1349d4c7754d	ENST00000335295.4	globin_mRNA	0.9251592356687898
control	1bb1d694-4762-4d4a-86ae-489397cfed42	ENST00000335295.4	globin_mRNA	0.9171974522292994
control	e906992e-6b2b-4174-ad22-a03c0af169e7	ENST00000335295.4	globin_mRNA	0.9203821656050956
control	725e72cc-df45-4cd6-88ee-310aeca78870	ENST00000335295.4	globin_mRNA	0.5318471337579618
control	8967ea3f-0554-4955-bb1b-088b5b601a88	ENST00000335295.4	globin_mRNA	0.447452229299363
control	2fbbb8d8-dad4-4774-91ae-e7515af6b593	ENST00000335295.4	globin_mRNA	0.9394904458598726
control	778bf715-abcb-476c-89c7-8d2c62fda793	ENST00000335295.4	globin_mRNA	0.9538216560509554
control	0f895ecd-ba7b-4d59-9746-e2e8125452d2	ENST00000335295.4	globin_mRNA	0.910828025477707
control	3e5c2880-7ab4-4342-b8f8-57c512a8ad7f	ENST00000335295.4	globin_mRNA	0.8089171974522293
control	a4cdd6be-c5ae-48ec-830f-2ea36c881de5	ENST00000335295.4	globin_mRNA	0.9601910828025476
control	0d9cd80c-8305-497e-8542-3ae35d6572d0	ENST00000335295.4	globin_mRNA	0.7961783439490446
control	eaa5b5cb-57f5-4ea7-a3dc-4aa016d54357	ENST00000335295.4	globin_mRNA	0.9331210191082804
control	97e35b4e-d19d-4004-8da2-45e79786678b	ENST00000335295.4	globin_mRNA	0.9076433121019108
control	398d440c-4d9b-4e9d-bfb4-4e07d7d54cf8	ENST00000335295.4	globin_mRNA	0.9522292993630572
control	3087175c-c07a-4aec-99c2-cce62e0c2f0e	ENST00000335295.4	globin_mRNA	0.926751592356688
control	355ba58f-b3b5-4be7-8f70-89530016ad0a	ENST00000335295.4	globin_mRNA	0.9331210191082804
control	93bbc8f4-6365-4941-93d7-78d9ce5c3c19	ENST00000335295.4	globin_mRNA	0.9506369426751592
control	cceb4324-1d45-44f3-ba81-a85f23b21ad8	ENST00000335295.4	globin_mRNA	0.8105095541401274
control	65aea481-011b-4795-88f2-c40baccd9cf5	ENST00000335295.4	globin_mRNA	0.929936305732484
control	f1f55d59-8e80-41f0-8150-59bdbccb7fa5	ENST00000335295.4	globin_mRNA	0.8630573248407644
control	737bf613-eb09-46f2-8c5f-6b0fef668c38	ENST00000335295.4	globin_mRNA	0.8789808917197452
control	a3935102-bd7c-4c00-b0ae-e0525a8dfc27	ENST00000335295.4	globin_mRNA	0.931528662420382
control	c4567284-488b-4b93-afae-1088a05199e0	ENST00000335295.4	globin_mRNA	0.9235668789808916
control	701e6b76-053a-4fe2-b7c8-0e2735d8a625	ENST00000335295.4	globin_mRNA	0.8885350318471338
control	82ea1ae5-0f14-46fb-90a4-800c4551819d	ENST00000335295.4	globin_mRNA	0.9585987261146496
control	188a4fbb-8587-436d-880f-8ab3c0cf5b03	ENST00000335295.4	globin_mRNA	0.8996815286624203
control	caa15628-f0c0-46bb-b7af-a4d02632ece0	ENST00000335295.4	globin_mRNA	0.9156050955414012
control	2b5b7b21-7bde-43dc-bf03-c84bf242f1da	ENST00000335295.4	globin_mRNA	0.9601910828025476
control	4480aa8c-4161-4e99-9c46-19b728e746ba	ENST00000335295.4	globin_mRNA	0.9378980891719744
control	981409f1-5cbd-48b8-9e9e-1e8173414bc5	ENST00000335295.4	globin_mRNA	0.9410828025477708
control	e912ee42-4016-44fc-9691-69546bf54b93	ENST00000335295.4	globin_mRNA	0.928343949044586
control	507cdf54-fa07-4fd0-8c75-251e01f05225	ENST00000335295.4	globin_mRNA	0.9761146496815286
control	d217036a-e26b-4769-9f64-635c0071d3cc	ENST00000335295.4	globin_mRNA	0.9347133757961784
control	7d1d7801-33a2-4211-9390-ab1f293deebd	ENST00000335295.4	globin_mRNA	0.8901273885350318
control	eb55e590-162d-420c-a30f-e044462c3ca1	ENST00000335295.4	globin_mRNA	0.926751592356688
control	e7b3c222-4a54-4936-85a7-95a189d9ddd8	ENST00000335295.4	globin_mRNA	0.9570063694267515
control	8e60827a-a733-409e-8efb-b1af98917487	ENST00000335295.4	globin_mRNA	0.2643312101910828
control	ee7d0728-8992-45ed-ab92-c58013cc2b41	ENST00000335295.4	globin_mRNA	0.910828025477707
control	039b2581-c062-4d77-a175-b6749c56824a	ENST00000335295.4	globin_mRNA	0.929936305732484
control	ff3c0c3c-066a-4c5b-aacb-8d0b97a1fc45	ENST00000335295.4	globin_mRNA	0.9363057324840764
control	f1e5308c-cd6c-4cca-8926-c42a750ff821	ENST00000335295.4	globin_mRNA	0.947452229299363
control	66328e59-72ce-4098-ae57-6d0a489329ac	ENST00000335295.4	globin_mRNA	0.926751592356688
control	ef56377a-0607-4319-b00f-efd31a05d7ec	ENST00000335295.4	globin_mRNA	0.945859872611465
control	30615ee8-4b73-400d-b7a2-157f34444f2a	ENST00000335295.4	globin_mRNA	0.9506369426751592
control	88aba98e-9b44-408d-8ba0-4a3dc78dbbd0	ENST00000335295.4	globin_mRNA	0.8742038216560509
control	62ad7c1a-93d0-4bf6-8aef-ca8b14ade561	ENST00000335295.4	globin_mRNA	0.9235668789808916
control	efe9d444-2540-4518-8f16-fdfd328fadb5	ENST00000335295.4	globin_mRNA	0.9028662420382164
control	3df6f03c-8f32-4d07-9ddd-bec88cb0463e	ENST00000335295.4	globin_mRNA	0.96656050955414
control	7a3af634-2199-4cb6-a1a9-e82e6f00abb3	ENST00000335295.4	globin_mRNA	0.9426751592356688
control	2a029293-badd-4da9-a2ed-d5820c630945	ENST00000335295.4	globin_mRNA	0.945859872611465
control	fc2879d3-96b4-45cf-a80f-d2381af230ec	ENST00000335295.4	globin_mRNA	0.8678343949044586
control	77d01499-03a6-474b-8fee-98eb373bb130	ENST00000335295.4	globin_mRNA	0.9394904458598726
control	66de955e-61ab-4191-98d8-9c6132747b35	ENST00000335295.4	globin_mRNA	0.9522292993630572
control	4211ff6b-348d-4e05-8067-864cf41241db	ENST00000335295.4	globin_mRNA	0.9506369426751592
control	10a4c622-b24f-427b-b76b-304b203f6917	ENST00000335295.4	globin_mRNA	0.9426751592356688
control	27ab4f30-886e-4db3-8c7d-78cb93960968	ENST00000335295.4	globin_mRNA	0.9394904458598726
control	b779b57a-4d02-4dd8-ab75-f008e922c45a	ENST00000335295.4	globin_mRNA	0.9203821656050956
control	b7b0f1e0-f7a2-44de-8108-34e724c5c5eb	ENST00000335295.4	globin_mRNA	0.8375796178343949
control	635e7ce8-d605-4ec5-bf54-41d411f0c468	ENST00000335295.4	globin_mRNA	0.9570063694267515
control	57d325ea-9ba2-430d-8762-db691d4586b4	ENST00000335295.4	globin_mRNA	0.9585987261146496
control	a4862eea-b55d-436f-8705-2ec2acb44192	ENST00000335295.4	globin_mRNA	0.6863057324840764
control	3fde50f3-c65a-4b9e-8877-ef39caaf3168	ENST00000335295.4	globin_mRNA	0.8232484076433121
control	0fcdc939-f3b7-4d60-8370-e4f72522ac0b	ENST00000335295.4	globin_mRNA	0.804140127388535
control	610b951a-6663-4670-a880-bc81f281dc0f	ENST00000335295.4	globin_mRNA	0.9442675159235668
control	d198bb73-4f11-409c-b751-b3e65f05cc66	ENST00000335295.4	globin_mRNA	0.9506369426751592
control	8a6d5e9d-2831-4dec-a596-de82de3dafeb	ENST00000335295.4	globin_mRNA	0.9538216560509554
control	c8b60474-5d2d-4713-b270-603a343a373b	ENST00000335295.4	globin_mRNA	0.9251592356687898
control	af9d483d-49b4-4668-8aea-6b3488c0ad8f	ENST00000335295.4	globin_mRNA	0.9203821656050956
control	c9b76500-7368-4237-b624-797c04ec98f2	ENST00000335295.4	globin_mRNA	0.9219745222929936
control	6cca5809-e2c4-4f08-872a-17e424849731	ENST00000335295.4	globin_mRNA	0.945859872611465
control	e1157f78-284a-45b6-901c-cbcd3ee3bf82	ENST00000335295.4	globin_mRNA	0.9570063694267515
control	487f0ba8-44c6-4107-a623-556d2f8cc3d2	ENST00000335295.4	globin_mRNA	0.9442675159235668
control	72c490ae-34f0-47a9-a073-24a7e884988c	ENST00000335295.4	globin_mRNA	0.9251592356687898
control	21ab3392-c961-4df9-b0b6-168f3691d78a	ENST00000335295.4	globin_mRNA	0.8837579617834395
control	8f88a194-d5ee-4d43-aaac-4b50cb3d477f	ENST00000335295.4	globin_mRNA	0.9522292993630572
control	b7aa5ca1-c452-4254-84c3-1ca0efe62935	ENST00000335295.4	globin_mRNA	0.9442675159235668
control	1ee20521-e0fa-4dc7-a311-4cdce976528d	ENST00000335295.4	globin_mRNA	0.9251592356687898
control	d2104089-74df-4cea-b01c-913264311335	ENST00000335295.4	globin_mRNA	0.926751592356688
control	8166b21b-4b87-403b-82e7-c98a0bfcd7b8	ENST00000335295.4	globin_mRNA	0.9426751592356688
control	19a80526-1408-4203-bcf4-284175b37962	ENST00000335295.4	globin_mRNA	0.9554140127388536
control	dc85e175-87b0-43c6-b8e1-b2d144264070	ENST00000335295.4	globin_mRNA	0.9554140127388536
control	80bf79da-119c-4ba7-b837-ee9449569ac1	ENST00000335295.4	globin_mRNA	0.9522292993630572
control	474e2c9a-5ec6-4913-9d1c-b0953a4e414b	ENST00000335295.4	globin_mRNA	0.9347133757961784
control	4011c457-495c-43a0-9923-31c8a5c5a8d2	ENST00000335295.4	globin_mRNA	0.929936305732484
control	e83d5eba-b8aa-43e4-a6fa-00e62ec37ef6	ENST00000335295.4	globin_mRNA	0.947452229299363
control	d8ba343c-c701-4266-8e61-669245d124fb	ENST00000335295.4	globin_mRNA	0.9092356687898088
control	46518be4-ae32-4c53-938b-05ef222af8b0	ENST00000335295.4	globin_mRNA	0.8726114649681529
control	243cda6a-cca0-449d-aa48-523ca3d791bc	ENST00000335295.4	globin_mRNA	0.9347133757961784
control	eb1204f0-3d2f-4835-baff-f951d5f77371	ENST00000335295.4	globin_mRNA	0.9426751592356688
control	24b40b6f-89e0-4584-962e-3375f8c83b6a	ENST00000335295.4	globin_mRNA	0.9203821656050956
control	5ab12cc2-c8c5-4f01-bcd0-0241c7e19fc5	ENST00000335295.4	globin_mRNA	0.9538216560509554
control	8de0cf1e-8ca7-4306-9a6f-bd74f3fab66b	ENST00000335295.4	globin_mRNA	0.9378980891719744
control	b1d13145-554c-4fd4-9429-3cfe2ae76413	ENST00000335295.4	globin_mRNA	0.9426751592356688
control	9cc32dc3-2f80-451a-9d68-e28ec57867ea	ENST00000335295.4	globin_mRNA	0.964968152866242
control	b668c116-a9aa-4ef9-80db-a94ba69cef73	ENST00000335295.4	globin_mRNA	0.910828025477707
control	1556fba3-6d28-47bb-a299-030bca14bad8	ENST00000335295.4	globin_mRNA	0.963375796178344
control	b7671466-13a9-49ed-ab11-62086972ebe0	ENST00000335295.4	globin_mRNA	0.3726114649681528
control	9df5d17d-14b2-4755-b6c5-3304d1f87ef6	ENST00000335295.4	globin_mRNA	0.9203821656050956
control	d983d9a6-18c2-49cd-8074-399d87c44030	ENST00000335295.4	globin_mRNA	0.9140127388535032
control	7f509ee6-dbc0-4fc3-ac5a-ab2f413ba8fa	ENST00000335295.4	globin_mRNA	0.9426751592356688
control	20c9bdd6-c8af-4b29-9ab0-6e9c57095bf6	ENST00000335295.4	globin_mRNA	0.9378980891719744
control	bb939377-2e5c-4947-9a72-7c41827c6770	ENST00000335295.4	globin_mRNA	0.8359872611464968
control	200f0286-3347-47ef-a32b-43ce2b9acdde	ENST00000335295.4	globin_mRNA	0.8901273885350318
control	cdbcdc25-2c94-4a8d-809c-f47d37961c69	ENST00000335295.4	globin_mRNA	0.947452229299363
control	f01882c5-2546-4a31-824e-5d042636c7a1	ENST00000335295.4	globin_mRNA	0.9442675159235668
control	83c7bc82-4e38-41a6-81cc-cce64ec06753	ENST00000335295.4	globin_mRNA	0.8964968152866242
control	8b50144b-7728-4abb-b818-8625bea35df6	ENST00000335295.4	globin_mRNA	0.9585987261146496
control	9b24ad8d-804a-4e1c-b87b-de01e64922b7	ENST00000335295.4	globin_mRNA	0.931528662420382
control	f383f3fe-c6c5-456e-ae52-d39f183740db	ENST00000335295.4	globin_mRNA	0.89171974522293
control	8e0d677b-7cd7-48e4-8dd1-0ee796890887	ENST00000335295.4	globin_mRNA	0.963375796178344
control	acdc6618-203c-401a-885c-f18686260d8b	ENST00000335295.4	globin_mRNA	0.9378980891719744
control	cdd6e971-800f-4084-9515-da3eca33482b	ENST00000335295.4	globin_mRNA	0.7802547770700637
control	c1b05c5e-c707-410e-b6b0-02f689212652	ENST00000335295.4	globin_mRNA	0.931528662420382
control	5cab7bff-390f-4f44-9304-2255baae6d97	ENST00000335295.4	globin_mRNA	0.9426751592356688
control	5865292a-1767-44cf-89fe-baa2472025b4	ENST00000335295.4	globin_mRNA	0.9570063694267515
control	ee3f055a-a285-4dd5-a839-b1983b1d33b9	ENST00000335295.4	globin_mRNA	0.9442675159235668
control	4bea64d9-d180-4ea3-a515-30abcfad83ff	ENST00000335295.4	globin_mRNA	0.2818471337579618
control	608fc9aa-7429-4c77-a899-e483f521bde8	ENST00000335295.4	globin_mRNA	0.9554140127388536
control	21444868-82ef-48c7-9c60-cd2de77e75b1	ENST00000335295.4	globin_mRNA	0.9426751592356688
control	19cd727f-549e-4c43-a078-10353578e8ce	ENST00000335295.4	globin_mRNA	0.9028662420382164
control	1a8b6929-3160-4755-b176-517574160e4b	ENST00000335295.4	globin_mRNA	0.9522292993630572
control	143213e2-c515-44f1-b5d9-264df8fcd917	ENST00000335295.4	globin_mRNA	0.8105095541401274
control	f8a7b4cf-373e-4355-bcef-bd911033c42a	ENST00000335295.4	globin_mRNA	0.6671974522292994
control	a62bc725-dead-423c-8668-51aa411ddde3	ENST00000335295.4	globin_mRNA	0.945859872611465
control	da41a6ca-2df9-4cb0-a996-5d331e6a4a85	ENST00000335295.4	globin_mRNA	0.5875796178343949
control	68369239-9dd7-4519-af54-2fc482473c69	ENST00000335295.4	globin_mRNA	0.9140127388535032
control	714f27e2-8d68-49c7-9854-157b11846953	ENST00000335295.4	globin_mRNA	0.961783439490446
control	b4a82629-cc8e-4e91-8db2-6bbf50b1432d	ENST00000335295.4	globin_mRNA	0.9235668789808916
control	ee587bc8-9440-4788-ab84-311ae9d8b0fe	ENST00000335295.4	globin_mRNA	0.9140127388535032
control	b73d1aae-f63d-44bc-a992-ecc2c02a9bf8	ENST00000335295.4	globin_mRNA	0.945859872611465
control	c6dd577a-c3c1-444f-9b12-24ba3a1972c0	ENST00000335295.4	globin_mRNA	0.8789808917197452
control	74b10893-5e1e-42cd-910b-94ceb80fe918	ENST00000335295.4	globin_mRNA	0.9570063694267515
control	16036d8a-3cc4-45dd-978a-10abb53393a8	ENST00000335295.4	globin_mRNA	0.3471337579617834
control	a6358269-def6-44ce-b73d-3c3831b53550	ENST00000335295.4	globin_mRNA	0.945859872611465
control	7579635a-5f3d-427f-b118-4b65efc881eb	ENST00000335295.4	globin_mRNA	0.8343949044585988
control	e4844a95-3fec-44fd-ad57-23648a59e793	ENST00000335295.4	globin_mRNA	0.7993630573248408
control	432fa97d-851e-4481-9ae2-fa8686a5bee7	ENST00000335295.4	globin_mRNA	0.9522292993630572
control	0c1aa125-0a16-4f71-9509-08b2b03c2323	ENST00000335295.4	globin_mRNA	0.9410828025477708
control	e3c30d4a-e147-4b7e-96d6-c8c99e84729e	ENST00000335295.4	globin_mRNA	0.910828025477707
control	4c4c8b45-0dd8-40cb-ac60-e11eb8ce65eb	ENST00000335295.4	globin_mRNA	0.945859872611465
control	c0739f3c-bcd2-40e3-9a69-e837a987f8bb	ENST00000335295.4	globin_mRNA	0.9394904458598726
control	586e1f01-3c6d-4570-8d01-a539ef53e0a9	ENST00000335295.4	globin_mRNA	0.9140127388535032
control	d6ce3dd3-bc8f-4c24-8daa-bce040168da7	ENST00000335295.4	globin_mRNA	0.9554140127388536
control	787d17de-2468-447d-b878-0c0e2fd27a80	ENST00000335295.4	globin_mRNA	0.9506369426751592
control	35c8bae4-1a62-46f3-acb4-4471ff8f10bb	ENST00000335295.4	globin_mRNA	0.9347133757961784
control	605df192-a59d-4e1b-8fd8-a195aacc72e5	ENST00000335295.4	globin_mRNA	0.8710191082802548
control	b9edcdae-4eac-49cb-9021-4233af557a8d	ENST00000335295.4	globin_mRNA	0.947452229299363
control	99067a6f-a602-43a7-8714-0dad13d6bebc	ENST00000335295.4	globin_mRNA	0.963375796178344
control	25801edc-678e-4836-a94b-83e2c5745264	ENST00000335295.4	globin_mRNA	0.9410828025477708
control	31b2b8c4-7147-43db-8f43-0e1ff3bebccb	ENST00000335295.4	globin_mRNA	0.947452229299363
control	e5984adf-db99-43fd-9d0a-8ef57b638eed	ENST00000335295.4	globin_mRNA	0.8343949044585988
control	156b45b0-6227-40dc-a357-fe782ffa68b9	ENST00000335295.4	globin_mRNA	0.9426751592356688
control	a9c624b9-b702-46f8-9d8d-dad88a69bd91	ENST00000335295.4	globin_mRNA	0.9442675159235668
control	53071d17-3475-4e4a-9795-565e073269ba	ENST00000335295.4	globin_mRNA	0.947452229299363
control	28b141cb-5747-49ff-b70b-1cb36090cb4d	ENST00000335295.4	globin_mRNA	0.929936305732484
control	dd92add1-6cd6-4e42-81d3-b1bdafe101e0	ENST00000335295.4	globin_mRNA	0.928343949044586
control	218512ee-d76a-46dc-b265-ffed2008e04f	ENST00000335295.4	globin_mRNA	0.9426751592356688
control	705011f9-d268-4fe4-be74-6ff6eedbbc94	ENST00000335295.4	globin_mRNA	0.5254777070063694
control	a54cdcfc-d25e-4d34-8c07-96cf7b28c3a8	ENST00000335295.4	globin_mRNA	0.9363057324840764
control	6409dd23-85dc-4c31-983e-438bc9efce22	ENST00000335295.4	globin_mRNA	0.9410828025477708
control	3708ff11-93f9-4fe5-ba42-78c23a3b14e8	ENST00000335295.4	globin_mRNA	0.9570063694267515
control	3ad3610f-3d4e-4013-a44c-37490d310eb9	ENST00000335295.4	globin_mRNA	0.9394904458598726
control	d080c400-bd3c-420e-a53a-1b47a5d51cac	ENST00000335295.4	globin_mRNA	0.9394904458598726
control	96af4014-a059-453e-b812-00b8f3de311d	ENST00000335295.4	globin_mRNA	0.9442675159235668
control	b5305359-226c-4311-9b3b-f536b72eb686	ENST00000335295.4	globin_mRNA	0.9410828025477708
control	a7d12830-bab5-4e41-a677-32762591f4b8	ENST00000335295.4	globin_mRNA	0.928343949044586
control	7d711e88-a430-4ff2-a45d-3104db9c13c6	ENST00000335295.4	globin_mRNA	0.947452229299363
control	e5e6e513-3519-4c81-98ea-8623eefae3d8	ENST00000335295.4	globin_mRNA	0.9506369426751592
control	7926f408-a05d-40ec-8d7e-4524f8f10cf2	ENST00000335295.4	globin_mRNA	0.9522292993630572
control	04c109e4-d9db-4c90-a969-9ee63e6f2fd1	ENST00000335295.4	globin_mRNA	0.9585987261146496
control	a0113c73-4dcb-48e7-9554-50a22c57a799	ENST00000335295.4	globin_mRNA	0.947452229299363
control	37d658e7-40ae-439a-a12d-70cee1e2955a	ENST00000335295.4	globin_mRNA	0.9522292993630572
control	574ac2ee-baaf-4a67-bd25-ff1d6151a9c5	ENST00000335295.4	globin_mRNA	0.9522292993630572
control	88f09429-8cb8-4b65-8269-76e82fd718ef	ENST00000335295.4	globin_mRNA	0.8901273885350318
control	52eef52a-b5c6-4eef-b708-1c64db6d18ae	ENST00000335295.4	globin_mRNA	0.9124203821656052
control	1040f27d-1a64-4bf6-9e25-bc1e1738308c	ENST00000335295.4	globin_mRNA	0.9187898089171974
control	6cbb8723-bf3e-4a31-ad2f-4f307b1b580a	ENST00000335295.4	globin_mRNA	0.928343949044586
control	5f60b3c9-3e39-4e01-8426-519bdb51195f	ENST00000335295.4	globin_mRNA	0.8773885350318471
control	f1013233-48b1-423a-a5ae-9593a2b535f4	ENST00000335295.4	globin_mRNA	0.9235668789808916
control	e922ae9b-77a0-45e8-a3f7-79ffe55fad0e	ENST00000335295.4	globin_mRNA	0.9028662420382164
control	4e25d419-c10a-409c-b649-afdfaaf57252	ENST00000335295.4	globin_mRNA	0.9585987261146496
control	d36d1ce0-d05b-41b9-9bc6-5bdbbeb32577	ENST00000335295.4	globin_mRNA	0.8837579617834395
control	4025ac03-b03f-41de-a34c-8e41cfd105ce	ENST00000335295.4	globin_mRNA	0.9251592356687898
control	07f4cb04-e3d0-4760-b746-804c28b133cd	ENST00000335295.4	globin_mRNA	0.9331210191082804
control	bc4a2047-1712-44d7-a891-e0aec0c8d626	ENST00000335295.4	globin_mRNA	0.9363057324840764
control	1c94f4a9-97c6-4898-9a17-d753809c88a5	ENST00000335295.4	globin_mRNA	0.5095541401273885
control	1949bc7f-f29b-4be8-853a-8d306f58cf25	ENST00000335295.4	globin_mRNA	0.9410828025477708
control	71abe8cb-64ee-4857-a8ec-09e8a4f98a8c	ENST00000335295.4	globin_mRNA	0.9538216560509554
control	81c6ec39-26ea-4f1f-95b8-9b42a45dd99d	ENST00000335295.4	globin_mRNA	0.4936305732484077
control	53331d1c-45d2-4dff-a2f1-58aa9b5b069e	ENST00000335295.4	globin_mRNA	0.9410828025477708
control	c8b4990f-6db3-4f37-b165-6821a55f4ade	ENST00000335295.4	globin_mRNA	0.8710191082802548
control	a0f56485-54d0-42fd-8a16-945b0bfc3d29	ENST00000335295.4	globin_mRNA	0.5843949044585988
control	f9a03b1d-7e21-49b7-bf9e-35f518c90500	ENST00000335295.4	globin_mRNA	0.8853503184713376
control	dc20b46b-d836-4a4c-a982-c208c0b7cac3	ENST00000335295.4	globin_mRNA	0.947452229299363
control	ea3e357f-b908-4343-9cf2-4de578857315	ENST00000335295.4	globin_mRNA	0.9060509554140128
control	3ea0f55d-dc14-4bc6-9a8b-8da4d1158011	ENST00000335295.4	globin_mRNA	0.9219745222929936
control	277e78f6-8dad-419a-816a-5981a13a4652	ENST00000335295.4	globin_mRNA	0.947452229299363
control	154813dd-7eec-4750-89b8-7645bb44f229	ENST00000335295.4	globin_mRNA	0.8869426751592356
control	b1bf2d5c-2680-4000-a219-274c47b615cd	ENST00000335295.4	globin_mRNA	0.9092356687898088
control	b4a0b2de-6367-47ef-bd9c-7ffa4f7790b8	ENST00000335295.4	globin_mRNA	0.7277070063694268
control	47841f75-5b0f-4be3-b65e-ce52bfa29987	ENST00000335295.4	globin_mRNA	0.9012738853503184
control	eac52d28-83b9-4795-bc94-f973ada68f60	ENST00000335295.4	globin_mRNA	0.9394904458598726
control	3976ace1-07be-4439-b106-fc651ca56583	ENST00000335295.4	globin_mRNA	0.928343949044586
control	d1a0bf48-6ff5-4f49-9e89-445cdc849cac	ENST00000335295.4	globin_mRNA	0.9235668789808916
control	414abbe9-79a5-4bec-a7d3-233eb2fe9e46	ENST00000335295.4	globin_mRNA	0.9490445859872612
control	253bf709-5e67-4391-9a2f-aedc81bc8655	ENST00000335295.4	globin_mRNA	0.9506369426751592
control	1b019622-2b6a-4698-b1e3-f3481335406c	ENST00000335295.4	globin_mRNA	0.8248407643312102
control	9064d8fe-adb5-448e-9af7-0c861b898f30	ENST00000335295.4	globin_mRNA	0.9347133757961784
control	c21124cc-e2a1-4579-8fb6-ccc1f1a80b8d	ENST00000335295.4	globin_mRNA	0.9697452229299364
control	bcb1641d-3548-4875-8a93-807b56ab69ed	ENST00000335295.4	globin_mRNA	0.8630573248407644
control	218f4585-88ea-4831-8e8a-4191a7e7b0ac	ENST00000335295.4	globin_mRNA	0.9394904458598726
control	4f2b3081-bb2b-4e13-a12e-1ae789ac9eac	ENST00000335295.4	globin_mRNA	0.961783439490446
control	4b561146-2ee6-4f91-9a9f-3256c7c71dca	ENST00000335295.4	globin_mRNA	0.926751592356688
control	5276215d-de98-41dd-b6d3-c02641e7b377	ENST00000335295.4	globin_mRNA	0.9347133757961784
control	12778b83-bd83-4419-87db-3547274144ef	ENST00000335295.4	globin_mRNA	0.910828025477707
control	07865a39-6b32-4061-b64a-1f2d9b310da3	ENST00000335295.4	globin_mRNA	0.8057324840764332
control	691a13a4-e624-403f-b2a8-31998676095d	ENST00000335295.4	globin_mRNA	0.29777070063694266
control	620eab9e-76f4-4e79-adf7-dbbc6831fee6	ENST00000335295.4	globin_mRNA	0.7292993630573248
control	daf1d69f-a42a-474a-8188-719efdc88471	ENST00000335295.4	globin_mRNA	0.9410828025477708
control	a2a1dc8b-aeab-4cbf-98c3-71a3ab20e1ef	ENST00000335295.4	globin_mRNA	0.9219745222929936
control	9686c74d-de00-4176-a860-304ad02f5413	ENST00000335295.4	globin_mRNA	0.9251592356687898
control	c985ec3a-54f5-41b0-a48c-2d173fb4d59b	ENST00000335295.4	globin_mRNA	0.947452229299363
control	baa3d500-12d3-4222-aaed-00216bd84f5a	ENST00000335295.4	globin_mRNA	0.9060509554140128
control	866fa164-838e-4130-a89b-7262c4b06db7	ENST00000335295.4	globin_mRNA	0.9347133757961784
control	abe81a59-85d1-40d5-8b0e-ae7da76ed4da	ENST00000335295.4	globin_mRNA	0.9140127388535032
control	f1a94f4a-cd8c-4381-959f-2cda57d90cd2	ENST00000335295.4	globin_mRNA	0.7786624203821656
control	bbe21df7-c522-4324-bb21-366311998d5e	ENST00000335295.4	globin_mRNA	0.9331210191082804
control	2ebc459c-b6c2-41e3-a6f9-ac1a68b69999	ENST00000335295.4	globin_mRNA	0.9570063694267515
control	7ca06739-d934-4882-b036-8d338eec9814	ENST00000335295.4	globin_mRNA	0.9156050955414012
control	02c16814-5ac8-4e3a-9ee5-c5dacb0274a4	ENST00000335295.4	globin_mRNA	0.9394904458598726
control	8c2a45a0-6cc3-427d-a239-e870d16173b9	ENST00000335295.4	globin_mRNA	0.5589171974522293
control	47060bbe-6cce-4de9-9663-e6fde0c85ff1	ENST00000335295.4	globin_mRNA	0.9140127388535032
control	e402cfc3-0bae-4d4b-95c8-9a756b11c184	ENST00000335295.4	globin_mRNA	0.9490445859872612
control	ce3f869b-1691-42d9-9145-f1ca561b5237	ENST00000335295.4	globin_mRNA	0.947452229299363
control	fd7bab70-41cd-469b-a1d7-63b741ceb02f	ENST00000335295.4	globin_mRNA	0.5
control	7b44c51c-101b-4f4f-9a25-c6cdea307add	ENST00000335295.4	globin_mRNA	0.9363057324840764
control	416c3566-e64e-4f0e-8737-66a75e9a3960	ENST00000335295.4	globin_mRNA	0.96656050955414
control	c8cbccdf-8e49-45fa-8276-5d73d269c0f4	ENST00000335295.4	globin_mRNA	0.929936305732484
control	12d7f066-8236-42c3-9329-c0ea392e8187	ENST00000335295.4	globin_mRNA	0.9060509554140128
control	91a5fdd4-85ea-4373-ae1e-22e26a3b8f8f	ENST00000335295.4	globin_mRNA	0.9490445859872612
control	117e21d3-16c1-4599-bf87-22bfc63f3635	ENST00000335295.4	globin_mRNA	0.9012738853503184
control	3640a012-bf32-47c9-81a1-80786961dfc8	ENST00000335295.4	globin_mRNA	0.9490445859872612
control	b531548e-26d4-43f2-8cf9-39bb26270170	ENST00000335295.4	globin_mRNA	0.9394904458598726
control	f5eb4aa5-86d3-4ec3-87f1-13579de9cf96	ENST00000335295.4	globin_mRNA	0.8152866242038217
control	7e3100b3-affd-4f12-95d3-48c809ac0931	ENST00000335295.4	globin_mRNA	0.9347133757961784
control	cd7cac3e-fd21-41da-95d4-d9cb9d93b9e1	ENST00000335295.4	globin_mRNA	0.8200636942675159
control	7837b219-77a6-4a29-9dcb-9e35d57281be	ENST00000335295.4	globin_mRNA	0.7770700636942676
control	e64c5738-76a3-499e-96d8-d9c231ab7d62	ENST00000335295.4	globin_mRNA	0.9347133757961784
control	fc6feab1-6666-4d12-aeeb-d122e335144a	ENST00000335295.4	globin_mRNA	0.9506369426751592
control	5a083861-2576-482a-b6f1-73724999038b	ENST00000335295.4	globin_mRNA	0.9442675159235668
control	91d1497d-eb85-4b1d-9e3b-61d6b2a24437	ENST00000335295.4	globin_mRNA	0.8964968152866242
control	afa1e658-46f7-4b40-8daf-d821f472d75c	ENST00000335295.4	globin_mRNA	0.9363057324840764
control	4da512c0-c8e4-44a4-864c-aab739f5006c	ENST00000335295.4	globin_mRNA	0.9681528662420382
control	ff2aa56f-de62-4eaf-a65c-7b55f508cf77	ENST00000335295.4	globin_mRNA	0.9235668789808916
control	06d034e1-0472-4781-a222-190197aee571	ENST00000335295.4	globin_mRNA	0.9331210191082804
control	79a49854-4b8c-4f52-92fa-8b06dd5e3430	ENST00000335295.4	globin_mRNA	0.8726114649681529
control	c4eda3af-a8d0-4970-a66e-60eb39b5dbf4	ENST00000335295.4	globin_mRNA	0.9601910828025476
control	a932ea51-fd2e-4bed-a7f4-d674aa8df536	ENST00000335295.4	globin_mRNA	0.9140127388535032
control	bfdf1765-1c5d-4162-9ead-74e36aad321e	ENST00000335295.4	globin_mRNA	0.9426751592356688
control	1898d0d5-a475-4112-9796-c7273d6f7718	ENST00000335295.4	globin_mRNA	0.9442675159235668
control	ea984bd0-b0d8-48a8-b794-08d8c6f856be	ENST00000335295.4	globin_mRNA	0.8009554140127388
control	c7d0d14e-c492-432a-bbf2-b41b686a4023	ENST00000335295.4	globin_mRNA	0.7643312101910829
control	e2937fc1-0ea2-4873-86ce-703f0192fdf6	ENST00000335295.4	globin_mRNA	0.9378980891719744
control	ba82ad18-0445-4c45-9e0d-987e554b8f37	ENST00000335295.4	globin_mRNA	0.964968152866242
control	87a645c4-16f2-435b-81d1-a52888805dfe	ENST00000335295.4	globin_mRNA	0.8089171974522293
control	53a44a23-2d23-4f88-a5c4-a5a5f1894c4b	ENST00000335295.4	globin_mRNA	0.9490445859872612
control	be4d8495-23dc-4248-8632-34982b60db90	ENST00000335295.4	globin_mRNA	0.9442675159235668
control	78ca29cc-30ce-434c-80ba-e822d1516e06	ENST00000335295.4	globin_mRNA	0.8630573248407644
control	058b942b-817d-427d-9d5e-f9148c8c2f56	ENST00000335295.4	globin_mRNA	0.8964968152866242
control	1c1e20e8-3a44-4cc8-b91f-f0e26a7db501	ENST00000335295.4	globin_mRNA	0.9426751592356688
control	a3c41f95-972c-4a63-a8cc-82b6c78d831e	ENST00000335295.4	globin_mRNA	0.9570063694267515
control	8283aaf3-9502-4008-9b00-39824035fe20	ENST00000335295.4	globin_mRNA	0.964968152866242
control	561bab01-cf82-4cd2-98c9-9e2c73be5b59	ENST00000335295.4	globin_mRNA	0.9347133757961784
control	051ec371-4c33-4654-9dff-96690659bb63	ENST00000335295.4	globin_mRNA	0.9203821656050956
control	2ee7e687-d849-4bbd-b2ed-1ede10f8aa87	ENST00000335295.4	globin_mRNA	0.9331210191082804
control	4d9a4de0-2ad4-4d7c-a9f6-957a1f66d4c0	ENST00000335295.4	globin_mRNA	0.9251592356687898
control	abf1dd72-4a37-4fbe-bbe1-0fa473da30ba	ENST00000335295.4	globin_mRNA	0.9506369426751592
control	e7b2199a-8b08-44ea-a46f-49d8110944a9	ENST00000335295.4	globin_mRNA	0.9394904458598726
control	1738a559-0d83-4e03-a681-e6e9ef56f987	ENST00000335295.4	globin_mRNA	0.9044585987261148
control	20c2fa8b-68eb-4940-bd41-4ab234c54efd	ENST00000335295.4	globin_mRNA	0.9394904458598726
control	63bf4462-5f24-4696-90b0-98a116acb43a	ENST00000335295.4	globin_mRNA	0.947452229299363
control	bb5e29ea-cf95-4cc5-bca7-ffdbf4dbfcd4	ENST00000335295.4	globin_mRNA	0.9426751592356688
control	b5c0407f-7617-450b-9fca-7161b613be4e	ENST00000335295.4	globin_mRNA	0.7882165605095541
control	b35bd6a6-bdd5-4af2-bb2a-ba013a4b3412	ENST00000335295.4	globin_mRNA	0.4570063694267516
control	7c6b0b0e-ebb5-4eee-be9e-0244e28a873b	ENST00000335295.4	globin_mRNA	0.8710191082802548
control	8b88aa5a-5fd3-444e-a896-2daf65c28c69	ENST00000335295.4	globin_mRNA	0.9522292993630572
control	e13acdf9-3616-41ef-b20a-b80338887cad	ENST00000335295.4	globin_mRNA	0.9426751592356688
control	777dd123-61b2-4f09-be5b-e9c8a754136f	ENST00000335295.4	globin_mRNA	0.6560509554140127
control	bdcf91a9-10a3-430a-b5b0-f3e382c56104	ENST00000335295.4	globin_mRNA	0.9506369426751592
control	72bf917f-880f-4d87-a014-038c6347d6c4	ENST00000335295.4	globin_mRNA	0.9554140127388536
control	5cfeb8eb-9528-4246-940c-53a01a0d9f9b	ENST00000335295.4	globin_mRNA	0.9394904458598726
control	96fe1c9c-622e-4c58-aafb-bfec7c5a9b77	ENST00000335295.4	globin_mRNA	0.9235668789808916
control	eb2234eb-9cac-4e1f-8b94-7d923969aad8	ENST00000335295.4	globin_mRNA	0.9426751592356688
control	ccd9dc44-f1b4-4ed7-96af-da8bc15d0664	ENST00000335295.4	globin_mRNA	0.9554140127388536
control	95749343-20eb-4295-852a-ade1dd43a1c7	ENST00000335295.4	globin_mRNA	0.947452229299363
control	0b3b6801-3c94-4829-90bd-1b1eb4034fbd	ENST00000335295.4	globin_mRNA	0.9442675159235668
control	8704e287-3a9e-4569-b250-88a0071a960e	ENST00000335295.4	globin_mRNA	0.3343949044585987
control	bc2ae689-3fa0-43fa-88ea-061cdc43b973	ENST00000335295.4	globin_mRNA	0.9251592356687898
control	d4dbb68d-dd79-430b-9bf4-07a88488d9cc	ENST00000335295.4	globin_mRNA	0.8550955414012739
control	f0a534ff-9b19-4cf1-8d38-01ea01066698	ENST00000335295.4	globin_mRNA	0.945859872611465
control	d5b126e3-774e-4fd5-ab92-c1138368e4bb	ENST00000335295.4	globin_mRNA	0.8885350318471338
control	cb4a1b95-f125-45b5-8b42-46bc055c1917	ENST00000335295.4	globin_mRNA	0.931528662420382
control	c3ff8dc3-fa07-41c2-9dd1-a6ad9a318951	ENST00000335295.4	globin_mRNA	0.9060509554140128
control	a764774e-2794-47cc-83b8-27f37d24f980	ENST00000335295.4	globin_mRNA	0.9092356687898088
control	feca804a-da0f-4f02-b8d6-2e93584d172b	ENST00000335295.4	globin_mRNA	0.9442675159235668
control	1b3fec49-8906-4ecd-884e-feec1baa25d2	ENST00000335295.4	globin_mRNA	0.929936305732484
control	498e6282-0589-492e-bd8c-7991c296bcac	ENST00000335295.4	globin_mRNA	0.9442675159235668
control	5c45ffd9-0efd-4167-8983-f893b62323d5	ENST00000335295.4	globin_mRNA	0.9012738853503184
control	30a11c3e-8fe5-4f2c-958f-b6d7ae33679c	ENST00000335295.4	globin_mRNA	0.9187898089171974
control	364c09a1-c762-413f-bfdb-a77ae9630644	ENST00000335295.4	globin_mRNA	0.9203821656050956
control	f5514e8d-ef4d-4f25-be20-a71b9f401a21	ENST00000335295.4	globin_mRNA	0.9410828025477708
control	b4f8f729-d13e-48d5-9478-17d23859e933	ENST00000335295.4	globin_mRNA	0.4394904458598726
control	a282c8f5-94e3-4efa-b739-b2162b1e3470	ENST00000335295.4	globin_mRNA	0.926751592356688
control	1696225c-7b7c-4da4-bbe6-f740c0460966	ENST00000335295.4	globin_mRNA	0.8248407643312102
control	07128730-7b13-4aa3-a5c4-f8b6f7f6e4ea	ENST00000335295.4	globin_mRNA	0.9331210191082804
control	a93c6f65-8313-48c3-b240-88650300f2ff	ENST00000335295.4	globin_mRNA	0.893312101910828
control	27c17273-f85b-4e68-a5e0-ab4274cbad89	ENST00000335295.4	globin_mRNA	0.961783439490446
control	b46cd067-cd99-4482-b2f6-7e6076b11967	ENST00000335295.4	globin_mRNA	0.8312101910828026
control	97ce5967-1024-4017-8c59-1e9ca16810d2	ENST00000335295.4	globin_mRNA	0.7786624203821656
control	7722196b-ba75-447d-935e-afec951baae9	ENST00000335295.4	globin_mRNA	0.9426751592356688
control	a840a620-0009-487d-a36a-cfef36f6f3bf	ENST00000335295.4	globin_mRNA	0.9585987261146496
control	fb7939de-8751-4b2d-bcca-26f849bd392c	ENST00000335295.4	globin_mRNA	0.9570063694267515
control	364bbe7e-1e63-48e5-a24d-b6d04dfec183	ENST00000335295.4	globin_mRNA	0.9235668789808916
control	4bd62e56-6785-42bb-9149-852fcee9b5fd	ENST00000335295.4	globin_mRNA	0.9140127388535032
control	91f05a8d-c337-4787-a811-8c8d8bc586b0	ENST00000335295.4	globin_mRNA	0.9554140127388536
control	fd6cfc8c-d90f-4472-a2b4-2e0e131d241c	ENST00000335295.4	globin_mRNA	0.9363057324840764
control	18b2a9a2-9da9-45bf-ad25-02d6b0c43894	ENST00000335295.4	globin_mRNA	0.9570063694267515
control	603c4ecf-41cf-401e-bab1-c6848a6b2dcc	ENST00000335295.4	globin_mRNA	0.8200636942675159
control	13a969cf-b80a-436d-8ba0-f1390a0b1262	ENST00000335295.4	globin_mRNA	0.9378980891719744
control	1e3b5195-5972-4cc5-b6ab-4f186fe0d135	ENST00000335295.4	globin_mRNA	0.9570063694267515
control	13a44844-d628-4d29-ae8c-72dd13b56623	ENST00000335295.4	globin_mRNA	0.8535031847133758
control	dee6aee1-e5a1-4bd7-807a-ca33418bab5c	ENST00000335295.4	globin_mRNA	0.8710191082802548
control	99e17731-3acf-4220-8d16-0a95fe5af0fb	ENST00000335295.4	globin_mRNA	0.9426751592356688
control	39fc37a8-c778-4905-81a2-1a1ae34217ac	ENST00000335295.4	globin_mRNA	0.8996815286624203
control	69da5d42-e052-4f73-9fef-fc9195a19395	ENST00000335295.4	globin_mRNA	0.9171974522292994
control	246e89e0-68d6-4962-9c3e-eb0deb8159b5	ENST00000335295.4	globin_mRNA	0.9490445859872612
control	76c98e68-cf08-43fb-bf05-d75ae02e95f8	ENST00000335295.4	globin_mRNA	0.9219745222929936
control	a3ec2057-7c0e-4ec7-a115-da009e1e2a3f	ENST00000335295.4	globin_mRNA	0.8949044585987261
control	d9187176-cab8-4889-9c9f-27cbaa79b150	ENST00000335295.4	globin_mRNA	0.961783439490446
control	1108925d-7b43-4f61-adb6-676b8fece804	ENST00000335295.4	globin_mRNA	0.5812101910828026
control	badf9a02-a308-45bc-954f-9b30d1c97ab9	ENST00000335295.4	globin_mRNA	0.9187898089171974
control	33f608ab-2fbb-4b97-a951-2d604fee859b	ENST00000335295.4	globin_mRNA	0.9601910828025476
control	717225a1-b70f-4459-af21-07ec3e4c012e	ENST00000335295.4	globin_mRNA	0.8423566878980892
control	e9c3bd8e-00fd-4621-90b7-0f628dacfe15	ENST00000335295.4	globin_mRNA	0.4617834394904458
control	9b7ad225-4c59-4bba-9763-706a912c2d7b	ENST00000335295.4	globin_mRNA	0.9554140127388536
control	ad31528d-fcef-4ef6-8d9e-cb8533cbfdf8	ENST00000335295.4	globin_mRNA	0.9347133757961784
control	0420ed3a-d69d-45c1-b78d-8a0d37dd7167	ENST00000335295.4	globin_mRNA	0.9028662420382164
control	91776df2-707d-4f1c-8f92-9249bb75cd26	ENST00000335295.4	globin_mRNA	0.9347133757961784
control	981257c7-c9c7-4178-8592-3bfc2aef270c	ENST00000335295.4	globin_mRNA	0.9219745222929936
control	d199b328-69ff-4a24-92a8-07aec5975838	ENST00000335295.4	globin_mRNA	0.9363057324840764
control	7b5582fa-5ff8-434e-b29a-ba56fae32085	ENST00000335295.4	globin_mRNA	0.9347133757961784
control	a59741f8-7e00-4997-bf06-7f8e7d03fae0	ENST00000335295.4	globin_mRNA	0.9522292993630572
control	506642f3-9edb-4dae-a3d2-fea58af34ace	ENST00000335295.4	globin_mRNA	0.893312101910828
control	1c35a7b3-4087-4464-aed9-e4644ae4b188	ENST00000335295.4	globin_mRNA	0.9251592356687898
control	bb333c09-887d-41db-a8d6-c90a044cc0ed	ENST00000335295.4	globin_mRNA	0.3328025477707006
control	76d83eca-dfca-4ed1-a6a5-b1b17fe51eec	ENST00000335295.4	globin_mRNA	0.9219745222929936
control	b57d12d6-ee32-4ba7-9afa-19e0ce62266e	ENST00000335295.4	globin_mRNA	0.9490445859872612
control	db9a8b96-d70e-4ee0-ba99-c6021c279de8	ENST00000335295.4	globin_mRNA	0.9570063694267515
control	448c28f1-4824-4413-8747-3e5a6977b29d	ENST00000335295.4	globin_mRNA	0.9363057324840764
control	cac18814-0c44-495e-ae46-612069906448	ENST00000335295.4	globin_mRNA	0.9394904458598726
control	e4949911-ca97-4973-a2a5-9425ec040605	ENST00000335295.4	globin_mRNA	0.8773885350318471
control	904e6ba7-1549-46ec-bae3-a2c92f38d9c3	ENST00000335295.4	globin_mRNA	0.8789808917197452
control	fce1dabf-85ee-4a76-8c84-bb4750e2cd44	ENST00000335295.4	globin_mRNA	0.9235668789808916
control	3bd24ed4-acd3-4b81-9865-780a4aec9c80	ENST00000335295.4	globin_mRNA	0.9363057324840764
control	4e53386c-052c-4460-84a3-6d3a98f6c8b4	ENST00000335295.4	globin_mRNA	0.9554140127388536
control	9b36b73b-70e6-4136-8d7b-38cd2e34b648	ENST00000335295.4	globin_mRNA	0.931528662420382
control	be7e96a1-45a3-416c-8f48-d9ff9e7e3360	ENST00000335295.4	globin_mRNA	0.9490445859872612
control	30538ed1-9f5a-4606-98df-90bdb6c4a93e	ENST00000335295.4	globin_mRNA	0.945859872611465
control	6be4f482-e242-4fd3-9cbb-59af2c0e7a6a	ENST00000335295.4	globin_mRNA	0.929936305732484
control	07ad2c32-875c-4e17-ad87-8e1bd73f4d4b	ENST00000335295.4	globin_mRNA	0.9522292993630572
control	bf78f7a5-3962-4518-a48b-03620f868a15	ENST00000335295.4	globin_mRNA	0.947452229299363
control	384c4563-aa51-4f6b-b551-6755f55d19e0	ENST00000335295.4	globin_mRNA	0.961783439490446
control	b22b1f81-e0a1-4868-8556-df6f76264011	ENST00000335295.4	globin_mRNA	0.9442675159235668
control	acbfe920-1f09-4056-866b-c78ddd1b7522	ENST00000335295.4	globin_mRNA	0.9378980891719744
control	b9bcd8e2-5e68-4c51-94db-ab881da38f63	ENST00000335295.4	globin_mRNA	0.945859872611465
control	266a46e6-a708-49a1-b80e-3f9e5bed2ea4	ENST00000335295.4	globin_mRNA	0.6146496815286624
control	74a70fd2-c07b-4d22-b213-4f83f39c254f	ENST00000335295.4	globin_mRNA	0.9506369426751592
control	be9aed36-229b-432f-b315-ca36d956d6cf	ENST00000335295.4	globin_mRNA	0.9363057324840764
control	efd74b3c-eb2c-471b-9ec9-64efa5242a0e	ENST00000335295.4	globin_mRNA	0.9426751592356688
control	503c07f4-6f86-4112-b1c1-73d91e9c241d	ENST00000335295.4	globin_mRNA	0.945859872611465
control	621b0ec2-f19d-43bc-ab03-6252b3f8e941	ENST00000335295.4	globin_mRNA	0.9235668789808916
control	43ed2c6c-27d4-4a96-abfb-2f47ce6add1c	ENST00000335295.4	globin_mRNA	0.9570063694267515
control	9ef81219-9657-4f7c-96a9-62875ebd48ff	ENST00000335295.4	globin_mRNA	0.9331210191082804
control	68031794-f48a-44f5-9201-3a9d2858cbc9	ENST00000335295.4	globin_mRNA	0.9490445859872612
control	c03489a2-2216-4a64-a36a-93e9b2480f88	ENST00000335295.4	globin_mRNA	0.8439490445859873
control	e78bce5f-35b9-462b-8d43-145a193382df	ENST00000335295.4	globin_mRNA	0.928343949044586
control	ae11a78b-b9d2-4ea1-bb90-599f061aeae0	ENST00000335295.4	globin_mRNA	0.8535031847133758
control	63af31e6-6ed9-41ae-859a-20896d2286cb	ENST00000335295.4	globin_mRNA	0.9203821656050956
control	6ea68ec1-57aa-404b-af54-572d4117cdbf	ENST00000335295.4	globin_mRNA	0.9347133757961784
control	365ca372-4981-43d0-aad4-1c8fd270caba	ENST00000335295.4	globin_mRNA	0.9251592356687898
control	e02195f0-4cc8-4bce-b88a-2e4e802bdc03	ENST00000335295.4	globin_mRNA	0.9442675159235668
control	cf587b76-aab4-493a-b339-0adf2687a3d4	ENST00000335295.4	globin_mRNA	0.9426751592356688
control	fec0763e-eb74-409d-a0ef-85374c35eb6a	ENST00000335295.4	globin_mRNA	0.8773885350318471
control	3725d655-d1d6-47a2-9563-56f9a0173628	ENST00000335295.4	globin_mRNA	0.9076433121019108
control	135baeb6-ca77-492d-b83a-0240cd9b65bb	ENST00000335295.4	globin_mRNA	0.9554140127388536
control	2619534f-3936-4a31-bc8d-5371eae42b9d	ENST00000335295.4	globin_mRNA	0.926751592356688
control	0b3aba05-adf2-4df6-9c43-97d07a7b94ec	ENST00000335295.4	globin_mRNA	0.25
control	af2b924e-f3c3-4ad7-86c7-4cda09fe9f39	ENST00000335295.4	globin_mRNA	0.8789808917197452
control	81e4b8a8-2c7f-49a9-9325-f59318069f9b	ENST00000335295.4	globin_mRNA	0.9092356687898088
control	70c0eb8a-3e6b-422c-904a-0b53efe8d25a	ENST00000335295.4	globin_mRNA	0.961783439490446
control	4407c8d7-e162-48fd-92ea-572afd0404cb	ENST00000335295.4	globin_mRNA	0.9124203821656052
control	a1ef527d-5f79-4b30-b7ae-0ed1814dce2a	ENST00000335295.4	globin_mRNA	0.785031847133758
control	f0811325-3448-4f82-870a-7fdc2079a290	ENST00000335295.4	globin_mRNA	0.5748407643312102
control	cad9032f-9863-4486-ad48-71d5c68c98f1	ENST00000335295.4	globin_mRNA	0.8312101910828026
control	a4af1203-e8b3-48db-8566-8e1be27cab5d	ENST00000335295.4	globin_mRNA	0.8980891719745223
control	7f1a0234-0012-46d4-a83b-609dc429881e	ENST00000335295.4	globin_mRNA	0.929936305732484
control	b1b17be1-59eb-4384-b812-7a17190bca7b	ENST00000335295.4	globin_mRNA	0.48089171974522293
control	aaf95f35-bf4c-4e7c-94c7-ccdd9369334c	ENST00000335295.4	globin_mRNA	0.8789808917197452
control	a5f4c98b-5790-470f-abfc-f5835d1dfece	ENST00000335295.4	globin_mRNA	0.8805732484076433
control	a79f264e-cfde-48f7-968d-49d7dd114a46	ENST00000335295.4	globin_mRNA	0.3375796178343949
control	c380a807-c28c-447a-8738-fa73c9416f03	ENST00000335295.4	globin_mRNA	0.9044585987261148
control	0f753f83-aded-4e87-bf18-eaaf90474ac9	ENST00000335295.4	globin_mRNA	0.9410828025477708
control	21badc58-7b08-4d8f-a27a-2f6308c6cc60	ENST00000335295.4	globin_mRNA	0.9140127388535032
control	fd7d09a7-5756-45ce-9ac8-7becc8dbc089	ENST00000335295.4	globin_mRNA	0.9394904458598726
control	22a2f50f-6502-4738-9b05-e36a706ff64a	ENST00000335295.4	globin_mRNA	0.947452229299363
control	ee6c9376-89e7-401e-902d-497a68fab711	ENST00000335295.4	globin_mRNA	0.8423566878980892
control	1e1a9eab-e80a-4f4b-8990-7b924d397580	ENST00000335295.4	globin_mRNA	0.9490445859872612
control	b30e5079-ee45-47e8-9497-667f9ac500ea	ENST00000335295.4	globin_mRNA	0.9522292993630572
control	56649db0-f04e-419e-893d-248cfc2dcfea	ENST00000335295.4	globin_mRNA	0.2627388535031847
control	da2d634c-df96-4505-a65a-4dc4e0226155	ENST00000335295.4	globin_mRNA	0.929936305732484
control	a586d1e6-d28f-440a-a11f-416b148354d5	ENST00000335295.4	globin_mRNA	0.9028662420382164
control	762d3876-805b-4ce0-83f0-bcf4caf4988d	ENST00000335295.4	globin_mRNA	0.9394904458598726
control	0d3a5a7d-f20d-4c02-86c7-369959133c2b	ENST00000335295.4	globin_mRNA	0.9347133757961784
control	b6f3cd59-8191-49ad-acc1-c1a5caa85449	ENST00000335295.4	globin_mRNA	0.9331210191082804
control	33e59c95-e80f-48a9-90a9-96c47a0d0161	ENST00000335295.4	globin_mRNA	0.9331210191082804
control	244c5df7-9f26-40ef-8221-88e156f009a0	ENST00000335295.4	globin_mRNA	0.945859872611465
control	2af16529-6910-43dc-8524-3824beea0c2e	ENST00000335295.4	globin_mRNA	0.928343949044586
control	83fa3b2c-e769-495f-a1de-4a293c5afeb4	ENST00000335295.4	globin_mRNA	0.9394904458598726
control	2edb088e-6319-4cf1-8968-0d1efc4c98f3	ENST00000335295.4	globin_mRNA	0.9522292993630572
control	0b3a2ba4-1186-40db-8c14-47e7776bbf7f	ENST00000335295.4	globin_mRNA	0.6926751592356688
control	b54438d5-2319-418b-89bb-9024981a061c	ENST00000335295.4	globin_mRNA	0.893312101910828
control	574559ea-50f3-4610-b914-2eb6584280e2	ENST00000335295.4	globin_mRNA	0.9442675159235668
control	a1ee48f9-e00c-4e55-b234-7d0a1cc16c8b	ENST00000335295.4	globin_mRNA	0.9585987261146496
control	83bab224-c18a-4820-84ef-b06c1253ec46	ENST00000335295.4	globin_mRNA	0.9601910828025476
control	d65f7ace-327f-45d3-a160-ff0c8e1e1a78	ENST00000335295.4	globin_mRNA	0.9394904458598726
control	5ab1fa4c-e06d-4804-af84-c2cdaa53b986	ENST00000335295.4	globin_mRNA	0.9538216560509554
control	27d06bf9-22d2-4af8-858f-9ffe0222deae	ENST00000335295.4	globin_mRNA	0.9060509554140128
control	12b349fc-a4ac-4a14-9124-9b852c542cb1	ENST00000335295.4	globin_mRNA	0.926751592356688
control	27b8ea9f-9cbb-4277-b511-9b8cf86c300e	ENST00000335295.4	globin_mRNA	0.8359872611464968
control	81190ee0-84a6-4862-8c19-9ff9b8bca2dc	ENST00000335295.4	globin_mRNA	0.4585987261146497
control	72033bb7-e683-4e75-b1aa-e13a8fecce8f	ENST00000335295.4	globin_mRNA	0.7961783439490446
control	a28f0288-5492-4c39-b63e-d87c092e569a	ENST00000335295.4	globin_mRNA	0.9442675159235668
control	3455a0d8-1720-41de-a577-f23f3f8b2985	ENST00000335295.4	globin_mRNA	0.9394904458598726
control	dabff913-722a-434b-8e94-dac727946b9f	ENST00000335295.4	globin_mRNA	0.9490445859872612
control	6f3fa3b1-6789-481d-aff4-d14471be9280	ENST00000335295.4	globin_mRNA	0.9538216560509554
control	8870379d-1b61-49b2-ba6d-12810d3eed8f	ENST00000335295.4	globin_mRNA	0.9363057324840764
control	cfcda83d-0e29-4f37-ada0-a803dbcfb8d9	ENST00000335295.4	globin_mRNA	0.926751592356688
control	65ba76e4-a904-4c10-92ca-39d956f2332c	ENST00000335295.4	globin_mRNA	0.7022292993630573
control	2d8bf1c4-b0a8-4b57-8745-1697b9355e40	ENST00000335295.4	globin_mRNA	0.8121019108280255
control	797f3da2-7e48-4421-9fc6-fac762bbf70a	ENST00000335295.4	globin_mRNA	0.9522292993630572
control	9a319139-6c47-47a9-bbcd-4342036c5d87	ENST00000335295.4	globin_mRNA	0.8089171974522293
control	6ed31eae-12d4-4c60-9d76-334624421ac6	ENST00000335295.4	globin_mRNA	0.9442675159235668
control	4cbd0c6e-f26f-4433-b0a1-81d063535ac5	ENST00000335295.4	globin_mRNA	0.9378980891719744
control	0de12344-b9ac-432d-9664-6c466db83f52	ENST00000335295.4	globin_mRNA	0.9522292993630572
control	9b4a926c-b5cf-44e1-abdf-010ca99593d8	ENST00000335295.4	globin_mRNA	0.9490445859872612
control	910b2f51-7b14-4446-b766-4a8ef657fe52	ENST00000335295.4	globin_mRNA	0.9601910828025476
control	b38484d1-47fd-40c6-82cf-677acae13733	ENST00000335295.4	globin_mRNA	0.9076433121019108
control	6789ca5c-023c-48c6-aae8-9cc6b7bc0e52	ENST00000335295.4	globin_mRNA	0.9378980891719744
control	18d1f475-8eaf-4497-9963-8de29087259f	ENST00000335295.4	globin_mRNA	0.9171974522292994
control	515bd1c6-5f7d-439c-a891-e2a417f5de5f	ENST00000335295.4	globin_mRNA	0.9378980891719744
control	84d57229-3d68-4505-bb01-b449da38a129	ENST00000335295.4	globin_mRNA	0.947452229299363
control	a9e55b30-ccc5-444f-b87b-296b610b21f0	ENST00000335295.4	globin_mRNA	0.8805732484076433
control	874282ac-f716-40c5-92f5-d9439ca471e1	ENST00000335295.4	globin_mRNA	0.9251592356687898
control	3aef3331-9f70-469b-be3f-6b970a091252	ENST00000335295.4	globin_mRNA	0.9601910828025476
control	cbf7c203-af8a-4fba-a612-d32c82ffa394	ENST00000335295.4	globin_mRNA	0.821656050955414
control	a4558243-6d05-4480-8100-d8d7c7c98a04	ENST00000335295.4	globin_mRNA	0.25796178343949044
control	b901d522-db5d-473f-8e70-e07e2fb9a773	ENST00000335295.4	globin_mRNA	0.947452229299363
control	15c8a67a-9acf-438d-8b58-f3ec44c42c00	ENST00000335295.4	globin_mRNA	0.9554140127388536
control	4a99b8af-58ad-423f-b89e-af2c5a395c73	ENST00000335295.4	globin_mRNA	0.7547770700636943
control	b50a51d8-a766-4ee8-937f-3372ea53b5bb	ENST00000335295.4	globin_mRNA	0.9363057324840764
control	52510dfc-6c98-449b-ae12-9438096ff64a	ENST00000335295.4	globin_mRNA	0.9140127388535032
control	fc6d8de6-5ff8-4d28-afa7-35434f9bb692	ENST00000335295.4	globin_mRNA	0.8152866242038217
control	1eb7ae2a-7f06-4a50-b39e-b5fa1cff9f2b	ENST00000335295.4	globin_mRNA	0.9219745222929936
control	f770af49-fee9-4491-a6a6-fa1de58aaea3	ENST00000335295.4	globin_mRNA	0.947452229299363
control	9481169c-1a07-4a4e-a467-9b101df8ec3b	ENST00000335295.4	globin_mRNA	0.9140127388535032
control	d6203d7a-7c81-4f1d-9473-53fb7cfaee2a	ENST00000335295.4	globin_mRNA	0.9140127388535032
control	6ded7c1e-d727-4ca3-b103-44e73d1902f6	ENST00000335295.4	globin_mRNA	0.926751592356688
control	51095a0b-de0b-4487-938f-79526662a37c	ENST00000335295.4	globin_mRNA	0.9601910828025476
control	244810a7-d4db-4dfa-8e4e-ebee9040c8bd	ENST00000335295.4	globin_mRNA	0.8662420382165605
control	a3f37826-b4ee-441c-a125-f64d9088436e	ENST00000335295.4	globin_mRNA	0.9219745222929936
control	473237c6-8a8e-4231-b468-b997c825b690	ENST00000335295.4	globin_mRNA	0.9570063694267515
control	4db535c0-72a9-4bc5-9cc5-e2084e706cc2	ENST00000335295.4	globin_mRNA	0.9171974522292994
control	33267fcd-2f7b-4e2c-a277-c7399c088cda	ENST00000335295.4	globin_mRNA	0.9442675159235668
control	dd5f426a-0c4a-4865-829c-44a03faac1da	ENST00000335295.4	globin_mRNA	0.9410828025477708
control	0f84cc65-f43c-4a7f-9d5c-5f14107b5258	ENST00000335295.4	globin_mRNA	0.48089171974522293
control	f36d77c5-3849-42a8-ad46-d26623455e49	ENST00000335295.4	globin_mRNA	0.9140127388535032
control	746ecbc2-3e89-4344-b9d8-976a6649b280	ENST00000335295.4	globin_mRNA	0.9331210191082804
control	b5243746-722c-47ce-b2b8-df57bfd0874b	ENST00000335295.4	globin_mRNA	0.947452229299363
control	d33a3abe-d657-4299-b414-f014e6024e34	ENST00000335295.4	globin_mRNA	0.9554140127388536
control	26b48a20-11f5-4bb0-b177-2ffd5cebb8d0	ENST00000335295.4	globin_mRNA	0.945859872611465
control	f6a24fd3-6715-4fc2-9e66-15592d14d487	ENST00000335295.4	globin_mRNA	0.8949044585987261
control	66951793-6c2a-4da4-a3ed-c287335bbf04	ENST00000335295.4	globin_mRNA	0.9378980891719744
control	ff166ae8-6094-41f6-8806-510a34b6ec51	ENST00000335295.4	globin_mRNA	0.9347133757961784
control	e3ba56b1-5d24-402e-9e25-075509073d3b	ENST00000335295.4	globin_mRNA	0.9490445859872612
control	30705907-c50d-40bd-8e88-27f00da4860b	ENST00000335295.4	globin_mRNA	0.947452229299363
control	facfb950-6bb3-43b3-b572-1fb97dfc3af5	ENST00000335295.4	globin_mRNA	0.9394904458598726
control	99e04e8f-4572-4dc6-8d2e-34bfc3d992d6	ENST00000335295.4	globin_mRNA	0.8630573248407644
control	8ba68021-2a8e-47e7-b31c-7186955da5e0	ENST00000335295.4	globin_mRNA	0.9426751592356688
control	a5df2d70-bde2-4255-bb31-b3bba2780f1e	ENST00000335295.4	globin_mRNA	0.9378980891719744
control	08880df3-1dce-4828-b860-475f3a6ba0f2	ENST00000335295.4	globin_mRNA	0.9044585987261148
control	eae1666b-c39f-4b8e-91d0-37d7b337e21a	ENST00000335295.4	globin_mRNA	0.9235668789808916
control	aa806565-c4b4-42a4-ad92-ae991e6710c4	ENST00000335295.4	globin_mRNA	0.9347133757961784
control	5c8edc87-323b-47ce-b5a3-981b6b1f3849	ENST00000335295.4	globin_mRNA	0.9538216560509554
control	d4e67454-3dc4-4edf-96d9-cd07830c8459	ENST00000335295.4	globin_mRNA	0.8248407643312102
control	6375bc49-0226-4e25-8df4-cb4bfb3a9dbf	ENST00000335295.4	globin_mRNA	0.7133757961783439
control	f6c14a85-d00a-4795-9a84-9a992fb0bdcc	ENST00000335295.4	globin_mRNA	0.945859872611465
control	1cd6e6b9-60b6-4e53-a8cd-8fe6e53ebe65	ENST00000335295.4	globin_mRNA	0.931528662420382
control	06fb9f46-f278-4e07-825b-92578677badd	ENST00000335295.4	globin_mRNA	0.8232484076433121
control	26d437c1-9a4b-4a0d-abbe-b6407b908347	ENST00000335295.4	globin_mRNA	0.9554140127388536
control	6121ebce-3499-4e08-a912-92232ec653c2	ENST00000335295.4	globin_mRNA	0.89171974522293
control	c8743244-7a5d-41aa-b59c-064049dfb23c	ENST00000335295.4	globin_mRNA	0.928343949044586
control	f61e31fc-3756-4b28-a1b5-d55398d1c7d2	ENST00000335295.4	globin_mRNA	0.9506369426751592
control	063bbe76-491c-4d5e-a0de-d0dea59915ea	ENST00000335295.4	globin_mRNA	0.9585987261146496
control	db266e5c-47b3-4d85-be68-33e172d21b5d	ENST00000335295.4	globin_mRNA	0.9235668789808916
control	6bb07438-1207-4d81-9af9-48a991386949	ENST00000335295.4	globin_mRNA	0.9347133757961784
control	096995fe-989c-44dc-b6f1-b24356add371	ENST00000335295.4	globin_mRNA	0.9347133757961784
control	92681b5e-a92d-4687-a8ef-00581fab1400	ENST00000335295.4	globin_mRNA	0.9426751592356688
control	4d2cb408-aa92-4839-9d94-3c6eb9df2d70	ENST00000335295.4	globin_mRNA	0.9092356687898088
control	9db820be-a205-4562-b9f3-fcc6cefaabbd	ENST00000335295.4	globin_mRNA	0.929936305732484
control	de41443c-785f-4f60-89c4-95c09f5f8e4d	ENST00000335295.4	globin_mRNA	0.8630573248407644
control	2a3f4efa-4390-48e5-a084-00ee32820692	ENST00000335295.4	globin_mRNA	0.9012738853503184
control	57144ba3-ee29-40b8-b9cc-8b8babc248f8	ENST00000335295.4	globin_mRNA	0.9490445859872612
control	f92a8d8c-48f3-483c-b025-0a94deb08c3a	ENST00000335295.4	globin_mRNA	0.9347133757961784
control	607f55ac-dbee-4e72-b0b4-fbd61e545abd	ENST00000335295.4	globin_mRNA	0.7452229299363057
control	16953fc9-6ef3-479b-81a5-5af5c8810023	ENST00000335295.4	globin_mRNA	0.9044585987261148
control	2eda7dc8-c5df-433f-b726-64f544e42c78	ENST00000335295.4	globin_mRNA	0.5843949044585988
control	68216168-a559-47e9-8fde-82c4b3c30415	ENST00000335295.4	globin_mRNA	0.9156050955414012
control	a61caaf8-f0a0-4eb7-8ddd-55485b43cac7	ENST00000335295.4	globin_mRNA	0.9235668789808916
control	0e93401b-b60b-4d7b-9f58-e834a78aba41	ENST00000335295.4	globin_mRNA	0.9570063694267515
control	36632820-c7e2-4874-8a3c-797894a565fa	ENST00000335295.4	globin_mRNA	0.8455414012738853
control	8fe2f50c-8152-4195-8d8a-25f72fa767ab	ENST00000335295.4	globin_mRNA	0.947452229299363
control	5d0dfe99-a5f7-4718-9ef0-07a5675d9df5	ENST00000335295.4	globin_mRNA	0.945859872611465
control	3304ef26-7bd8-4022-85de-887605326d8c	ENST00000335295.4	globin_mRNA	0.961783439490446
control	672702bc-4e28-41f4-8cb6-939f5d122c9c	ENST00000335295.4	globin_mRNA	0.931528662420382
control	8cdaebb6-2f49-4f6e-8ea4-55ee94b7b28e	ENST00000335295.4	globin_mRNA	0.9426751592356688
control	390bb7f0-de10-40a0-ac73-0a8fe60604f2	ENST00000335295.4	globin_mRNA	0.9426751592356688
control	c52b9693-38a3-401d-9bc6-31627434a42a	ENST00000335295.4	globin_mRNA	0.9347133757961784
control	e461bb9b-7d7d-4e40-af3e-cb7b40c953ea	ENST00000335295.4	globin_mRNA	0.6847133757961783
control	4b552ec1-7431-40bb-b065-ba072bcc4b75	ENST00000335295.4	globin_mRNA	0.9601910828025476
control	922f5190-6907-4ce3-8a44-051f5c6796f8	ENST00000335295.4	globin_mRNA	0.6226114649681529
control	6996e8a5-6516-4647-856d-d7cd30e965bc	ENST00000335295.4	globin_mRNA	0.9442675159235668
control	42a7ead1-a88c-465c-94b8-382a5832063a	ENST00000335295.4	globin_mRNA	0.9394904458598726
control	98e68d20-a829-41eb-a190-12d717e1e52e	ENST00000335295.4	globin_mRNA	0.9506369426751592
control	a802835d-893f-4fff-a833-4addc4661b3e	ENST00000335295.4	globin_mRNA	0.9410828025477708
control	5e8ad69d-a9d6-4117-9cda-e32a06b560b0	ENST00000335295.4	globin_mRNA	0.8757961783439491
control	2dbdfce8-9b3c-4446-a5d3-bd15ecbe41aa	ENST00000335295.4	globin_mRNA	0.9378980891719744
control	8f822d5e-132e-4f1b-a814-0ce34e694f45	ENST00000335295.4	globin_mRNA	0.929936305732484
control	c4d3af55-2fbc-4f11-b001-768d1ed1b327	ENST00000335295.4	globin_mRNA	0.9410828025477708
control	4f20a4d3-0f67-452b-b051-57915b6ec496	ENST00000335295.4	globin_mRNA	0.6305732484076433
control	19b2f09b-3b90-409c-9485-8ac6deed0e94	ENST00000335295.4	globin_mRNA	0.893312101910828
control	269d1f50-d715-425f-a70e-674825a1d9cb	ENST00000335295.4	globin_mRNA	0.9538216560509554
control	758926d2-79be-42b5-8ac4-e7e68b10c949	ENST00000335295.4	globin_mRNA	0.964968152866242
control	9a78bc37-b84e-4fe3-9fed-12a92969f947	ENST00000335295.4	globin_mRNA	0.926751592356688
control	441732cb-128b-4398-895b-344b12a65112	ENST00000335295.4	globin_mRNA	0.9585987261146496
control	145407b3-1072-48da-9b14-7c86b6ec9d28	ENST00000335295.4	globin_mRNA	0.9426751592356688
control	02209556-970c-448e-b493-8cd7e0302e86	ENST00000335295.4	globin_mRNA	0.945859872611465
control	78c58c7b-f99d-45fe-b9e5-2a4e8e94c269	ENST00000335295.4	globin_mRNA	0.931528662420382
control	8d94345b-27b2-494d-9ba2-0a8c1910c8e3	ENST00000335295.4	globin_mRNA	0.9378980891719744
control	6f2996b4-da99-40e1-9801-375075f74ec2	ENST00000335295.4	globin_mRNA	0.9442675159235668
control	306701f4-6321-4c87-949d-694bf59ba511	ENST00000335295.4	globin_mRNA	0.8487261146496815
control	eb84c9f3-a1d3-487f-b0e3-c5e18c4d2e58	ENST00000335295.4	globin_mRNA	0.9601910828025476
control	1973c0e5-585b-40ad-9770-2ee980ae0f35	ENST00000335295.4	globin_mRNA	0.9410828025477708
control	63169cd1-8f83-4891-84b4-ec50e0003889	ENST00000335295.4	globin_mRNA	0.931528662420382
control	c73ea1fe-ee74-44e0-bc7f-2116eebc1db4	ENST00000335295.4	globin_mRNA	0.9410828025477708
control	e67910fe-2d42-4069-94f6-3984ce9cf0fd	ENST00000335295.4	globin_mRNA	0.6512738853503185
control	2e7be327-d5a6-42aa-bbcd-9a5b8dd9e060	ENST00000335295.4	globin_mRNA	0.8455414012738853
control	4cc01e2d-0a25-4da3-88a9-c0d67616b0e6	ENST00000335295.4	globin_mRNA	0.9060509554140128
control	6bb3d662-2cae-4ce7-8e96-4ed95763a922	ENST00000335295.4	globin_mRNA	0.9331210191082804
control	b60dabfc-51dc-45bc-bb71-6caca93ebca6	ENST00000335295.4	globin_mRNA	0.8630573248407644
control	a6a2cea1-4a96-493c-a33d-80db9fd70248	ENST00000335295.4	globin_mRNA	0.9012738853503184
control	9a4305fd-3f90-4112-b5e1-775ea9e577a7	ENST00000335295.4	globin_mRNA	0.9410828025477708
control	36e09bf2-8e55-44cd-ad44-2ced322351bb	ENST00000335295.4	globin_mRNA	0.963375796178344
control	d890ba1c-7cea-484d-a735-fd6d24ede5a4	ENST00000335295.4	globin_mRNA	0.482484076433121
control	eb3d775b-692c-49a1-86ec-06fb1aee26ee	ENST00000335295.4	globin_mRNA	0.9347133757961784
control	21015f2d-794b-4525-a912-98fd69a00634	ENST00000335295.4	globin_mRNA	0.8630573248407644
control	d508bc19-5827-47e3-a444-63cf1f2a585f	ENST00000335295.4	globin_mRNA	0.9410828025477708
control	058ab433-6d9c-4012-8ee1-1eb23630ba38	ENST00000335295.4	globin_mRNA	0.9490445859872612
control	81ccab43-b591-4df0-9624-4a0ac7aaa465	ENST00000335295.4	globin_mRNA	0.7133757961783439
control	1e52b325-6c0a-4495-8558-81e72279b6d0	ENST00000335295.4	globin_mRNA	0.931528662420382
control	b05e2089-b69b-4509-bc6d-3f1d8e49686c	ENST00000335295.4	globin_mRNA	0.9187898089171974
control	e8d3c7b1-98f9-40a7-8ec6-9c3cb6e82e91	ENST00000335295.4	globin_mRNA	0.9522292993630572
control	cc6ce812-1ecf-4327-92ed-354fa394db2a	ENST00000335295.4	globin_mRNA	0.9506369426751592
control	9a0b5336-3ed5-4de9-b490-810319154de0	ENST00000335295.4	globin_mRNA	0.10031847133757962
control	f093ad56-ed48-4d6d-894a-633bbc5c4659	ENST00000335295.4	globin_mRNA	0.9442675159235668
control	6a99d657-7597-477e-ab2f-dcba2602a70c	ENST00000335295.4	globin_mRNA	0.910828025477707
control	8678fcc2-116c-4795-82fc-bf9b3839d027	ENST00000335295.4	globin_mRNA	0.9331210191082804
control	16d09218-473f-459c-af94-be52f4551b35	ENST00000335295.4	globin_mRNA	0.8248407643312102
control	64e71860-2ace-427d-ae65-efe1c2fe5a00	ENST00000335295.4	globin_mRNA	0.9235668789808916
control	dfaa6abe-7a25-401a-90d4-f37a2a745b39	ENST00000335295.4	globin_mRNA	0.9331210191082804
control	af2d1fe1-3a3c-4be6-bbd4-b0d1c6d58e63	ENST00000335295.4	globin_mRNA	0.9363057324840764
control	b3987dd3-32d8-4445-9111-859b305ec605	ENST00000335295.4	globin_mRNA	0.9442675159235668
control	2850276d-269a-4d8c-8d23-bc3229880e4a	ENST00000335295.4	globin_mRNA	0.929936305732484
control	80e0efb5-ad7d-4b2e-9e1a-48ff6c555179	ENST00000335295.4	globin_mRNA	0.5414012738853503
control	c4d35b71-cb9e-4632-a20b-8b4f3288cc3c	ENST00000335295.4	globin_mRNA	0.9378980891719744
control	7af0b4a9-1e4c-4fd7-9321-e1ecbea60493	ENST00000335295.4	globin_mRNA	0.9442675159235668
control	96a15b50-4350-4d7b-aa93-f89b568beda2	ENST00000335295.4	globin_mRNA	0.926751592356688
control	0fbc5d04-9d91-4b36-90a5-3e1cd1c6ae11	ENST00000335295.4	globin_mRNA	0.9506369426751592
control	764cb8c8-a885-4db7-a763-a0333a70ba2b	ENST00000335295.4	globin_mRNA	0.9426751592356688
control	d4ba20d6-dae3-4ec2-a3b1-de6a960a122f	ENST00000335295.4	globin_mRNA	0.9410828025477708
control	df4b8f58-c8e0-4fa7-8755-f1f0a04f4319	ENST00000335295.4	globin_mRNA	0.931528662420382
control	a6094c8d-e322-4d36-ab3b-f4d3ffbbfdd6	ENST00000335295.4	globin_mRNA	0.9219745222929936
control	e2306020-1d50-42ce-b8da-a6e36a495dc2	ENST00000335295.4	globin_mRNA	0.9092356687898088
control	4a06889d-b4a2-4d56-8548-96dfe711158d	ENST00000335295.4	globin_mRNA	0.9378980891719744
control	d17d9cba-eb88-4b7c-a72d-5644252e2ff1	ENST00000335295.4	globin_mRNA	0.8885350318471338
control	09d6c243-1e3d-4a38-a8fd-70fcd1f7f632	ENST00000335295.4	globin_mRNA	0.9347133757961784
control	42f06a15-3190-4109-afda-15241f54467b	ENST00000335295.4	globin_mRNA	0.9506369426751592
control	3f112dd8-30c8-4902-b72a-34663b32a8b7	ENST00000335295.4	globin_mRNA	0.9076433121019108
control	d96ac7a5-6756-4cab-9a28-99da36d30ba1	ENST00000335295.4	globin_mRNA	0.7834394904458599
control	a41fafc9-ea3b-441c-b09c-99e71804cf5c	ENST00000335295.4	globin_mRNA	0.9331210191082804
control	fa517647-3cb9-4d7f-bb1d-b39a3fed9f56	ENST00000335295.4	globin_mRNA	0.9490445859872612
control	f5433c58-5b90-471e-a9d9-aa5fba00ed33	ENST00000335295.4	globin_mRNA	0.9378980891719744
control	933aa6d1-64f0-4d4d-831c-c9d503aa6c92	ENST00000335295.4	globin_mRNA	0.64171974522293
control	b0e2ff85-323f-41c5-b6ac-4442f5e53bf8	ENST00000335295.4	globin_mRNA	0.7961783439490446
control	10f46992-922a-4971-9d69-f2617148d40f	ENST00000335295.4	globin_mRNA	0.8789808917197452
control	af633f4d-876b-422f-9599-c8c8a0ef1a27	ENST00000335295.4	globin_mRNA	0.8280254777070064
control	010ab53c-a4ab-4b93-9703-40a75664d744	ENST00000335295.4	globin_mRNA	0.7547770700636943
control	d0607b67-f550-4331-a39b-897d009e6578	ENST00000335295.4	globin_mRNA	0.926751592356688
control	01a7a4bc-b6c9-4caf-988c-ec2c23a0c511	ENST00000335295.4	globin_mRNA	0.9347133757961784
control	6df4b343-391e-470b-836e-47308eb68b32	ENST00000335295.4	globin_mRNA	0.9426751592356688
control	e2772d09-a6c9-455a-9099-98dc17f107de	ENST00000335295.4	globin_mRNA	0.931528662420382
control	f64404a4-8c63-47ad-af43-4113b9f9da2f	ENST00000335295.4	globin_mRNA	0.9363057324840764
control	8a92a23d-05ed-499b-9c0c-9895816e6c1b	ENST00000335295.4	globin_mRNA	0.821656050955414
control	67050451-9783-4937-808f-e63d19203bd1	ENST00000335295.4	globin_mRNA	0.9203821656050956
control	b14607ca-5c49-42a3-8fe5-13026a3364ac	ENST00000335295.4	globin_mRNA	0.9124203821656052
control	2dd82efb-0d6a-4e6f-a9e4-91f108154153	ENST00000335295.4	globin_mRNA	0.9347133757961784
control	9d178c49-c409-4ff9-a3a5-85cad12e3154	ENST00000335295.4	globin_mRNA	0.9538216560509554
control	8e894ada-9040-493b-a52b-32be2f93d200	ENST00000335295.4	globin_mRNA	0.926751592356688
control	f4ab5699-14ea-453a-97c4-3599b15cad4a	ENST00000335295.4	globin_mRNA	0.9012738853503184
control	b0d7a429-d214-49f5-8d1a-15a5bb9864d5	ENST00000335295.4	globin_mRNA	0.9203821656050956
control	038172e1-065e-423e-875b-374ac95c5383	ENST00000335295.4	globin_mRNA	0.9331210191082804
control	6069c9ca-647c-4677-8c37-10a775c12206	ENST00000335295.4	globin_mRNA	0.8232484076433121
control	b9052ad2-f205-4713-98c8-731ee348434e	ENST00000335295.4	globin_mRNA	0.9410828025477708
control	afc76c7f-5d68-4716-b727-8db39189465e	ENST00000335295.4	globin_mRNA	0.947452229299363
control	2963ae09-9616-42a0-b623-a9a1660b2270	ENST00000335295.4	globin_mRNA	0.910828025477707
control	23410548-5b0a-4e1b-9692-e15c8cdd9a63	ENST00000335295.4	globin_mRNA	0.3678343949044586
control	308ed61c-68e7-4d29-be9d-e8bdeaab3e89	ENST00000335295.4	globin_mRNA	0.9331210191082804
control	372f3012-5c04-4f8c-9e2f-c1444805711d	ENST00000335295.4	globin_mRNA	0.9363057324840764
control	04a1eeb8-4318-450a-b978-3ab25756a999	ENST00000335295.4	globin_mRNA	0.9394904458598726
control	8b5056fa-c8bd-4db4-a5f6-3530edce0534	ENST00000335295.4	globin_mRNA	0.9331210191082804
control	634e20ee-c679-46c9-9828-8e3b5bc5b095	ENST00000335295.4	globin_mRNA	0.8964968152866242
control	0cffbf3c-0962-41d9-aeed-ee826c2beb55	ENST00000335295.4	globin_mRNA	0.9076433121019108
control	caa05f1b-062b-4f97-b974-3667a9883f2b	ENST00000335295.4	globin_mRNA	0.9394904458598726
control	05089bfa-dcd2-4add-b5c2-ee60629fe248	ENST00000335295.4	globin_mRNA	0.9442675159235668
control	9e727bc0-2c1d-4c13-88d7-d640f1629473	ENST00000335295.4	globin_mRNA	0.947452229299363
control	dfaf62e7-8f20-469c-8ead-fc17032c7f5b	ENST00000335295.4	globin_mRNA	0.2754777070063694
control	3e2b4dad-24e9-4640-846f-213e83447196	ENST00000335295.4	globin_mRNA	0.9363057324840764
control	ac62e614-2845-4edb-9c2d-f1f0b4b77ad9	ENST00000335295.4	globin_mRNA	0.9506369426751592
control	f7ffdea5-5b9d-4bc7-a6fb-2de04d9adaaf	ENST00000335295.4	globin_mRNA	0.8964968152866242
control	7c279cd3-ddbb-47e0-94a7-63197cf1bc90	ENST00000335295.4	globin_mRNA	0.8678343949044586
control	77293c8a-0069-45a3-85b1-f851c6502bda	ENST00000335295.4	globin_mRNA	0.931528662420382
control	2448d009-dfda-428a-b2be-7031555d8cb4	ENST00000335295.4	globin_mRNA	0.9585987261146496
control	3d8e6140-d0d9-4509-90de-d6ae34c7a92b	ENST00000335295.4	globin_mRNA	0.931528662420382
control	451d97c7-808c-4a53-a8e6-54255d30bc1c	ENST00000335295.4	globin_mRNA	0.9187898089171974
control	8235f043-646d-4fd1-8d7e-235cb1767ea2	ENST00000335295.4	globin_mRNA	0.9522292993630572
control	1a8eb72c-8d82-4b1d-ab93-90a0b7260ed5	ENST00000335295.4	globin_mRNA	0.9442675159235668
control	4eb50df5-5a6a-4141-9c45-4b5fdff88a74	ENST00000335295.4	globin_mRNA	0.7691082802547771
control	87145bcf-f968-407b-9052-c945efe48a87	ENST00000335295.4	globin_mRNA	0.8471337579617835
control	e2560d8f-e573-4a96-86f0-8aa30f947e48	ENST00000335295.4	globin_mRNA	0.9235668789808916
control	e759faed-98ad-4ddf-816b-e3528c68bae1	ENST00000335295.4	globin_mRNA	0.9490445859872612
control	cd1a2952-1205-4770-826e-59555278fa26	ENST00000335295.4	globin_mRNA	0.9681528662420382
control	99528f9f-34fd-49d5-947a-83d32eae5e91	ENST00000335295.4	globin_mRNA	0.9506369426751592
control	820d3d00-7114-487c-8ed8-771c02f675b9	ENST00000335295.4	globin_mRNA	0.9363057324840764
control	7b86d4d1-5502-4e26-8b62-93fa9fa13005	ENST00000335295.4	globin_mRNA	0.945859872611465
control	f214b2ba-8179-4323-9f18-4dc5ea3fdad5	ENST00000335295.4	globin_mRNA	0.9585987261146496
control	01389318-9766-48a0-9cfe-17d47ad2512e	ENST00000335295.4	globin_mRNA	0.8264331210191083
control	5a84f3df-5be4-47d0-baa1-e9f7a560fe61	ENST00000335295.4	globin_mRNA	0.9490445859872612
control	58855236-6397-4839-93ad-56fab19fe561	ENST00000335295.4	globin_mRNA	0.9156050955414012
control	351b36ba-017a-4818-b512-7775289e032f	ENST00000335295.4	globin_mRNA	0.9554140127388536
control	778fca1e-b4cc-4b4c-a7aa-d74b3f5cba1e	ENST00000335295.4	globin_mRNA	0.9156050955414012
control	551cd466-6124-45bb-84a1-85fda9085236	ENST00000335295.4	globin_mRNA	0.9171974522292994
control	fecf0d8a-67b6-44a6-ac9e-fcc1e907ef0a	ENST00000335295.4	globin_mRNA	0.9585987261146496
control	c42e7b9c-53d3-4fae-adad-937f3c7a4c63	ENST00000335295.4	globin_mRNA	0.947452229299363
control	f9a03388-5264-4d15-a703-ab26c9ff7272	ENST00000335295.4	globin_mRNA	0.8343949044585988
control	d972357b-64de-474f-9327-fa18c416ab4e	ENST00000335295.4	globin_mRNA	0.8439490445859873
control	4c6bd4ae-4472-435e-9217-7138aa35757d	ENST00000335295.4	globin_mRNA	0.9092356687898088
control	07808eb1-d599-4fa8-bcd1-2d14e49dbe21	ENST00000335295.4	globin_mRNA	0.9044585987261148
control	b0038a14-988e-48a9-a723-43f2f6473e2f	ENST00000335295.4	globin_mRNA	0.9363057324840764
control	d6f8327f-b714-4f17-b781-a60d2bd1276d	ENST00000335295.4	globin_mRNA	0.945859872611465
control	234836b4-54bf-4a61-a3c6-aaee2ef27a60	ENST00000335295.4	globin_mRNA	0.9219745222929936
control	1d18376e-3699-4d1a-845a-307818ef7af2	ENST00000335295.4	globin_mRNA	0.9331210191082804
control	0ebd6536-ceec-47bf-8190-cf40fb3b38de	ENST00000335295.4	globin_mRNA	0.8375796178343949
control	81c39d71-fa45-47af-a386-06d62a25ecb2	ENST00000335295.4	globin_mRNA	0.9331210191082804
control	40729ef1-1d46-4cb6-be8d-ce001253c834	ENST00000335295.4	globin_mRNA	0.9171974522292994
control	fffaba2c-401f-4daf-b1a6-ccaf998ba284	ENST00000335295.4	globin_mRNA	0.9331210191082804
control	7bd19e81-b158-4046-86e5-60702ca0459f	ENST00000335295.4	globin_mRNA	0.9347133757961784
control	c766862a-5c80-4028-8fcc-25592b78c161	ENST00000335295.4	globin_mRNA	0.9012738853503184
control	28e45156-2479-40e3-b41d-3e41afa7da35	ENST00000335295.4	globin_mRNA	0.8949044585987261
control	a06d2aab-8a94-4745-9b8f-42cf8ac65690	ENST00000335295.4	globin_mRNA	0.931528662420382
control	9f843abf-4a12-4c32-a876-f2fc35be2cc3	ENST00000335295.4	globin_mRNA	0.8535031847133758
control	b2128018-40dc-4e63-9bbb-3e9b524da86d	ENST00000335295.4	globin_mRNA	0.9506369426751592
control	159d8c4c-cbf0-4856-b051-9b9f4a45a70b	ENST00000335295.4	globin_mRNA	0.6671974522292994
control	4eba5b32-036e-4e1c-befd-2f4fb20ceaa0	ENST00000335295.4	globin_mRNA	0.9156050955414012
control	762d679d-af8a-46a0-8aca-989cc7c76689	ENST00000335295.4	globin_mRNA	0.9585987261146496
control	f3750b69-3ee8-4d89-a140-59b5dc874832	ENST00000335295.4	globin_mRNA	0.9060509554140128
control	cc00b154-6459-44d8-9803-81e2c26d0b4e	ENST00000335295.4	globin_mRNA	0.25636942675159236
control	1f3d6926-6ee5-486c-8401-26cf0084ed70	ENST00000335295.4	globin_mRNA	0.6178343949044586
control	382ba2dd-ed44-4ac2-a7e3-0ac3a286809e	ENST00000335295.4	globin_mRNA	0.9506369426751592
control	6f129ab2-2a61-4eac-84ee-4a89c8dfa62e	ENST00000335295.4	globin_mRNA	0.9012738853503184
control	08e1783e-5b92-4d15-92ae-1837cc8c4930	ENST00000335295.4	globin_mRNA	0.9426751592356688
control	3f8ebd7e-5f73-4a38-be62-f4df08ef0da3	ENST00000335295.4	globin_mRNA	0.8200636942675159
control	3d65f1af-b6d6-4b3f-b925-c45002a5e73e	ENST00000335295.4	globin_mRNA	0.9171974522292994
control	0d242e5c-9b74-4352-82d6-bf118cc6ef46	ENST00000335295.4	globin_mRNA	0.9331210191082804
control	d4d4430b-944d-41a4-bcc1-ecddeaf4f536	ENST00000335295.4	globin_mRNA	0.2945859872611465
control	e33bd7b0-a9c4-414e-aac9-fc359dbfa004	ENST00000335295.4	globin_mRNA	0.7993630573248408
control	c32247ad-3ded-448c-8e9d-1cc6d1bea263	ENST00000335295.4	globin_mRNA	0.893312101910828
control	290ea3d9-dbf6-4fac-ab9b-407c27585a95	ENST00000335295.4	globin_mRNA	0.8885350318471338
control	fc2fe4f6-a991-414c-893e-82312062c17b	ENST00000335295.4	globin_mRNA	0.7898089171974523
control	19a10330-09f4-469f-b47a-c7da9fe8e2a3	ENST00000335295.4	globin_mRNA	0.9442675159235668
control	c01029d5-635d-4e7f-8ae8-105501fedc33	ENST00000335295.4	globin_mRNA	0.926751592356688
control	3a245f7c-2b25-4d3e-9b42-75aa8b6b96b8	ENST00000335295.4	globin_mRNA	0.945859872611465
control	f25e2bf4-7444-4208-9c14-e8eb537ab16d	ENST00000335295.4	globin_mRNA	0.8980891719745223
control	f4f582a5-3872-4e3b-9ff3-e5f24c2aff5c	ENST00000335295.4	globin_mRNA	0.926751592356688
control	03e03854-8ab8-4fd0-b16e-793311742a03	ENST00000335295.4	globin_mRNA	0.9554140127388536
control	98010b31-baaf-4a10-bafb-911dc5799f05	ENST00000335295.4	globin_mRNA	0.7292993630573248
control	e7f9ad52-aee7-4885-8052-ed3d6c6a992f	ENST00000335295.4	globin_mRNA	0.945859872611465
control	a5653934-e993-4c14-97c1-af6b72e74275	ENST00000335295.4	globin_mRNA	0.9506369426751592
control	026f3377-a6ad-40b4-b96d-09cb2a2cf918	ENST00000335295.4	globin_mRNA	0.928343949044586
control	64c28565-6f67-44f2-a613-591483c1f5a7	ENST00000335295.4	globin_mRNA	0.4872611464968153
control	d272f408-ce74-4b85-9b56-3e39b977d42d	ENST00000335295.4	globin_mRNA	0.9378980891719744
control	f4634f67-2219-4e68-8b98-be9a9abc42f0	ENST00000335295.4	globin_mRNA	0.7834394904458599
control	aaea5b40-a983-467e-bfb9-ef71cd3dc256	ENST00000335295.4	globin_mRNA	0.9378980891719744
control	5a2418e6-1613-437f-a54d-ea14ac310c63	ENST00000335295.4	globin_mRNA	0.9331210191082804
control	b3cf634c-69b6-41e5-a32d-56bd433868c5	ENST00000335295.4	globin_mRNA	0.8630573248407644
control	d5a36f7d-f44a-47aa-bb0b-26238cfbb86e	ENST00000335295.4	globin_mRNA	0.6353503184713376
control	db546672-3a12-46d7-898a-d4f8b96f28ce	ENST00000335295.4	globin_mRNA	0.9601910828025476
control	dd24d7a7-1448-401f-9e72-ea7e578988dd	ENST00000335295.4	globin_mRNA	0.9235668789808916
control	01af6ac2-6b9e-4f5f-aeed-57024c1fbd01	ENST00000335295.4	globin_mRNA	0.9140127388535032
control	6908f035-13e7-4bb6-bdbb-4f3a9555046f	ENST00000335295.4	globin_mRNA	0.9585987261146496
control	d9bde003-84d9-4983-b69e-f367d084b380	ENST00000335295.4	globin_mRNA	0.6337579617834395
control	a7006280-22b3-4371-adc1-40e4d3d0baf4	ENST00000335295.4	globin_mRNA	0.9235668789808916
control	d1429ad8-76a7-4e78-9686-f43af5b37162	ENST00000335295.4	globin_mRNA	0.9171974522292994
control	473481fd-81e8-41a2-9966-aa0566d38f7c	ENST00000335295.4	globin_mRNA	0.9347133757961784
control	f325d6a7-e486-491a-a8ff-5dccde5303b9	ENST00000335295.4	globin_mRNA	0.9378980891719744
control	5f8ad1d3-4386-48de-a6e4-44d31d7d6351	ENST00000335295.4	globin_mRNA	0.9378980891719744
control	37bda228-1b20-4e99-a1c9-a10ac24eabc7	ENST00000335295.4	globin_mRNA	0.9187898089171974
control	fe5c67af-1480-42c3-8bbc-47f0dc243df2	ENST00000335295.4	globin_mRNA	0.8742038216560509
control	474fc3f1-9707-44ca-a2f4-5852af26019c	ENST00000335295.4	globin_mRNA	0.7818471337579618
control	465e84e4-4379-4b21-939d-c834866ab08f	ENST00000335295.4	globin_mRNA	0.9426751592356688
control	571b03d4-4995-4340-8e60-0475a5e985aa	ENST00000335295.4	globin_mRNA	0.4506369426751593
control	f13ea874-5ff9-4c09-8023-08ac2325c71b	ENST00000335295.4	globin_mRNA	0.7754777070063694
control	d019ba9b-4e98-4443-923b-76344643469a	ENST00000335295.4	globin_mRNA	0.893312101910828
control	f92ea6b3-4f13-4ae2-bf19-9d03301f0d13	ENST00000335295.4	globin_mRNA	0.928343949044586
control	713caaa2-dfb4-4848-bef8-ef7c0132b69d	ENST00000335295.4	globin_mRNA	0.9187898089171974
control	9f78b0f1-50eb-40c6-b90f-cf683a892700	ENST00000335295.4	globin_mRNA	0.9442675159235668
control	5873cbc4-2414-4346-a839-59abf7bc3570	ENST00000335295.4	globin_mRNA	0.4713375796178344
control	a05d87ed-1e6b-48a5-86bb-376922b55144	ENST00000335295.4	globin_mRNA	0.8710191082802548
control	cedf47ed-6061-4950-a099-b902f03e4e99	ENST00000335295.4	globin_mRNA	0.9187898089171974
control	14fd945c-fb54-41b0-abcf-cd8af15ebac8	ENST00000335295.4	globin_mRNA	0.8168789808917197
control	ebbabd3e-b2ec-4147-b678-780640a02d91	ENST00000335295.4	globin_mRNA	0.945859872611465
control	a7e390bf-ad23-43a0-8c6b-b06a958c02d2	ENST00000335295.4	globin_mRNA	0.9363057324840764
control	752d6554-6c18-4dc6-be54-96735b79434b	ENST00000335295.4	globin_mRNA	0.9490445859872612
control	2a188217-df38-45df-aade-ca59d142b22b	ENST00000335295.4	globin_mRNA	0.7770700636942676
control	b94d1317-15f4-411a-a11d-31fb840b79d9	ENST00000335295.4	globin_mRNA	0.3328025477707006
control	e7856299-1785-4c55-8938-650fc5b7bcaa	ENST00000335295.4	globin_mRNA	0.9171974522292994
control	da25f2cb-166c-4dd1-9d48-e0ae1e60c7b5	ENST00000335295.4	globin_mRNA	0.910828025477707
control	02037ca6-57b6-4115-9f31-55d94f1680ba	ENST00000335295.4	globin_mRNA	0.9442675159235668
control	e8645ecd-1a82-4aff-841f-32a03386873d	ENST00000335295.4	globin_mRNA	0.7866242038216561
control	5c6155b0-f98b-48d8-92e3-a24bd246c43d	ENST00000335295.4	globin_mRNA	0.9092356687898088
control	f0b424dd-a1c9-473b-9f4e-c9099be6b56e	ENST00000335295.4	globin_mRNA	0.8662420382165605
control	b6382921-3c3b-45c1-96d2-6db0d6bce582	ENST00000335295.4	globin_mRNA	0.9331210191082804
control	487bf37a-063e-4ea6-9504-da1bfd8ef331	ENST00000335295.4	globin_mRNA	0.9585987261146496
control	99d9cb9e-4178-4315-92f8-279b315f606f	ENST00000335295.4	globin_mRNA	0.7245222929936306
control	f8c4a00a-3702-4b81-a5b2-63faea71c9df	ENST00000335295.4	globin_mRNA	0.9490445859872612
control	07f968f4-7c88-469e-ad81-264114ff239f	ENST00000335295.4	globin_mRNA	0.8184713375796179
control	7691ba68-7d80-4d80-a409-941366cd2d4f	ENST00000335295.4	globin_mRNA	0.8964968152866242
control	758e7bb6-b5d0-4d7b-8f27-3cb94e8d4b27	ENST00000335295.4	globin_mRNA	0.9012738853503184
control	21ba4743-f296-46fc-8bec-ff5f7cfbb7ce	ENST00000335295.4	globin_mRNA	0.9331210191082804
control	283e2863-9faf-4d54-b7ac-9da7e9cdc640	ENST00000335295.4	globin_mRNA	0.931528662420382
control	7448522e-dfef-4311-ab34-8c2297b9ccf5	ENST00000335295.4	globin_mRNA	0.9140127388535032
control	2d515dc7-8c9b-4d85-8dad-088ccc99b174	ENST00000335295.4	globin_mRNA	0.9426751592356688
control	562c8eb8-f19c-4112-8b5a-89be4db01aad	ENST00000335295.4	globin_mRNA	0.85828025477707
control	85a22ab8-08ff-4b7b-949a-e2d76b3ce97c	ENST00000335295.4	globin_mRNA	0.7181528662420382
control	e5dd4a0d-eac0-4234-b047-33f119403f71	ENST00000335295.4	globin_mRNA	0.5700636942675159
control	b264fd90-e692-4359-b323-35412b0855d0	ENST00000335295.4	globin_mRNA	0.6735668789808917
control	79b0346a-a494-4f05-94f9-0b81ccc085f8	ENST00000335295.4	globin_mRNA	0.945859872611465
control	487bcb44-b6e1-4d23-b47a-1efabed08541	ENST00000335295.4	globin_mRNA	0.9092356687898088
control	a41f7675-517f-48a4-9694-7a98735794b0	ENST00000335295.4	globin_mRNA	0.7340764331210191
control	fbcdd24a-5d4c-4625-bcae-1526bef65897	ENST00000335295.4	globin_mRNA	0.947452229299363
control	d51119dc-eafe-4b2c-92e4-c29d41330375	ENST00000335295.4	globin_mRNA	0.8964968152866242
control	612380c9-69a4-4538-9485-9cecac6b9300	ENST00000335295.4	globin_mRNA	0.8232484076433121
control	7e91365b-0b15-4b8a-a7c8-3b40672e140b	ENST00000335295.4	globin_mRNA	0.4490445859872611
control	20aa64b2-c15b-4d92-9070-ed1643c5419f	ENST00000335295.4	globin_mRNA	0.9522292993630572
control	e809d920-a5e9-4685-a8ac-ece1d566b65f	ENST00000335295.4	globin_mRNA	0.75
control	52ca1875-aa33-43ef-953e-43cbcf472e9c	ENST00000335295.4	globin_mRNA	0.9235668789808916
control	45c70e69-ab07-4c37-84b5-ccc10c2eab96	ENST00000335295.4	globin_mRNA	0.8168789808917197
control	2c532e97-5f0a-4de7-9517-f8e98a73b834	ENST00000335295.4	globin_mRNA	0.9363057324840764
control	a4c7441e-d5cc-46a4-ad8c-4d967d798e22	ENST00000335295.4	globin_mRNA	0.9219745222929936
control	8604c681-067f-4d78-b901-494a0e980fd3	ENST00000335295.4	globin_mRNA	0.9490445859872612
control	a4c204b1-fbda-4ec8-beff-d4710e2dcc68	ENST00000335295.4	globin_mRNA	0.8471337579617835
control	659fe93f-5088-4ee5-b4ac-d7b3602eb841	ENST00000335295.4	globin_mRNA	0.931528662420382
control	54fb9ae7-9f47-4285-bf2d-91d1505e4dc0	ENST00000335295.4	globin_mRNA	0.8535031847133758
control	4e613ded-38e8-4663-8024-7f82c3a0606c	ENST00000335295.4	globin_mRNA	0.9156050955414012
control	604d2934-2005-4b29-844a-72421dedce3d	ENST00000335295.4	globin_mRNA	0.8487261146496815
control	3ead9be2-90a2-46fe-8642-a7e49e69c7de	ENST00000335295.4	globin_mRNA	0.2643312101910828
control	c7afe5b3-6d02-4fc1-88c1-215af8103ff6	ENST00000335295.4	globin_mRNA	0.9410828025477708
control	682a7b0c-ee6a-4da5-9817-5ca50d308f83	ENST00000335295.4	globin_mRNA	0.947452229299363
control	fbda1bfe-1c63-4d42-82b1-db874efe0e44	ENST00000335295.4	globin_mRNA	0.9331210191082804
control	23ee2f25-acaa-4db8-bd37-41faf93dc8f6	ENST00000335295.4	globin_mRNA	0.9331210191082804
control	ab29b520-2996-49fe-b92c-2446c48e65b6	ENST00000335295.4	globin_mRNA	0.8949044585987261
control	d7f2b93f-00c3-40b6-a6d1-75e4221d6014	ENST00000335295.4	globin_mRNA	0.8264331210191083
control	a7d41259-9f49-4f66-a944-1d1db306819a	ENST00000335295.4	globin_mRNA	0.8550955414012739
control	df15fc34-2a58-458e-98ea-4745c94803de	ENST00000335295.4	globin_mRNA	0.9601910828025476
control	8a4e34f2-3e88-4891-b4b1-b9dd3eb965e2	ENST00000335295.4	globin_mRNA	0.9171974522292994
control	544215df-ac10-4be5-aef3-d95278edec9c	ENST00000335295.4	globin_mRNA	0.9076433121019108
control	f214d751-af64-4982-8442-311ebe432e77	ENST00000335295.4	globin_mRNA	0.928343949044586
control	365d4f41-b635-435a-99ea-ef70f6c13418	ENST00000335295.4	globin_mRNA	0.8089171974522293
control	5ac3acfc-4469-4fbd-937f-f850e4b73530	ENST00000335295.4	globin_mRNA	0.8869426751592356
control	3ebd7b01-6d45-49fb-abc9-eb56e81dd79f	ENST00000335295.4	globin_mRNA	0.7261146496815286
control	4d2f55c0-611d-4af2-b477-4ce5419a970d	ENST00000335295.4	globin_mRNA	0.8964968152866242
control	b6d8e62b-3f0c-4674-ac0f-f926919f6a2f	ENST00000335295.4	globin_mRNA	0.9156050955414012
control	f5f895a3-5ff8-4e8a-8d75-20177735983c	ENST00000335295.4	globin_mRNA	0.9442675159235668
control	0e51a764-18ae-4ee6-80f5-a01355131e84	ENST00000335295.4	globin_mRNA	0.6003184713375797
control	eff25377-72fa-4c21-87bf-b7c965a83344	ENST00000335295.4	globin_mRNA	0.9522292993630572
control	87d9e927-ff25-4f81-a413-24db94d2cd32	ENST00000335295.4	globin_mRNA	0.929936305732484
control	70e5cda0-e06a-4d81-a314-e3a90a84b8c8	ENST00000335295.4	globin_mRNA	0.8869426751592356
control	8b7fb64b-3e41-4105-8acd-1d2ead40d7cc	ENST00000335295.4	globin_mRNA	0.9506369426751592
control	98b19eaf-9022-4671-99b5-761bc7b91ed1	ENST00000335295.4	globin_mRNA	0.3200636942675159
control	ed0f38ff-60f0-4fa3-b155-b0247c88c54b	ENST00000335295.4	globin_mRNA	0.9554140127388536
control	a5d40e36-9b4c-495c-b2c3-c40e74f2db2d	ENST00000335295.4	globin_mRNA	0.8805732484076433
control	74187449-9fc1-4713-9508-133ecc9d826a	ENST00000335295.4	globin_mRNA	0.8423566878980892
control	aae8c924-907e-42c4-9c5f-4acf9ba8c2fc	ENST00000335295.4	globin_mRNA	0.9426751592356688
control	422bbd70-383f-43cd-b892-6230b15ce50f	ENST00000335295.4	globin_mRNA	0.8742038216560509
control	87572006-c1af-4dff-b627-a374f5624fa2	ENST00000335295.4	globin_mRNA	0.7611464968152867
control	224c95e5-c6b8-435a-8eab-9be48b5ca9cd	ENST00000335295.4	globin_mRNA	0.9347133757961784
control	7e849d7e-95f6-4e2a-8f5d-39e58014fb6f	ENST00000335295.4	globin_mRNA	0.9713375796178344
control	6fec2c96-1658-43f4-b0f3-631c73708825	ENST00000335295.4	globin_mRNA	0.89171974522293
control	3e637b56-cfeb-4695-8e15-8dc91bf808c8	ENST00000335295.4	globin_mRNA	0.856687898089172
control	36bd9782-d82b-4941-b4c4-b08c9cc49463	ENST00000335295.4	globin_mRNA	0.9028662420382164
control	62c4d1d2-bc31-4c30-b94c-28a8f676e255	ENST00000335295.4	globin_mRNA	0.856687898089172
control	24c51dfd-b503-47bb-953a-ee6f59962339	ENST00000335295.4	globin_mRNA	0.9410828025477708
control	c8122033-5128-4da3-a1d5-9c3581b14cd3	ENST00000335295.4	globin_mRNA	0.931528662420382
control	e83989aa-ad04-4840-9804-070d2c01781c	ENST00000335295.4	globin_mRNA	0.8710191082802548
control	b1b10562-cd9e-40ff-8fef-0ccdd8d80ee5	ENST00000335295.4	globin_mRNA	0.9124203821656052
control	03ea4f33-d21c-40da-a5bc-f9857e9ca122	ENST00000335295.4	globin_mRNA	0.9490445859872612
control	11ad4fcb-5a50-4dc8-9dd2-fa5681f18729	ENST00000335295.4	globin_mRNA	0.8694267515923567
control	2ab16c6b-5ebe-4d48-afc7-13b349d654f2	ENST00000335295.4	globin_mRNA	0.9171974522292994
control	b1bab764-99af-47af-8953-41d72aad67b8	ENST00000335295.4	globin_mRNA	0.5302547770700637
control	0de8e7cb-2a2b-4c06-8ef0-dd9fc88cc868	ENST00000335295.4	globin_mRNA	0.9076433121019108
control	959411b7-8fd2-4469-9205-b1867f2bd71b	ENST00000335295.4	globin_mRNA	0.9331210191082804
control	b8064a69-98fa-4a20-9b0d-56d0854f363d	ENST00000335295.4	globin_mRNA	0.8598726114649682
control	093a4ae8-4df4-4582-845e-2d2dbd2f37ba	ENST00000335295.4	globin_mRNA	0.3073248407643312
control	ef9dc3b6-3464-4c19-9b49-e5ea3c3b661b	ENST00000335295.4	globin_mRNA	0.8726114649681529
control	94a72f58-d023-47b1-bb4f-24070d305994	ENST00000335295.4	globin_mRNA	0.9538216560509554
control	0a8a6631-598d-4f95-8caa-f5049b85164b	ENST00000335295.4	globin_mRNA	0.5127388535031847
control	80544cc7-5c17-49fd-b6e3-4e569ec883e9	ENST00000335295.4	globin_mRNA	0.9378980891719744
control	04257790-1bf1-48d2-a45e-306a3fc64e07	ENST00000335295.4	globin_mRNA	0.7133757961783439
control	d66cab00-2782-4d09-a856-62754b74c96a	ENST00000335295.4	globin_mRNA	0.9442675159235668
control	dd498e59-d079-40b5-a107-be0edd5a2343	ENST00000335295.4	globin_mRNA	0.926751592356688
control	86593c63-4560-42f9-885a-7af6dd36c8cd	ENST00000335295.4	globin_mRNA	0.928343949044586
control	4670d923-372e-485b-a54a-8936befc8a22	ENST00000335295.4	globin_mRNA	0.9394904458598726
control	a94bb832-79d9-4d43-81e1-2e719ef58542	ENST00000335295.4	globin_mRNA	0.929936305732484
control	f0ec0dc6-da07-4e0b-a872-a89bbdf34970	ENST00000335295.4	globin_mRNA	0.9585987261146496
control	818149f2-1aa1-4117-864f-23fd1e7d5692	ENST00000335295.4	globin_mRNA	0.9331210191082804
control	cd5cf5cc-60b7-4855-9d9b-18ff10d13535	ENST00000335295.4	globin_mRNA	0.9601910828025476
control	0a2e6256-094a-4e4d-b771-4fe056ad59cf	ENST00000335295.4	globin_mRNA	0.9490445859872612
control	3c134746-8dd8-46fd-a94d-3ea8d7ee301c	ENST00000335295.4	globin_mRNA	0.804140127388535
control	fdeb5667-db14-401b-a45c-4980a32ca24f	ENST00000335295.4	globin_mRNA	0.9426751592356688
control	ab0cfa43-9a2c-4f50-ab73-0b6f8e84226f	ENST00000335295.4	globin_mRNA	0.8837579617834395
control	b10ad685-2283-4ffd-9336-9531583cb7f7	ENST00000335295.4	globin_mRNA	0.9426751592356688
control	db7e3fed-c275-4984-b872-75e87b0c8953	ENST00000335295.4	globin_mRNA	0.9490445859872612
control	3cf939ec-59ba-45d4-bd10-a560f0e69b00	ENST00000335295.4	globin_mRNA	0.9538216560509554
control	a9dfd2c6-0e27-4d78-95de-e0a791ad3f95	ENST00000335295.4	globin_mRNA	0.7722929936305732
control	f8c6bb82-d43b-4a29-be9d-e8bfecc1e674	ENST00000335295.4	globin_mRNA	0.9538216560509554
control	95c049f1-6a6c-4a32-a0ef-91778a92e787	ENST00000335295.4	globin_mRNA	0.9570063694267515
control	aae7a73c-764b-4b38-bef1-8b28f98b7ec1	ENST00000335295.4	globin_mRNA	0.928343949044586
control	a08d8839-0c13-4672-ad9d-006b627f5acb	ENST00000335295.4	globin_mRNA	0.6592356687898089
control	ff03fb28-3956-490e-9139-b7dcfe02c5ce	ENST00000335295.4	globin_mRNA	0.8837579617834395
control	791a2c0a-0cb4-4b5a-80b2-d044c0673e02	ENST00000335295.4	globin_mRNA	0.9426751592356688
control	95acbd9d-4a3a-4023-a291-87aade8f9c23	ENST00000335295.4	globin_mRNA	0.9347133757961784
control	50be9d82-f348-4e42-b132-c814b486f5e2	ENST00000335295.4	globin_mRNA	0.9585987261146496
control	8802e55f-6093-46be-8dc2-13e0e0d60c30	ENST00000335295.4	globin_mRNA	0.9378980891719744
control	5e84251c-aadb-4038-b4ce-38c71e0f4c93	ENST00000335295.4	globin_mRNA	0.9538216560509554
control	405a8d8d-b012-4dbf-a7e8-c9ab3569d952	ENST00000335295.4	globin_mRNA	0.9681528662420382
control	c88db088-8896-479f-aacf-2133a4a9c137	ENST00000335295.4	globin_mRNA	0.9331210191082804
control	261b279c-9ddb-4759-b43a-7b69e4e6d341	ENST00000335295.4	globin_mRNA	0.9187898089171974
control	c0598db0-2a7d-4dfa-bda2-7e6c1678795a	ENST00000335295.4	globin_mRNA	0.8726114649681529
control	ca6501fc-0b28-4f2e-b970-dd365ff93748	ENST00000335295.4	globin_mRNA	0.929936305732484
control	f8556abc-79d6-4ef4-9bc9-90d6a3d0a916	ENST00000335295.4	globin_mRNA	0.9506369426751592
control	11eeebb2-046b-4f3c-b6ee-9db12656e320	ENST00000335295.4	globin_mRNA	0.9347133757961784
control	c2c5454e-8b09-4bf6-8ff1-6a0d75ebeba8	ENST00000335295.4	globin_mRNA	0.4410828025477707
control	5dd03452-ccb2-4455-b7a1-075a990ebe81	ENST00000335295.4	globin_mRNA	0.961783439490446
control	b5eea4f8-deee-477b-a614-e9a641b8ff45	ENST00000335295.4	globin_mRNA	0.9363057324840764
control	a228f3a8-f5d1-46ca-92d9-8e4868899dd1	ENST00000335295.4	globin_mRNA	0.929936305732484
control	904dd13f-a141-400f-aae7-8329c9366a4c	ENST00000335295.4	globin_mRNA	0.963375796178344
control	c28e506a-15c0-4ef0-a2a4-abed0b6b8443	ENST00000335295.4	globin_mRNA	0.4538216560509554
control	04ffc970-0f0d-446c-b627-63571d90d398	ENST00000335295.4	globin_mRNA	0.9697452229299364
control	1c0eca2a-8e6b-4628-9678-31884ed34f46	ENST00000335295.4	globin_mRNA	0.910828025477707
control	f8f8ad55-57c6-4cc4-9f45-3b0ea2f34e5b	ENST00000335295.4	globin_mRNA	0.9044585987261148
control	607aaafe-b4aa-4357-a367-84d9cfa36282	ENST00000335295.4	globin_mRNA	0.9538216560509554
control	72b5ac9d-86ab-4839-8dff-9a630e396e3d	ENST00000335295.4	globin_mRNA	0.9219745222929936
control	1c30c4ed-d2c8-4803-8719-0393a2e91e3f	ENST00000335295.4	globin_mRNA	0.9251592356687898
control	c8f9e2a4-ff87-4697-99f4-7bcaaa79f270	ENST00000335295.4	globin_mRNA	0.9251592356687898
control	8b8c8c0f-7709-4d6a-b51d-47bbace7fccc	ENST00000335295.4	globin_mRNA	0.5382165605095541
control	8400acf9-500b-414a-b2e7-ceb8290ff168	ENST00000335295.4	globin_mRNA	0.9538216560509554
control	f8277828-6389-4d21-9c3d-21ebd9420592	ENST00000335295.4	globin_mRNA	0.9410828025477708
control	075d8751-32f5-4fd1-9e32-27856bea28f4	ENST00000335295.4	globin_mRNA	0.9092356687898088
control	9416301f-8028-4b3c-ac4e-8b7c999673c8	ENST00000335295.4	globin_mRNA	0.947452229299363
control	8c7159ab-4733-4a23-a3dd-98ac3e0db494	ENST00000335295.4	globin_mRNA	0.9570063694267515
control	f3061b58-7262-4fa7-a7bd-4e3f8413e709	ENST00000335295.4	globin_mRNA	0.3359872611464968
control	2d506711-2b7c-408d-8d3f-235536629cd3	ENST00000335295.4	globin_mRNA	0.9538216560509554
control	59ae3797-6ff0-4363-bbc0-d1fd19fc1e1f	ENST00000335295.4	globin_mRNA	0.963375796178344
control	cefe21aa-165c-4e2a-a08e-4f099f7e881a	ENST00000335295.4	globin_mRNA	0.9410828025477708
control	efeb2757-ee22-4a1c-8c0e-bc86f1b920e8	ENST00000335295.4	globin_mRNA	0.9410828025477708
control	01ea9fa2-4da3-47f0-8331-b976f373b90a	ENST00000335295.4	globin_mRNA	0.928343949044586
control	cf2e18fc-d03c-4841-bd6c-db0168c549d1	ENST00000335295.4	globin_mRNA	0.9378980891719744
control	308f5ef1-3a87-411f-87b4-a18afcfc7488	ENST00000335295.4	globin_mRNA	0.9554140127388536
control	f6b66277-f642-429a-86f0-e8f443b9b42c	ENST00000335295.4	globin_mRNA	0.9363057324840764
control	6314c3ff-f47b-47ed-8787-6c8e923ca6f5	ENST00000335295.4	globin_mRNA	0.8805732484076433
control	066a6075-357b-4065-9b89-ae842bcafebb	ENST00000335295.4	globin_mRNA	0.9331210191082804
control	3911d6db-0d5d-444e-8768-a43637ebd1f1	ENST00000335295.4	globin_mRNA	0.9410828025477708
control	49de7a1d-6a0f-4716-8b89-be5aef1c4ce9	ENST00000335295.4	globin_mRNA	0.9378980891719744
control	6e339671-0b92-4cc6-ac47-8f1d8e208245	ENST00000335295.4	globin_mRNA	0.947452229299363
control	73cb39fc-a3f1-446f-8fe8-341f971b88d2	ENST00000335295.4	globin_mRNA	0.9522292993630572
control	9103f8c8-379b-4bb1-a202-1ad8b0e5d3f8	ENST00000335295.4	globin_mRNA	0.9251592356687898
control	683fb6b6-a4a1-483a-82c9-6af45a4637c2	ENST00000335295.4	globin_mRNA	0.945859872611465
control	e544f86f-29bd-44d0-8087-e2904658941e	ENST00000335295.4	globin_mRNA	0.9378980891719744
control	7604a23d-af00-4e49-af18-9c8e34de3992	ENST00000335295.4	globin_mRNA	0.7707006369426752
control	e0bab41a-0bba-4dba-96e7-95c02df462f6	ENST00000335295.4	globin_mRNA	0.929936305732484
control	f9b0a92d-2d05-449a-bc3c-d209859004f6	ENST00000335295.4	globin_mRNA	0.9171974522292994
control	4b8548ee-4bd6-457e-9ca2-bf74f29cfff3	ENST00000335295.4	globin_mRNA	0.929936305732484
control	909dc3c5-5b29-420c-a6b8-5c505f4b7af5	ENST00000335295.4	globin_mRNA	0.2786624203821656
control	9f80a73e-1528-4384-a5fd-dfa2330774c5	ENST00000335295.4	globin_mRNA	0.9538216560509554
control	55500d41-2c04-462b-ae1d-5442931ff6b1	ENST00000335295.4	globin_mRNA	0.9060509554140128
control	5388cfe4-648c-4ab9-a114-433994ab12d8	ENST00000335295.4	globin_mRNA	0.9442675159235668
control	6411817b-7809-4dd9-b84f-95c28a1989ce	ENST00000335295.4	globin_mRNA	0.5
control	8abc9d2a-6600-4cfb-a6c2-bae09a0cb3f7	ENST00000335295.4	globin_mRNA	0.9490445859872612
control	d94e5e1c-ad30-4c77-b0e9-816bb980c133	ENST00000335295.4	globin_mRNA	0.8996815286624203
control	ab9b7f9d-07cf-4992-868e-e73ea3d30a27	ENST00000335295.4	globin_mRNA	0.9363057324840764
control	b01da1ef-ca39-480c-8e60-4c20ad387966	ENST00000335295.4	globin_mRNA	0.9538216560509554
control	8d38d0e9-03dc-4a5d-9ae7-813c06b74785	ENST00000335295.4	globin_mRNA	0.8439490445859873
control	d893aba4-a0b8-4278-9574-8a8451481d40	ENST00000335295.4	globin_mRNA	0.7547770700636943
control	58b13d48-f17b-4c13-880b-2839679316f3	ENST00000335295.4	globin_mRNA	0.9442675159235668
control	9e01f458-aceb-4cd0-b073-b1ecde72a729	ENST00000335295.4	globin_mRNA	0.9506369426751592
control	52d1ec31-f5dd-4791-8577-7d0ad055579c	ENST00000335295.4	globin_mRNA	0.931528662420382
control	6d1d6439-a17b-4ddf-b022-663f6793e4ef	ENST00000335295.4	globin_mRNA	0.9156050955414012
control	a1133eca-7373-4bcb-bf01-c96b7350aec9	ENST00000335295.4	globin_mRNA	0.695859872611465
control	24caffae-ca12-464c-a314-bec561e80fe5	ENST00000335295.4	globin_mRNA	0.931528662420382
control	896c615f-eec6-4795-b39e-e704a0365511	ENST00000335295.4	globin_mRNA	0.9092356687898088
control	e300f161-0459-4a1e-bab2-cee11cd40a13	ENST00000335295.4	globin_mRNA	0.8742038216560509
control	c7922f4b-714f-411a-bc80-80cc789f1af6	ENST00000335295.4	globin_mRNA	0.947452229299363
control	47d4c90e-fd47-4e6f-a59f-55a2080d8871	ENST00000335295.4	globin_mRNA	0.9410828025477708
control	f402e49a-9750-4446-8f71-77a3347b958c	ENST00000335295.4	globin_mRNA	0.9378980891719744
control	b2cf0d26-3ae1-4351-a8b1-705b907e5e28	ENST00000335295.4	globin_mRNA	0.7181528662420382
control	3503ff6b-42a2-4b76-9dad-532bb0612aa7	ENST00000335295.4	globin_mRNA	0.9490445859872612
control	fe242033-6882-449a-b594-208391253dc8	ENST00000335295.4	globin_mRNA	0.9363057324840764
control	7197d1d1-947b-445c-a387-9e6408a88c5b	ENST00000335295.4	globin_mRNA	0.5987261146496815
control	9f96a0c8-59e6-461d-b34f-fff16ce04f8b	ENST00000335295.4	globin_mRNA	0.9410828025477708
control	1a14e2ce-52ba-498d-a372-c619f54e414f	ENST00000335295.4	globin_mRNA	0.9490445859872612
control	2b9b019e-f5e7-44f5-ac24-504c14404a0c	ENST00000335295.4	globin_mRNA	0.9363057324840764
control	73ddaa76-550f-49b5-b558-220494551be7	ENST00000335295.4	globin_mRNA	0.929936305732484
control	56e7f6a9-bf8a-434a-8afd-353830d9465d	ENST00000335295.4	globin_mRNA	0.8869426751592356
control	4c0ae598-3524-495c-8505-2e27326e8a7b	ENST00000335295.4	globin_mRNA	0.8423566878980892
control	b84ea914-56fe-4631-aac8-cc3879ca930f	ENST00000335295.4	globin_mRNA	0.9347133757961784
control	3d15bb15-9a96-4cd3-8f77-10524d2b9ec6	ENST00000335295.4	globin_mRNA	0.8598726114649682
control	f239e51c-64f2-478b-9994-fbc4c920379c	ENST00000335295.4	globin_mRNA	0.9697452229299364
control	4bbcc2d8-bb99-402c-bb8f-87e6f062215e	ENST00000335295.4	globin_mRNA	0.928343949044586
control	321b0112-4712-4db6-9c95-b75e015e0ab5	ENST00000335295.4	globin_mRNA	0.445859872611465
control	6ea67e63-383d-4f05-bee9-e33576f21c39	ENST00000335295.4	globin_mRNA	0.947452229299363
control	fc3e5164-c939-46c2-a897-54eb8b143707	ENST00000335295.4	globin_mRNA	0.4649681528662421
control	53f026ba-668a-4e7b-9bd3-24b498790347	ENST00000335295.4	globin_mRNA	0.947452229299363
control	ceaadee5-c398-49e7-84b5-86c25fad18ad	ENST00000335295.4	globin_mRNA	0.9570063694267515
control	d7bfacad-ec5d-4a6a-8c2f-e22ea67e7882	ENST00000335295.4	globin_mRNA	0.9570063694267515
control	d2b7efe4-7a89-4d00-b116-c82c51fde821	ENST00000335295.4	globin_mRNA	0.9538216560509554
control	76910d44-f871-4fd8-ae76-459caf3d0747	ENST00000335295.4	globin_mRNA	0.321656050955414
control	7b8cdf76-fdda-4725-961f-27abf91a185f	ENST00000335295.4	globin_mRNA	0.7595541401273885
control	3bef454e-3ac4-46a3-b5ad-7be30c328bd9	ENST00000335295.4	globin_mRNA	0.9219745222929936
control	3ab3716b-4642-4159-9bfb-9bfc4d1ddff6	ENST00000335295.4	globin_mRNA	0.9506369426751592
control	07d1aea5-a6e0-4469-af8a-c3d08b5e75eb	ENST00000335295.4	globin_mRNA	0.947452229299363
control	c6c09428-9f42-45ff-b7fd-646c8dfe2d3a	ENST00000335295.4	globin_mRNA	0.9410828025477708
control	dae4388a-0b81-4efd-991e-f75d706ca7a6	ENST00000335295.4	globin_mRNA	0.9331210191082804
control	07d12390-a3bd-4344-8996-6afc78cbebec	ENST00000335295.4	globin_mRNA	0.8519108280254777
control	c0978769-2106-4105-b763-28356a3c68e0	ENST00000335295.4	globin_mRNA	0.4920382165605096
control	20df3ae4-da17-499a-85bc-a82e1f2dcdbc	ENST00000335295.4	globin_mRNA	0.96656050955414
control	43d13f7c-5da6-495e-9ad2-02efcf268df1	ENST00000335295.4	globin_mRNA	0.9378980891719744
control	22034916-d9e1-4733-9dd5-067ff284e004	ENST00000335295.4	globin_mRNA	0.9394904458598726
control	b2e33bdb-4b2e-4a24-b676-b18e8b95d017	ENST00000335295.4	globin_mRNA	0.9585987261146496
control	e6a603a5-4dfb-41ad-8414-def913e08545	ENST00000335295.4	globin_mRNA	0.9585987261146496
control	486b3b8d-ec1d-4113-b4be-1a368af51283	ENST00000335295.4	globin_mRNA	0.5047770700636943
control	eaae2464-dedc-45ab-b698-cbdc5bb996a5	ENST00000335295.4	globin_mRNA	0.9394904458598726
control	cdd06d72-fe20-4965-940f-23d1e85ea21d	ENST00000335295.4	globin_mRNA	0.8837579617834395
control	c55fd74b-bb07-4624-ab4c-5810072fbb81	ENST00000335295.4	globin_mRNA	0.8646496815286624
control	88628765-4def-45b3-8114-d5661d188d67	ENST00000335295.4	globin_mRNA	0.96656050955414
control	ed028e7a-01ae-487f-ad75-20280a12dd98	ENST00000335295.4	globin_mRNA	0.47611464968152867
control	9d07ccae-34ce-43b4-a4f9-50d03a95b61a	ENST00000335295.4	globin_mRNA	0.9410828025477708
control	46eb64d1-7af9-42ae-a7a4-59fc6aa94edc	ENST00000335295.4	globin_mRNA	0.9442675159235668
control	7aeff04c-51c0-4ea9-b4f4-d3f46500d1af	ENST00000335295.4	globin_mRNA	0.8964968152866242
control	25f372ab-c695-402b-a424-38611ba6b12b	ENST00000335295.4	globin_mRNA	0.9203821656050956
control	0294cfdf-5515-4aae-9c94-91c21da9681c	ENST00000335295.4	globin_mRNA	0.9601910828025476
control	fd94b8d6-ceda-4de2-8106-040e3ba32074	ENST00000335295.4	globin_mRNA	0.6799363057324841
control	fe1a52d5-b5bb-48a7-bd05-3af3517fe4f4	ENST00000335295.4	globin_mRNA	0.928343949044586
control	52c21e37-4d4e-4ddb-8af2-f6aef340bf9b	ENST00000335295.4	globin_mRNA	0.926751592356688
control	ce477cb1-4280-4535-b24e-3f08ef486a1f	ENST00000335295.4	globin_mRNA	0.7754777070063694
control	458a47b0-ce07-4847-9902-3dac0df300b1	ENST00000335295.4	globin_mRNA	0.6114649681528662
control	d9b875c9-0d7c-4922-9313-42b78c90c396	ENST00000335295.4	globin_mRNA	0.9219745222929936
control	d99e2a17-049f-406e-b1cf-17cf1c37c2e9	ENST00000335295.4	globin_mRNA	0.9060509554140128
control	85aa1edb-ac6b-4001-b403-a9ce5636b8b8	ENST00000335295.4	globin_mRNA	0.9060509554140128
control	2e8b2f3d-3022-4877-8cbb-63410107f969	ENST00000335295.4	globin_mRNA	0.928343949044586
control	7a18cb5f-05f6-4ab7-a44a-44bd2668d374	ENST00000335295.4	globin_mRNA	0.8869426751592356
control	772e7558-6078-40f2-8840-0bdf0cdeabf7	ENST00000335295.4	globin_mRNA	0.963375796178344
control	012db972-7bcf-4a4a-a619-6ce96127d1bc	ENST00000335295.4	globin_mRNA	0.9363057324840764
control	a4145a0d-f54f-46bd-91e8-e75d78af327b	ENST00000335295.4	globin_mRNA	0.8980891719745223
control	dcdbf3f8-f8db-4c27-8468-5a531eac3d0d	ENST00000335295.4	globin_mRNA	0.9522292993630572
control	a86241b4-c8ea-41dd-9c7e-ef82958cae41	ENST00000335295.4	globin_mRNA	0.945859872611465
control	d06f0a29-5fd1-4900-a7c3-188ddddda380	ENST00000335295.4	globin_mRNA	0.9378980891719744
control	062cd591-0df4-4ee0-b27e-458dc1f5a6e5	ENST00000335295.4	globin_mRNA	0.9394904458598726
control	0629d433-ac9e-4765-a0b8-342fe6f8dd97	ENST00000335295.4	globin_mRNA	0.9426751592356688
control	d3b1a32a-93b0-4c55-a232-c2cb377e914a	ENST00000335295.4	globin_mRNA	0.9060509554140128
control	7efc10d3-9b76-4416-b6f7-612f5e5dcd83	ENST00000335295.4	globin_mRNA	0.9394904458598726
control	6f343065-db7d-4791-b478-7a3de9ba6d69	ENST00000335295.4	globin_mRNA	0.8885350318471338
control	5bff3cb5-6708-4fb8-95f8-65d47e91946e	ENST00000335295.4	globin_mRNA	0.8949044585987261
control	26b55c62-e04c-4839-8de8-7ffe7ac6a24c	ENST00000335295.4	globin_mRNA	0.9251592356687898
control	3fb4b8b8-59a6-4ecb-ab2d-23d7ca378ccb	ENST00000335295.4	globin_mRNA	0.9235668789808916
control	25c29293-22e7-4524-9635-4c428d50808d	ENST00000335295.4	globin_mRNA	0.9331210191082804
control	8137b167-3bfe-4cd4-8d1d-a5ff004bd880	ENST00000335295.4	globin_mRNA	0.535031847133758
control	5e170391-b42f-490f-99b7-4b6a6b6af17f	ENST00000335295.4	globin_mRNA	0.9442675159235668
control	28050d0b-c957-4915-b791-1429b29258d2	ENST00000335295.4	globin_mRNA	0.9442675159235668
control	834bf817-48e2-4705-ae20-a9b9c633b058	ENST00000335295.4	globin_mRNA	0.9554140127388536
control	22d8a450-d839-4398-92ca-3f2eeb96208a	ENST00000335295.4	globin_mRNA	0.8821656050955414
control	ddea801d-f9de-4033-8cb9-e89ab7b3a26d	ENST00000335295.4	globin_mRNA	0.9490445859872612
control	17d8055e-153c-4934-9373-bd5475901b7b	ENST00000335295.4	globin_mRNA	0.8949044585987261
control	f67fab5a-63cd-4a8c-bb92-0fc8bc3c9e67	ENST00000335295.4	globin_mRNA	0.8821656050955414
control	dd8d0951-f893-4c97-ae05-d178cc73e840	ENST00000335295.4	globin_mRNA	0.929936305732484
control	b6291ac4-912d-4f3d-86c2-dd242e7dd95f	ENST00000335295.4	globin_mRNA	0.9410828025477708
control	72ad5fcf-77a9-45b3-9d36-f344c502bb05	ENST00000335295.4	globin_mRNA	0.5493630573248408
control	c376d8e5-20b3-4ee0-a33e-286505a29cff	ENST00000335295.4	globin_mRNA	0.5414012738853503
control	b5ccfc97-a634-4746-b31d-629c15cc8549	ENST00000335295.4	globin_mRNA	0.8742038216560509
control	56717ba3-6c3c-4b78-acef-f5cec96c4e20	ENST00000335295.4	globin_mRNA	0.9219745222929936
control	fbb38f0c-3a5c-4bf6-8721-d35103c8b7af	ENST00000335295.4	globin_mRNA	0.9378980891719744
control	2c724dd8-2cdc-41cb-92cf-f10081a64e4c	ENST00000335295.4	globin_mRNA	0.9442675159235668
control	c44f476a-bdd1-4c97-8c14-2337ba5e49fc	ENST00000335295.4	globin_mRNA	0.926751592356688
control	f5933f17-9c37-433f-8b83-68489f3f7066	ENST00000335295.4	globin_mRNA	0.9538216560509554
control	709be6f7-0487-4642-9eda-03584ac8988a	ENST00000335295.4	globin_mRNA	0.9490445859872612
control	1e4e636e-af7a-4d56-b127-e29d77913b9c	ENST00000335295.4	globin_mRNA	0.9203821656050956
control	55872689-aeb0-467c-ab7c-754b7aafb6a5	ENST00000335295.4	globin_mRNA	0.9681528662420382
control	e9541e26-615b-4361-b9db-c0ccd95d7a3a	ENST00000335295.4	globin_mRNA	0.8773885350318471
control	6ca4f218-cdec-4d94-a678-abb27a76bfe8	ENST00000335295.4	globin_mRNA	0.9219745222929936
control	96f2b939-336e-4ea9-950d-0741cead3da3	ENST00000335295.4	globin_mRNA	0.9426751592356688
control	3a656c1a-b14b-4798-aaad-66c4ad316a81	ENST00000335295.4	globin_mRNA	0.9331210191082804
control	39a87890-380d-45a6-a454-c232803b1f5c	ENST00000335295.4	globin_mRNA	0.9522292993630572
control	f275a475-3d7f-4f4c-b80d-f73adf08c474	ENST00000335295.4	globin_mRNA	0.9331210191082804
control	3c032a36-3510-4def-ac2e-26a12f066468	ENST00000335295.4	globin_mRNA	0.9219745222929936
control	0324e885-34dd-4e3e-9234-00b8da535c90	ENST00000335295.4	globin_mRNA	0.8980891719745223
control	ec138c11-cbf8-41c6-9b3d-92868eec4aca	ENST00000335295.4	globin_mRNA	0.9585987261146496
control	bf0495e6-b426-4983-9002-68aa53fd2b58	ENST00000335295.4	globin_mRNA	0.6894904458598726
control	e429b39a-89df-4b72-a5f5-43778ce859fa	ENST00000335295.4	globin_mRNA	0.9490445859872612
control	1e431112-e780-4b9d-b5e9-91cecca44862	ENST00000335295.4	globin_mRNA	0.9187898089171974
control	b93fbfa9-ff81-4804-a2f6-79469bd0a873	ENST00000335295.4	globin_mRNA	0.926751592356688
control	4675a74c-c2ab-4e84-890b-e096ba80ab68	ENST00000335295.4	globin_mRNA	0.8550955414012739
control	00a93fb7-9f0d-4acc-811e-fe417d3c5368	ENST00000335295.4	globin_mRNA	0.9506369426751592
control	fa4e6b5e-0294-45a0-b83d-97231fe0eba0	ENST00000335295.4	globin_mRNA	0.6019108280254777
control	205b87c5-4f41-4793-9a11-31616b05ba23	ENST00000335295.4	globin_mRNA	0.9490445859872612
control	72ed1d44-01f9-46ce-b4e7-c5bfef4617df	ENST00000335295.4	globin_mRNA	0.7404458598726115
control	39b2987c-10d1-425b-92cd-b3950d5ac2ec	ENST00000335295.4	globin_mRNA	0.96656050955414
control	680c3ec9-8130-4136-97ef-932ee3386469	ENST00000335295.4	globin_mRNA	0.931528662420382
control	6092b8eb-0beb-4fd7-bbe9-93236aed03bc	ENST00000335295.4	globin_mRNA	0.945859872611465
control	65e4bb00-e6ce-4c54-ad18-895e55a423db	ENST00000335295.4	globin_mRNA	0.9538216560509554
control	19bf61dd-ff78-4935-bb26-85f8811b0422	ENST00000335295.4	globin_mRNA	0.9347133757961784
control	6aa0543d-33d1-4219-833e-1d182a2c16e7	ENST00000335295.4	globin_mRNA	0.9506369426751592
control	a6653e46-bc2b-4560-8b36-01362f136c66	ENST00000335295.4	globin_mRNA	0.4888535031847134
control	029af768-6fbc-4c1e-a6e1-4515bb2731e2	ENST00000335295.4	globin_mRNA	0.5987261146496815
control	bedbe4ab-80d4-40f2-94e8-8677f7c247e0	ENST00000335295.4	globin_mRNA	0.8837579617834395
control	c0811387-4e7b-4c33-af07-22a5d34437ea	ENST00000335295.4	globin_mRNA	0.929936305732484
control	4155fd81-ecb3-43c7-a446-b91fcdab06fe	ENST00000335295.4	globin_mRNA	0.9601910828025476
control	db29de02-8cb8-4ee2-8e98-0a3fb94f245e	ENST00000335295.4	globin_mRNA	0.945859872611465
control	fac4ffb0-2cf1-4717-8f67-4da49e9dd36b	ENST00000335295.4	globin_mRNA	0.9585987261146496
control	4dac60b2-9b85-41a1-8fb8-50394e08adf8	ENST00000335295.4	globin_mRNA	0.9251592356687898
control	89f22cb1-bb8c-4bfd-a43e-4f7d894e6e05	ENST00000335295.4	globin_mRNA	0.9219745222929936
control	67085313-1cdc-4f82-820f-d438d90362d5	ENST00000335295.4	globin_mRNA	0.517515923566879
control	1b4c66cb-4920-49e6-828d-f24ee0f5514f	ENST00000335295.4	globin_mRNA	0.9363057324840764
control	6d2823f2-c25d-4469-8cff-87c21eb1c9b9	ENST00000335295.4	globin_mRNA	0.9410828025477708
control	e71a5b0a-31f7-4ffa-be3c-94a2c64db5e3	ENST00000335295.4	globin_mRNA	0.9442675159235668
control	2664f145-b0a0-4d7b-9847-dfe9d2467778	ENST00000335295.4	globin_mRNA	0.9331210191082804
control	3c5c0e4a-05b5-4c89-b0c4-05830ce66dad	ENST00000335295.4	globin_mRNA	0.929936305732484
control	c3b53eb3-e933-4dde-b7c6-54a04f8834de	ENST00000335295.4	globin_mRNA	0.9044585987261148
control	41a3b297-c2ff-418f-bc49-c12cb37ca6b2	ENST00000335295.4	globin_mRNA	0.9570063694267515
control	7d226ac2-b2c5-46e2-9a05-677fb218c74a	ENST00000335295.4	globin_mRNA	0.961783439490446
control	d9869297-0a03-4d03-ab28-0e2943d1c632	ENST00000335295.4	globin_mRNA	0.961783439490446
control	639b9258-604a-4cc4-a2b4-454410695d08	ENST00000335295.4	globin_mRNA	0.947452229299363
control	46c0a8e2-b918-43f8-b02c-afafcac7feae	ENST00000335295.4	globin_mRNA	0.9442675159235668
control	b14b8703-4ca8-4583-9f1e-753e57ae47a2	ENST00000335295.4	globin_mRNA	0.8359872611464968
control	bb4e71d4-e8a7-4710-ac19-f0168bbe9908	ENST00000335295.4	globin_mRNA	0.9506369426751592
control	4e866186-b1bd-4d1b-9eb8-3047054edb9c	ENST00000335295.4	globin_mRNA	0.9394904458598726
control	798dab32-e5d3-4fd3-8daf-35cf9c41b057	ENST00000335295.4	globin_mRNA	0.9012738853503184
control	a0ede962-a245-4644-accc-3feaef556123	ENST00000335295.4	globin_mRNA	0.2643312101910828
control	d03487ec-5ecc-4efb-9c39-b828921cc225	ENST00000335295.4	globin_mRNA	0.8869426751592356
control	0ea92581-f92d-48aa-8b1f-07784ab82f7d	ENST00000335295.4	globin_mRNA	0.926751592356688
control	eff0b0c6-f761-4b29-9b3a-864899071f3c	ENST00000335295.4	globin_mRNA	0.9554140127388536
control	c91ce3ee-8f5e-4d08-949a-eb67b4815d67	ENST00000335295.4	globin_mRNA	0.929936305732484
control	660a5129-4117-4871-8dc5-55c9fd2eef95	ENST00000335295.4	globin_mRNA	0.7515923566878981
control	13d68528-c8e9-459f-98e1-0711acaca652	ENST00000335295.4	globin_mRNA	0.926751592356688
control	f6e0f575-5e34-47c2-a185-e81515c44979	ENST00000335295.4	globin_mRNA	0.5493630573248408
control	29a9a3e7-9b2d-4638-9a56-deaeb962e999	ENST00000335295.4	globin_mRNA	0.9522292993630572
control	98594153-9a48-4081-a14c-da1a2844852d	ENST00000335295.4	globin_mRNA	0.961783439490446
control	7ba6e1c9-71a5-4ca3-b41f-14fcedaeb2e9	ENST00000335295.4	globin_mRNA	0.9538216560509554
control	a8d36830-181f-4f24-90ef-4516a97182bf	ENST00000335295.4	globin_mRNA	0.9506369426751592
control	e6a62f79-b2a6-405c-81c6-3bf4379812fd	ENST00000335295.4	globin_mRNA	0.9076433121019108
control	99b35aa9-52e9-4d89-8441-e0f346d446dd	ENST00000335295.4	globin_mRNA	0.5079617834394905
control	bb2f6ae5-8645-49b0-a839-034bfc4e8ca4	ENST00000335295.4	globin_mRNA	0.89171974522293
control	c47c2f95-4ee2-4f7e-8651-f2578bc0715c	ENST00000335295.4	globin_mRNA	0.9538216560509554
control	797f1097-88cb-4ca6-952b-e596f704be47	ENST00000335295.4	globin_mRNA	0.9378980891719744
control	5f0cbcc2-f177-4807-83b5-335a38df0ea6	ENST00000335295.4	globin_mRNA	0.9601910828025476
control	6dc1e63a-072f-4ae4-ba6a-18cac1375c9d	ENST00000335295.4	globin_mRNA	0.9410828025477708
control	e4e57dbd-4300-454b-a55c-156fcb6d60ba	ENST00000335295.4	globin_mRNA	0.9378980891719744
control	461d7a40-213c-44d7-bfa3-989108c633dd	ENST00000335295.4	globin_mRNA	0.9203821656050956
control	d3effbed-ff9f-4202-9141-c0d1a65fcdd2	ENST00000335295.4	globin_mRNA	0.89171974522293
control	2bf9e1f3-5c35-4eb3-b4e5-e6b58de61682	ENST00000335295.4	globin_mRNA	0.9331210191082804
control	0a40f6c2-4987-4028-be68-8dfcd7bba39b	ENST00000335295.4	globin_mRNA	0.9538216560509554
control	b09f48c7-4917-4ad3-a390-f53c52e75b80	ENST00000335295.4	globin_mRNA	0.9570063694267515
control	7e8d3183-f146-40e5-aa3d-4ddcf210270d	ENST00000335295.4	globin_mRNA	0.9251592356687898
control	5844e465-7fc4-49cc-8394-5066dc54a9ef	ENST00000335295.4	globin_mRNA	0.9522292993630572
control	27e804f5-f9a1-46d2-8b23-daae02d80ed4	ENST00000335295.4	globin_mRNA	0.9363057324840764
control	e94d2dc9-cf4c-44fe-9229-12c8a40d9df3	ENST00000335295.4	globin_mRNA	0.9442675159235668
control	eb492bec-a1f6-4be1-8e2a-193594c1d7b2	ENST00000335295.4	globin_mRNA	0.9187898089171974
control	a0e57c25-5a23-41b9-b80c-37f76f07e90e	ENST00000335295.4	globin_mRNA	0.9347133757961784
control	8585d13e-b914-4bff-827f-213860f67dad	ENST00000335295.4	globin_mRNA	0.9219745222929936
control	8ee1a776-f06a-4478-b711-e2c60b7b95a7	ENST00000335295.4	globin_mRNA	0.931528662420382
control	51935dc1-77b9-450b-9b5f-9dc456deef6e	ENST00000335295.4	globin_mRNA	0.8646496815286624
control	30e1db37-0806-4f78-9d23-764d983afa2c	ENST00000335295.4	globin_mRNA	0.9585987261146496
control	9e73995a-ae07-4c38-b3cf-55080bd29a1d	ENST00000335295.4	globin_mRNA	0.8694267515923567
control	649f4ba3-e69a-40f1-bc1c-f841a02f2875	ENST00000335295.4	globin_mRNA	0.9363057324840764
control	4cc71005-eca1-4f9a-9adb-25243f4aa551	ENST00000335295.4	globin_mRNA	0.9156050955414012
control	f30b37a6-7929-484a-8dcc-ab607b04eb74	ENST00000335295.4	globin_mRNA	0.8089171974522293
control	6494a124-56a4-4044-9677-b8b92fbd9d5e	ENST00000335295.4	globin_mRNA	0.9378980891719744
control	6f0c6b6b-b0a9-4ef3-b93d-fb9a2cc6b607	ENST00000335295.4	globin_mRNA	0.9347133757961784
control	10e193b5-1838-40e8-88a3-f5410df96b32	ENST00000335295.4	globin_mRNA	0.9522292993630572
control	c185b917-a887-406a-9182-721159d1e307	ENST00000335295.4	globin_mRNA	0.9394904458598726
control	2cc07d57-cba0-47f6-9f96-2fa0258dc7a0	ENST00000335295.4	globin_mRNA	0.49522292993630573
control	9c911def-9186-4956-b513-b6b65b0168be	ENST00000335295.4	globin_mRNA	0.9442675159235668
control	14923ed0-e35e-424b-935a-4cd18440a0de	ENST00000335295.4	globin_mRNA	0.9378980891719744
control	1ab44aa7-e95e-4314-a067-405da44d7b03	ENST00000335295.4	globin_mRNA	0.9442675159235668
control	fad2bb32-a23e-490c-8121-15b05a9959a4	ENST00000335295.4	globin_mRNA	0.9363057324840764
control	f5215086-3d47-4b9b-ad86-e17089aa08a9	ENST00000335295.4	globin_mRNA	0.6847133757961783
control	b49ac214-7baf-4c72-9a79-f7e6dfa60a4c	ENST00000335295.4	globin_mRNA	0.8694267515923567
control	d975e8f6-9876-4018-90e0-2e2954d68795	ENST00000335295.4	globin_mRNA	0.9219745222929936
control	f02746c4-4474-43a2-8087-87eef6d1cad6	ENST00000335295.4	globin_mRNA	0.9426751592356688
control	d758e9e6-6703-4343-97f4-aefdfd1e85df	ENST00000335295.4	globin_mRNA	0.8009554140127388
control	35332d9d-7973-4167-ab19-5276e726f306	ENST00000335295.4	globin_mRNA	0.89171974522293
control	c9dc35c7-25c4-4830-b08b-0e31c048ad21	ENST00000335295.4	globin_mRNA	0.9538216560509554
control	68cc0e4f-2c98-497c-a053-0b5534f95d16	ENST00000335295.4	globin_mRNA	0.9538216560509554
control	d69a3a5e-687a-4b5b-90eb-3dc31e08dfb9	ENST00000335295.4	globin_mRNA	0.4888535031847134
control	434f3d92-e825-4946-8688-a4f1baf5cb43	ENST00000335295.4	globin_mRNA	0.9410828025477708
control	e95a6f70-fbed-47f7-b83c-edfa08518ad2	ENST00000335295.4	globin_mRNA	0.9538216560509554
control	7a74db5c-6bd4-4860-921a-d25e2eff55b8	ENST00000335295.4	globin_mRNA	0.9490445859872612
control	3ceb6fd3-077b-4479-9f15-eaacf964d661	ENST00000335295.4	globin_mRNA	0.9538216560509554
control	81d2c628-17f6-4044-b0a6-7247f0d8d2f6	ENST00000335295.4	globin_mRNA	0.6592356687898089
control	1c540b4f-03e1-491f-ad8c-afdbb4969b1f	ENST00000335295.4	globin_mRNA	0.3996815286624204
control	bacf7f1b-1eae-4417-955e-546d6d0bbaad	ENST00000335295.4	globin_mRNA	0.947452229299363
control	e6299490-f57b-49de-a23a-0efa4b5179a6	ENST00000335295.4	globin_mRNA	0.8089171974522293
control	e2ec7513-d252-431b-b8fb-ae5c92d9ba88	ENST00000335295.4	globin_mRNA	0.9363057324840764
control	f9a2561f-c2a4-4c02-b216-3f15fcc70b27	ENST00000335295.4	globin_mRNA	0.8964968152866242
control	d7028632-d373-4d22-8bf2-8f69ef4a8407	ENST00000335295.4	globin_mRNA	0.9585987261146496
control	8adac430-d1be-4cbd-b40d-7c1ac90c80a6	ENST00000335295.4	globin_mRNA	0.9506369426751592
control	739b287f-736a-4e84-af74-0d515625eb43	ENST00000335295.4	globin_mRNA	0.9490445859872612
control	15cc188f-e1ba-4f78-b438-364ff359f0ba	ENST00000335295.4	globin_mRNA	0.7707006369426752
control	6f181e2c-0a0a-4217-8c43-ae11fbb07642	ENST00000335295.4	globin_mRNA	0.8805732484076433
control	54e1fd43-7174-4464-807a-c45aa01ee6ae	ENST00000335295.4	globin_mRNA	0.947452229299363
control	d966897e-7e69-452e-8f86-3b72a92de2f2	ENST00000335295.4	globin_mRNA	0.9378980891719744
control	341c55d7-882c-40ca-bca5-bc667ce67b68	ENST00000335295.4	globin_mRNA	0.9585987261146496
control	99dc0590-7617-49fc-b493-3cd7c1f34b97	ENST00000335295.4	globin_mRNA	0.9426751592356688
control	bce15c0a-79ec-4780-963d-f9a1ae08402b	ENST00000335295.4	globin_mRNA	0.9426751592356688
control	1fd376ec-b5f4-47ca-8a3f-55fda5a71da0	ENST00000335295.4	globin_mRNA	0.9251592356687898
control	7cee13bd-c0d0-4643-b79e-aa0eb4c46d2f	ENST00000335295.4	globin_mRNA	0.9442675159235668
control	4344295b-aa38-4177-b93c-778d18781ace	ENST00000335295.4	globin_mRNA	0.9363057324840764
control	504a621a-3dac-44e1-aff9-571ef50da0db	ENST00000335295.4	globin_mRNA	0.9442675159235668
control	31a1ce9b-897e-441c-b907-7c335e3fb300	ENST00000335295.4	globin_mRNA	0.9235668789808916
control	a4a9ebf4-4f0b-49f9-a585-a7cdcf3d9c6c	ENST00000335295.4	globin_mRNA	0.9506369426751592
control	d5514523-cd1b-423b-9234-04a11efa1c94	ENST00000335295.4	globin_mRNA	0.9156050955414012
control	f763ee2f-fb63-43d1-8390-b6c7a57b9011	ENST00000335295.4	globin_mRNA	0.9140127388535032
control	ebda65b5-fd6f-491c-9132-ba1f35df0448	ENST00000335295.4	globin_mRNA	0.926751592356688
control	5b435a4e-c949-410f-8699-20bdfeca20eb	ENST00000335295.4	globin_mRNA	0.9554140127388536
control	7b083246-9d3f-4c81-850c-07bbabb93ded	ENST00000335295.4	globin_mRNA	0.9570063694267515
control	0dbae34c-eb25-46a3-8efc-721e6b5acf57	ENST00000335295.4	globin_mRNA	0.714968152866242
control	4242c81c-a7a2-412c-89f5-565007d01efe	ENST00000335295.4	globin_mRNA	0.60828025477707
control	86a01b9c-87df-4845-aa46-5deeb7af25b8	ENST00000335295.4	globin_mRNA	0.8359872611464968
control	f0bc9427-f4c7-4ec6-826e-e1470564be1d	ENST00000335295.4	globin_mRNA	0.9554140127388536
control	bf8f09f8-2821-425e-8ec8-c9d5e3bf350d	ENST00000335295.4	globin_mRNA	0.9203821656050956
control	13a8c5b1-65a3-4143-8342-cea57a49929f	ENST00000335295.4	globin_mRNA	0.9570063694267515
control	e2003e63-d19c-4a41-a6d6-6ae881c17f87	ENST00000335295.4	globin_mRNA	0.9331210191082804
control	31555e7e-4999-4de8-875d-171a4f2a36ea	ENST00000335295.4	globin_mRNA	0.9506369426751592
control	8be5a1f9-571b-4607-9cdd-b4a225b8d26f	ENST00000335295.4	globin_mRNA	0.945859872611465
control	c9c038f6-89de-4374-b9fd-33f35f86123a	ENST00000335295.4	globin_mRNA	0.9092356687898088
control	3951d7dd-d303-4632-9d45-4c94c72b6305	ENST00000335295.4	globin_mRNA	0.9601910828025476
control	be26a6af-1452-424b-a3ad-2e10ea4f397c	ENST00000335295.4	globin_mRNA	0.947452229299363
control	31ce1468-c79b-4683-b5ee-bcba848caeee	ENST00000335295.4	globin_mRNA	0.9347133757961784
control	12284bc2-fa92-4c9e-aaab-edbb95a21ba3	ENST00000335295.4	globin_mRNA	0.9442675159235668
control	b7054f3d-c8eb-4d86-b517-43d142618698	ENST00000335295.4	globin_mRNA	0.8471337579617835
control	d2de7579-c369-4412-94f7-6ec974db972d	ENST00000335295.4	globin_mRNA	0.9554140127388536
control	85aea155-dc79-40b3-ae0d-80e26b59dfb2	ENST00000335295.4	globin_mRNA	0.3837579617834395
control	a85dad07-41a5-4660-841d-d62fe195bc99	ENST00000335295.4	globin_mRNA	0.928343949044586
control	2386eb7b-61de-4e9b-8f32-4ac25843c9ee	ENST00000335295.4	globin_mRNA	0.9410828025477708
control	3f83e206-8427-4034-a941-181d869c1a61	ENST00000335295.4	globin_mRNA	0.7372611464968153
control	692e092d-c9df-420e-afdc-ad1b93f8cbe6	ENST00000335295.4	globin_mRNA	0.9124203821656052
control	af1a33b0-cff1-4358-b084-c1b11da53373	ENST00000335295.4	globin_mRNA	0.9522292993630572
control	aa61af45-2d05-46fa-9251-c4bc06384e39	ENST00000335295.4	globin_mRNA	0.9506369426751592
control	198670c7-34de-4738-bc61-37a6a3126ba7	ENST00000335295.4	globin_mRNA	0.9124203821656052
control	a24e776c-b976-45b1-8109-7c58ee30e6fe	ENST00000335295.4	globin_mRNA	0.2802547770700637
control	544e31ec-a6d7-41dd-91b7-507723e37f1b	ENST00000335295.4	globin_mRNA	0.929936305732484
control	eceffbbc-e429-4252-b7a8-a8daedb2f67c	ENST00000335295.4	globin_mRNA	0.9490445859872612
control	37ccd0d6-1173-4acf-b0d9-e01363aecb8a	ENST00000335295.4	globin_mRNA	0.9490445859872612
control	53f2d853-ec45-4acd-b0c0-4933b19f685b	ENST00000335295.4	globin_mRNA	0.9156050955414012
control	7f71260f-a091-4187-a76d-6c31b90b5aed	ENST00000335295.4	globin_mRNA	0.8694267515923567
control	589a8274-2b82-4b21-b885-6c5d4dd571a5	ENST00000335295.4	globin_mRNA	0.9156050955414012
control	e6452e35-da50-419c-b5a1-c7ff45fbb196	ENST00000335295.4	globin_mRNA	0.9060509554140128
control	d5fda000-d4f6-4071-b79d-7ee421ac0863	ENST00000335295.4	globin_mRNA	0.7277070063694268
control	278235b2-44c1-4c3b-97bc-02ed5015ad95	ENST00000335295.4	globin_mRNA	0.947452229299363
control	d31fda89-a26b-4cda-9bff-4bfec8fefb8a	ENST00000335295.4	globin_mRNA	0.9538216560509554
control	1a38c2ce-040b-4093-b9dc-d7ea96421088	ENST00000335295.4	globin_mRNA	0.9347133757961784
control	76c53cf4-14b9-4376-ba3e-7935eb44422e	ENST00000335295.4	globin_mRNA	0.9570063694267515
control	3a96cfd0-db4d-4d04-af1e-b33cbf09930d	ENST00000335295.4	globin_mRNA	0.9522292993630572
control	ed4606b9-ab29-48ef-a8a2-49eac2f92189	ENST00000335295.4	globin_mRNA	0.9570063694267515
control	29cbea2b-aff1-4b5a-9371-109f0b6fa4da	ENST00000335295.4	globin_mRNA	0.8232484076433121
control	cdad86fb-977c-456b-a5c2-c30470d0b30d	ENST00000335295.4	globin_mRNA	0.9394904458598726
control	dcc59992-7491-4825-8130-f5e81b9e4baf	ENST00000335295.4	globin_mRNA	0.9506369426751592
control	28d50794-ee4b-41ce-97f5-f87110b87447	ENST00000335295.4	globin_mRNA	0.5207006369426752
control	0d5900f3-77ce-4a7c-80b1-522b166eb5dc	ENST00000335295.4	globin_mRNA	0.9506369426751592
control	31b3df42-2a7d-4f3f-ba19-924145d4c9b9	ENST00000335295.4	globin_mRNA	0.9235668789808916
control	194933ba-f452-4213-bf4e-3d8496ea7bb7	ENST00000335295.4	globin_mRNA	0.9554140127388536
control	f0ecbd43-e7ba-450e-b037-cdaa2e6e11b4	ENST00000335295.4	globin_mRNA	0.929936305732484
control	24b41758-9e3f-44a5-8d40-bbc550426080	ENST00000335295.4	globin_mRNA	0.9697452229299364
control	83887e0d-021a-4efd-ade1-89459493899a	ENST00000335295.4	globin_mRNA	0.9187898089171974
control	6926bb2d-40d0-4a30-abd1-4b38fa84c75f	ENST00000335295.4	globin_mRNA	0.4426751592356688
control	39c55109-170c-4cf4-834c-324061cdc261	ENST00000335295.4	globin_mRNA	0.589171974522293
control	d25b332a-3c06-45e9-af86-b76967542d79	ENST00000335295.4	globin_mRNA	0.9219745222929936
control	c655b71b-a18d-47b9-9861-54f6475e5f75	ENST00000335295.4	globin_mRNA	0.9410828025477708
control	36904dc2-1c1a-4355-94c1-514a876eaa41	ENST00000335295.4	globin_mRNA	0.9203821656050956
control	25c704f3-630a-4960-831a-1fea086d4325	ENST00000335295.4	globin_mRNA	0.8901273885350318
control	9604e0ee-4f01-4cfc-8694-5426e2068244	ENST00000335295.4	globin_mRNA	0.9378980891719744
control	6d67f602-92ce-4a28-adb2-b0e56c234466	ENST00000335295.4	globin_mRNA	0.28821656050955413
control	2dedfd91-67cf-4fe9-98fa-1a09be4cf16d	ENST00000335295.4	globin_mRNA	0.5334394904458599
control	d4b2d897-f747-4d5e-975c-7d30b17f0a06	ENST00000335295.4	globin_mRNA	0.8423566878980892
control	7345bb7f-4555-4793-a243-aad9a95114de	ENST00000335295.4	globin_mRNA	0.8089171974522293
control	160fcfb6-c0ee-4097-ba79-d0b677ac73bc	ENST00000335295.4	globin_mRNA	0.9347133757961784
control	7af35fe2-b293-427d-b5b2-fb53a31c419c	ENST00000335295.4	globin_mRNA	0.8503184713375797
control	e624d69b-e275-48cc-b753-81061ee650ad	ENST00000335295.4	globin_mRNA	0.9347133757961784
control	b9d8ba41-74fc-430d-ab10-e25617bd48d0	ENST00000335295.4	globin_mRNA	0.5222929936305732
control	3a71b038-25a3-4587-b343-f7654bb92889	ENST00000335295.4	globin_mRNA	0.9490445859872612
control	85e6ce7e-774c-46ab-94db-fce27ed18927	ENST00000335295.4	globin_mRNA	0.9410828025477708
control	31087b91-f0cf-4871-81f2-577744f515ae	ENST00000335295.4	globin_mRNA	0.926751592356688
control	613078f5-3327-485d-85ef-4145520ceb10	ENST00000335295.4	globin_mRNA	0.9490445859872612
control	e885aa1e-6039-4c41-ad54-49f8cab1dc45	ENST00000335295.4	globin_mRNA	0.9490445859872612
control	f0535b24-435c-4ad2-809e-5441cd8908d1	ENST00000335295.4	globin_mRNA	0.48089171974522293
control	e399ad0f-7b33-4c56-9d65-2a0294debd72	ENST00000335295.4	globin_mRNA	0.8073248407643312
control	ea1711e1-58d3-46e5-86b3-3d63a41e7dd4	ENST00000335295.4	globin_mRNA	0.9410828025477708
control	0f894229-af0c-4e37-8142-ce19ac7fa344	ENST00000335295.4	globin_mRNA	0.9394904458598726
control	9e429fa2-f1e1-4085-8c7c-349ee3c47389	ENST00000335295.4	globin_mRNA	0.9426751592356688
control	90e27ec4-d2f4-43db-ac02-ce9aa8ac1022	ENST00000335295.4	globin_mRNA	0.9490445859872612
control	dcb58539-7aa5-421e-b561-ee0c0a1921f7	ENST00000335295.4	globin_mRNA	0.8805732484076433
control	628ca2b5-081b-428c-a08b-a02964fd8e0c	ENST00000335295.4	globin_mRNA	0.9331210191082804
control	4df5c679-d40f-4bcc-8b4d-221c34e68040	ENST00000335295.4	globin_mRNA	0.2340764331210191
control	870b7c76-6351-4cc5-8be3-74ca8ea7b2ad	ENST00000335295.4	globin_mRNA	0.9410828025477708
control	7343b938-0925-4d94-9a94-40387283a73e	ENST00000335295.4	globin_mRNA	0.929936305732484
control	e6a689f8-2f27-4c06-bb8a-478a637dc40f	ENST00000335295.4	globin_mRNA	0.9140127388535032
control	cccb5cc9-123f-496e-adf1-bccd8f2d018c	ENST00000335295.4	globin_mRNA	0.75
control	e172028a-ce18-49a7-afe7-531726d0de9a	ENST00000335295.4	globin_mRNA	0.9076433121019108
control	697b604e-259b-45b9-a857-c4e61aa2219c	ENST00000335295.4	globin_mRNA	0.9140127388535032
control	e76341b9-394e-4640-b06c-9370814b6a65	ENST00000335295.4	globin_mRNA	0.9235668789808916
control	d69716b7-890b-4d13-ac2e-e93a41d4b631	ENST00000335295.4	globin_mRNA	0.928343949044586
control	95b05382-509c-4cba-afe0-09014c9ade1d	ENST00000335295.4	globin_mRNA	0.9156050955414012
control	1f314ffc-6bb3-4bf5-9fd0-b2eb6a639a24	ENST00000335295.4	globin_mRNA	0.89171974522293
control	a2cfea7a-e6c9-4160-8e7e-e78720a8a42e	ENST00000335295.4	globin_mRNA	0.9506369426751592
control	d2f42943-6676-4efe-b9c0-5afb8a8bfdb0	ENST00000335295.4	globin_mRNA	0.910828025477707
control	61d217ad-a334-478c-8511-cc8625164be0	ENST00000335295.4	globin_mRNA	0.9076433121019108
control	d90b4740-ca92-40ca-a998-256e02374b49	ENST00000335295.4	globin_mRNA	0.9506369426751592
control	cc6e5648-4044-484a-996a-1f914dbe5827	ENST00000335295.4	globin_mRNA	0.8757961783439491
control	81b8bd01-a082-4435-ab73-f38708b1e83a	ENST00000335295.4	globin_mRNA	0.893312101910828
control	b1fe6d50-01d9-47e9-bd02-6a6c1736f34b	ENST00000335295.4	globin_mRNA	0.9585987261146496
control	f6eceec6-5b59-4b8c-b472-9ea14c55fcce	ENST00000335295.4	globin_mRNA	0.9092356687898088
control	4cd0c2b6-71c6-4150-a654-aa20da23b872	ENST00000335295.4	globin_mRNA	0.9251592356687898
control	3ad0c2e0-def4-477a-9c75-e84dbd7c9d12	ENST00000335295.4	globin_mRNA	0.8869426751592356
control	96c64619-8d74-4917-888e-a47bc73c4a91	ENST00000335295.4	globin_mRNA	0.910828025477707
control	b9057072-d8c2-4330-8837-a83a133c1fc7	ENST00000335295.4	globin_mRNA	0.9156050955414012
control	fc16572c-e505-4d50-b384-974ad436b0a3	ENST00000335295.4	globin_mRNA	0.9394904458598726
control	db3b2278-fb46-426b-a819-f9d5fa053630	ENST00000335295.4	globin_mRNA	0.9331210191082804
control	20af2907-fcb8-4fc0-859a-c53c6f839b0f	ENST00000335295.4	globin_mRNA	0.9570063694267515
control	8ef58a40-dc00-4f2d-afaf-4f8c38affa6c	ENST00000335295.4	globin_mRNA	0.9394904458598726
control	fd163613-d873-441e-8657-f340babdc3b8	ENST00000335295.4	globin_mRNA	0.964968152866242
control	be22daea-19b8-4688-a038-63cc910b091a	ENST00000335295.4	globin_mRNA	0.9363057324840764
control	9856d545-0617-425b-9ce4-586a57b8d7bd	ENST00000335295.4	globin_mRNA	0.9442675159235668
control	07ccf6f2-0ed5-4881-a4fb-0a05099e5c68	ENST00000335295.4	globin_mRNA	0.9394904458598726
control	bbcb2387-ae06-4a28-9b37-de873805eb7a	ENST00000335295.4	globin_mRNA	0.9171974522292994
control	f88f2cd5-62e2-414f-a312-dd88b94fbc83	ENST00000335295.4	globin_mRNA	0.8694267515923567
control	93491b9b-f53d-44d6-8c0d-732ee25dbbad	ENST00000335295.4	globin_mRNA	0.9442675159235668
control	e598ce21-2d2d-4923-bd43-3fc4257f0052	ENST00000335295.4	globin_mRNA	0.96656050955414
control	4e875b48-654e-4ad9-b22d-b35a00f72a9d	ENST00000335295.4	globin_mRNA	0.7722929936305732
control	17f5bc4d-2cee-49a8-9db6-55b911d818a9	ENST00000335295.4	globin_mRNA	0.9219745222929936
control	7b29e8d3-2f41-45a9-bfe8-0be9676226eb	ENST00000335295.4	globin_mRNA	0.8996815286624203
control	5af98125-0593-4823-beb8-e63c33b9cb76	ENST00000335295.4	globin_mRNA	0.9538216560509554
control	ebd84562-8a70-40d0-acc8-41cf64f12f50	ENST00000335295.4	globin_mRNA	0.9426751592356688
control	a2fb28c2-fea4-40f5-80d1-d682eaa11ed2	ENST00000335295.4	globin_mRNA	0.8184713375796179
control	2d26c6ba-e478-4e65-b835-f336c236a13e	ENST00000335295.4	globin_mRNA	0.8264331210191083
control	acf33e9a-a1ff-4aec-9a10-29475da563b0	ENST00000335295.4	globin_mRNA	0.9235668789808916
control	95bc0c5c-e08e-457b-88df-bde040e63536	ENST00000335295.4	globin_mRNA	0.9506369426751592
control	5ae4f64d-d603-430b-b4b6-df89a9fcc67d	ENST00000335295.4	globin_mRNA	0.5764331210191083
control	a7117111-5857-4a9f-8625-5d5028a86ade	ENST00000335295.4	globin_mRNA	0.9585987261146496
control	fd4d718a-f21b-440c-9eec-04f74d198887	ENST00000335295.4	globin_mRNA	0.947452229299363
control	9f3fe02b-279b-4a7a-86f2-49d52727f0f3	ENST00000335295.4	globin_mRNA	0.9124203821656052
control	5a28f426-6ca0-43d3-8018-dd9c8db84bcd	ENST00000335295.4	globin_mRNA	0.963375796178344
control	f4591ff1-39f9-4338-a8e0-802140433a98	ENST00000335295.4	globin_mRNA	0.9506369426751592
control	a4659503-bb8e-455b-b438-90fbf87cc732	ENST00000335295.4	globin_mRNA	0.9076433121019108
control	063d7b89-1265-42f7-841c-6f981eca3468	ENST00000335295.4	globin_mRNA	0.9394904458598726
control	a487ebcb-cfef-43b7-96af-d93a94f1f314	ENST00000335295.4	globin_mRNA	0.9410828025477708
control	a34c2a01-9d3c-4014-a129-b749353739e1	ENST00000335295.4	globin_mRNA	0.8694267515923567
control	70ed5e84-b226-4b7b-af5c-d08d8dc698c2	ENST00000335295.4	globin_mRNA	0.8423566878980892
control	bc9f6b6b-c8af-4ad5-b268-347c6b529efc	ENST00000335295.4	globin_mRNA	0.9426751592356688
control	60401101-c771-4e2f-95ab-34973b1d40b3	ENST00000335295.4	globin_mRNA	0.9538216560509554
control	71b18e6d-f636-4262-ad44-c443f7cbbd53	ENST00000335295.4	globin_mRNA	0.961783439490446
control	d7a88ca4-e7bc-4169-adba-b142e669628d	ENST00000335295.4	globin_mRNA	0.9378980891719744
control	069a911a-79d1-47b2-9be7-96d913bee76a	ENST00000335295.4	globin_mRNA	0.9251592356687898
control	0297c2ef-9d94-49a7-b884-85f61c9508d2	ENST00000335295.4	globin_mRNA	0.947452229299363
control	b9cc8204-fb5f-4a50-bcce-100b302f28b8	ENST00000335295.4	globin_mRNA	0.947452229299363
control	264abb65-2ed9-42a1-9a7a-80154ed5ca9d	ENST00000335295.4	globin_mRNA	0.9426751592356688
control	c2263cc6-8e80-4ba5-b81c-64b21594c75c	ENST00000335295.4	globin_mRNA	0.9363057324840764
control	83c6c09f-ce4e-41c8-9510-75aba3e42e54	ENST00000335295.4	globin_mRNA	0.963375796178344
control	4be392ca-eac6-4cd2-b433-0f82e0e561bb	ENST00000335295.4	globin_mRNA	0.928343949044586
control	46bbee6f-046b-4872-a887-c5fcf4ef939f	ENST00000335295.4	globin_mRNA	0.947452229299363
control	5ea8140c-003e-407b-913b-3d86ca3a9ce8	ENST00000335295.4	globin_mRNA	0.9442675159235668
control	22cb837c-13bd-4730-bc9a-e25ecb31f079	ENST00000335295.4	globin_mRNA	0.8184713375796179
control	f2bfbf98-2408-4233-8d40-6649f15c1bd7	ENST00000335295.4	globin_mRNA	0.9442675159235668
control	1c150a1f-1b27-423c-9045-a32b4afe2232	ENST00000335295.4	globin_mRNA	0.964968152866242
control	f3b4c455-9884-4ff0-b132-5c3c40a01342	ENST00000335295.4	globin_mRNA	0.695859872611465
control	02f42604-b07a-4131-a507-95cc44a1f059	ENST00000335295.4	globin_mRNA	0.9363057324840764
control	0b2804f7-cee9-410b-8eb9-38e4200a00f1	ENST00000335295.4	globin_mRNA	0.9187898089171974
control	540e8731-1864-4026-a746-6299a8d7b4a7	ENST00000335295.4	globin_mRNA	0.9522292993630572
control	39bec593-f8eb-4f98-8cfd-109783831d83	ENST00000335295.4	globin_mRNA	0.9347133757961784
control	b7532e41-3332-464a-a485-81290c4385cd	ENST00000335295.4	globin_mRNA	0.947452229299363
control	a3cf3630-2fa0-4549-b61d-b3715315fbae	ENST00000335295.4	globin_mRNA	0.9554140127388536
control	50d5c75c-cccd-4bac-83df-bfac238c361f	ENST00000335295.4	globin_mRNA	0.9554140127388536
control	175bac34-047e-4c8c-bd77-5226ad258e6e	ENST00000335295.4	globin_mRNA	0.9060509554140128
control	21e748db-00db-4bea-a323-8be890a7a6a3	ENST00000335295.4	globin_mRNA	0.6544585987261147
control	e77ef8ac-5ff4-483a-94cc-4598defb3091	ENST00000335295.4	globin_mRNA	0.856687898089172
control	32d9c97c-be54-4326-9808-c04fc189a8b0	ENST00000335295.4	globin_mRNA	0.931528662420382
control	1cff390f-45a2-446a-9d3e-bfb80da4d866	ENST00000335295.4	globin_mRNA	0.8996815286624203
control	069a8cb4-ed3e-48fa-a09c-413cf44ac7de	ENST00000335295.4	globin_mRNA	0.9378980891719744
control	ef4fde43-f34f-4db4-95ad-6c585084ad3b	ENST00000335295.4	globin_mRNA	0.96656050955414
control	26a9068a-46c7-4f2f-a86f-15a468d488b8	ENST00000335295.4	globin_mRNA	0.9506369426751592
control	f2718d98-bea7-4038-9faf-1feb312434e7	ENST00000335295.4	globin_mRNA	0.9585987261146496
control	cdf1cb14-0711-476d-9fc5-7fb2d5953d12	ENST00000335295.4	globin_mRNA	0.5780254777070064
control	fed8c767-e663-4aee-843c-9f7bfa92d5d9	ENST00000335295.4	globin_mRNA	0.8328025477707006
control	d8b380d6-c34d-4c67-acba-35db708c8b39	ENST00000335295.4	globin_mRNA	0.9219745222929936
control	10603e90-0dc4-45fd-bdf3-899ef7907ec5	ENST00000335295.4	globin_mRNA	0.929936305732484
control	b8931997-ddcb-4cf7-a612-754967b8e161	ENST00000335295.4	globin_mRNA	0.929936305732484
control	26adc5fe-08e9-4fb1-8f8b-a467e00f69bd	ENST00000335295.4	globin_mRNA	0.9729299363057324
control	c5750730-cff9-487a-bcee-002e1fbda483	ENST00000335295.4	globin_mRNA	0.96656050955414
control	644c6a94-f047-48c7-98bc-a82476a431e8	ENST00000335295.4	globin_mRNA	0.8009554140127388
control	010e5d7a-2d9b-4521-a581-7a8efa181603	ENST00000335295.4	globin_mRNA	0.929936305732484
control	df911824-1f93-4a49-bd8f-210f8b8c3891	ENST00000335295.4	globin_mRNA	0.9522292993630572
control	e14e1251-8916-4ce4-a381-126cccc16c61	ENST00000335295.4	globin_mRNA	0.9012738853503184
control	25791d81-64ea-402f-8854-8e5c30189867	ENST00000335295.4	globin_mRNA	0.9251592356687898
control	4f5f33ec-95a2-4b54-8aa4-8e6edcd9d9a7	ENST00000335295.4	globin_mRNA	0.9219745222929936
control	833c0d1d-f054-41cb-8661-b1a5afe251a3	ENST00000335295.4	globin_mRNA	0.8821656050955414
control	65c02bbd-1f5c-4d0c-abee-7dd98b8d6bcd	ENST00000335295.4	globin_mRNA	0.8789808917197452
control	d1f5ebae-cf80-42d2-9de3-d7a95c875e31	ENST00000335295.4	globin_mRNA	0.9156050955414012
control	cb7723a4-562a-4817-9a66-3c36f8de5ac0	ENST00000335295.4	globin_mRNA	0.9363057324840764
control	72740d3e-ab17-468a-8af8-9310979cb743	ENST00000335295.4	globin_mRNA	0.926751592356688
control	736ca767-cb44-44b2-a939-1e4f0ae157eb	ENST00000335295.4	globin_mRNA	0.9124203821656052
control	a68aa004-ab88-4070-86a3-54663c4bef7c	ENST00000335295.4	globin_mRNA	0.9442675159235668
control	6dc93d53-b19e-4544-bf70-681102635854	ENST00000335295.4	globin_mRNA	0.947452229299363
control	670dc107-96fa-4380-811c-cacb11def81c	ENST00000335295.4	globin_mRNA	0.9378980891719744
control	d36d1c08-aaa0-4897-99c6-079bb11ccef2	ENST00000335295.4	globin_mRNA	0.5748407643312102
control	63a14580-f485-4726-ae2b-312e1afdeefc	ENST00000335295.4	globin_mRNA	0.9506369426751592
control	5866c06a-084c-4e5a-a2b2-209e91b202bf	ENST00000335295.4	globin_mRNA	0.9203821656050956
control	d6f2eac2-cbc6-4bad-86c8-36a3d98c755a	ENST00000335295.4	globin_mRNA	0.8455414012738853
control	b702145a-4bae-4577-a5f8-5c643b4993e7	ENST00000335295.4	globin_mRNA	0.9442675159235668
control	6e916dac-45d8-4b56-a184-4668a47e4aa8	ENST00000335295.4	globin_mRNA	0.947452229299363
control	4b2604c6-75c9-4af2-ada5-d73654a35b99	ENST00000335295.4	globin_mRNA	0.8901273885350318
control	80a559b2-9343-4127-88f7-9f800c7a683a	ENST00000335295.4	globin_mRNA	0.9426751592356688
control	0f721fe1-4633-4c7e-ab00-e204dac50530	ENST00000335295.4	globin_mRNA	0.6894904458598726
control	aba4c712-c01e-4c4a-a5c3-8f118f6459c1	ENST00000335295.4	globin_mRNA	0.9171974522292994
control	f530ab6e-6593-450d-9390-473dc7a3c940	ENST00000335295.4	globin_mRNA	0.9394904458598726
control	84043554-6c24-4b00-9610-456dd7450f5a	ENST00000335295.4	globin_mRNA	0.9490445859872612
control	e792d5eb-3249-4128-80cc-c18d6edbcd41	ENST00000335295.4	globin_mRNA	0.945859872611465
control	c6d8af28-f2b6-4cca-a1b5-a10acaf1fd12	ENST00000335295.4	globin_mRNA	0.9060509554140128
control	6a7b5c7a-5031-46e8-9e53-d1c2a729c349	ENST00000335295.4	globin_mRNA	0.9570063694267515
control	ad79da4c-671f-4266-943a-037220f7f770	ENST00000335295.4	globin_mRNA	0.9506369426751592
control	b5b6fb1f-1445-4525-8cb2-e33a4c3c98be	ENST00000335295.4	globin_mRNA	0.7945859872611465
control	d41eff82-98df-49bd-80f6-2a6a923f8dda	ENST00000335295.4	globin_mRNA	0.9410828025477708
control	77faef70-4221-46c2-9226-a7614cb63e78	ENST00000335295.4	globin_mRNA	0.947452229299363
control	57b09d24-3f76-418e-80d3-8b7a74400e08	ENST00000335295.4	globin_mRNA	0.926751592356688
control	894100a3-6c48-448b-ace8-64b99ad806fa	ENST00000335295.4	globin_mRNA	0.4363057324840765
control	e4aed9a7-8b04-4d26-9d56-9807a49e577f	ENST00000335295.4	globin_mRNA	0.9251592356687898
control	49225b96-4d12-44e4-892a-a557472eb81c	ENST00000335295.4	globin_mRNA	0.9601910828025476
control	7e9614e4-8980-407d-945b-2414bb9fde24	ENST00000335295.4	globin_mRNA	0.9347133757961784
control	7f4af06f-3b8e-4eb9-8807-22d620808202	ENST00000335295.4	globin_mRNA	0.9506369426751592
control	747d7dbe-ba86-453b-b7e6-274ee93e469b	ENST00000335295.4	globin_mRNA	0.9171974522292994
control	5ead89c6-16c1-43f5-94bd-1aa4ecc3ced8	ENST00000335295.4	globin_mRNA	0.9092356687898088
control	b5b7a0d4-164e-48f0-8617-424dd6aee127	ENST00000335295.4	globin_mRNA	0.947452229299363
control	07ad4040-1f21-4ce2-be5d-bbfbc8bf9df9	ENST00000335295.4	globin_mRNA	0.928343949044586
control	0d81ee71-3405-4a02-8b89-da6fbc70055b	ENST00000335295.4	globin_mRNA	0.8964968152866242
control	8e085fa7-e7d7-48b0-81ff-e6b3fe1d4fb3	ENST00000335295.4	globin_mRNA	0.85828025477707
control	7f79f7b2-bae3-41aa-b5c9-8b1a6e665fa2	ENST00000335295.4	globin_mRNA	0.9554140127388536
control	60cb4c8c-e90c-4d0e-ba28-5c0236e3d3ce	ENST00000335295.4	globin_mRNA	0.8280254777070064
control	3bb1282e-7b2c-4496-ad6f-5c294f794eac	ENST00000335295.4	globin_mRNA	0.9442675159235668
control	68d43110-edbb-4e65-addc-facbb2f8fa9a	ENST00000335295.4	globin_mRNA	0.4729299363057325
control	9ad901e3-8da7-4f92-96d7-32d304361d88	ENST00000335295.4	globin_mRNA	0.9028662420382164
control	d83c29a1-f5e4-44ef-bb6d-bf30d455fa3b	ENST00000335295.4	globin_mRNA	0.9092356687898088
control	e073341a-e76f-4e82-adda-817bc2804b2e	ENST00000335295.4	globin_mRNA	0.9251592356687898
control	c40cb698-4c2b-4cf8-960b-440487fa3484	ENST00000335295.4	globin_mRNA	0.8646496815286624
control	6c8dd9b2-18e7-41b7-ac7c-81eb6b5e3688	ENST00000335295.4	globin_mRNA	0.9203821656050956
control	5f90585e-26ce-4fb9-b806-51545fb20737	ENST00000335295.4	globin_mRNA	0.8949044585987261
control	d18d9d96-91d2-4c04-bc50-559e259f5fb4	ENST00000335295.4	globin_mRNA	0.9538216560509554
control	31c87f96-a6a4-4417-b0b3-c62338295fc0	ENST00000335295.4	globin_mRNA	0.9219745222929936
control	3d1b3fb7-2bee-4a1c-a7c2-3048beac2913	ENST00000335295.4	globin_mRNA	0.8996815286624203
control	efd55033-dea0-474c-9123-3d3d90a5f8d6	ENST00000335295.4	globin_mRNA	0.9060509554140128
control	990bd05a-929f-4d3d-8871-7cd674f029ef	ENST00000335295.4	globin_mRNA	0.36942675159235666
control	2254851c-0f3a-4d11-a355-b3f9602af732	ENST00000335295.4	globin_mRNA	0.9378980891719744
control	2e5fce2a-1819-4d48-9024-5031c42ee829	ENST00000335295.4	globin_mRNA	0.9506369426751592
control	297fa6ab-9bf5-4092-bce5-4d9fc9e89c96	ENST00000335295.4	globin_mRNA	0.8980891719745223
control	14c1951c-194b-4c20-a588-f632ec416343	ENST00000335295.4	globin_mRNA	0.8885350318471338
control	97250fc4-81f6-49ae-b65d-6adf479c82dd	ENST00000335295.4	globin_mRNA	0.9442675159235668
control	11d203f7-9709-4636-9ba6-c6d5b4fc54e5	ENST00000335295.4	globin_mRNA	0.7611464968152867
control	c5e77298-1257-46fd-baff-a39e5dcd0a43	ENST00000335295.4	globin_mRNA	0.9410828025477708
control	6a39b94d-4b6b-4512-aa09-683b4753acc6	ENST00000335295.4	globin_mRNA	0.9331210191082804
control	1a77511f-5314-4f06-93b2-56dc6d75b5a5	ENST00000335295.4	globin_mRNA	0.9522292993630572
control	a3ea94a9-37e6-4588-b9fe-4faf3c8cd9de	ENST00000335295.4	globin_mRNA	0.9235668789808916
control	d3c642f4-f710-4af3-b3bc-f422a83ad138	ENST00000335295.4	globin_mRNA	0.9378980891719744
control	4d322826-f9b3-4d11-819b-6d13e607f837	ENST00000335295.4	globin_mRNA	0.9570063694267515
control	702460aa-292b-48ab-be52-ad16b3ae3e25	ENST00000335295.4	globin_mRNA	0.8343949044585988
control	2f6aba7a-c38d-4810-8716-7f9d4c02f203	ENST00000335295.4	globin_mRNA	0.8853503184713376
control	284ae5ad-e17b-4fbc-8782-0d05174661bf	ENST00000335295.4	globin_mRNA	0.7484076433121019
control	e99f675b-1e36-4dd1-a95d-bdf1d4fd6c13	ENST00000335295.4	globin_mRNA	0.9171974522292994
control	5c6124c8-feea-41f0-bd42-b0600c311e2e	ENST00000335295.4	globin_mRNA	0.9378980891719744
control	cc44ba48-317f-4712-b476-743c318cad3f	ENST00000335295.4	globin_mRNA	0.9044585987261148
control	69032ea1-d393-4550-b2b5-9540af54d10e	ENST00000335295.4	globin_mRNA	0.9076433121019108
control	4bb0866c-8293-4a71-aa0e-c30ab4f91576	ENST00000335295.4	globin_mRNA	0.947452229299363
control	98c0c6b7-a43e-46f8-9791-85189077ec46	ENST00000335295.4	globin_mRNA	0.9171974522292994
control	2bdf2323-3bf6-40eb-b28b-476a06638733	ENST00000335295.4	globin_mRNA	0.8980891719745223
control	c8937884-d0fc-4859-8f07-676b0287265a	ENST00000335295.4	globin_mRNA	0.7914012738853503
control	23800c3a-9df0-4510-a9bf-1d8acea87d96	ENST00000335295.4	globin_mRNA	0.947452229299363
control	4549883c-c2f2-4975-b8f3-f55889cbabb2	ENST00000335295.4	globin_mRNA	0.9187898089171974
control	57528dbe-03d1-4229-a3a2-239f49ccdeaf	ENST00000335295.4	globin_mRNA	0.9570063694267515
control	4c78edb4-4e16-4245-9c68-1e57ed889534	ENST00000335295.4	globin_mRNA	0.9585987261146496
control	cc67168b-a9bd-4973-9ebe-e065a3847380	ENST00000335295.4	globin_mRNA	0.8487261146496815
control	a94af2b0-1b91-405c-980c-90f53ffbcf8e	ENST00000335295.4	globin_mRNA	0.8885350318471338
control	6565af1d-533f-4398-965e-3bb44622bdb4	ENST00000335295.4	globin_mRNA	0.9410828025477708
control	90137872-4ed2-4b84-b44b-e3655fdf1b38	ENST00000335295.4	globin_mRNA	0.9044585987261148
control	6acc4e0f-1335-4caf-80c9-7588fd573a5d	ENST00000335295.4	globin_mRNA	0.8407643312101911
control	795ddc91-e83e-4d76-8706-e98f3e72a64d	ENST00000335295.4	globin_mRNA	0.6990445859872612
control	b9c12d28-2448-407c-8f05-de4cb4761096	ENST00000335295.4	globin_mRNA	0.8726114649681529
control	4775d707-1cc8-4719-8efb-7a46a2844a0e	ENST00000335295.4	globin_mRNA	0.9060509554140128
control	0c849bb6-3db4-4b4b-bbb4-867c9b40c8ab	ENST00000335295.4	globin_mRNA	0.8885350318471338
control	7976ab66-390e-4f52-9473-cd6cbbab543d	ENST00000335295.4	globin_mRNA	0.7707006369426752
control	1ff7dea3-a494-4966-8625-218cff08f26f	ENST00000335295.4	globin_mRNA	0.9490445859872612
control	ac0054ef-0ca5-46b0-8986-7c5d266f7117	ENST00000335295.4	globin_mRNA	0.8869426751592356
control	96bce41e-1823-45f6-8c56-c90259bf690f	ENST00000335295.4	globin_mRNA	0.9124203821656052
control	02f5a358-ade7-4c27-a3de-75832ab3cfcc	ENST00000335295.4	globin_mRNA	0.9060509554140128
control	965467d8-753d-4375-94e8-b098c0c3f29f	ENST00000335295.4	globin_mRNA	0.9490445859872612
control	d19166d9-79c4-46aa-8c0a-dc7dee65b269	ENST00000335295.4	globin_mRNA	0.9554140127388536
control	be6b171d-e13d-447c-ab8d-163d35951e10	ENST00000335295.4	globin_mRNA	0.9601910828025476
control	c992f974-dfc3-4ee4-a0f5-fd8bee3745a1	ENST00000335295.4	globin_mRNA	0.9681528662420382
control	6f8bb456-8d9b-4537-b365-58539837fe6a	ENST00000335295.4	globin_mRNA	0.9235668789808916
control	e1fdb5b6-63aa-4dbe-84e0-a03eefae006c	ENST00000335295.4	globin_mRNA	0.9570063694267515
control	f924d6b3-93df-4e3a-9950-13af9a714367	ENST00000335295.4	globin_mRNA	0.9187898089171974
control	ad57779f-f93f-4297-8cb3-4d5b0e0f0824	ENST00000335295.4	globin_mRNA	0.9394904458598726
control	0f53df26-3165-422e-81c4-25231d7db527	ENST00000335295.4	globin_mRNA	0.945859872611465
control	1e4e3680-26ed-40de-a483-def5f99c95c7	ENST00000335295.4	globin_mRNA	0.9522292993630572
control	ab181d76-9560-4d66-a2df-d648eb6c9b86	ENST00000335295.4	globin_mRNA	0.9394904458598726
control	8a180a58-2ff3-4305-8181-49cb95592801	ENST00000335295.4	globin_mRNA	0.7914012738853503
control	1454bf26-6511-4f96-b382-9b33c948fa90	ENST00000335295.4	globin_mRNA	0.8535031847133758
control	5f6a5678-7b41-473e-9fbc-8665b522cbd5	ENST00000335295.4	globin_mRNA	0.931528662420382
control	343b9217-7de4-4584-8a1a-65bef1fdaec8	ENST00000335295.4	globin_mRNA	0.9426751592356688
control	a14bfd0c-c55f-4f9f-890d-c1a3bf5220f4	ENST00000335295.4	globin_mRNA	0.931528662420382
control	18f33d2e-62e9-459c-a4d8-c8ac8bc19334	ENST00000335295.4	globin_mRNA	0.8837579617834395
control	a14277c4-98f5-4c9f-b390-9ca8de0dd03d	ENST00000335295.4	globin_mRNA	0.9585987261146496
control	2e29ff35-fafa-4da8-a85e-6c85d5c96a3b	ENST00000335295.4	globin_mRNA	0.947452229299363
control	e678492f-21ae-4782-89f0-33bcd94a18a9	ENST00000335295.4	globin_mRNA	0.929936305732484
control	03f2b2b2-e0d6-407c-8551-b39207cf9c11	ENST00000335295.4	globin_mRNA	0.9570063694267515
control	22932828-3877-4507-a37b-c869efa3025d	ENST00000335295.4	globin_mRNA	0.9538216560509554
control	6fb685ed-d618-4ab4-b087-0f5194b67df6	ENST00000335295.4	globin_mRNA	0.947452229299363
control	eb0cae57-27df-4f1b-95c6-d43d0179aa2f	ENST00000335295.4	globin_mRNA	0.7945859872611465
control	2566d2ea-a03d-4f31-93e1-2c222f39c05c	ENST00000335295.4	globin_mRNA	0.9394904458598726
control	db344428-8557-47eb-aebd-e1aa1802eb77	ENST00000335295.4	globin_mRNA	0.929936305732484
control	38ba96ea-78bf-43c7-95ed-1d1c34389b54	ENST00000335295.4	globin_mRNA	0.8853503184713376
control	17eb97d5-f18e-4e4a-91ff-b12c109e4fec	ENST00000335295.4	globin_mRNA	0.4856687898089172
control	e76264ae-7caf-4e09-ba7d-2459922fb6b6	ENST00000335295.4	globin_mRNA	0.8837579617834395
control	26690a3a-e803-4089-8bd5-16b64d453b6b	ENST00000335295.4	globin_mRNA	0.9490445859872612
control	20d3f7b5-0662-43c8-9e65-3655c14d99db	ENST00000335295.4	globin_mRNA	0.7611464968152867
control	55b8d7b2-9aaf-4b9c-8084-d2179d2d3b1b	ENST00000335295.4	globin_mRNA	0.6114649681528662
control	1900c191-5405-4188-8aaf-1da0290c8a83	ENST00000335295.4	globin_mRNA	0.9538216560509554
control	cdfcdc6c-2064-4152-ae75-0529872d69a7	ENST00000335295.4	globin_mRNA	0.9235668789808916
control	cba58f68-96ba-4d68-99d9-efb66760d32e	ENST00000335295.4	globin_mRNA	0.893312101910828
control	1feb25bf-af35-4d16-9c10-26467e21a039	ENST00000335295.4	globin_mRNA	0.9601910828025476
control	68e5e1a5-3079-4d60-84e0-c53dc16dd4e3	ENST00000335295.4	globin_mRNA	0.9506369426751592
control	015d463b-c0bc-452e-b927-713588969070	ENST00000335295.4	globin_mRNA	0.893312101910828
control	6d369b65-b4aa-48c7-af55-b7d5bd052562	ENST00000335295.4	globin_mRNA	0.7531847133757962
control	487fc96e-db10-4fce-b82f-c882a2d612c4	ENST00000335295.4	globin_mRNA	0.9410828025477708
control	161b9305-3c4b-4347-9467-f061b67aac4e	ENST00000335295.4	globin_mRNA	0.89171974522293
control	849fbe1f-7400-4b5d-9309-e1f7ac3b0251	ENST00000335295.4	globin_mRNA	0.9331210191082804
control	22756028-adb7-4f91-9279-c3548ac724ee	ENST00000335295.4	globin_mRNA	0.945859872611465
control	590ef558-f7cb-41ed-b075-202362ef0832	ENST00000335295.4	globin_mRNA	0.7468152866242038
control	4b2fe3d1-2794-45aa-99d8-0dbc1c9ae7ce	ENST00000335295.4	globin_mRNA	0.9585987261146496
control	bcf08545-b460-4bea-8e59-176aabdd35a5	ENST00000335295.4	globin_mRNA	0.910828025477707
control	80f3ffb5-12f8-4097-a517-2e4221cfe87e	ENST00000335295.4	globin_mRNA	0.9570063694267515
control	6f348701-9208-49f3-a706-03172b398725	ENST00000335295.4	globin_mRNA	0.8407643312101911
control	3909ef18-90a7-4076-8596-6bbce88f8141	ENST00000335295.4	globin_mRNA	0.9426751592356688
control	5873256f-6d0d-4af8-863a-fb661d309ee6	ENST00000335295.4	globin_mRNA	0.9331210191082804
control	18c2b95b-443b-4b33-bcbd-e56965d8f964	ENST00000335295.4	globin_mRNA	0.9426751592356688
control	c21cff59-ed9c-4354-9be1-9aeffa420418	ENST00000335295.4	globin_mRNA	0.7563694267515924
control	f7a0d9ce-fc27-46b0-b84d-cd4debbc632c	ENST00000335295.4	globin_mRNA	0.7786624203821656
control	54d271e1-b9ee-460b-a900-d25f24d50da7	ENST00000335295.4	globin_mRNA	0.945859872611465
control	2a544114-907c-4bd4-9d8f-555705afda7a	ENST00000335295.4	globin_mRNA	0.8646496815286624
control	6e52f76a-d9d6-4d5d-8a07-338c5d9a15e4	ENST00000335295.4	globin_mRNA	0.9506369426751592
control	7fa5e75f-8bac-4c5f-b298-521aaaf3ad23	ENST00000335295.4	globin_mRNA	0.9060509554140128
control	9709faa5-8113-4178-9b96-4414e54df338	ENST00000335295.4	globin_mRNA	0.7388535031847133
control	df8559b6-8dd7-4f9d-9bdf-e9a0706f719c	ENST00000335295.4	globin_mRNA	0.9171974522292994
control	9f3e2e5c-7566-46a7-8537-985932842a41	ENST00000335295.4	globin_mRNA	0.9331210191082804
control	a05d57d3-deaa-4e67-b33c-a0889953a65d	ENST00000335295.4	globin_mRNA	0.8789808917197452
control	fa9d4a46-842f-4cba-b0ea-b39d7e238d0a	ENST00000335295.4	globin_mRNA	0.7691082802547771
control	6a83ba33-7d61-4bbd-b1ed-4b83f813d625	ENST00000335295.4	globin_mRNA	0.695859872611465
control	93dd00fd-c466-42d5-9c2a-3d5039dfec3d	ENST00000335295.4	globin_mRNA	0.31210191082802546
control	612f9eea-c13b-4549-bd86-9ab30c5626d5	ENST00000335295.4	globin_mRNA	0.9585987261146496
control	580a150d-f04b-4ffd-802f-7fa24b4e71b3	ENST00000335295.4	globin_mRNA	0.9219745222929936
control	e7a2fd93-b4ce-458c-8ffd-0f0a208291ff	ENST00000335295.4	globin_mRNA	0.945859872611465
control	81ca6b5d-db42-4da7-86ed-4fcfe5a90ca2	ENST00000335295.4	globin_mRNA	0.945859872611465
control	0ac390ed-3232-49ec-9ce9-11f77fd45946	ENST00000335295.4	globin_mRNA	0.928343949044586
control	7600e99d-2ab7-401d-b8e3-32f72678a5da	ENST00000335295.4	globin_mRNA	0.945859872611465
control	0f496923-6945-4ba0-8d77-ad8625908115	ENST00000335295.4	globin_mRNA	0.9235668789808916
control	571842c1-5edc-40aa-bb23-bc1062f4435b	ENST00000335295.4	globin_mRNA	0.9506369426751592
control	4910de0b-c13a-43f5-9af5-eb3b53f247d4	ENST00000335295.4	globin_mRNA	0.929936305732484
control	fbbf9ef5-c130-4491-b0dd-be3bdfa859bd	ENST00000335295.4	globin_mRNA	0.9363057324840764
control	d2c2bf15-4cce-4256-ad52-6eb8a8e0ae51	ENST00000335295.4	globin_mRNA	0.9251592356687898
control	47788428-c34a-40f9-bb6c-510b6e88c0c5	ENST00000335295.4	globin_mRNA	0.8949044585987261
control	71f1dc98-0870-4508-a476-c1a14ed296f0	ENST00000335295.4	globin_mRNA	0.9187898089171974
control	b8c16d95-107a-4ae2-8f6e-f11781913471	ENST00000335295.4	globin_mRNA	0.9426751592356688
control	6ab67691-930e-4682-9f6f-2f3d0627e0d6	ENST00000335295.4	globin_mRNA	0.9012738853503184
control	081c2a93-80c6-45d0-b9b2-66bf15ef1b1c	ENST00000335295.4	globin_mRNA	0.96656050955414
control	242415df-bfc0-48eb-826e-2bdf1ef8b0e1	ENST00000335295.4	globin_mRNA	0.947452229299363
control	b2e24a0d-caab-43bf-a325-838f76d0b487	ENST00000335295.4	globin_mRNA	0.9394904458598726
control	d169da08-90e5-4744-911b-4b253f83432e	ENST00000335295.4	globin_mRNA	0.7754777070063694
control	3b600aff-5350-4b93-90c4-6dbdb1147b34	ENST00000335295.4	globin_mRNA	0.926751592356688
control	7a663195-f988-47ae-861a-af3944b6b606	ENST00000335295.4	globin_mRNA	0.4187898089171974
control	27562d18-2bc6-41af-86a1-a4364748365d	ENST00000335295.4	globin_mRNA	0.802547770700637
control	e7e046e5-c410-4e0e-82c8-1f8feda8ec67	ENST00000335295.4	globin_mRNA	0.8996815286624203
control	ca582ecb-db44-437d-988b-a304c9aea326	ENST00000335295.4	globin_mRNA	0.8089171974522293
control	008ef267-f8d7-49d4-97e1-1d1ad1eb7f18	ENST00000335295.4	globin_mRNA	0.9347133757961784
control	3881e031-ebfa-4abf-979f-a667eebd9e3e	ENST00000335295.4	globin_mRNA	0.7914012738853503
control	b2cbc4ba-30ff-4be3-a654-464310909449	ENST00000335295.4	globin_mRNA	0.9347133757961784
control	aa5f437c-cad1-45a1-857d-121455bbbf22	ENST00000335295.4	globin_mRNA	0.9490445859872612
control	3131842c-c690-476a-9f19-f56899f18de7	ENST00000335295.4	globin_mRNA	0.5748407643312102
control	d75dc709-8741-461b-a4b2-598f487aadbd	ENST00000335295.4	globin_mRNA	0.9044585987261148
control	e74c8ff4-2dfd-402b-b4af-ec63370bc7e9	ENST00000335295.4	globin_mRNA	0.9490445859872612
control	4d3d598e-b9c3-4b27-9730-8c71e2cc8371	ENST00000335295.4	globin_mRNA	0.445859872611465
control	07ef6296-5414-4794-a178-e8edeb8be3be	ENST00000335295.4	globin_mRNA	0.9538216560509554
control	1b0f5150-f6fb-40ff-84b3-7d8c719cf402	ENST00000335295.4	globin_mRNA	0.9506369426751592
control	637edbf0-78c3-4252-88b0-eff87a83b447	ENST00000335295.4	globin_mRNA	0.931528662420382
control	3d6a4ed8-3132-46bc-b5af-e048aa8bd592	ENST00000335295.4	globin_mRNA	0.9363057324840764
control	9b8735e0-79e2-4119-9059-d601dab5500b	ENST00000335295.4	globin_mRNA	0.929936305732484
control	65f5e302-ba68-4ded-a8cb-2b2c76bcb091	ENST00000335295.4	globin_mRNA	0.9219745222929936
control	677bc1c3-b651-4ab7-a9ea-2d02fd515a95	ENST00000335295.4	globin_mRNA	0.7961783439490446
control	cac4cbcb-edfe-4a3a-a5fd-3e5cd1a3f892	ENST00000335295.4	globin_mRNA	0.964968152866242
control	b26a661b-6cfc-452d-96ce-45340fd4ddd3	ENST00000335295.4	globin_mRNA	0.926751592356688
control	f2fcda42-d4ca-4fed-90ec-d967518a030b	ENST00000335295.4	globin_mRNA	0.9585987261146496
control	99f27078-67bb-4736-978a-b264ceea0363	ENST00000335295.4	globin_mRNA	0.929936305732484
control	c83db5a0-b3bc-428c-bdb7-a12cb62ea1c9	ENST00000335295.4	globin_mRNA	0.9522292993630572
control	900fccc5-0188-4e2c-8c5e-f702e28f6bd3	ENST00000335295.4	globin_mRNA	0.9203821656050956
control	8b3ba914-e2b8-4e81-99be-b31b6385c1c1	ENST00000335295.4	globin_mRNA	0.945859872611465
control	c1273bab-f409-4085-9572-9e5d72626370	ENST00000335295.4	globin_mRNA	0.9442675159235668
control	b3afbae8-8f27-4fdd-a8f3-a1b7ef6932a2	ENST00000335295.4	globin_mRNA	0.9506369426751592
control	457b3707-f1dc-4b24-acfc-b3001d473047	ENST00000335295.4	globin_mRNA	0.7452229299363057
control	895ad191-7c8a-41a9-aa05-c71afac4f260	ENST00000335295.4	globin_mRNA	0.9570063694267515
control	5ecc9731-3760-449d-846e-0569b16660e1	ENST00000335295.4	globin_mRNA	0.929936305732484
control	3041bcf3-fcb8-4719-ba0b-c97f41e3162d	ENST00000335295.4	globin_mRNA	0.9156050955414012
control	b73dbf11-9cd1-4896-aa82-dc4bf3a5e481	ENST00000335295.4	globin_mRNA	0.8726114649681529
control	b0eee1c2-02da-4f27-bae5-497fbb19f81f	ENST00000335295.4	globin_mRNA	0.9570063694267515
control	d6c0fd4e-4c07-4cfb-aa87-9d5cdc2da93c	ENST00000335295.4	globin_mRNA	0.9235668789808916
control	619abd63-81d7-4b66-ac49-b2009df60f74	ENST00000335295.4	globin_mRNA	0.9426751592356688
control	3f673a1a-da41-41fa-b8c7-715395eef6ac	ENST00000335295.4	globin_mRNA	0.9394904458598726
control	13aab7d3-6b4e-4fa5-befd-faa4593e9e94	ENST00000335295.4	globin_mRNA	0.910828025477707
control	2bba788f-9150-4f7b-ba70-47ff6e0fd0f5	ENST00000335295.4	globin_mRNA	0.9522292993630572
control	780e88f8-936d-49c7-84a1-382d6439d4dd	ENST00000335295.4	globin_mRNA	0.9410828025477708
control	2ccddd97-1d4b-4bb9-9356-44f3042d7537	ENST00000335295.4	globin_mRNA	0.4617834394904458
control	cee21376-2484-4f21-bd1b-e1ed63cf014d	ENST00000335295.4	globin_mRNA	0.9012738853503184
control	fdeef763-fa05-4813-ae06-4cfd3d89d7eb	ENST00000335295.4	globin_mRNA	0.7898089171974523
control	fa9aaa4e-5b16-474a-84c7-914629d3fd44	ENST00000335295.4	globin_mRNA	0.9378980891719744
control	f0d21b28-3aec-4d06-9942-9a60b05c5de7	ENST00000335295.4	globin_mRNA	0.8089171974522293
control	b080e2c0-f5e7-4b92-9939-db5e3b0738a7	ENST00000335295.4	globin_mRNA	0.22929936305732485
control	f2fd2882-0d6e-4457-84bd-4095801548e1	ENST00000335295.4	globin_mRNA	0.9363057324840764
control	277d159e-aa73-43a3-8d91-ac06629b0fd0	ENST00000335295.4	globin_mRNA	0.7945859872611465
control	8d6d80a4-ba42-4ebe-8f7e-56f2aaed7379	ENST00000335295.4	globin_mRNA	0.9442675159235668
control	5d0b7173-837f-48b7-9ba8-34ca1a2fa0a9	ENST00000335295.4	globin_mRNA	0.9394904458598726
control	5359da11-951b-495e-b19b-204f15f838ef	ENST00000335295.4	globin_mRNA	0.8471337579617835
control	61a03301-1600-40ed-be46-c713f26bb7a7	ENST00000335295.4	globin_mRNA	0.910828025477707
control	cfb735da-a6a6-4b46-a146-e909294c4dba	ENST00000335295.4	globin_mRNA	0.9060509554140128
control	1ff3e265-62e6-49f9-9d86-f618478d2d5a	ENST00000335295.4	globin_mRNA	0.931528662420382
control	46622cbc-0e22-4f6a-9cee-6a477cd490ed	ENST00000335295.4	globin_mRNA	0.928343949044586
control	c89da4a3-6310-4e3e-95fb-74baa3cc71f1	ENST00000335295.4	globin_mRNA	0.9426751592356688
control	67ca2068-3349-49b4-8807-e1d3125b8ab5	ENST00000335295.4	globin_mRNA	0.9570063694267515
control	cefed60d-a478-4f19-b23a-31f6650fc0b0	ENST00000335295.4	globin_mRNA	0.3821656050955414
control	30904821-f157-465b-9d9a-b90d394d8927	ENST00000335295.4	globin_mRNA	0.9028662420382164
control	63f698bd-b82a-4b96-a40a-5e5b97dca35a	ENST00000335295.4	globin_mRNA	0.910828025477707
control	f86b5854-a0d0-466c-8840-78d7b9f5d848	ENST00000335295.4	globin_mRNA	0.785031847133758
control	a06d4423-04e6-4464-9ce1-84b628409b4e	ENST00000335295.4	globin_mRNA	0.4840764331210191
control	a4e751d0-a905-45c7-9329-65fde94362b9	ENST00000335295.4	globin_mRNA	0.9363057324840764
control	affd2a28-d711-41f1-802a-81a555ee439a	ENST00000335295.4	globin_mRNA	0.9219745222929936
control	2e62f0b1-1403-4045-b255-d4e64ff7ddb9	ENST00000335295.4	globin_mRNA	0.926751592356688
control	328516e6-9ec4-4319-8c52-83b75bb29c0c	ENST00000335295.4	globin_mRNA	0.947452229299363
control	e57913f4-f4ae-4915-b282-33fb4b667d1c	ENST00000335295.4	globin_mRNA	0.928343949044586
control	5dc3201d-6bae-41c3-808a-f8dfa6444a9c	ENST00000335295.4	globin_mRNA	0.9156050955414012
control	826b97cc-ce6f-4914-bff9-4b5019bd9a05	ENST00000335295.4	globin_mRNA	0.6273885350318471
control	17f93d05-ac8f-4ba0-8da1-727a438024f5	ENST00000335295.4	globin_mRNA	0.9506369426751592
control	9b46b325-e993-492b-9c17-f94bb61dd180	ENST00000335295.4	globin_mRNA	0.9331210191082804
control	145acbe2-e776-418c-823b-f1186676e974	ENST00000335295.4	globin_mRNA	0.7595541401273885
control	7029e623-f444-4575-8c4c-fe11ff5b4507	ENST00000335295.4	globin_mRNA	0.4984076433121019
control	aea9d426-3ef4-4c03-85a7-59da7ef94881	ENST00000335295.4	globin_mRNA	0.9251592356687898
control	11f2453a-e450-4890-a6a5-8d813c03de03	ENST00000335295.4	globin_mRNA	0.928343949044586
control	3c5d6aa1-d088-48ce-a4b0-195e4af2d821	ENST00000335295.4	globin_mRNA	0.961783439490446
control	6501a020-f5a7-4736-b0a1-99efd84b12c5	ENST00000335295.4	globin_mRNA	0.961783439490446
control	d7b7b666-1715-46a9-bc57-c50e000f48ca	ENST00000335295.4	globin_mRNA	0.947452229299363
control	ffc34fa5-b8d4-4d37-a2e0-4576c02d3d53	ENST00000335295.4	globin_mRNA	0.9219745222929936
control	e77e08fa-5a03-40d3-9d23-d7e4898aec6d	ENST00000335295.4	globin_mRNA	0.9251592356687898
control	a2123ee8-2a6f-4a21-a246-798244b9adc2	ENST00000335295.4	globin_mRNA	0.9156050955414012
control	e1930d6f-f57f-42d2-81a4-fb6bc1f0ab6c	ENST00000335295.4	globin_mRNA	0.9060509554140128
control	8f4482da-fd39-4961-b78b-7caa75422616	ENST00000335295.4	globin_mRNA	0.9585987261146496
control	947f0daa-ba8d-4b45-8896-89c32f513398	ENST00000335295.4	globin_mRNA	0.9490445859872612
control	2fa53965-26c5-4bbb-8044-c1582952a298	ENST00000335295.4	globin_mRNA	0.8152866242038217
control	4b73656b-e7f2-4c7b-8cf9-6d90dce90faa	ENST00000335295.4	globin_mRNA	0.910828025477707
control	bf0db3a1-269f-4ecb-8164-bdb1ce250e04	ENST00000335295.4	globin_mRNA	0.947452229299363
control	7076646d-6470-4870-acb8-b437737db39a	ENST00000335295.4	globin_mRNA	0.9426751592356688
control	8cac0d56-fa6a-410f-ad46-15189174b970	ENST00000335295.4	globin_mRNA	0.9601910828025476
control	3cdb3fd1-6342-4434-b2f7-fb01467a82df	ENST00000335295.4	globin_mRNA	0.5382165605095541
control	ec3e424f-97b5-4b72-99b5-f09d88caf9c0	ENST00000335295.4	globin_mRNA	0.5939490445859873
control	67a89142-a083-40de-a15b-a1fc8b3844dc	ENST00000335295.4	globin_mRNA	0.931528662420382
control	1e8a9c9f-a973-4aa7-b295-d0ce6e6d525f	ENST00000335295.4	globin_mRNA	0.8519108280254777
control	e6a00ebb-21c2-44f9-b01f-657c5cdd6f56	ENST00000335295.4	globin_mRNA	0.9044585987261148
control	c95f0cfb-d57d-49cd-8ac3-2d7c96d29ecb	ENST00000335295.4	globin_mRNA	0.2627388535031847
control	2df7703c-1a4e-4096-be97-0456e208377a	ENST00000335295.4	globin_mRNA	0.926751592356688
control	0109d7da-323b-4197-94a2-b55d7be5517c	ENST00000335295.4	globin_mRNA	0.9554140127388536
control	35f20681-d3f7-4168-b315-ff76ef221a04	ENST00000335295.4	globin_mRNA	0.5875796178343949
control	7f9b8799-83c3-48fa-86e0-ee7b07a15f5c	ENST00000335295.4	globin_mRNA	0.9331210191082804
control	fde371ff-ea2f-40c3-89b4-ffb45b855e43	ENST00000335295.4	globin_mRNA	0.6098726114649682
control	ca520c6c-a354-433e-938a-71c8cde98e38	ENST00000335295.4	globin_mRNA	0.9378980891719744
control	48a0300b-31de-43d1-a5f5-723b542d25d2	ENST00000335295.4	globin_mRNA	0.9394904458598726
control	4a333b94-d942-45f9-ac4c-fa3d95b56b3d	ENST00000335295.4	globin_mRNA	0.9506369426751592
control	a01d1e44-8a53-4ae2-985b-2873c4ba3b35	ENST00000335295.4	globin_mRNA	0.7006369426751592
control	ee93b7b4-60d2-41ae-ad10-729fe51c3c88	ENST00000335295.4	globin_mRNA	0.947452229299363
control	ef64e4e4-a82b-4ae4-9137-47ef27fa1d26	ENST00000335295.4	globin_mRNA	0.926751592356688
control	7065847d-d726-4513-834e-16fca3a6173e	ENST00000335295.4	globin_mRNA	0.961783439490446
control	a94600cd-afde-49b6-92ed-07054c23ecde	ENST00000335295.4	globin_mRNA	0.7961783439490446
control	a2e2c516-8f18-49f9-9639-153c7012ed6d	ENST00000335295.4	globin_mRNA	0.9378980891719744
control	7c43715f-7bea-464c-965d-729d562c9877	ENST00000335295.4	globin_mRNA	0.96656050955414
control	4abe0517-cd25-4eeb-a3b1-45884443344c	ENST00000335295.4	globin_mRNA	0.9235668789808916
control	15b7cc3e-6c51-4328-8052-1079f44d7855	ENST00000335295.4	globin_mRNA	0.9187898089171974
control	c8f0554c-39c8-4b68-a019-88a1f869e85c	ENST00000335295.4	globin_mRNA	0.9522292993630572
control	137a21c6-869f-4a55-a103-5ef145520a3a	ENST00000335295.4	globin_mRNA	0.7468152866242038
control	0fc78299-c400-4563-9a25-e033416a2d53	ENST00000335295.4	globin_mRNA	0.8280254777070064
control	b40c2617-089e-41f4-b389-3c2285fa10fd	ENST00000335295.4	globin_mRNA	0.9331210191082804
control	b294b3dc-f628-47ef-b9b1-c5760c59ba4a	ENST00000335295.4	globin_mRNA	0.9171974522292994
control	603d7758-52cd-4013-b4d9-420999dfbfe1	ENST00000335295.4	globin_mRNA	0.9410828025477708
control	5896c592-f6d3-4233-b2c2-40d8b6fc230c	ENST00000335295.4	globin_mRNA	0.931528662420382
control	168fa628-ed6d-4c56-bdfd-c45082d75bc5	ENST00000335295.4	globin_mRNA	0.8980891719745223
control	e95f8456-d998-4213-ab8c-a8da92336117	ENST00000335295.4	globin_mRNA	0.8885350318471338
control	620b5b23-5b9b-4800-b717-17df355f5979	ENST00000335295.4	globin_mRNA	0.9522292993630572
control	e7428fa3-9984-4e6e-a4fd-970d9e2c56e1	ENST00000335295.4	globin_mRNA	0.9585987261146496
control	4e876d47-99dd-41e2-8eb2-ed38de1eb1b3	ENST00000335295.4	globin_mRNA	0.5143312101910829
control	90dcda31-624e-4f6c-9c58-cdf65c59703f	ENST00000335295.4	globin_mRNA	0.9490445859872612
control	2444ec8b-454d-4703-9fca-92800fae9f08	ENST00000335295.4	globin_mRNA	0.947452229299363
control	f2a02ada-6bd0-4159-8786-6667add8879c	ENST00000335295.4	globin_mRNA	0.606687898089172
control	eb453504-b934-4d4a-907a-afb2fd104892	ENST00000335295.4	globin_mRNA	0.8550955414012739
control	dd4e5df2-0cdb-4674-97aa-b4c9ae196803	ENST00000335295.4	globin_mRNA	0.947452229299363
control	93397b84-0cdb-4104-ad25-654a89bd2630	ENST00000335295.4	globin_mRNA	0.9235668789808916
control	3dfc401b-3084-4cfb-b292-af97714467b5	ENST00000335295.4	globin_mRNA	0.9601910828025476
control	5e67ba27-e9f9-4d59-8542-5fea946f8fcd	ENST00000335295.4	globin_mRNA	0.6050955414012739
control	134e989b-99ca-4e3e-9545-61fb69842ea1	ENST00000335295.4	globin_mRNA	0.9044585987261148
control	e3f09d97-ccc2-40d6-a3c0-b98bbffd9d20	ENST00000335295.4	globin_mRNA	0.945859872611465
control	29f5e5c4-304f-40b5-a12e-7a70089749c9	ENST00000335295.4	globin_mRNA	0.9570063694267515
control	3048d6e3-386f-4547-9649-cef7c6a79da4	ENST00000335295.4	globin_mRNA	0.9060509554140128
control	8e8596fb-71d7-4c55-a757-e8b31a236917	ENST00000335295.4	globin_mRNA	0.9570063694267515
control	7dba81f2-4c58-4bbb-9abe-96d488da7933	ENST00000335295.4	globin_mRNA	0.8821656050955414
control	8fcbb11e-8e7a-42f1-b0f0-19ab59cea368	ENST00000335295.4	globin_mRNA	0.9331210191082804
control	7eaa749d-7bc1-4d84-9388-d95a6230d5ec	ENST00000335295.4	globin_mRNA	0.7579617834394905
control	5318051b-d1a6-4a77-b3bf-0fc96ee9e545	ENST00000335295.4	globin_mRNA	0.945859872611465
control	97661ca3-f50e-4d64-9d24-197758e0a5c6	ENST00000335295.4	globin_mRNA	0.910828025477707
control	408d3a77-b6cc-4804-8ec6-85e6a2fa0bdb	ENST00000335295.4	globin_mRNA	0.7611464968152867
control	e8108649-cc9c-42c4-bd0c-75d9a431b326	ENST00000335295.4	globin_mRNA	0.6735668789808917
control	77df113e-63c8-474c-90bd-abced2d7026a	ENST00000335295.4	globin_mRNA	0.6990445859872612
control	64f1b3a9-f5a4-4035-bfeb-74d63606e256	ENST00000335295.4	globin_mRNA	0.945859872611465
control	ab91bd95-b4e4-4756-a3ce-b478b1aded7a	ENST00000335295.4	globin_mRNA	0.7388535031847133
control	30ade81c-71c4-40f7-8550-a53e80064e83	ENST00000335295.4	globin_mRNA	0.8757961783439491
control	bc719a6a-a262-4f37-971e-6e4baa888389	ENST00000335295.4	globin_mRNA	0.9554140127388536
control	c9ab1987-9fab-4f58-964c-6843cfdeffb3	ENST00000335295.4	globin_mRNA	0.9331210191082804
control	2fef849a-14db-4ae5-89ed-e0854e347e24	ENST00000335295.4	globin_mRNA	0.9394904458598726
control	e846f882-8706-4877-978a-7ad570a07035	ENST00000335295.4	globin_mRNA	0.9060509554140128
control	a608b4bd-516f-4b34-899d-66a62a84eea6	ENST00000335295.4	globin_mRNA	0.9442675159235668
control	68cd0d50-c48e-4857-88f6-9bf29c7536f3	ENST00000335295.4	globin_mRNA	0.7595541401273885
control	05fa76f6-8de0-4bda-b55e-ffb5c81ab563	ENST00000335295.4	globin_mRNA	0.9219745222929936
control	37248f52-031d-4ed0-bda8-356621172fba	ENST00000335295.4	globin_mRNA	0.9251592356687898
control	b688a534-4805-4e97-9c35-fc806f0d1f4f	ENST00000335295.4	globin_mRNA	0.7261146496815286
control	39541f1d-185f-41cd-b00e-a84193b61c6a	ENST00000335295.4	globin_mRNA	0.9410828025477708
control	5fcf0dfe-9648-49bf-a0cb-80e5449dbbff	ENST00000335295.4	globin_mRNA	0.947452229299363
control	a2d30390-5f91-480d-b251-eca452dc48d3	ENST00000335295.4	globin_mRNA	0.9426751592356688
control	89586f48-aa33-464e-a77c-17543c75c226	ENST00000335295.4	globin_mRNA	0.9235668789808916
control	e3faa6c9-8677-4bc4-8593-00469f63fdb0	ENST00000335295.4	globin_mRNA	0.9203821656050956
control	7f68170d-f3bb-4cfa-a799-bbed4fb9e47b	ENST00000335295.4	globin_mRNA	0.8455414012738853
control	da126e24-b3b4-4196-a79f-0c67327b8e1f	ENST00000335295.4	globin_mRNA	0.8805732484076433
control	d57666d5-9130-4e21-b56d-cb830301dfb5	ENST00000335295.4	globin_mRNA	0.9601910828025476
control	1706f4ad-4062-4829-9921-8f483e06da5d	ENST00000335295.4	globin_mRNA	0.8964968152866242
control	26881f23-08e3-487f-b1c9-c9d76fe40c29	ENST00000335295.4	globin_mRNA	0.8678343949044586
control	b4484ce0-f9f6-4a7a-b133-363130079792	ENST00000335295.4	globin_mRNA	0.9442675159235668
control	cdd7c6cd-17ab-4a81-bcd5-38496a3a38d9	ENST00000335295.4	globin_mRNA	0.8789808917197452
control	d55a36c7-1e17-459e-b8c6-468bc60685a3	ENST00000335295.4	globin_mRNA	0.9570063694267515
control	69a6c4b0-63a1-4f3c-8ab6-9922f9c8271a	ENST00000335295.4	globin_mRNA	0.893312101910828
control	28c23e1a-fee5-4c23-b418-0ae6ece37365	ENST00000335295.4	globin_mRNA	0.9426751592356688
control	e66a8e03-a861-4083-8b0c-54a056e2518c	ENST00000335295.4	globin_mRNA	0.9585987261146496
control	dd085cc0-e994-4215-aaf4-28cdf882cbc0	ENST00000335295.4	globin_mRNA	0.9092356687898088
control	f16fad98-0a9f-4290-be62-2091e0845efb	ENST00000335295.4	globin_mRNA	0.8853503184713376
control	c32283b4-4d92-4bb5-bbd3-44b92aaec3e0	ENST00000335295.4	globin_mRNA	0.804140127388535
control	0f70ed0f-baa2-4cff-a46c-25b310fc0ca9	ENST00000335295.4	globin_mRNA	0.9347133757961784
control	4eba070f-87ac-4c6d-ab5b-b36bbe39c154	ENST00000335295.4	globin_mRNA	0.9601910828025476
control	1f1de40c-9dc9-4ac0-8d6f-432ca5c97486	ENST00000335295.4	globin_mRNA	0.9490445859872612
control	b3344ea2-ec96-4161-b965-8f8b0e619909	ENST00000335295.4	globin_mRNA	0.8980891719745223
control	99ea83d1-8369-4fc2-873a-1710890e02b8	ENST00000335295.4	globin_mRNA	0.9426751592356688
control	8844fef0-3b08-48ae-8509-b66500b13075	ENST00000335295.4	globin_mRNA	0.9363057324840764
control	4aca7d29-18d0-4afc-b21e-c5e033865c59	ENST00000335295.4	globin_mRNA	0.9442675159235668
control	ae7bb1b5-b9c0-453d-9e63-6a2a838e6478	ENST00000335295.4	globin_mRNA	0.697452229299363
control	2b9881ef-c81d-4491-b3e9-ac6ec08eb1ef	ENST00000335295.4	globin_mRNA	0.9156050955414012
control	9ad16556-303e-48f3-97d8-7fbe413b952e	ENST00000335295.4	globin_mRNA	0.9235668789808916
control	6d29fe4a-0855-4e74-ba8b-86b698e2b454	ENST00000335295.4	globin_mRNA	0.9522292993630572
control	a3f94b3a-6640-4cca-bedb-4f8b5eff8824	ENST00000335295.4	globin_mRNA	0.947452229299363
control	c3a64b98-9a33-4384-9ffd-db9f5547c6ce	ENST00000335295.4	globin_mRNA	0.9442675159235668
control	618285f7-59d0-4d7d-87bb-d280c452b0e0	ENST00000335295.4	globin_mRNA	0.8598726114649682
control	4b579f17-9581-4231-9a98-348a77ed45cc	ENST00000335295.4	globin_mRNA	0.7691082802547771
control	a1c3a8e3-5079-4949-98e8-792f9482be83	ENST00000335295.4	globin_mRNA	0.9347133757961784
control	163d1b5f-2eb1-411e-9ed3-51f7b62b51b1	ENST00000335295.4	globin_mRNA	0.9060509554140128
control	05311e6e-8ec4-41ed-878b-0ed61c46ac18	ENST00000335295.4	globin_mRNA	0.9506369426751592
control	093efaf3-dbd7-4d25-850b-70b153b3ecd3	ENST00000335295.4	globin_mRNA	0.9378980891719744
control	d173e337-45db-4ff7-b756-3f29898ff9f8	ENST00000335295.4	globin_mRNA	0.7579617834394905
control	4840d2d5-bd20-41b0-8f71-5520b3dbc711	ENST00000335295.4	globin_mRNA	0.9601910828025476
control	d79f1d7a-5131-4d72-bbe0-4357b9264329	ENST00000335295.4	globin_mRNA	0.9522292993630572
control	679fdaa4-3a6c-4416-9e67-408a59ce65f9	ENST00000335295.4	globin_mRNA	0.9092356687898088
control	25ebd07e-f184-42cd-ad3f-6ff79e7d5a23	ENST00000335295.4	globin_mRNA	0.9394904458598726
control	07a9bd07-f00a-42cf-9a5a-0a03162eaf7a	ENST00000335295.4	globin_mRNA	0.947452229299363
control	ae0d9af8-ce3e-4dfe-a4cf-3055224955bd	ENST00000335295.4	globin_mRNA	0.7770700636942676
control	b0ffd67c-7578-418b-9a69-db7b33202ec6	ENST00000335295.4	globin_mRNA	0.8869426751592356
control	43159c09-e246-44c2-ae15-98501126c58f	ENST00000335295.4	globin_mRNA	0.9522292993630572
control	4e6ead6f-af75-4fd4-b4fd-6444d6d37823	ENST00000335295.4	globin_mRNA	0.947452229299363
control	f471ef56-0a59-4d9a-9c59-4095aeaffbf0	ENST00000335295.4	globin_mRNA	0.7961783439490446
control	2a386c36-7322-4c53-8122-3a6854841c45	ENST00000335295.4	globin_mRNA	0.9410828025477708
control	c80943ec-0f51-42b0-a2ea-59afa953642e	ENST00000335295.4	globin_mRNA	0.5732484076433121
control	c1ae69b8-7643-4a1d-aeaa-be3405b71ff6	ENST00000335295.4	globin_mRNA	0.9235668789808916
control	0bbc7947-30bb-4165-9fb5-077be09eceaf	ENST00000335295.4	globin_mRNA	0.9235668789808916
control	ebcae3d2-6c4d-4f9d-8c3f-86a80ff45fb4	ENST00000335295.4	globin_mRNA	0.928343949044586
control	4d6fba2d-c57b-4220-9547-a37c7ba9e534	ENST00000335295.4	globin_mRNA	0.9378980891719744
control	596ef169-7489-40a1-9ad7-be5e0e54147b	ENST00000335295.4	globin_mRNA	0.6019108280254777
control	0163ce9a-3951-41b3-8b28-84ecf910a4c5	ENST00000335295.4	globin_mRNA	0.4840764331210191
control	ac4be351-2243-4001-858c-a69067b16f2f	ENST00000335295.4	globin_mRNA	0.9347133757961784
control	1f978c35-eb32-48b8-baf4-886312858be9	ENST00000335295.4	globin_mRNA	0.7786624203821656
control	c8eee3b2-8fd5-46e4-a5c3-d817650926be	ENST00000335295.4	globin_mRNA	0.910828025477707
control	acc3f6b9-273f-4009-9123-d2fca216f033	ENST00000335295.4	globin_mRNA	0.9092356687898088
control	3e4d213e-2204-4897-ae59-c08110513830	ENST00000335295.4	globin_mRNA	0.9394904458598726
control	f41610fb-eb8b-4fb2-8937-79bb4872a5d5	ENST00000335295.4	globin_mRNA	0.9235668789808916
control	e2e2cb9c-dd42-4077-b061-3552a0ceb449	ENST00000335295.4	globin_mRNA	0.9394904458598726
control	244d4477-2043-4113-b62f-bf406ff4f46e	ENST00000335295.4	globin_mRNA	0.931528662420382
control	7e8a341c-7606-4af1-97aa-ff84c3e844f7	ENST00000335295.4	globin_mRNA	0.8980891719745223
control	7a80db72-2773-430a-8998-9b24d0936960	ENST00000335295.4	globin_mRNA	0.929936305732484
control	e0052854-8f79-4073-be78-afe37858ce61	ENST00000335295.4	globin_mRNA	0.7722929936305732
control	25a09741-c8b3-4684-be4e-a3290092719c	ENST00000335295.4	globin_mRNA	0.947452229299363
control	7ed637d4-b578-4254-8ad2-0e1bc227de44	ENST00000335295.4	globin_mRNA	0.964968152866242
control	0e08daa0-a753-4f16-90ac-2268063ddc83	ENST00000335295.4	globin_mRNA	0.9203821656050956
control	f5915386-b61e-4618-9036-bad0a6a34ec4	ENST00000335295.4	globin_mRNA	0.9426751592356688
control	7d942fe2-91dc-46a5-b19d-96e1bc101aca	ENST00000335295.4	globin_mRNA	0.3073248407643312
control	23d901c1-4a1f-4b73-8c2c-57dde8d7cd3b	ENST00000335295.4	globin_mRNA	0.9490445859872612
control	bff26a42-9d09-4f72-a8dc-b57a7d51e8af	ENST00000335295.4	globin_mRNA	0.910828025477707
control	ad9232d2-70e6-4ee1-8bad-c3b6ba8de43e	ENST00000335295.4	globin_mRNA	0.3535031847133758
control	ed08ca1b-bd5c-4d56-8071-6dc823d121f8	ENST00000335295.4	globin_mRNA	0.9092356687898088
control	caf67897-027f-470e-a104-fe62183d09ea	ENST00000335295.4	globin_mRNA	0.9442675159235668
control	3a5e9ca1-1a57-4b3e-912d-dd577a5a0f1d	ENST00000335295.4	globin_mRNA	0.9442675159235668
control	f333b2d0-d623-4f09-9f9c-70b9206b4621	ENST00000335295.4	globin_mRNA	0.9490445859872612
control	f692df25-14ff-490a-9fba-4fdc8e130d2b	ENST00000335295.4	globin_mRNA	0.9363057324840764
control	9f42dcc6-dc7f-4d49-bdb7-c0183f98dda0	ENST00000335295.4	globin_mRNA	0.8949044585987261
control	9b33058c-12da-449f-a6f3-52e6a5169635	ENST00000335295.4	globin_mRNA	0.9490445859872612
control	b1ef5cf1-5a1d-4332-89b7-fecf15d3fba9	ENST00000335295.4	globin_mRNA	0.8837579617834395
control	eddeabce-e834-41ad-a9cb-51be7d17663a	ENST00000335295.4	globin_mRNA	0.8550955414012739
control	96955431-451b-4172-a6a9-093af49bbe29	ENST00000335295.4	globin_mRNA	0.9506369426751592
control	6ecb28ad-d73c-40c9-b4a8-b1d5ed8b9940	ENST00000335295.4	globin_mRNA	0.5987261146496815
control	e4b9e09f-6afd-43b5-a0bd-a10d1c0c99b6	ENST00000335295.4	globin_mRNA	0.8328025477707006
control	2925ba87-1940-47bd-8c09-82f1e76298bb	ENST00000335295.4	globin_mRNA	0.33121019108280253
control	d0117357-db3f-4911-9e05-d9f6fd7f7134	ENST00000335295.4	globin_mRNA	0.9570063694267515
control	bde39112-e842-45c1-a52d-405feb8d7b48	ENST00000335295.4	globin_mRNA	0.9187898089171974
control	bf414983-2f61-4f62-9073-4e2e292d2773	ENST00000335295.4	globin_mRNA	0.8439490445859873
control	7883fc65-8ea4-42de-8ebb-771a74e2c076	ENST00000335295.4	globin_mRNA	0.9363057324840764
control	21cca123-1053-400a-8ca8-c936132e2c90	ENST00000335295.4	globin_mRNA	0.9331210191082804
control	877d75fb-e3ff-40ee-8c3f-ab4c3f42459c	ENST00000335295.4	globin_mRNA	0.9092356687898088
control	fe62c2b1-bbf6-40b0-bdb3-3fcab2b93a22	ENST00000335295.4	globin_mRNA	0.9171974522292994
control	fcb29029-e625-4424-8b85-6f503d227451	ENST00000335295.4	globin_mRNA	0.9554140127388536
control	a75cf7ca-9d56-472e-a019-0220cca71e01	ENST00000335295.4	globin_mRNA	0.3901273885350318
control	2385205b-0d44-4186-bbe3-c136063fe4b3	ENST00000335295.4	globin_mRNA	0.9347133757961784
control	9688e8b5-c759-4e71-837e-4eb0fba328b1	ENST00000335295.4	globin_mRNA	0.8455414012738853
control	f6a2405a-fe19-4f95-b088-958e3d9197f8	ENST00000335295.4	globin_mRNA	0.9171974522292994
control	fcad5dea-0766-4206-ba8d-967fd0257ec8	ENST00000335295.4	globin_mRNA	0.964968152866242
control	c0d90d41-9079-4ded-bb20-15eb9fe788d6	ENST00000335295.4	globin_mRNA	0.9394904458598726
control	bebd18ec-5d42-4386-a482-ed10fd5fc0f8	ENST00000335295.4	globin_mRNA	0.9554140127388536
control	9b722359-289c-45c6-b9d4-0340e2f019dd	ENST00000335295.4	globin_mRNA	0.8853503184713376
control	436ccb4e-7519-4c95-911e-ef9427d27220	ENST00000335295.4	globin_mRNA	0.926751592356688
control	6eef5a40-d18d-4a7b-8097-d36469aed76c	ENST00000335295.4	globin_mRNA	0.8519108280254777
control	ac5026fd-9a95-4cfe-9c1c-62e50fa653f0	ENST00000335295.4	globin_mRNA	0.8152866242038217
control	b56b1825-ab51-4894-858b-048332fa3a3d	ENST00000335295.4	globin_mRNA	0.9538216560509554
control	194c3271-473e-4d55-a436-1420a6712f1a	ENST00000335295.4	globin_mRNA	0.9092356687898088
control	5e90a866-ac36-4aaf-9e81-c7eea5df377d	ENST00000335295.4	globin_mRNA	0.8726114649681529
control	f600354f-c885-4885-8868-001a7598771a	ENST00000335295.4	globin_mRNA	0.945859872611465
control	ef89f525-5af8-4fe5-bafb-20869bce699c	ENST00000335295.4	globin_mRNA	0.9538216560509554
control	d3f61131-c4dd-40ad-a6b6-5a2b7783ef5f	ENST00000335295.4	globin_mRNA	0.929936305732484
control	1e5c7c34-efd4-421b-af2d-b04194b76f90	ENST00000335295.4	globin_mRNA	0.9124203821656052
control	35871fd1-3d63-4539-8d9b-8fcbb2e211ac	ENST00000335295.4	globin_mRNA	0.8773885350318471
control	323390e0-5b0b-4de5-b42f-b7ab9128ece6	ENST00000335295.4	globin_mRNA	0.9570063694267515
control	451456f4-462d-46a4-8ec4-959ad96113ef	ENST00000335295.4	globin_mRNA	0.9490445859872612
control	efaffce2-959f-4b1c-9b55-7880c30784a2	ENST00000335295.4	globin_mRNA	0.9506369426751592
control	f603378f-6a49-4392-9d59-299be6f7bbec	ENST00000335295.4	globin_mRNA	0.6146496815286624
control	030eb1fb-c8b9-4daf-83ad-32076230cf69	ENST00000335295.4	globin_mRNA	0.9490445859872612
control	0c628568-555c-4801-91c2-1b415993ed71	ENST00000335295.4	globin_mRNA	0.7898089171974523
control	e99fbca0-962c-4677-860a-bb6844be8a5f	ENST00000335295.4	globin_mRNA	0.9538216560509554
control	43215602-93f1-4e31-b3ef-f78f0ef57985	ENST00000335295.4	globin_mRNA	0.8662420382165605
control	e72a080a-90b4-4986-91bb-ba9c26205ae7	ENST00000335295.4	globin_mRNA	0.9187898089171974
control	020fc7f3-1bca-4e53-872c-0eafb0f5d3d5	ENST00000335295.4	globin_mRNA	0.9522292993630572
control	c12bf846-bf11-472d-b31b-f067e923d79e	ENST00000335295.4	globin_mRNA	0.9331210191082804
control	bbd6d8d6-95a5-4de7-9a64-c57047bca2ea	ENST00000335295.4	globin_mRNA	0.8503184713375797
control	02e72e60-eedf-4e46-a993-84342e145e70	ENST00000335295.4	globin_mRNA	0.8662420382165605
control	2ee65458-85d8-4329-95f3-25c36faf9880	ENST00000335295.4	globin_mRNA	0.963375796178344
control	453fee76-9459-4e1c-a704-614370a4d30b	ENST00000335295.4	globin_mRNA	0.9378980891719744
control	9dc8ef52-4693-44a0-bfed-df1d9dcd2852	ENST00000335295.4	globin_mRNA	0.9187898089171974
control	afb4f121-528f-4367-bead-c0d342609097	ENST00000335295.4	globin_mRNA	0.9426751592356688
control	2dd72dae-c3a5-485e-88bf-b9bbf7ac2a42	ENST00000335295.4	globin_mRNA	0.8073248407643312
control	b8e4a024-c4d5-4523-b901-d12aa484bf96	ENST00000335295.4	globin_mRNA	0.945859872611465
control	f09f1242-a418-45e5-8360-c470028d13e7	ENST00000335295.4	globin_mRNA	0.9410828025477708
control	e184d9b0-2618-4441-afcd-e2cdb9536463	ENST00000335295.4	globin_mRNA	0.945859872611465
control	612b4b79-cf38-41cc-a2cb-48735040031a	ENST00000335295.4	globin_mRNA	0.929936305732484
control	ab784f09-3878-41b2-b62f-4cdb852280f7	ENST00000335295.4	globin_mRNA	0.7515923566878981
control	d986c72e-58bb-4101-bccf-4461c258e5c9	ENST00000335295.4	globin_mRNA	0.7595541401273885
control	ca06d795-e4e9-4107-87a1-d34c8a672a67	ENST00000335295.4	globin_mRNA	0.8853503184713376
control	a02f9a7d-69fd-462d-b28a-fc12e789d1a6	ENST00000335295.4	globin_mRNA	0.9363057324840764
control	73856d8e-aa87-4804-b73e-123aaa8255a6	ENST00000335295.4	globin_mRNA	0.9426751592356688
control	1a3d2144-7c0a-46dc-aa2a-7f0fae88670b	ENST00000335295.4	globin_mRNA	0.4649681528662421
control	5eb87297-b70e-47ea-961a-3e2321d1b152	ENST00000335295.4	globin_mRNA	0.9251592356687898
control	0b60e761-f668-43a7-95d1-72e9fc886f9b	ENST00000335295.4	globin_mRNA	0.7961783439490446
control	78af4176-5e47-44d0-a207-3d9f3031d291	ENST00000335295.4	globin_mRNA	0.9156050955414012
control	be5c0308-d666-4dcb-b6b4-0ee3374c529f	ENST00000335295.4	globin_mRNA	0.9363057324840764
control	5b00f07b-1840-4930-a7ed-24e5624bef65	ENST00000335295.4	globin_mRNA	0.9251592356687898
control	9d4890ae-0c4e-479a-b098-45f2ab7062fc	ENST00000335295.4	globin_mRNA	0.947452229299363
control	178ef0f7-3a2c-4292-bd48-030d18e629bd	ENST00000335295.4	globin_mRNA	0.9124203821656052
control	331a767a-f80b-4a56-bb74-902404c76726	ENST00000335295.4	globin_mRNA	0.8996815286624203
control	683fc960-d831-4c8d-8f94-6b627809824d	ENST00000335295.4	globin_mRNA	0.926751592356688
control	b9ac26a7-315a-4e29-bd83-1c37e491b67e	ENST00000335295.4	globin_mRNA	0.9378980891719744
control	61e76fe3-fce0-4273-b021-053a692cca3e	ENST00000335295.4	globin_mRNA	0.606687898089172
control	d9b3240c-2c75-4fd4-abf5-5004f1ca04a4	ENST00000335295.4	globin_mRNA	0.945859872611465
control	4194a139-d4b2-49c6-a67a-1155b9bc9cba	ENST00000335295.4	globin_mRNA	0.8837579617834395
control	14377fbd-589d-435f-86ea-834a3ef788e1	ENST00000335295.4	globin_mRNA	0.9410828025477708
control	2cf36d7c-dc1f-4d98-a78a-c47f1cbba7c9	ENST00000335295.4	globin_mRNA	0.9363057324840764
control	6a217f26-efcb-4085-845b-fe2e28c6ea80	ENST00000335295.4	globin_mRNA	0.804140127388535
control	140d266a-a1b6-4cc3-a6d1-caec4044d83b	ENST00000335295.4	globin_mRNA	0.4920382165605096
control	4dec425e-2753-4b8c-bae0-bbd16a91f4a2	ENST00000335295.4	globin_mRNA	0.8869426751592356
control	11c637cc-79f7-4efc-8e95-9b3926226f6e	ENST00000335295.4	globin_mRNA	0.8869426751592356
control	a2564162-8f2a-4998-bfd9-0eb0b957a397	ENST00000335295.4	globin_mRNA	0.9570063694267515
control	60536d37-997d-4004-83d8-6e409a74428f	ENST00000335295.4	globin_mRNA	0.8805732484076433
control	e9060a7d-67c7-45ff-acf3-af0f6e901417	ENST00000335295.4	globin_mRNA	0.9363057324840764
control	6ddd8a24-af85-42b2-a770-45646ae94b26	ENST00000335295.4	globin_mRNA	0.9442675159235668
control	ffbfac5c-b06c-4ab1-8217-70f1dc76affc	ENST00000335295.4	globin_mRNA	0.4697452229299363
control	fd51ba74-195a-4eef-ad01-06faa03fa0f7	ENST00000335295.4	globin_mRNA	0.9378980891719744
control	bcbc55b9-ba1f-4913-9a64-89ce2d80b049	ENST00000335295.4	globin_mRNA	0.931528662420382
control	b5a371c3-9538-45d9-9966-563b0a093b50	ENST00000335295.4	globin_mRNA	0.7866242038216561
control	f6ff1657-37ff-41ae-a4d1-95a5148bb362	ENST00000335295.4	globin_mRNA	0.9522292993630572
control	2a2f6267-fc63-48e0-9435-f75dfab2edc5	ENST00000335295.4	globin_mRNA	0.9363057324840764
control	86fabb1b-738b-4f68-9581-cfd1029d28de	ENST00000335295.4	globin_mRNA	0.9092356687898088
control	6816fc3d-3888-426c-88cd-d141f3b1e8d3	ENST00000335295.4	globin_mRNA	0.9442675159235668
control	90e5fa0f-2256-4d81-9bca-00b5ef776cbb	ENST00000335295.4	globin_mRNA	0.945859872611465
control	7067982e-2d8a-423a-883a-5474387691be	ENST00000335295.4	globin_mRNA	0.7484076433121019
control	aebdebc4-1a95-4f76-b999-784d763cb323	ENST00000335295.4	globin_mRNA	0.7277070063694268
control	1416caf8-4d1b-4e55-9bcf-26ca7f602917	ENST00000335295.4	globin_mRNA	0.9219745222929936
control	fdfc3718-0a81-485e-a3a5-d86aefd53a2d	ENST00000335295.4	globin_mRNA	0.9522292993630572
control	c3ba6906-5788-4408-89e9-96dbc16259f7	ENST00000335295.4	globin_mRNA	0.7707006369426752
control	ae4c10c7-8c26-46d7-8d85-057e720db8a6	ENST00000335295.4	globin_mRNA	0.8535031847133758
control	1d04ab90-11af-43db-a5ab-899927e7cb90	ENST00000335295.4	globin_mRNA	0.947452229299363
control	db2608f6-7981-4b78-9c52-1d61906afbd2	ENST00000335295.4	globin_mRNA	0.7866242038216561
control	cacb3ea2-32a6-46c9-bbfe-a11f9a5aaea8	ENST00000335295.4	globin_mRNA	0.9219745222929936
control	c87addee-bdd8-43b0-87a2-68c0987efee4	ENST00000335295.4	globin_mRNA	0.8328025477707006
control	7f8e25a2-c822-4066-8f1c-1f2cf1e0f2ab	ENST00000335295.4	globin_mRNA	0.9570063694267515
control	ea567d45-c99e-4e1d-af8f-3825d4b5f325	ENST00000335295.4	globin_mRNA	0.9140127388535032
control	d6352042-6c89-4db1-a91a-5aa893804734	ENST00000335295.4	globin_mRNA	0.9363057324840764
control	2ace5cfb-2405-4b26-ae75-81d725a056db	ENST00000335295.4	globin_mRNA	0.947452229299363
control	9bd42167-33e4-4d70-b22f-d228befefe79	ENST00000335295.4	globin_mRNA	0.9538216560509554
control	5f62b864-ba20-4011-ab6a-5ca7be7eec84	ENST00000335295.4	globin_mRNA	0.9490445859872612
control	dd2a6639-2919-4d4d-96b1-3b96f9010216	ENST00000335295.4	globin_mRNA	0.9442675159235668
control	f12d57e8-fbea-47bb-90e6-f5736a236829	ENST00000335295.4	globin_mRNA	0.931528662420382
control	73dc88a7-406f-4644-9a95-b454e5a47d97	ENST00000335295.4	globin_mRNA	0.7261146496815286
control	ef959e18-386b-4035-84b9-50c646fad208	ENST00000335295.4	globin_mRNA	0.9522292993630572
control	ccac61a7-dfe5-4988-a449-1cf652e4a54b	ENST00000335295.4	globin_mRNA	0.931528662420382
control	abcf36b8-69c9-4862-a777-7a2369240004	ENST00000335295.4	globin_mRNA	0.9235668789808916
control	5e3f74ff-f21c-4a1c-bd92-03120bd14212	ENST00000335295.4	globin_mRNA	0.947452229299363
control	1dfc1bbf-2e36-4407-8ca9-9d1cad232408	ENST00000335295.4	globin_mRNA	0.8742038216560509
control	5de103ea-f7f2-4cd9-ab66-a7745eea22f8	ENST00000335295.4	globin_mRNA	0.9171974522292994
control	a01ddd85-db8c-41eb-b761-9122c427457c	ENST00000335295.4	globin_mRNA	0.9171974522292994
control	51e1529a-3e61-42aa-9f74-3665a84a9a34	ENST00000335295.4	globin_mRNA	0.7977707006369427
control	379e707d-4a60-4647-8fe7-1f8a43de4ca2	ENST00000335295.4	globin_mRNA	0.931528662420382
control	b5d2b854-8303-4081-a25b-c06c98896e8e	ENST00000335295.4	globin_mRNA	0.945859872611465
control	f52359c5-8240-49f4-94a3-a20f40bc1377	ENST00000335295.4	globin_mRNA	0.9092356687898088
control	1bd4580c-bf09-4736-9a43-c18fbfe3114d	ENST00000335295.4	globin_mRNA	0.9347133757961784
control	ed3c4361-777e-48cf-af31-8479340bf67e	ENST00000335295.4	globin_mRNA	0.85828025477707
control	924acdb8-e238-4f69-a9f4-c5c6cb738ee1	ENST00000335295.4	globin_mRNA	0.9570063694267515
control	446879a3-c6ca-493e-a89b-c0b3d86f4f95	ENST00000335295.4	globin_mRNA	0.6305732484076433
control	a0fb1da6-400d-4876-93d9-e4f54baeb2c6	ENST00000335295.4	globin_mRNA	0.9092356687898088
control	338d87d6-a0e6-4a6f-80b4-54b709e15350	ENST00000335295.4	globin_mRNA	0.85828025477707
control	730a1ff9-623c-474e-a7d5-72d8405bcf85	ENST00000335295.4	globin_mRNA	0.8439490445859873
control	45e9e5ec-c193-4618-8b00-05c790cf6b52	ENST00000335295.4	globin_mRNA	0.9363057324840764
control	ad090ba7-64ac-4e87-ad6a-5cb3bb7ddc94	ENST00000335295.4	globin_mRNA	0.9331210191082804
control	32c52b7d-680c-4a8f-92f7-d0f133847191	ENST00000335295.4	globin_mRNA	0.9347133757961784
control	51ce5d57-871c-41ac-b726-52ebe2bcfbd0	ENST00000335295.4	globin_mRNA	0.9506369426751592
control	7bfac932-bc80-4ab7-b129-93b22913e4e0	ENST00000335295.4	globin_mRNA	0.9506369426751592
control	88727998-fd5a-4544-8497-3227d1d3a94e	ENST00000335295.4	globin_mRNA	0.945859872611465
control	3b03c56a-8c20-45da-b96c-d7169b7e5673	ENST00000335295.4	globin_mRNA	0.9171974522292994
control	6e6a300d-b367-4302-9b9a-5f55aafe147d	ENST00000335295.4	globin_mRNA	0.9538216560509554
control	9f748a4c-3273-49f1-a924-5a82bb498e8a	ENST00000335295.4	globin_mRNA	0.8853503184713376
control	1bc215d3-0948-4ab0-9c63-7bc2ae2438f4	ENST00000335295.4	globin_mRNA	0.9585987261146496
control	f31156e8-f01f-464a-8468-e3618aec5e68	ENST00000335295.4	globin_mRNA	0.9490445859872612
control	395b310e-669c-4749-8fb9-249bd888d3f5	ENST00000335295.4	globin_mRNA	0.9092356687898088
control	cb845084-ccf2-4014-95f9-2a3a002edd19	ENST00000335295.4	globin_mRNA	0.9378980891719744
control	cf0a294c-4bcc-467b-8084-15477cc4f292	ENST00000335295.4	globin_mRNA	0.9028662420382164
control	7689d361-953c-4046-ab3e-a623833f4305	ENST00000335295.4	globin_mRNA	0.9442675159235668
control	d7c56051-dc69-4cf7-93af-c4fc6ec92561	ENST00000335295.4	globin_mRNA	0.928343949044586
control	586f50b6-935d-44b6-95eb-7dc6e75f8975	ENST00000335295.4	globin_mRNA	0.9410828025477708
control	8b49ed99-c4ed-411b-9ff8-aabac35ba707	ENST00000335295.4	globin_mRNA	0.9490445859872612
control	072df8c4-e56e-4740-82f0-6a61b44cb778	ENST00000335295.4	globin_mRNA	0.9442675159235668
control	1318211a-e780-4a5b-85d2-e6db85230b50	ENST00000335295.4	globin_mRNA	0.9442675159235668
control	b589c275-fe45-439a-acb8-ee1f6447c347	ENST00000335295.4	globin_mRNA	0.25796178343949044
control	bec03efe-88d7-4d69-b212-6352b8238368	ENST00000335295.4	globin_mRNA	0.945859872611465
control	3d8691dc-fb4a-491a-b30e-7ed2ee4d9d3b	ENST00000335295.4	globin_mRNA	0.9140127388535032
control	93b3040d-4477-4303-8705-7ea4e31caef1	ENST00000335295.4	globin_mRNA	0.9570063694267515
control	af656046-26c0-46fd-977e-8e58e342a991	ENST00000335295.4	globin_mRNA	0.5987261146496815
control	6bc7afa3-e386-43c7-85b3-f30496c94208	ENST00000335295.4	globin_mRNA	0.9410828025477708
[truncated: 406,979 more rows]
