# Supplementary material for: Biochemical-free enrichment or depletion of RNA classes in real-time during direct RNA sequencing with RISER
Source: Nat Commun. 2024 May 24;15:4422. doi: 10.1038/s41467-024-48673-8 (PMC11126589; doi:10.1038/s41467-024-48673-8)
Supplement: Supplementary file 4 — Source Data Files [file 41467_2024_48673_MOESM4_ESM.zip › Source Data/main_fig5e_other_mRNA.tsv]

mode	read_id	transcript	transcript_type	coverage
control	e5db5c92-5229-4532-8dd2-f94a9ebc2342	ENST00000608443.6	other_mRNA	0.879045996592845
control	3834dcb2-58fd-427b-8ff1-dffa52ae9fd5	ENST00000608443.6	other_mRNA	0.25496876774559907
control	a3f5d5e9-58a1-4893-ad80-23065031ece3	ENST00000608443.6	other_mRNA	0.05848949460533787
control	306ee58b-74d1-4f3a-9e39-2983440a9eb6	ENST00000608443.6	other_mRNA	0.9335604770017036
control	6af7d4dc-169b-4bbe-b716-502b0bada665	ENST00000608443.6	other_mRNA	0.1947756956274844
control	a0d4bbce-a1fb-49ab-83a9-253ad8e37788	ENST00000608443.6	other_mRNA	0.8932424758659853
control	7af84556-94ee-4297-9c9f-b423982d9ade	ENST00000608443.6	other_mRNA	0.45201590005678594
control	aec419a6-1741-47dd-9595-e13aa2735fb8	ENST00000608443.6	other_mRNA	0.4230550823395798
control	95ee4684-c4c9-4d9e-8484-20b7aa7f6778	ENST00000608443.6	other_mRNA	0.4616695059625213
control	d83aa608-6dad-4906-bcf2-fb2debc83365	ENST00000608443.6	other_mRNA	0.26405451448040884
control	aa2e63f5-1d63-487c-93ec-55ef93c5610e	ENST00000608443.6	other_mRNA	0.9471890971039182
control	941ad11e-00b6-421c-9f71-9324ad5ba6c3	ENST00000608443.6	other_mRNA	0.38273708120386146
control	126aa72f-e5a4-4ca9-b775-593ff972891f	ENST00000608443.6	other_mRNA	0.1964792731402612
control	dc9687ee-bd50-4c72-98f6-51050a691c9e	ENST00000608443.6	other_mRNA	0.938671209540034
control	a54ccbda-1d7b-4102-9df2-b7ea052234ff	ENST00000608443.6	other_mRNA	0.9034639409426464
control	5dbed6b6-aca3-4ffc-bc10-26b54e95b721	ENST00000608443.6	other_mRNA	0.9063032367972744
control	facb475e-b100-4bc3-a4db-8e2602657db1	ENST00000608443.6	other_mRNA	0.380465644520159
control	2e48ddaf-5d91-440e-9571-3f4d177ef7c3	ENST00000608443.6	other_mRNA	0.6536059057353776
control	44e922be-29b6-48f2-8bdd-a0db6ced5a92	ENST00000608443.6	other_mRNA	0.8869960249858035
control	101f9559-1e41-4ec9-85cb-b781c827c30d	ENST00000608443.6	other_mRNA	0.8097671777399205
control	f3c12d3d-b7e4-4134-ae3b-ca8bd7469842	ENST00000608443.6	other_mRNA	0.8693923906871096
control	d7e49388-809f-4097-b26d-684cd9ccd6c4	ENST00000608443.6	other_mRNA	0.501419647927314
control	e722c95e-4dba-42a6-b1b3-90d2cd4cf8d2	ENST00000608443.6	other_mRNA	0.5746734809767178
control	a44dcc58-197f-47a5-98f2-c602d7a9a9b6	ENST00000608443.6	other_mRNA	0.48268029528676887
control	ad7a8163-5a6a-452b-8849-2f14f134eb5e	ENST00000608443.6	other_mRNA	0.5229982964224872
control	f2cfa0ee-cb4f-409b-b465-c387a9da765f	ENST00000608443.6	other_mRNA	0.626916524701874
control	2fb59fbf-b910-4c6e-b0ef-9ea03b189d9e	ENST00000608443.6	other_mRNA	0.9261783077796708
control	c7ecc1cd-d344-432a-8006-87980c2c1ebf	ENST00000608443.6	other_mRNA	0.8938103350369109
control	5e4d528c-a3d5-4fc4-81ff-69c2fb3d256c	ENST00000608443.6	other_mRNA	0.825099375354912
control	8ddd209e-13cb-4fab-acd4-2fa2d728a313	ENST00000608443.6	other_mRNA	0.11186825667234526
control	e3c3d406-bf3c-4bc4-b9cb-a4cce2b3452c	ENST00000608443.6	other_mRNA	0.46678023850085176
control	11779a5c-917e-4cac-97f2-7edecab41a41	ENST00000608443.6	other_mRNA	0.9420783645655876
control	ef403688-d777-469f-bb28-4953747caf5a	ENST00000608443.6	other_mRNA	0.9392390687109596
control	5a45f543-17b1-4cff-93c2-312b5afc6e63	ENST00000608443.6	other_mRNA	0.946053378762067
control	6b1f97a1-3a98-49c5-8ceb-7151cc04918f	ENST00000608443.6	other_mRNA	0.6888131743327655
control	d2d10ea3-99ea-4c4c-a29d-3205d693d583	ENST00000608443.6	other_mRNA	0.8886996024985804
control	e86524a7-21c5-4eff-b44d-2f15b5d971d4	ENST00000608443.6	other_mRNA	0.9528676888131744
control	af8075bf-f15d-4564-8274-3acce7f6c617	ENST00000608443.6	other_mRNA	0.17660420215786485
control	3ee7275b-d096-44fc-8153-0b033888db9b	ENST00000608443.6	other_mRNA	0.9392390687109596
control	e5024c0e-086f-4b95-8efd-d88ff3065464	ENST00000608443.6	other_mRNA	0.9108461101646792
control	482ccc4e-6ed5-4e7f-a371-d433db42bb3a	ENST00000608443.6	other_mRNA	0.9398069278818852
control	bd66efc4-6ef6-48eb-8482-bffffb78a1f8	ENST00000608443.6	other_mRNA	0.9307211811470756
control	ca01e4b2-ea5e-4c01-8a16-6da2e053285a	ENST00000608443.6	other_mRNA	0.9068710959682
control	c97ef44b-307d-4542-b9c0-3746e9869150	ENST00000608443.6	other_mRNA	0.19931856899488928
control	44beba50-9ba6-465e-9181-fb90215d230e	ENST00000608443.6	other_mRNA	0.9006246450880182
control	974ab01e-0ee8-4a5f-b0d7-cd7151784ec3	ENST00000608443.6	other_mRNA	0.4349801249290176
control	12c1010d-5f14-463e-ad9c-6f8c04b2276a	ENST00000608443.6	other_mRNA	0.3759227711527542
control	542cecf0-8f3e-427d-8e72-f8bac38aaf58	ENST00000608443.6	other_mRNA	0.9165247018739352
control	91d077e2-74f8-4b7b-b8ff-f35af3ad7a21	ENST00000608443.6	other_mRNA	0.532084043157297
control	830f52b0-12b9-4fd2-ab0b-b6a283ddd7ba	ENST00000608443.6	other_mRNA	0.9398069278818852
control	3571d7ea-897d-41c0-9181-9ef2cf235350	ENST00000608443.6	other_mRNA	0.1794434980124929
control	e7fa9518-18ee-4b03-a035-c5ffcc014e7c	ENST00000608443.6	other_mRNA	0.9261783077796708
control	a01066e9-4871-4113-a4f2-cbb94092df7a	ENST00000608443.6	other_mRNA	0.9346961953435547
control	a025ab11-28d4-4c4c-845d-e7628229f2d6	ENST00000608443.6	other_mRNA	0.38103350369108463
control	fcf25cb2-a366-44d7-b306-697011e16ff6	ENST00000608443.6	other_mRNA	0.899488926746167
control	b46ba249-ce48-403b-b3be-a975026ae921	ENST00000608443.6	other_mRNA	0.6536059057353776
control	7c5bd943-c2d1-4c4c-ad8e-02b013a1c7d1	ENST00000608443.6	other_mRNA	0.08290743895513912
control	ba67dd31-7f8c-480d-9c8c-9eafdfb4e4be	ENST00000608443.6	other_mRNA	0.7739920499716071
control	d766c7b0-96a0-42d3-8f9d-82c881bac2f0	ENST00000608443.6	other_mRNA	0.9233390119250426
control	ef96f63a-c20a-456d-9e96-3c036db9c501	ENST00000608443.6	other_mRNA	0.9074389551391256
control	ca5d5ed9-d0f5-4c62-9ad1-accb86aad121	ENST00000608443.6	other_mRNA	0.5457126632595116
control	f81101c0-5bc4-4c43-902e-30c8f09b1d1e	ENST00000608443.6	other_mRNA	0.9114139693356048
control	f342b931-015f-4e00-858f-621f3bd21538	ENST00000608443.6	other_mRNA	0.9193639977285634
control	d22d151b-4de8-442d-8604-813fd21083ff	ENST00000608443.6	other_mRNA	0.9290176036342986
control	2b1f0359-882d-44f5-8862-41982f96d9ee	ENST00000608443.6	other_mRNA	0.9545712663259512
control	3a5daec2-0c3b-4d66-8765-0605f106e930	ENST00000608443.6	other_mRNA	0.6189664963089154
control	d4aa9385-58f5-44be-aaa0-2a291458d3ba	ENST00000608443.6	other_mRNA	0.935831913685406
control	28f7f8a3-616b-417c-83b6-1e06e031bd84	ENST00000608443.6	other_mRNA	0.6751845542305508
control	a97ea5fe-686d-4fe1-8299-76db0c270e70	ENST00000608443.6	other_mRNA	0.6933560477001703
control	f51c70e4-24d4-45a9-a593-886f78c5371e	ENST00000608443.6	other_mRNA	0.1942078364565588
control	7fbc7d99-0d08-4c2f-b515-71836fc10d8c	ENST00000608443.6	other_mRNA	0.9432140829074388
control	019f335a-67c2-413d-b377-ed47100b8416	ENST00000608443.6	other_mRNA	0.1686541737649063
control	49601ecf-3ac4-4c42-9965-a3ad9ebc45f8	ENST00000608443.6	other_mRNA	0.5417376490630323
control	96a04d21-f5cb-43f6-9b47-f525ac8aa57c	ENST00000608443.6	other_mRNA	0.24588302101078932
control	62d2bd90-15ff-4915-9a95-c4861ad901ec	ENST00000608443.6	other_mRNA	0.9437819420783644
control	516877fc-a43d-43c8-b45e-e4f81d2730f5	ENST00000608443.6	other_mRNA	0.2788188529244747
control	e9def089-793e-4499-b69c-d3978e1e8dc3	ENST00000608443.6	other_mRNA	0.23168654173764908
control	2b9f2da0-65df-427b-9427-eb4a57e10a02	ENST00000608443.6	other_mRNA	0.9239068710959684
control	61395667-c23d-43d1-bd44-f73935af24ce	ENST00000608443.6	other_mRNA	0.946053378762067
control	a6642581-94d3-4f8e-b5dc-b2a332c9b478	ENST00000608443.6	other_mRNA	0.9148211243611584
control	2878efe4-5ca2-4d93-8539-b2da313ac9c0	ENST00000608443.6	other_mRNA	0.9352640545144804
control	46f089ec-443e-45a2-acf9-3feaaff4f87e	ENST00000398838.8	other_mRNA	0.9090909090909092
control	abda9d3e-51a4-4371-8882-6f14a6f8211e	ENST00000398838.8	other_mRNA	0.8919786096256684
control	4945acb5-dee9-4010-91c1-05563b51c21a	ENST00000398838.8	other_mRNA	0.8983957219251337
control	c1ceafb8-f002-49de-a9ef-c89eccefa140	ENST00000398838.8	other_mRNA	0.9101604278074866
control	5ac3178a-2daf-4a3d-bb17-06c9f1dcaa3c	ENST00000398838.8	other_mRNA	0.906951871657754
control	bb476cbd-c3c8-4c5f-aafb-3aa93626ec30	ENST00000398838.8	other_mRNA	0.9058823529411764
control	8575a257-a313-4b12-8154-e89a601b72b5	ENST00000398838.8	other_mRNA	0.8823529411764706
control	e477279e-70bb-417c-9700-b4f82a6cf706	ENST00000398838.8	other_mRNA	0.9390374331550804
control	dac9c977-0cce-43a2-8c13-4957721eb728	ENST00000398838.8	other_mRNA	0.9037433155080212
control	f739ae4d-8a73-4d3f-9dca-e9a10e5a54ef	ENST00000398838.8	other_mRNA	0.895187165775401
control	3784f517-70c3-44ec-a237-4ee96de066d8	ENST00000398838.8	other_mRNA	0.8962566844919786
control	fc33d078-a7d5-4b30-8ab7-8e72bedb1aab	ENST00000398838.8	other_mRNA	0.9101604278074866
control	7afcc100-6383-4d5a-a0b1-084427ab303c	ENST00000398838.8	other_mRNA	0.902673796791444
control	726b62c6-9de2-47ff-9a1d-807f0a9557df	ENST00000398838.8	other_mRNA	0.9112299465240642
control	bacb9414-d983-4aa3-97e2-e51644962248	ENST00000444739.7	other_mRNA	0.191358024691358
control	8a33deb1-794c-47d7-80d0-5d42233d25b4	ENST00000444739.7	other_mRNA	0.9128086419753086
control	e9d676b0-5f2a-4740-be14-06ba032cc09a	ENST00000326092.8	other_mRNA	0.5460218408736349
control	592e7a12-cc35-4ee2-9800-ce6450f5be48	ENST00000326092.8	other_mRNA	0.6271450858034321
control	0473e72d-de61-4bf2-8d8c-a59bb8f92513	ENST00000326092.8	other_mRNA	0.3213728549141966
control	19fefb63-c3cb-4ecb-80e3-08af6ff72eed	ENST00000326092.8	other_mRNA	0.7831513260530422
control	69199737-2b74-4f3c-a27f-92d08e5be7f8	ENST00000326092.8	other_mRNA	0.5273010920436817
control	78715012-a5ec-4ae9-bb30-37839faa10b7	ENST00000326092.8	other_mRNA	0.6006240249609984
control	344716b6-30d9-453b-8bd4-d7b14bd72cfc	ENST00000326092.8	other_mRNA	0.4664586583463339
control	c7a769c3-da7d-4fc8-81bb-326888dd5bf1	ENST00000326092.8	other_mRNA	0.6864274570982839
control	bd9bc161-21f9-420a-8e5e-9236164d1caf	ENST00000326092.8	other_mRNA	0.7925117004680188
control	ba8b4174-23c6-4b61-8e53-705305dfc43b	ENST00000326092.8	other_mRNA	0.3463338533541342
control	a3865850-4e2e-430b-ab37-502b6fa7de65	ENST00000326092.8	other_mRNA	0.7145085803432137
control	11f17254-b113-4976-ab50-e4ea8c04261e	ENST00000326092.8	other_mRNA	0.5210608424336973
control	414d8eef-96d7-47a8-91fe-54af93baac6e	ENST00000261267.7	other_mRNA	0.8181208053691276
control	488d298b-906d-443d-8e59-7a0a8b3cfaa7	ENST00000261267.7	other_mRNA	0.28926174496644297
control	eef01be5-9aaa-4587-9fc6-95ef350788e2	ENST00000261267.7	other_mRNA	0.7657718120805369
control	15cb76d1-957f-47b4-8857-be72849c8079	ENST00000261267.7	other_mRNA	0.5704697986577181
control	fe7290c0-fa5c-49f2-8eaa-04a1fa8b2912	ENST00000261267.7	other_mRNA	0.45302013422818793
control	59ad0511-2d57-449d-8324-eb1270779187	ENST00000261267.7	other_mRNA	0.23557046979865773
control	6ab30c14-d348-4b8c-8dc6-076cd1fc96bd	ENST00000261267.7	other_mRNA	0.47114093959731546
control	bbdaa3e1-6c41-4131-b021-81c32b8ffae2	ENST00000261267.7	other_mRNA	0.4463087248322148
control	b682becd-6fb5-49d5-acc0-2e9bb1ef0933	ENST00000261267.7	other_mRNA	0.9536912751677852
control	297ffa06-ca63-49c7-a732-8e9ba94df54d	ENST00000261267.7	other_mRNA	0.2731543624161074
control	983ed95c-3f42-4c40-b5da-1515e40f08e1	ENST00000261267.7	other_mRNA	0.6456375838926175
control	3dde0354-5173-4ef8-9fe8-98cabca919e1	ENST00000261267.7	other_mRNA	0.26241610738255033
control	a799bef7-d500-4017-8c5a-da237cf31ed8	ENST00000261267.7	other_mRNA	0.7590604026845638
control	97be2db6-51cf-433c-852f-1051285d04cc	ENST00000261267.7	other_mRNA	0.508724832214765
control	eb599202-de11-4b04-a59f-8792883dbcc2	ENST00000261267.7	other_mRNA	0.953020134228188
control	377242ee-8cd8-47cb-9809-f874878240c4	ENST00000261267.7	other_mRNA	0.5201342281879194
control	274bdde9-f00d-4c99-9c1d-3cf5a3e72268	ENST00000261267.7	other_mRNA	0.22416107382550335
control	33705c31-56cd-4f7c-bd88-c2a5015d4e1a	ENST00000261267.7	other_mRNA	0.6946308724832215
control	97d87d6a-bd71-4ca8-a3fb-5d41a91ca09b	ENST00000261267.7	other_mRNA	0.22281879194630871
control	03eb5153-4bdc-413d-b204-9789347e6c99	ENST00000261267.7	other_mRNA	0.9315436241610738
control	e1f9d018-826a-4124-bd26-454bf3b230ae	ENST00000261267.7	other_mRNA	0.5147651006711409
control	bd1b0372-89e4-482d-b30b-70a9138dcb51	ENST00000261267.7	other_mRNA	0.4677852348993289
control	3993291a-036d-40b1-a1cc-79a1f5861aa6	ENST00000261267.7	other_mRNA	0.885234899328859
control	4729c907-80c6-4c7d-8ced-6420ae0dcd10	ENST00000261267.7	other_mRNA	0.9523489932885906
control	5139190b-5d3f-4f04-81f3-f9f8743c53e9	ENST00000261267.7	other_mRNA	0.9228187919463088
control	37f059d6-fee1-4934-9013-e88ad6e4b035	ENST00000261267.7	other_mRNA	0.3691275167785235
control	98ffb4ec-c3de-428b-8bd7-2d52d605ce9b	ENST00000261267.7	other_mRNA	0.1483221476510067
control	603e6363-1db3-428e-a539-ffc9c680aad5	ENST00000261267.7	other_mRNA	0.35369127516778526
control	1a99f525-6fd2-4dca-b4cc-eeef7bcffca9	ENST00000261267.7	other_mRNA	0.274496644295302
control	782dc14b-6f65-4e4a-86a2-6eb17f40f4ef	ENST00000261267.7	other_mRNA	0.953020134228188
control	e80c84b7-2219-477e-aaf0-2330b8bcf954	ENST00000261267.7	other_mRNA	0.17785234899328858
control	6077210c-4e1c-46db-9b49-cf0d19acb533	ENST00000261267.7	other_mRNA	0.4751677852348994
control	294a5cc2-6bc4-4d1d-940d-94bfd746cce0	ENST00000261267.7	other_mRNA	0.540268456375839
control	876770a4-aac4-4244-9878-b892992a6c2a	ENST00000261267.7	other_mRNA	0.8456375838926175
control	caf4539b-3c76-498f-a1cb-24db5918f04d	ENST00000261267.7	other_mRNA	0.36711409395973155
control	5f06358e-a5b1-4062-9b22-a9a26803d213	ENST00000261267.7	other_mRNA	0.9476510067114094
control	e7b5c53d-755b-4bc9-ba44-22c61fae6321	ENST00000261267.7	other_mRNA	0.287248322147651
control	535ddd49-74a4-48b8-9e41-71fe4b2fd151	ENST00000261267.7	other_mRNA	0.2738255033557047
control	d7ccd41a-83d1-43fa-bf3a-289a00c9940f	ENST00000261267.7	other_mRNA	0.9563758389261744
control	2f559697-f0f4-4072-98b9-cbd9ced7c177	ENST00000261267.7	other_mRNA	0.23624161073825503
control	711db297-043a-48ee-b80b-945579890a19	ENST00000261267.7	other_mRNA	0.17718120805369128
control	e05f83ed-7dc7-4b98-98f7-e72a12b59877	ENST00000261267.7	other_mRNA	0.12953020134228188
control	6660e947-caf4-42cd-8975-6849bc3ea288	ENST00000261267.7	other_mRNA	0.7073825503355705
control	1af73018-d6a7-4b37-8872-27b292bf5c5e	ENST00000261267.7	other_mRNA	0.9577181208053692
control	93bbb233-0460-480b-8229-d839f3982f8f	ENST00000261267.7	other_mRNA	0.20268456375838925
control	208d5c9e-7e82-45a5-8e94-7c2b231bac49	ENST00000261267.7	other_mRNA	0.22281879194630871
control	ddcd7eb3-d5c5-4ef4-afdd-83910f68963b	ENST00000261267.7	other_mRNA	0.7536912751677852
control	e13f34b8-075b-426e-936d-f0d9bbf4433f	ENST00000261267.7	other_mRNA	0.17315436241610738
control	3aa8e70f-d9b8-4390-825e-78b38df63a98	ENST00000261267.7	other_mRNA	0.14899328859060404
control	6d7db0e3-94fa-478d-87e0-d8f0b2404f24	ENST00000261267.7	other_mRNA	0.26778523489932887
control	e8313c93-146a-414c-9f4d-2779f25cf33d	ENST00000261267.7	other_mRNA	0.212751677852349
control	1510db0b-8b7a-49f9-a1c6-756e78102df6	ENST00000261267.7	other_mRNA	0.1959731543624161
control	4f491120-d056-4013-9288-c8a10109951c	ENST00000261267.7	other_mRNA	0.9503355704697988
control	ffbf359a-916c-4e43-8f6e-0808c98e71c9	ENST00000261267.7	other_mRNA	0.9302013422818792
control	547234ca-584e-4380-bf15-139ce92ec06a	ENST00000261267.7	other_mRNA	0.23221476510067113
control	bf7c7748-381b-48a8-a060-6891d0ce367f	ENST00000261267.7	other_mRNA	0.1342281879194631
control	bb36a8cf-8b12-4d65-9577-2b5e5c58ed5c	ENST00000261267.7	other_mRNA	0.4718120805369128
control	fc4c71ab-69fa-4b0c-a305-d8b2503bce68	ENST00000261267.7	other_mRNA	0.5140939597315436
control	d970ea25-43b2-4eef-8f73-16c14286c058	ENST00000261267.7	other_mRNA	0.23355704697986576
control	05948789-2156-44ac-81eb-c239983a753c	ENST00000261267.7	other_mRNA	0.8986577181208054
control	45f74d77-d6b4-461c-b8b4-b79bf94ca48d	ENST00000261267.7	other_mRNA	0.5288590604026846
control	b0b29e25-bd21-4adc-a200-229927694586	ENST00000261267.7	other_mRNA	0.953020134228188
control	3f4ffb1e-607e-4dbd-a191-29da492a0d6d	ENST00000261267.7	other_mRNA	0.3953020134228188
control	1aa06793-5969-4383-a8a5-93769dcb4f1c	ENST00000261267.7	other_mRNA	0.47583892617449663
control	1d4441b2-287f-44ce-b4fc-d82afe023cc2	ENST00000261267.7	other_mRNA	0.37986577181208053
control	85819703-dc8b-4056-a17b-8de5d3486dcc	ENST00000261267.7	other_mRNA	0.9248322147651008
control	abd24438-da10-434c-9044-189464821ff1	ENST00000261267.7	other_mRNA	0.34697986577181206
control	ec8057df-7b6a-484b-85e0-e9e9c8aa8138	ENST00000261267.7	other_mRNA	0.2302013422818792
control	17e4f3f5-2c0f-4fa3-9109-a84b69adc155	ENST00000261267.7	other_mRNA	0.2778523489932886
control	82b51395-35c3-40ec-9cc1-e07fb56600c2	ENST00000261267.7	other_mRNA	0.9416107382550336
control	f126bdca-4632-4d6d-8fd3-b45ce76693f6	ENST00000261267.7	other_mRNA	0.9536912751677852
control	285ee2e3-f7bf-40fb-9d98-f599a9e66292	ENST00000261267.7	other_mRNA	0.9147651006711408
control	d878f01e-2472-4db9-86ad-98a2c9734c77	ENST00000261267.7	other_mRNA	0.13557046979865772
control	73c15f5b-1ffd-43bc-ac0f-073bfd14b523	ENST00000261267.7	other_mRNA	0.3818791946308725
control	7336f4d1-c77b-4fb7-89de-5ad7ea2530db	ENST00000261267.7	other_mRNA	0.2986577181208054
control	27fa2edd-ecb1-4bb7-b4d2-a6525a4d1798	ENST00000261267.7	other_mRNA	0.5328859060402684
control	c76f2240-4709-4f01-97dd-bb6187659acb	ENST00000261267.7	other_mRNA	0.9120805369127516
control	a7c26fb4-47f3-4f2e-b4f1-6e6f206558ac	ENST00000261267.7	other_mRNA	0.4825503355704698
control	59226f62-a036-43b2-8cdc-b27c1997833f	ENST00000261267.7	other_mRNA	0.3912751677852349
control	2b5e1cd0-fe09-4477-a2d9-9fbc35d53a8a	ENST00000261267.7	other_mRNA	0.4771812080536913
control	c11bacc0-f9f1-42cf-bd0b-04b3ca3c611e	ENST00000261267.7	other_mRNA	0.6315436241610738
control	48b13776-290a-4ad7-a47b-ee6224a5c7b1	ENST00000261267.7	other_mRNA	0.15369127516778525
control	443564dd-deb0-4f3f-92e3-c26dff336a28	ENST00000642908.1	other_mRNA	0.8945578231292517
control	27475756-f533-4416-9b8b-2f2814d5a6db	ENST00000642908.1	other_mRNA	0.8673469387755102
control	ae08f055-3034-40d9-b1e3-ecacd538ccd2	ENST00000642908.1	other_mRNA	0.9302721088435374
control	e5637367-dd5c-455f-89f6-652b387c1cf5	ENST00000642908.1	other_mRNA	0.923469387755102
control	59f94dbf-2358-457e-bf93-98381c8e9571	ENST00000642908.1	other_mRNA	0.9387755102040816
control	8c5334ff-459b-4a51-a858-9c1f76d5037c	ENST00000642908.1	other_mRNA	0.7091836734693877
control	0d786080-3604-4e4d-9cbb-5f7745e3f4f9	ENST00000642908.1	other_mRNA	0.9506802721088436
control	f15a6bde-7d50-4705-89d5-38e69b8e2eea	ENST00000642908.1	other_mRNA	0.9149659863945578
control	9f18a97f-2c96-4a1b-b625-23931149ba4d	ENST00000642908.1	other_mRNA	0.9574829931972788
control	3460db8d-04d1-4f10-bc2e-1cdc1b7c7154	ENST00000642908.1	other_mRNA	0.5629251700680272
control	2a4562e7-ed24-48eb-b3d8-608fb6b9eb24	ENST00000642908.1	other_mRNA	0.3843537414965986
control	d06426d9-93ee-4dfb-b6ff-325c8e077496	ENST00000642908.1	other_mRNA	0.935374149659864
control	e3275156-8e5c-4ce8-9d9c-b93e04693ff2	ENST00000642908.1	other_mRNA	0.9319727891156464
control	8e7146c6-1ee5-4e4c-9b27-3a65013ac3b1	ENST00000642908.1	other_mRNA	0.8792517006802721
control	a46fff07-2c55-4f0e-be81-5feadf7518c6	ENST00000642908.1	other_mRNA	0.8452380952380952
control	f151015a-f11b-4715-b77b-8816ba10f815	ENST00000642908.1	other_mRNA	0.7431972789115646
control	a1d5ecf2-ecdb-4e21-aab0-ca350376ef0f	ENST00000642908.1	other_mRNA	0.9285714285714286
control	97b8f3f7-f833-4291-bbcb-6426511d14e4	ENST00000642908.1	other_mRNA	0.9149659863945578
control	307f0e73-319a-4437-a60e-7244a191b18a	ENST00000642908.1	other_mRNA	0.9217687074829932
control	5c449690-4683-456e-aa62-2d472473f4d7	ENST00000642908.1	other_mRNA	0.6632653061224489
control	835bd944-3508-498a-b475-8e199761ecee	ENST00000642908.1	other_mRNA	0.9387755102040816
control	435328c6-d20b-411a-ac07-2f7034adb414	ENST00000642908.1	other_mRNA	0.8656462585034014
control	dd1a7496-9d10-4e54-89c7-8f0ced94b347	ENST00000642908.1	other_mRNA	0.43197278911564624
control	04fc47b5-211f-4886-951c-6f17c799db48	ENST00000642908.1	other_mRNA	0.9047619047619048
control	d89b06fd-f645-43dd-8a23-7f0908fd7696	ENST00000642908.1	other_mRNA	0.8945578231292517
control	c6200f3e-25dd-42a9-836a-794d15c5f6ec	ENST00000642908.1	other_mRNA	0.9489795918367347
control	ce8e071b-3679-47cf-a2ac-16fecc3e59ca	ENST00000642908.1	other_mRNA	0.9336734693877552
control	9cc57076-1f85-41ec-818a-c8c4d2741fad	ENST00000642908.1	other_mRNA	0.9421768707482994
control	63f77552-e0cf-4a0d-8231-d775c0c47fd1	ENST00000642908.1	other_mRNA	0.9370748299319728
control	68dec1f8-d68d-46aa-bee1-083f7aeff7b7	ENST00000642908.1	other_mRNA	0.9166666666666666
control	2a6bc9dc-0075-459c-8adc-8c31b2011a44	ENST00000642908.1	other_mRNA	0.9319727891156464
control	c3fc3422-fbfb-4505-864f-6928da567bdd	ENST00000642908.1	other_mRNA	0.9404761904761904
control	87dead4f-c49b-4816-904e-26eb5145fe24	ENST00000642908.1	other_mRNA	0.923469387755102
control	52d121b0-72e7-4c43-be16-4988af6d43a4	ENST00000642908.1	other_mRNA	0.9302721088435374
control	bf202a2b-3e3c-4713-9c46-eb2d7d7a6d62	ENST00000642908.1	other_mRNA	0.9370748299319728
control	1dc3730a-555e-4ecb-bdb6-b1e8603e459e	ENST00000642908.1	other_mRNA	0.9183673469387756
control	626d82bb-7a21-45d2-9e98-dbb34c86ec4e	ENST00000642908.1	other_mRNA	0.9438775510204082
control	5809eedd-eb81-4d78-995a-1bf40862c552	ENST00000642908.1	other_mRNA	0.91156462585034
control	078d608c-109d-4f27-bdec-6d3b53d7b3e0	ENST00000642908.1	other_mRNA	0.935374149659864
control	54182d61-0a6c-4bd1-b799-c95113ad39f1	ENST00000642908.1	other_mRNA	0.4863945578231293
control	050059d8-28f4-4f71-ba6a-2de6ba4632b0	ENST00000642908.1	other_mRNA	0.9455782312925172
control	3b786e95-732b-4d52-8013-4e4752bd77c1	ENST00000642908.1	other_mRNA	0.8894557823129252
control	52fbdc3e-22eb-4d68-afec-4c33adaa59fd	ENST00000642908.1	other_mRNA	0.9302721088435374
control	1ba1ba66-792b-4a68-8678-d1483f27a1f3	ENST00000642908.1	other_mRNA	0.9404761904761904
control	4d1b42a1-6c1c-48b3-9726-76d9f324d629	ENST00000642908.1	other_mRNA	0.8741496598639455
control	c6020fc1-489d-4918-9233-74c357e49fd1	ENST00000642908.1	other_mRNA	0.8180272108843537
control	a45bbc18-478a-480c-9409-a5a8d5229c50	ENST00000642908.1	other_mRNA	0.9540816326530612
control	68d5d5c8-f599-4aa0-bfa7-0108e49beec9	ENST00000642908.1	other_mRNA	0.9268707482993196
control	9546151f-b67b-47a6-88cb-a29efe23baeb	ENST00000642908.1	other_mRNA	0.8537414965986394
control	c2144dde-788d-4ba2-91f7-1d4ba9ba810e	ENST00000642908.1	other_mRNA	0.5017006802721088
control	c0acd6ad-be4a-42bc-ae32-d067f0c42d90	ENST00000642908.1	other_mRNA	0.8877551020408163
control	02b01d82-9060-4372-8090-3f6f0c876134	ENST00000642908.1	other_mRNA	0.9183673469387756
control	805bf0ff-1a88-4d68-885d-1b4fdcc65974	ENST00000642908.1	other_mRNA	0.9166666666666666
control	c2caffbb-4252-46ae-94a6-1c9720b46323	ENST00000642908.1	other_mRNA	0.814625850340136
control	dcd4ad74-3d27-48f7-8e7b-4ea0bb6d2416	ENST00000642908.1	other_mRNA	0.9302721088435374
control	dcc6a5d0-b9dd-4074-88a7-d6267ca87b6f	ENST00000642908.1	other_mRNA	0.9455782312925172
control	2b8e3247-ca8a-4980-bec8-3acbf18dcbd8	ENST00000642908.1	other_mRNA	0.9251700680272108
control	b164a624-adec-48cb-a3cd-0b2e0c7e162b	ENST00000642908.1	other_mRNA	0.9302721088435374
control	2afc4807-6b8e-4161-a5b6-93dee9f46756	ENST00000642908.1	other_mRNA	0.9251700680272108
control	2fb49d7d-ac2b-4daf-8481-053d3577496b	ENST00000642908.1	other_mRNA	0.8860544217687075
control	6acf2489-5ddc-4f84-aa9b-cc113144456b	ENST00000642908.1	other_mRNA	0.2976190476190476
control	bae37933-5521-47ed-b584-780f8550bf58	ENST00000642908.1	other_mRNA	0.2568027210884354
control	e287daf7-886d-4edd-afae-086cab1b21cb	ENST00000642908.1	other_mRNA	0.6649659863945578
control	07b356f7-de58-42bf-b685-a4107a3607ad	ENST00000642908.1	other_mRNA	0.6394557823129252
control	47f4bc70-9897-45aa-8dc1-ccc35a8640f6	ENST00000642908.1	other_mRNA	0.9523809523809524
control	784084ef-a5b8-49be-a104-2d7cd18e8f82	ENST00000642908.1	other_mRNA	0.9370748299319728
control	03b968e1-b6e7-4d87-a9dd-a50d80320a5c	ENST00000642908.1	other_mRNA	0.9064625850340136
control	ecb4d30f-5458-44d2-bad7-330dd401c56b	ENST00000642908.1	other_mRNA	0.8741496598639455
control	14fa0ea3-75bc-4fea-9207-ef91b4a8f781	ENST00000642908.1	other_mRNA	0.9370748299319728
control	3f5fb734-97c8-439d-ba4d-d5e8ff771150	ENST00000642908.1	other_mRNA	0.9285714285714286
control	9b9f3fb3-c7e3-4cb2-adbd-1821aa05a22f	ENST00000642908.1	other_mRNA	0.8248299319727891
control	2259348d-a731-4d24-b53d-295e19bb939c	ENST00000642908.1	other_mRNA	0.935374149659864
control	8bdafe4d-0997-403e-91db-5064ba199c0c	ENST00000642908.1	other_mRNA	0.6241496598639455
control	6502f240-26db-4277-8be6-abf18099fc70	ENST00000642908.1	other_mRNA	0.9540816326530612
control	4fe8e603-051f-420e-8e03-bcb45f4d2840	ENST00000642908.1	other_mRNA	0.9404761904761904
control	7553833c-d1a6-4023-9b41-02d3f0836e5c	ENST00000642908.1	other_mRNA	0.9370748299319728
control	40d0e0cf-1df0-4a35-8917-97cd8361a561	ENST00000642908.1	other_mRNA	0.9489795918367347
control	527767c5-bbc2-4241-b737-68ccd6f8e754	ENST00000642908.1	other_mRNA	0.903061224489796
control	331e1662-c404-47cf-b4f0-460a886a8050	ENST00000642908.1	other_mRNA	0.9251700680272108
control	4d57bde7-dbd1-4099-8cb3-b418210b4329	ENST00000642908.1	other_mRNA	0.7329931972789115
control	2d901df7-d5da-4667-b5b4-13f98f1e0865	ENST00000642908.1	other_mRNA	0.9132653061224488
control	a3d63455-cfe4-46f8-92d8-6e6fad4285fd	ENST00000642908.1	other_mRNA	0.9421768707482994
control	605d2fd0-3de2-4ae0-8573-bf683e78d658	ENST00000642908.1	other_mRNA	0.8877551020408163
control	92bdf2e6-66f6-45ae-a596-48e1ca959c66	ENST00000642908.1	other_mRNA	0.9336734693877552
control	b3a212e8-acc5-4521-ae16-0fef0405f4a6	ENST00000642908.1	other_mRNA	0.935374149659864
control	723b752b-7d7a-47df-89b4-a9a2ec5df19c	ENST00000642908.1	other_mRNA	0.9319727891156464
control	2033759c-eeb2-420e-a071-8bb6394300a8	ENST00000642908.1	other_mRNA	0.9251700680272108
control	0e60a5de-d39e-44f0-a729-9fac5b16cbba	ENST00000642908.1	other_mRNA	0.8962585034013606
control	def7336b-8346-4ed6-b306-278ea5cc2d8d	ENST00000642908.1	other_mRNA	0.9285714285714286
control	cba1af4e-52eb-4502-ad1d-8d38c06e21fd	ENST00000642908.1	other_mRNA	0.8979591836734694
control	4cb19659-6b15-4a69-a3ea-9d0dc7f596c0	ENST00000642908.1	other_mRNA	0.9421768707482994
control	b6d99011-6699-4c58-aacd-fa7e79f3429e	ENST00000642908.1	other_mRNA	0.5068027210884354
control	e31f6276-2c0a-498e-9b01-a5c00fdcd38e	ENST00000642908.1	other_mRNA	0.935374149659864
control	87088337-166f-4cc3-a052-43dc0bbea8d3	ENST00000642908.1	other_mRNA	0.9217687074829932
control	71d80c32-b642-4818-92e9-22c9ae1b0e37	ENST00000642908.1	other_mRNA	0.4744897959183674
control	dac38d26-7917-4531-add3-51177d3a1e7c	ENST00000642908.1	other_mRNA	0.9285714285714286
control	4b180416-74ab-49bd-9cd2-3b0089123c14	ENST00000642908.1	other_mRNA	0.9387755102040816
control	8f4ae6e2-c2b3-49ff-bd02-6a0cca15a236	ENST00000642908.1	other_mRNA	0.6258503401360545
control	5645f2c1-9f4d-48d1-8589-cae1f170320e	ENST00000642908.1	other_mRNA	0.8843537414965986
control	75177691-f33a-42ab-aa3e-7d245d8c0acf	ENST00000642908.1	other_mRNA	0.5527210884353742
control	328357c7-cc44-4fc9-82d4-ca085a8771f5	ENST00000642908.1	other_mRNA	0.9166666666666666
control	9f652c11-27e6-4794-b158-2011b45341b6	ENST00000642908.1	other_mRNA	0.9387755102040816
control	1a15cfec-1689-4b81-a93b-ca12caaf9d09	ENST00000642908.1	other_mRNA	0.9370748299319728
control	ef83c62f-deef-4c46-a83d-2379b1fdb4bf	ENST00000642908.1	other_mRNA	0.9455782312925172
control	91075246-62fc-401f-9f4a-15e73c8e420e	ENST00000642908.1	other_mRNA	0.8928571428571429
control	a8f89b36-c91b-495f-81a0-36a39f0e0da2	ENST00000642908.1	other_mRNA	0.9200680272108844
control	c9e20fff-8688-4e1f-ab52-4e6a4c913506	ENST00000642908.1	other_mRNA	0.9523809523809524
control	a9f24d40-45f4-4536-b708-32c52745897b	ENST00000642908.1	other_mRNA	0.9370748299319728
control	0d8c39b5-c480-447a-8920-24385d91e0f1	ENST00000642908.1	other_mRNA	0.935374149659864
control	cda475bc-65a8-49d2-8a51-5252236d8575	ENST00000642908.1	other_mRNA	0.8639455782312925
control	e421eb2a-625e-42dc-95f0-6869f0fedc98	ENST00000642908.1	other_mRNA	0.9472789115646258
control	20c50a0c-369b-44f2-9925-a9e82266d1ca	ENST00000642908.1	other_mRNA	0.9336734693877552
control	1305809a-8dc2-4647-b031-99bce3d30ea2	ENST00000642908.1	other_mRNA	0.9149659863945578
control	1b6df360-f05b-4c19-98ef-70a2a58394e7	ENST00000642908.1	other_mRNA	0.8979591836734694
control	68f3ea32-041b-4b42-8463-17e024e1f4db	ENST00000642908.1	other_mRNA	0.91156462585034
control	bc9dcf36-92a4-4394-b2ca-ae22091263d3	ENST00000642908.1	other_mRNA	0.9285714285714286
control	484ea454-351e-4f2f-98d2-a051ed5ff3fe	ENST00000642908.1	other_mRNA	0.9132653061224488
control	42e0aadd-d4fc-4342-a7bb-6ae1ed04048d	ENST00000642908.1	other_mRNA	0.8996598639455783
control	dd431682-79fa-44a4-9629-ef34603e527e	ENST00000642908.1	other_mRNA	0.9438775510204082
control	0685cc74-2b95-47f9-a8cc-4a669b4c1c80	ENST00000642908.1	other_mRNA	0.9370748299319728
control	310bd8a5-5432-43a0-a47d-f8d5881adc34	ENST00000642908.1	other_mRNA	0.9319727891156464
control	37ae56ca-57d6-4c7a-89b5-396e386210ec	ENST00000642908.1	other_mRNA	0.7670068027210885
control	16713e68-68e4-4bc4-ac94-5a3a76b15ac1	ENST00000642908.1	other_mRNA	0.923469387755102
control	c96ec92d-6b0b-465b-ad0b-ab31d134bae6	ENST00000642908.1	other_mRNA	0.9200680272108844
control	554d8cbd-ae0f-4a91-a7ee-c4fccf47e096	ENST00000642908.1	other_mRNA	0.3758503401360544
control	d3ab2c7b-5802-4a2d-b677-1361eae86610	ENST00000642908.1	other_mRNA	0.923469387755102
control	d9bedfc7-b338-4640-8671-a8d249f89465	ENST00000642908.1	other_mRNA	0.923469387755102
control	2a637874-9c01-4579-b7fb-3e8b15040043	ENST00000642908.1	other_mRNA	0.9149659863945578
control	490cfb2e-5686-48cd-bf06-ed580dc6158c	ENST00000642908.1	other_mRNA	0.9200680272108844
control	8a4bc7f9-7856-4bdc-8d30-c1d135962a84	ENST00000642908.1	other_mRNA	0.9319727891156464
control	e69e62d0-4fb1-4377-b518-d9a045ff8da8	ENST00000642908.1	other_mRNA	0.7278911564625851
control	640276dc-2266-43cd-ab4e-b019c1c8f9da	ENST00000642908.1	other_mRNA	0.9438775510204082
control	c37d2944-1d9d-4b9b-8c90-acdcc4ebdca1	ENST00000642908.1	other_mRNA	0.9404761904761904
control	6a5e5bbc-d6f2-4f36-b5e1-1ac093410057	ENST00000642908.1	other_mRNA	0.9166666666666666
control	21ee8f29-cdf3-4225-bca8-0cc97c81e039	ENST00000642908.1	other_mRNA	0.7789115646258503
control	1bb7f624-2d41-4ee0-b377-3dbad8360a4d	ENST00000642908.1	other_mRNA	0.9370748299319728
control	88b328e4-d808-40e1-8d85-3fe0146e504f	ENST00000642908.1	other_mRNA	0.9098639455782312
control	d10beb08-ac7c-4fb9-89ec-169d6bb554e4	ENST00000642908.1	other_mRNA	0.9302721088435374
control	cd74aa4d-f5da-43d3-8280-599603e5f3bd	ENST00000642908.1	other_mRNA	0.9251700680272108
control	e36c3e62-8c40-493b-a821-1b23e7bcb76a	ENST00000642908.1	other_mRNA	0.923469387755102
control	9216c4de-bb56-489a-b8d2-db25272362c4	ENST00000642908.1	other_mRNA	0.9217687074829932
control	6a4c28b2-7de7-4a68-8884-5cc1980d31e5	ENST00000642908.1	other_mRNA	0.935374149659864
control	91c980fa-f8e7-4e04-95e7-393a235542d2	ENST00000642908.1	other_mRNA	0.935374149659864
control	0c4fc062-fe8b-4482-ae62-d15b24a55acf	ENST00000642908.1	other_mRNA	0.9285714285714286
control	5daaff34-47e7-4612-b1ca-a5673bcb4249	ENST00000642908.1	other_mRNA	0.903061224489796
control	3c24c6cd-9f16-43a0-9eb0-b4d7095843dc	ENST00000642908.1	other_mRNA	0.8061224489795918
control	86e48e22-5ca7-497f-947f-e5d1959289ae	ENST00000642908.1	other_mRNA	0.8758503401360545
control	dac6b63a-098d-4763-bce6-33b23e3db90a	ENST00000642908.1	other_mRNA	0.272108843537415
control	2e6e4f22-cd2d-46d7-a57b-9f6fea08a276	ENST00000642908.1	other_mRNA	0.9370748299319728
control	b6a02c7d-a74c-4e49-9b96-42544c1537e5	ENST00000642908.1	other_mRNA	0.9251700680272108
control	9eea1182-454b-414e-959a-84335498c3f1	ENST00000642908.1	other_mRNA	0.7738095238095238
control	126a907e-6f86-48a1-881e-d45c12065e51	ENST00000642908.1	other_mRNA	0.9081632653061223
control	9164ae10-1aa1-40ce-93be-5e95eb528ff3	ENST00000642908.1	other_mRNA	0.9319727891156464
control	3fc56b40-0c5d-4d66-9fa6-a1ec9becb5b0	ENST00000642908.1	other_mRNA	0.9319727891156464
control	d30fd310-a9df-4f31-9c20-9d388767f5b7	ENST00000642908.1	other_mRNA	0.27721088435374147
control	beb451e5-1788-4f14-a791-b5c2f8ee3534	ENST00000642908.1	other_mRNA	0.9285714285714286
control	79e0f3f9-9e63-44c5-b38b-13febf91c4c2	ENST00000642908.1	other_mRNA	0.9506802721088436
control	daf90fe4-ba2b-46cc-82fb-c4bd1766e7c0	ENST00000642908.1	other_mRNA	0.4557823129251701
control	f74daef8-1596-427f-b1e0-9d3bb6a179cb	ENST00000642908.1	other_mRNA	0.9183673469387756
control	9722b1d0-7058-41a0-8208-ac01965d87b3	ENST00000642908.1	other_mRNA	0.9200680272108844
control	85466ba0-da7b-4922-be66-ec1dd8aa5a94	ENST00000642908.1	other_mRNA	0.8503401360544217
control	646e02ca-03ff-4eb5-9144-938d918a53e5	ENST00000642908.1	other_mRNA	0.8996598639455783
control	94b20990-3d58-4e2b-805b-817845d04e0f	ENST00000642908.1	other_mRNA	0.8690476190476191
control	069bc569-ed74-4bc2-9b09-3438c57f8f7c	ENST00000642908.1	other_mRNA	0.891156462585034
control	4b50f2e8-69b1-4827-abd3-c85b1fe95a02	ENST00000642908.1	other_mRNA	0.9183673469387756
control	4d0bf03e-49eb-4ddf-9775-f905cd947b8c	ENST00000642908.1	other_mRNA	0.9438775510204082
control	f5f3a147-0d35-4763-9bdb-4c9f24caeaf3	ENST00000642908.1	other_mRNA	0.8724489795918368
control	43dd4cdb-edf4-4928-ac58-5c36417a97c2	ENST00000642908.1	other_mRNA	0.7976190476190477
control	e9954600-dbb9-41ca-bb51-0bfc51a10442	ENST00000642908.1	other_mRNA	0.9625850340136054
control	486981ec-efc7-43c1-b097-69d9829a06fd	ENST00000642908.1	other_mRNA	0.8605442176870748
control	ff63a8c1-a4d4-4f20-901e-33cd84723b8c	ENST00000642908.1	other_mRNA	0.9438775510204082
control	c6c11da8-6d32-4766-980e-21bb6810ba38	ENST00000642908.1	other_mRNA	0.9183673469387756
control	f2047797-526b-4235-bf9a-81ac4093391f	ENST00000642908.1	other_mRNA	0.9455782312925172
control	5e4a123e-e7e7-4cb3-808b-760956e873bf	ENST00000642908.1	other_mRNA	0.923469387755102
control	f116de97-3e5c-4d1c-b192-f2bf59022110	ENST00000642908.1	other_mRNA	0.8435374149659864
control	a647d49e-86d8-4c06-9d63-31662c8e8328	ENST00000642908.1	other_mRNA	0.9438775510204082
control	bd665896-0259-4e6a-bca9-7586551951be	ENST00000642908.1	other_mRNA	0.9336734693877552
control	da4ab7ab-eb70-46d2-b9fb-6cfb87dd9b48	ENST00000642908.1	other_mRNA	0.9319727891156464
control	a33ce0d2-e48c-4952-8a4c-f085b522a1a1	ENST00000397426.5	other_mRNA	0.9427966101694916
control	e1a684a3-f4f9-46f7-8218-916fe0796bb8	ENST00000397426.5	other_mRNA	0.263771186440678
control	b02a4637-dc36-4fd4-b4d3-39ae172151ad	ENST00000397426.5	other_mRNA	0.8951271186440678
control	46227b06-5cd7-4de1-bb96-5baea18e22ee	ENST00000397426.5	other_mRNA	0.9295550847457628
control	760eb805-6c6d-4a53-aad8-c88c6d8707ca	ENST00000397426.5	other_mRNA	0.2648305084745763
control	ed779c08-4842-45f6-88a6-d346019c1ace	ENST00000397426.5	other_mRNA	0.9242584745762712
control	73a53219-0d82-4500-b5f0-32bec7052aee	ENST00000397426.5	other_mRNA	0.9141949152542372
control	a7cbbc26-c331-4bc6-8d47-60e4b92ae1d5	ENST00000397426.5	other_mRNA	0.14671610169491525
control	c111a35a-4b0c-4f8f-b387-b1a32c58ebf1	ENST00000397426.5	other_mRNA	0.9247881355932204
control	ae9a0571-b362-43e8-94b6-fcc9c739bdeb	ENST00000397426.5	other_mRNA	0.7240466101694916
control	d2f36ed6-f975-4097-b189-45d922b58814	ENST00000397426.5	other_mRNA	0.909957627118644
control	b8eb8d40-d396-4633-b640-324106dfc64c	ENST00000397426.5	other_mRNA	0.6753177966101694
control	96824629-41f0-484e-8dee-ccce9579dcd7	ENST00000397426.5	other_mRNA	0.6896186440677966
control	a0cec66f-6b91-4ed2-ab52-71f30586328c	ENST00000397426.5	other_mRNA	0.06779661016949153
control	bfa5777e-fc7b-4b5b-bef0-0012df7c337d	ENST00000397426.5	other_mRNA	0.9390889830508474
control	b24153f6-1ebc-492c-a70c-570ffc36ba53	ENST00000397426.5	other_mRNA	0.944385593220339
control	a1c6eab5-99c2-456f-b09f-da02c9ffa89b	ENST00000397426.5	other_mRNA	0.9014830508474576
control	52ad2428-9d36-477c-96bf-74caf99ebcf5	ENST00000397426.5	other_mRNA	0.9274364406779662
control	d38d0e01-6da7-4a19-ae28-fc33b5f41f6d	ENST00000397426.5	other_mRNA	0.9020127118644068
control	df76d8ed-8baf-4e0d-bff3-b5667edad5cf	ENST00000397426.5	other_mRNA	0.916843220338983
control	6ccca78f-b249-43d8-a1aa-706e8d13436d	ENST00000397426.5	other_mRNA	0.9179025423728814
control	3293f094-f0c6-428d-a0a5-f8ac7c01aa41	ENST00000397426.5	other_mRNA	0.683792372881356
control	6ffbd65b-1d32-4cca-90f4-855503a6eb30	ENST00000397426.5	other_mRNA	0.2907838983050847
control	5aebe60f-e506-4faa-83e4-4c4a2bf59c39	ENST00000397426.5	other_mRNA	0.7997881355932204
control	ccf9b5bc-0566-4af7-95be-c5f47ac8dd44	ENST00000397426.5	other_mRNA	0.12076271186440678
control	c4a75b8a-232b-4166-9654-8abd5ee76152	ENST00000397426.5	other_mRNA	0.9465042372881356
control	7e2ceba9-68ac-4d63-89a5-790d5873ae72	ENST00000397426.5	other_mRNA	0.9242584745762712
control	b2cac7fd-212b-4ae7-b235-b5f5ecaa14e1	ENST00000397426.5	other_mRNA	0.3045550847457627
control	9baf8c79-1955-47a8-8913-d92863902436	ENST00000397426.5	other_mRNA	0.8172669491525424
control	928ab821-e69e-4111-b745-871b22cdea59	ENST00000397426.5	other_mRNA	0.573093220338983
control	eb8773ec-cc20-41a6-9e90-5ffb5df78def	ENST00000397426.5	other_mRNA	0.941207627118644
control	272ea50c-4a98-4f14-b7f9-fac9b03b4b9e	ENST00000397426.5	other_mRNA	0.2807203389830508
control	52a15a30-9c0c-4b75-8bf7-7835f953ee29	ENST00000397426.5	other_mRNA	0.9194915254237288
control	156aa2e5-30b3-4cc7-b6b8-7920248ed663	ENST00000397426.5	other_mRNA	0.9295550847457628
control	a5a4653a-0d4f-45c2-94e7-fe2c23d8ec67	ENST00000397426.5	other_mRNA	0.9115466101694916
control	da6e497d-3188-4194-97dd-f74ea4c01ec8	ENST00000397426.5	other_mRNA	0.8686440677966102
control	08f7f0aa-c0af-43a0-93c5-75a7777b62a2	ENST00000397426.5	other_mRNA	0.9380296610169492
control	d0acf731-349e-407d-a920-f381bd1baf37	ENST00000321358.12	other_mRNA	0.4827123195703256
control	a0e21cfd-8357-4d9a-b4c5-2886c3748e62	ENST00000321358.12	other_mRNA	0.1148036253776435
control	de14638d-2504-489f-b668-1036b8ca2fe9	ENST00000321358.12	other_mRNA	0.44008056394763345
control	79aa0cc2-b128-4a61-9aac-d6ab93023b9a	ENST00000321358.12	other_mRNA	0.31453507888553206
control	fa2bd9e1-2bc7-4ac2-abfd-2e0feaa3da0e	ENST00000321358.12	other_mRNA	0.16884860691507217
control	c6e7b633-c311-4070-9282-dc951c8c6cea	ENST00000321358.12	other_mRNA	0.48170527022490767
control	7c5c7a0b-1b8d-4b70-b980-7da926e9bdec	ENST00000321358.12	other_mRNA	0.2823094998321584
control	f15f5c47-acb4-4020-95ac-dfa45c53c383	ENST00000321358.12	other_mRNA	0.1819402484055052
control	58189bef-efd0-4847-aaa6-97db80d17f53	ENST00000321358.12	other_mRNA	0.32997650218194025
control	ef423d8f-9798-46b1-88dd-c8e4750e0d89	ENST00000321358.12	other_mRNA	0.40114132259147367
control	cc60dd0b-94ff-4322-bccd-d0c343c2616b	ENST00000321358.12	other_mRNA	0.14031554212823094
control	6fc789c3-f715-4eb6-a900-e3c3c5a9599a	ENST00000321358.12	other_mRNA	0.3319906008727761
control	4d70305e-55b0-42a7-a2ce-eb1056d99c9b	ENST00000321358.12	other_mRNA	0.4867405169519973
control	97c9a726-057d-4b6b-96a3-cf34ec3e3a1e	ENST00000321358.12	other_mRNA	0.48808324941255454
control	e9ca50b9-b882-4718-9ff9-31d36e3e2051	ENST00000321358.12	other_mRNA	0.38133601879825446
control	343d3cef-0821-4ded-981c-a4437d4cde11	ENST00000321358.12	other_mRNA	0.4796911715340718
control	2a4b2545-e0d5-4b4c-a52a-b2c5fa297ce1	ENST00000321358.12	other_mRNA	0.38905673044645855
control	bfcae555-5a1a-42a6-8520-a2602ddd064c	ENST00000321358.12	other_mRNA	0.4702920443101712
control	c87be852-ccc3-4b6f-9709-d61ae346dc4c	ENST00000321358.12	other_mRNA	0.19536757301107752
control	d712f6fe-98b8-4c12-937d-f3f06e40468a	ENST00000321358.12	other_mRNA	0.4743202416918429
control	2f4040f1-5e77-4b07-ab1a-ff03def97efa	ENST00000321358.12	other_mRNA	0.2836522322927157
control	071fcfde-a8cf-46c1-8fcf-a0be980691aa	ENST00000321358.12	other_mRNA	0.12890231621349446
control	47b39555-9479-4333-9507-97482f71b08b	ENST00000321358.12	other_mRNA	0.23363544813695872
control	1b839a8f-9841-4d92-b4ef-e18186465109	ENST00000321358.12	other_mRNA	0.482040953340047
control	818321c5-d77f-4a8e-bacb-62f44e7ffa4f	ENST00000321358.12	other_mRNA	0.47129909365558914
control	04802eae-0a19-419e-8895-bc182548bcae	ENST00000321358.12	other_mRNA	0.49076871433366903
control	a2f37dc4-ca85-40ba-8a1e-40206c8ac9bf	ENST00000321358.12	other_mRNA	0.13259483048002685
control	07d0034c-930e-45be-b976-25e354f3b7d7	ENST00000321358.12	other_mRNA	0.1386371265525344
control	a9efe266-829a-4bbd-943e-b0d77667b7c2	ENST00000321358.12	other_mRNA	0.2745887881839543
control	61cb5872-4954-4366-bfca-42f9d151d922	ENST00000321358.12	other_mRNA	0.4840550520308829
control	c8a14285-572e-4f75-b944-0736eabb9256	ENST00000321358.12	other_mRNA	0.3554884189325277
control	b2953b9c-4dfb-4317-9494-5aa52394676f	ENST00000321358.12	other_mRNA	0.4813695871097684
control	c43f4535-0cfe-44a2-8f27-6f9c9668302b	ENST00000321358.12	other_mRNA	0.1537428667338033
control	7606933d-2fa2-4344-b5ad-491bb50b561f	ENST00000321358.12	other_mRNA	0.24001342732460557
control	f4078e72-cf9e-4ec5-b90f-2782c16a69d1	ENST00000321358.12	other_mRNA	0.22625041960389392
control	cd102bb4-0ab7-4b10-9a75-69a1bc63fc00	ENST00000321358.12	other_mRNA	0.4756629741524001
control	1aac09d8-c7d9-4ed6-ae2b-007744c72b82	ENST00000321358.12	other_mRNA	0.47499160792212153
control	a0736650-e0d5-476e-b566-d8dcac3a170a	ENST00000321358.12	other_mRNA	0.3950990265189661
control	4f10ae9f-c1ad-4f5a-909f-2af2988819e4	ENST00000321358.12	other_mRNA	0.486404833836858
control	6b0ddd82-234e-47f7-b2fc-44937c1315b1	ENST00000321358.12	other_mRNA	0.4773413897280967
control	e06fb5b2-95dd-407a-8f2e-04b31d9c6d9a	ENST00000321358.12	other_mRNA	0.4790198053037932
control	90934832-9f6d-44ad-8a8f-a09cf201db68	ENST00000321358.12	other_mRNA	0.35750251762336355
control	d75a6db8-fc3e-4fd3-bbe2-1e3273fc64a9	ENST00000321358.12	other_mRNA	0.4827123195703256
control	c913e72d-d1c9-47f2-a162-81b5f916c9a4	ENST00000321358.12	other_mRNA	0.2114803625377643
control	c3625f6d-1687-41af-88a3-07b8786e0ae6	ENST00000321358.12	other_mRNA	0.4222893588452501
control	77d84964-2760-43c9-b3d9-264b268b5b10	ENST00000321358.12	other_mRNA	0.4937898623699228
control	a0bdd1e7-6a37-454d-926b-fdef48a8de69	ENST00000321358.12	other_mRNA	0.2685464921114468
control	0d4f3f2c-5d56-404a-bbe5-730b98c95461	ENST00000321358.12	other_mRNA	0.4837193689157435
control	3b8c00da-4bf1-4064-8e43-418bf17cb5f8	ENST00000321358.12	other_mRNA	0.36958710976837866
control	f2d05313-dfa0-4a59-9deb-3034e8c7f499	ENST00000321358.12	other_mRNA	0.1309164149043303
control	32e5d411-84cd-4c38-bfdf-06810b6b5d9a	ENST00000321358.12	other_mRNA	0.3162134944612286
control	7b953377-700e-467f-842b-a9c737b17e02	ENST00000321358.12	other_mRNA	0.1772406847935549
control	3162808f-801d-4607-a409-9bb4e31376ea	ENST00000321358.12	other_mRNA	0.477677072843236
control	15a8dcbd-3056-447d-bdf4-f60beda0cfa9	ENST00000321358.12	other_mRNA	0.4384021483719369
control	99e38ef6-e1bb-4f0b-8119-318c58dcf4ba	ENST00000321358.12	other_mRNA	0.16045652903658947
control	13aaa92f-5576-40d9-bb70-2ac3e8bc2840	ENST00000251453.8	other_mRNA	0.8256735340729001
control	442e7b4f-04ca-4dcf-af2a-4e5cd69b1cc4	ENST00000251453.8	other_mRNA	0.8351822503961965
control	659978fd-f5ab-49e1-9f16-dc3facd91df0	ENST00000251453.8	other_mRNA	0.6465927099841522
control	f6edf122-7d7e-48ec-89c8-1c68d95d420b	ENST00000251453.8	other_mRNA	0.8351822503961965
control	0f6bdfd5-fe38-4c0a-82c6-b522d24ea76d	ENST00000251453.8	other_mRNA	0.5198098256735341
control	8d1c485d-50dd-4c76-85af-cd19098db504	ENST00000251453.8	other_mRNA	0.8114104595879557
control	bcd26a4a-7bc0-41a6-be01-366d20b371b4	ENST00000251453.8	other_mRNA	0.722662440570523
control	a12136a1-f46a-4cf3-a190-ebda64a0f94e	ENST00000251453.8	other_mRNA	0.8431061806656102
control	cfc05b46-72f5-4b6f-8abd-20e432e5591b	ENST00000251453.8	other_mRNA	0.8161648177496038
control	481f2c6d-0bf6-4a75-8628-50d10067c462	ENST00000251453.8	other_mRNA	0.8288431061806656
control	3463da47-7657-4fbc-b544-117ea8d77dc5	ENST00000251453.8	other_mRNA	0.8320126782884311
control	08f98d21-24e2-415c-8233-d4b93f965166	ENST00000251453.8	other_mRNA	0.8098256735340729
control	7a1d8200-1457-40dd-bb3e-822579d049d6	ENST00000251453.8	other_mRNA	0.22503961965134703
control	d26ff6f1-91b7-4308-9930-7deb9fa9c73d	ENST00000251453.8	other_mRNA	0.9508716323296356
control	b799f288-d7f2-46c4-b4a2-445d55b489fe	ENST00000251453.8	other_mRNA	0.6576862123613312
control	eff0a334-299b-4ada-aaf9-77e7c5c390fb	ENST00000251453.8	other_mRNA	0.8478605388272583
control	93af8958-fbc4-4e29-821b-44f31e661f3e	ENST00000251453.8	other_mRNA	0.8177496038034865
control	4b93e157-0494-4161-a5be-6960fc7b1829	ENST00000251453.8	other_mRNA	0.8367670364500792
control	5568bf57-7fc0-462f-902e-2967e4eb4b23	ENST00000251453.8	other_mRNA	0.8098256735340729
control	209b8d49-bdb8-44b8-8a73-8e3926da269d	ENST00000251453.8	other_mRNA	0.29160063391442154
control	35f82d76-4081-4a1e-a05d-aa5ea78edfc7	ENST00000251453.8	other_mRNA	0.8161648177496038
control	ad3c6dc6-635a-494f-bcdb-13151ad8455e	ENST00000251453.8	other_mRNA	0.8335974643423137
control	daaade0c-5bd7-45ae-8343-6b71dee3e7a6	ENST00000251453.8	other_mRNA	0.8367670364500792
control	4e20f2dd-6108-4885-9a0f-d2592b89fb3e	ENST00000251453.8	other_mRNA	0.7955625990491284
control	cb905f60-523d-4e8e-93f4-f5fe262398ff	ENST00000251453.8	other_mRNA	0.7416798732171157
control	24850029-f4f8-4892-a5b2-a6c28dcb8c33	ENST00000251453.8	other_mRNA	0.6259904912836767
control	dab7b3a2-8642-449f-a4e0-f93e239f4290	ENST00000251453.8	other_mRNA	0.8177496038034865
control	865c4b04-d361-4077-ae06-2be7edba1512	ENST00000251453.8	other_mRNA	0.8050713153724247
control	9f7f95e6-49a9-4ed1-b5a2-2dd7570c1708	ENST00000251453.8	other_mRNA	0.7781299524564184
control	fa094291-b04d-4385-a0c8-1b7e156c5772	ENST00000251453.8	other_mRNA	0.6450079239302694
control	460e4b85-06db-4b25-bcbf-cdecd3779a79	ENST00000251453.8	other_mRNA	0.6687797147385103
control	ce3fcf79-8d46-46fb-98e4-9048f5819ba4	ENST00000251453.8	other_mRNA	0.8177496038034865
control	3533292c-bc9d-4756-978f-5af6a7cf91dc	ENST00000251453.8	other_mRNA	0.820919175911252
control	b9e0d198-828e-4eaa-b701-9d3750b3aeb3	ENST00000251453.8	other_mRNA	0.8082408874801902
control	8bed7487-b4f0-4b02-9e6c-8ce5ef310c3a	ENST00000251453.8	other_mRNA	0.3787638668779715
control	913dfc23-3c74-4161-97f0-b1caf767af0a	ENST00000251453.8	other_mRNA	0.8003169572107766
control	4ef7bc91-eec9-424d-9eb6-c4b1ea493877	ENST00000251453.8	other_mRNA	0.7432646592709984
control	109d4fc5-1b56-4fb0-b941-07e136cd6160	ENST00000251453.8	other_mRNA	0.8193343898573693
control	cfe76204-0e2b-40f7-b0b0-48180d47e232	ENST00000251453.8	other_mRNA	0.786053882725832
control	1d57d2cf-3e06-40ed-a164-27aeae944219	ENST00000251453.8	other_mRNA	0.6212361331220285
control	f7ce68a0-39fa-40e1-8aa8-8c7065cb680a	ENST00000259254.9	other_mRNA	0.949901768172888
control	7a55528b-ee80-4d08-8d38-dcfd0a68f97b	ENST00000259254.9	other_mRNA	0.9430255402750491
control	fb1f1156-8ad8-47cd-8400-a8a1bf18a7e0	ENST00000259254.9	other_mRNA	0.8939096267190569
control	01662e67-da44-4d5a-8b64-195bc6e40170	ENST00000259254.9	other_mRNA	0.9204322200392928
control	564fefe6-fbce-4af7-8483-a820751cdf2f	ENST00000259254.9	other_mRNA	0.93811394891945
control	fbe9678b-0f42-4a2d-bdb4-73bfd65bd55e	ENST00000259254.9	other_mRNA	0.3094302554027505
control	982a1379-3689-422d-94e9-2c3855a2c494	ENST00000259254.9	other_mRNA	0.3703339882121807
control	091b74b0-23c1-4aa6-8d9b-dbb41370cb47	ENST00000259254.9	other_mRNA	0.3231827111984283
control	3be4fdd2-7f56-4c8f-9495-4a1e40e9837f	ENST00000259254.9	other_mRNA	0.9518664047151276
control	c941132b-80c2-4e46-acc6-ff9a03fcd11e	ENST00000259254.9	other_mRNA	0.7858546168958742
control	7187a906-cb5d-485c-9377-7e8bdf536753	ENST00000259254.9	other_mRNA	0.9204322200392928
control	abdf8d2f-6bb2-4c67-9115-715bf0fa7a85	ENST00000259254.9	other_mRNA	0.9400785854616897
control	e4375616-8636-44e1-a5ca-590914dae5fb	ENST00000259254.9	other_mRNA	0.8644400785854617
control	0c33f13f-8d69-4b93-bca3-bf5d6b1c7aec	ENST00000259254.9	other_mRNA	0.18762278978389
control	170168f9-cc98-40f3-9573-8c4329992ed5	ENST00000259254.9	other_mRNA	0.8261296660117878
control	fc008542-a076-4ce0-a597-8a7b5385eced	ENST00000259254.9	other_mRNA	0.4194499017681729
control	7b1befe5-f033-4e6c-9e13-0bbd6778a94b	ENST00000259254.9	other_mRNA	0.8919449901768173
control	21108513-db50-4650-8078-a8cd58b83539	ENST00000259254.9	other_mRNA	0.9361493123772102
control	bf0b13bd-4c5b-4d39-b9c9-a3617ec0f50b	ENST00000259254.9	other_mRNA	0.1650294695481336
control	13017b69-14bf-46bc-9750-7dc64571f381	ENST00000259254.9	other_mRNA	0.7043222003929273
control	d6567efd-5488-4a3f-8696-1ab59bbefcfa	ENST00000259254.9	other_mRNA	0.9302554027504912
control	3ed0fdf2-cf53-4641-9edc-05857c761af6	ENST00000259254.9	other_mRNA	0.399803536345776
control	e5f22c0a-ce69-43d7-99b0-ff347735cd99	ENST00000259254.9	other_mRNA	0.912573673870334
control	401bf977-b1fd-4c39-8e60-3907d4daee2b	ENST00000259254.9	other_mRNA	0.5952848722986247
control	6d0fc896-df23-43da-af6a-4dadf63fd16f	ENST00000259254.9	other_mRNA	0.9214145383104124
control	20e34ed5-a7bb-48e7-a9ae-8beec39eafec	ENST00000259254.9	other_mRNA	0.9322200392927308
control	f13e55c4-037b-4dbc-8c08-dbaa020c04b1	ENST00000259254.9	other_mRNA	0.931237721021611
control	1fe88070-5631-4914-951f-7de9d09429ac	ENST00000259254.9	other_mRNA	0.8280943025540275
control	110adc1a-346a-46c1-b82b-6efdd2cfa8f8	ENST00000259254.9	other_mRNA	0.944007858546169
control	7acd7723-c47f-4296-b5bf-045e431ff420	ENST00000259254.9	other_mRNA	0.8005893909626719
control	13a30c52-f106-4347-b1de-13a535cbad43	ENST00000259254.9	other_mRNA	0.31728880157170924
control	4980c457-df83-43d8-a8ee-c1839ad5ecd8	ENST00000259254.9	other_mRNA	0.762278978388998
control	72ddda28-0d10-4d31-a8a3-50027167b860	ENST00000259254.9	other_mRNA	0.8889980353634578
control	192a3f0d-0836-40a6-b2e7-2a4a5ca739a8	ENST00000259254.9	other_mRNA	0.3516699410609037
control	9754b0e1-c14e-4d47-80e7-d321b6dfac11	ENST00000259254.9	other_mRNA	0.2269155206286837
control	16c3374d-7220-4540-b55e-fc63db4cef90	ENST00000259254.9	other_mRNA	0.8713163064833006
control	b21e1758-bb8b-42fb-b3e3-6b01dca3caab	ENST00000259254.9	other_mRNA	0.962671905697446
control	d0c6182a-359a-4147-8b7a-936ee04a2e8f	ENST00000259254.9	other_mRNA	0.912573673870334
control	7fe6afed-9eb8-4824-886b-fcca190ac390	ENST00000259254.9	other_mRNA	0.5049115913555993
control	3b90de0e-5bc4-406f-99fb-99dba3304f68	ENST00000259254.9	other_mRNA	0.9548133595284872
control	50637811-9ee2-4d6a-b5fc-7e668ab87e91	ENST00000259254.9	other_mRNA	0.9263261296660118
control	f2c327e5-a9a6-4f52-bc24-2ff7748ea890	ENST00000259254.9	other_mRNA	0.9459724950884086
control	d0d273e3-1765-4f97-b316-e8034130e3b1	ENST00000259254.9	other_mRNA	0.9302554027504912
control	edddfcca-6f7e-4730-93c3-c2de38f9d810	ENST00000259254.9	other_mRNA	0.3418467583497053
control	2664f7f6-330b-4942-9ea4-7bd1e1749853	ENST00000259254.9	other_mRNA	0.93811394891945
control	6bb18929-74c8-44ee-9391-8e40af5e2e07	ENST00000259254.9	other_mRNA	0.924361493123772
control	4f486498-4d09-4207-a949-05d5ab21b9ac	ENST00000259254.9	other_mRNA	0.8280943025540275
control	7923498b-43d9-458e-8b3e-ef73bdef5b49	ENST00000259254.9	other_mRNA	0.9292730844793712
control	303876b8-fca2-4f21-9aa0-fec2795646b3	ENST00000259254.9	other_mRNA	0.9410609037328096
control	eb0f72bb-f229-4504-ab96-eec068cf3b37	ENST00000259254.9	other_mRNA	0.14931237721021612
control	5c971f67-0e44-4a42-b246-d9e2d4c9b4ec	ENST00000259254.9	other_mRNA	0.9204322200392928
control	e3c260dd-cf57-4f29-8961-b21b60c8a220	ENST00000259254.9	other_mRNA	0.362475442043222
control	9af6240c-dc27-4a1b-8d77-99e97da6954c	ENST00000259254.9	other_mRNA	0.35461689587426326
control	0a7f7c30-8b81-461a-bcd6-41a6d4b58468	ENST00000259254.9	other_mRNA	0.9292730844793712
control	539b40cd-1c57-4ad2-96be-35f1f818b8a4	ENST00000259254.9	other_mRNA	0.8035363457760314
control	03aa45f1-9f97-43de-b2cc-5552497874a4	ENST00000259254.9	other_mRNA	0.9263261296660118
control	3e050565-805a-49e2-948a-dc6c9585adeb	ENST00000259254.9	other_mRNA	0.18172888015717092
control	8c6d771d-5a99-4e7b-8ab9-e6669a0480b5	ENST00000259254.9	other_mRNA	0.7907662082514735
control	bc22b25c-aca1-43e9-945f-a75b87b59c81	ENST00000259254.9	other_mRNA	0.15717092337917485
control	f29f6ab7-1e62-4f27-9063-26d412077cbd	ENST00000259254.9	other_mRNA	0.9469548133595284
control	ed722c4f-58f0-42e5-8e57-f276a80790f0	ENST00000259254.9	other_mRNA	0.2730844793713163
control	76871549-0467-4d8b-8fcf-22d6ceac2c04	ENST00000259254.9	other_mRNA	0.9469548133595284
control	a2920be2-73c3-4b35-8bf4-62a03580da37	ENST00000259254.9	other_mRNA	0.8035363457760314
control	559405e0-934f-4e9c-b661-205564d0e2a8	ENST00000259254.9	other_mRNA	0.9322200392927308
control	98592009-e48d-414e-a1e4-803cfcf83d0b	ENST00000259254.9	other_mRNA	0.16208251473477406
control	818d3994-b5f2-40b0-b8a0-9a4c2372a1a0	ENST00000259254.9	other_mRNA	0.9332023575638508
control	9959a7f3-cb8b-493f-a978-71ff696dabfc	ENST00000259254.9	other_mRNA	0.8801571709233792
control	4ac1ef5e-d9d6-45b1-9739-4853a9d14517	ENST00000259254.9	other_mRNA	0.44204322200392926
control	b7d5595f-a35d-475b-986d-62d967c6e1db	ENST00000259254.9	other_mRNA	0.9292730844793712
control	3249bf4a-9a66-4e1d-8e73-fc4a5ec51ee3	ENST00000259254.9	other_mRNA	0.843811394891945
control	7d553df7-883d-4580-b85f-ed02e4cb3900	ENST00000259254.9	other_mRNA	0.9400785854616897
control	af274007-e611-47b5-be77-979ec67145b8	ENST00000259254.9	other_mRNA	0.4656188605108055
control	065e8181-331c-4fa2-96ed-d1b867ac5546	ENST00000259254.9	other_mRNA	0.293713163064833
control	66921cbb-5727-4c4e-86ed-dff7673e20bd	ENST00000259254.9	other_mRNA	0.9273084479371316
control	1fd4d03f-782b-46fd-bb85-e8f712f8a022	ENST00000259254.9	other_mRNA	0.8261296660117878
control	357a82ae-c1da-4ba3-bd7c-282715349840	ENST00000259254.9	other_mRNA	0.7220039292730844
control	cc73dd5d-5eee-4132-af24-1b6eb09f9fe1	ENST00000259254.9	other_mRNA	0.7760314341846758
control	b647f858-49fb-49ee-962c-efc134e4cd18	ENST00000259254.9	other_mRNA	0.9322200392927308
control	7804442c-f7e5-45bd-9b8a-79df3d770284	ENST00000259254.9	other_mRNA	0.9302554027504912
control	a20f9337-e009-43da-bb07-d34c203d49ad	ENST00000259254.9	other_mRNA	0.9420432220039292
control	89e62d96-e2b0-4d0d-ad8d-0deb2dc316de	ENST00000259254.9	other_mRNA	0.33988212180746563
control	01f74ad1-b188-4fa3-9ca8-e8fd8129c1ba	ENST00000259254.9	other_mRNA	0.7917485265225933
control	8aaa02b7-03c0-4642-87b8-9eb73f7f0412	ENST00000259254.9	other_mRNA	0.6817288801571709
control	2dce2230-fe69-473e-bec0-4aae40056eb4	ENST00000259254.9	other_mRNA	0.9332023575638508
control	f21abebd-a56c-4327-b756-6860833beaf1	ENST00000259254.9	other_mRNA	0.3025540275049116
control	c0782a1d-6ea0-452b-ba4f-a52a1da081c4	ENST00000259254.9	other_mRNA	0.3349705304518664
control	a64ded18-85f0-4e2b-a320-9cc4a494149c	ENST00000259254.9	other_mRNA	0.9420432220039292
control	0a5f2e80-89de-4a8f-b954-d71ce46dbc24	ENST00000259254.9	other_mRNA	0.1925343811394892
control	9e1f833c-01b4-4673-bdde-b9eff9702946	ENST00000259254.9	other_mRNA	0.9567779960707268
control	4192ae4a-9884-4622-be06-ab5bae69ae2a	ENST00000259254.9	other_mRNA	0.9351669941060904
control	48936e5c-032c-430f-9998-8caf08448f7d	ENST00000259254.9	other_mRNA	0.4361493123772102
control	39cba84b-708a-49b9-8f5d-87ade662af2b	ENST00000259254.9	other_mRNA	0.7337917485265226
control	63fa0296-63e7-4ce4-9d7c-0406e1f09d68	ENST00000259254.9	other_mRNA	0.724950884086444
control	c94a90d3-746f-4169-8cae-867d9d3a3c15	ENST00000259254.9	other_mRNA	0.16011787819253437
control	16b969c6-c4fd-4d13-8e8f-6d80704f2a78	ENST00000259254.9	other_mRNA	0.32612966601178783
control	c3a9331c-06a4-4d9c-b9bc-92a8e1d2a7b6	ENST00000259254.9	other_mRNA	0.27603143418467585
control	5bbef6e3-5e10-48ea-abdf-4d1f08e8c3cf	ENST00000259254.9	other_mRNA	0.26031434184675833
control	35854442-c18e-4154-abc6-108be00c58c6	ENST00000259254.9	other_mRNA	0.9155206286836935
control	54faafcf-96e2-4b92-80db-457f5a96964f	ENST00000259254.9	other_mRNA	0.881139489194499
control	2c57901c-a81a-40eb-8b31-bc2ceaae335c	ENST00000259254.9	other_mRNA	0.900785854616896
control	b4bc31e9-a713-44a0-afc3-9b7e63144cdb	ENST00000259254.9	other_mRNA	0.9263261296660118
control	26e2e0b9-a0fc-4811-bc3f-59e60b0bcd70	ENST00000259254.9	other_mRNA	0.3300589390962672
control	212743d0-dde8-4e92-9715-176cdaaf38d3	ENST00000259254.9	other_mRNA	0.9106090373280944
control	30d622a4-5964-41c8-bdbc-fc15580d139e	ENST00000259254.9	other_mRNA	0.8939096267190569
control	7be02ab6-cf47-4ddf-b799-c8f54f2006be	ENST00000259254.9	other_mRNA	0.343811394891945
control	22c93875-9bac-4520-b7af-703dea9a6dd4	ENST00000259254.9	other_mRNA	0.8831041257367387
control	6b1a1bb4-7917-42ad-bf21-02a4da259886	ENST00000259254.9	other_mRNA	0.3094302554027505
control	445bb744-667a-4db6-999c-e6abb9b78e4a	ENST00000259254.9	other_mRNA	0.19548133595284872
control	37b6daba-283c-4e85-8554-991383b512a0	ENST00000259254.9	other_mRNA	0.6149312377210217
control	23b39d0c-afa4-41f5-96a0-39c14d94707a	ENST00000259254.9	other_mRNA	0.9548133595284872
control	05f9c67e-9d47-4520-8b5b-ce8df6ec3c72	ENST00000259254.9	other_mRNA	0.9056974459724952
control	424e0807-1f0e-42ef-8d84-4c676f47e237	ENST00000259254.9	other_mRNA	0.9410609037328096
control	11f1a399-fa69-40a7-9fe1-2607a7e5f94e	ENST00000259254.9	other_mRNA	0.806483300589391
control	46f1aa7e-4b90-443a-8074-8162c73c68df	ENST00000259254.9	other_mRNA	0.900785854616896
control	b51d307b-993e-4456-a949-8da17881e4bc	ENST00000259254.9	other_mRNA	0.9322200392927308
control	755400dc-d7ef-431f-ba4a-224f32ae990b	ENST00000259254.9	other_mRNA	0.9567779960707268
control	3b1fad74-bbfc-420e-8752-b577a860e4f0	ENST00000259254.9	other_mRNA	0.29862475442043224
control	b7f9baab-7df0-4fcc-a0be-dae5f601a4fe	ENST00000259254.9	other_mRNA	0.4223968565815324
control	488dcd97-9945-4aa1-8072-e48ad58f70e4	ENST00000259254.9	other_mRNA	0.6345776031434185
control	59bc8b78-08c4-46f8-9625-c321654bd4f7	ENST00000259254.9	other_mRNA	0.9292730844793712
control	692b50f5-1479-45be-9142-9533a7f04e2f	ENST00000259254.9	other_mRNA	0.9135559921414538
control	77bb5ab7-e849-4ce4-88a5-c04ae4a1f500	ENST00000259254.9	other_mRNA	0.9430255402750491
control	cbbb1b50-39c4-4a77-af57-8fb1a4021d20	ENST00000259254.9	other_mRNA	0.9410609037328096
control	715e0ca5-e536-4940-ad51-0ebff20e3bfd	ENST00000259254.9	other_mRNA	0.42829076620825146
control	1d612182-81fd-41b7-a8e5-aed134bc88f6	ENST00000259254.9	other_mRNA	0.3418467583497053
control	4589203e-c7ef-4ac9-a8d3-6a3db20cf2ad	ENST00000259254.9	other_mRNA	0.32612966601178783
control	4723fa6d-a76b-4619-8a76-e583f4075a76	ENST00000259254.9	other_mRNA	0.9332023575638508
control	e4aa201a-1be6-4ae6-8fbb-01fb334efb53	ENST00000259254.9	other_mRNA	0.9174852652259332
control	a8fb63db-69d9-4c8c-aacc-5860e4d55e10	ENST00000259254.9	other_mRNA	0.9047151277013752
control	c5763640-e6f4-4366-96fa-dcfacd71c46b	ENST00000259254.9	other_mRNA	0.906679764243615
control	ab189bad-0c2a-4670-9824-6b198ca550da	ENST00000259254.9	other_mRNA	0.9056974459724952
control	49a29f20-3ddd-41f2-a11e-903f85776c44	ENST00000259254.9	other_mRNA	0.9351669941060904
control	2568548e-2132-48c9-8466-33e4613e86ab	ENST00000259254.9	other_mRNA	0.8722986247544204
control	5fe16a30-9d0f-4601-9965-3fd776e163b4	ENST00000259254.9	other_mRNA	0.8467583497053045
control	85c1a87d-7a72-499b-a06e-815620af4158	ENST00000259254.9	other_mRNA	0.4675834970530452
control	07ed8c59-568b-4414-a96b-2216c1406707	ENST00000259254.9	other_mRNA	0.18860510805500985
control	adaaef38-1f1a-4cb3-a2cc-7908e68c84f2	ENST00000259254.9	other_mRNA	0.8968565815324165
control	74931c0f-2bd0-4c12-b428-d1d5652e5034	ENST00000259254.9	other_mRNA	0.5481335952848723
control	27c4ea74-caf5-49b4-bc0d-ce77229d10f8	ENST00000259254.9	other_mRNA	0.3005893909626719
control	2ef3fc61-47b5-4bac-8c84-4e1ebc821468	ENST00000259254.9	other_mRNA	0.4793713163064833
control	94c6d9f7-fe65-4830-ac04-c5bfd8ddacaa	ENST00000259254.9	other_mRNA	0.9194499017681728
control	882cd775-58db-49b6-977e-20fb3ce49acf	ENST00000259254.9	other_mRNA	0.8595284872298625
control	f91bf112-132e-4df2-8be9-82dd2f6bf3a3	ENST00000259254.9	other_mRNA	0.555992141453831
control	3aa83927-6ab7-4ea6-a4f6-0c876b0d443c	ENST00000222308.8	other_mRNA	0.22514619883040937
control	3c615dbe-d266-44cc-bb95-1f08dee5a027	ENST00000222308.8	other_mRNA	0.4339181286549707
control	5bb040bc-b578-4eba-94ea-bbcc63b1eece	ENST00000222308.8	other_mRNA	0.23391812865497075
control	a2d3c4f8-e789-432f-b8f3-f057e8a11506	ENST00000222308.8	other_mRNA	0.1853801169590643
control	9703163e-55d3-497b-be56-da62270b5f97	ENST00000222308.8	other_mRNA	0.6403508771929824
control	5a903636-d9cf-4edb-a81f-1b67cfecafb6	ENST00000222308.8	other_mRNA	0.552046783625731
control	c25074b1-7a9d-4f7e-87c3-cd2b99c32d68	ENST00000222308.8	other_mRNA	0.27134502923976606
control	5ef97330-e7f1-4877-a11b-3f0f74552aec	ENST00000222308.8	other_mRNA	0.1087719298245614
control	9eff248d-de13-42d6-8dbc-030d2031d755	ENST00000222308.8	other_mRNA	0.5210526315789473
control	c98ad045-f856-4598-8565-90f500b56c39	ENST00000222308.8	other_mRNA	0.412280701754386
control	65d49c72-667d-44b0-8c40-fe08ccd17215	ENST00000222308.8	other_mRNA	0.48771929824561405
control	8b54144e-b2db-4bc6-876e-ead904058e27	ENST00000222308.8	other_mRNA	0.8573099415204678
control	fb3b59a6-b3f4-4be8-ac54-308e2d78c70f	ENST00000222308.8	other_mRNA	0.9
control	9a9c0a48-7b2f-4a7f-9259-7e6729ac9fef	ENST00000222308.8	other_mRNA	0.8222222222222222
control	ed76306e-e0e2-4eb4-96cb-3986902db130	ENST00000222308.8	other_mRNA	0.7187134502923976
control	19e1b63d-3713-44b7-b034-7c42e81780ea	ENST00000222308.8	other_mRNA	0.34269005847953216
control	ff492472-03dc-498c-a782-997fc9b35dd5	ENST00000222308.8	other_mRNA	0.916374269005848
control	7142dc07-aaa3-4085-b8de-c6f0f4ef8369	ENST00000222308.8	other_mRNA	0.28888888888888886
control	1ddff55d-a321-4714-9abc-98dcb77908d5	ENST00000222308.8	other_mRNA	0.8690058479532163
control	dfd39e7e-f3f2-409e-9382-32c4aba0dda9	ENST00000222308.8	other_mRNA	0.3976608187134502
control	fea4eed4-6d52-4bfe-b5d1-9ffefdd03873	ENST00000222308.8	other_mRNA	0.2134502923976608
control	25184fc4-c465-487e-b3c5-b44560368eb9	ENST00000222308.8	other_mRNA	0.13859649122807016
control	76b917b8-4351-4b0e-aa0f-211ce4acdca6	ENST00000222308.8	other_mRNA	0.6818713450292397
control	2848f538-b48d-4fe8-9596-ed0619055f23	ENST00000222308.8	other_mRNA	0.22807017543859648
control	248d6a37-d4aa-49fb-89fc-b361ecbc8d52	ENST00000222308.8	other_mRNA	0.29473684210526313
control	213854a2-7839-40a5-a57b-5bf95ec105a6	ENST00000222308.8	other_mRNA	0.08888888888888889
control	717a180f-26df-4c1b-aa4e-2cbdeff8a967	ENST00000222308.8	other_mRNA	0.29005847953216374
control	2c390c53-2ed2-456b-94a8-aed546ccec6a	ENST00000222308.8	other_mRNA	0.39707602339181286
control	7f4655f3-56f3-4e23-a4ff-7f80039b1c71	ENST00000222308.8	other_mRNA	0.7011695906432749
control	e8c0af0f-a218-41b8-aab4-0ee6e19ee480	ENST00000222308.8	other_mRNA	0.21461988304093568
control	c90232e0-1132-4d9d-8d78-0aacb553657a	ENST00000222308.8	other_mRNA	0.3742690058479532
control	6b0e07d1-2a89-4eee-830a-56ddf78e1170	ENST00000222308.8	other_mRNA	0.9070175438596492
control	27b80716-c323-4ea2-93dd-df1d07bb7b5a	ENST00000314138.11	other_mRNA	0.1027563395810364
control	e553a8b0-e429-4d27-8dba-1a562638eb69	ENST00000314138.11	other_mRNA	0.1031973539140022
control	01c4347d-4f62-43e0-b3c6-820d6ce8ddd0	ENST00000314138.11	other_mRNA	0.10363836824696802
control	581e6aab-d7ca-4d8d-b1de-f5ba0bce6eec	ENST00000314138.11	other_mRNA	0.10407938257993384
control	177de1c1-59c2-41f2-b317-533fdecdc038	ENST00000314138.11	other_mRNA	0.10231532524807056
control	ad2f7269-de7c-43cb-b092-50295f2fd370	ENST00000314138.11	other_mRNA	0.07342888643880927
control	dc8fc299-8d79-45f1-9ec1-05901253d26f	ENST00000314138.11	other_mRNA	0.0926130099228225
control	17857b3e-a6db-4878-82de-6283bc6a248f	ENST00000314138.11	other_mRNA	0.10628445424476296
control	1f83f2a7-6bfa-4b15-aff0-11c013706140	ENST00000314138.11	other_mRNA	0.10628445424476296
control	e81257d7-c0ca-4699-b106-1efb1b9b32eb	ENST00000314138.11	other_mRNA	0.10231532524807056
control	205cdeb5-6b56-420b-ac52-d845339704c5	ENST00000314138.11	other_mRNA	0.1073869900771775
control	a531f4e2-fb8e-45cb-928b-8301a2dfa74d	ENST00000314138.11	other_mRNA	0.10562293274531422
control	c67f8091-a53f-4d3f-933c-a1ed5eb93e76	ENST00000314138.11	other_mRNA	0.10540242557883132
control	9a1ec302-0d1b-4f62-a9cb-f0446c6eb73c	ENST00000314138.11	other_mRNA	0.09856670341786108
control	2ae6d770-d017-4c63-be4f-15a6f71126de	ENST00000314138.11	other_mRNA	0.09988974641675856
control	fa4f3d86-e481-47ec-ae39-6f643bd956b4	ENST00000314138.11	other_mRNA	0.10363836824696802
control	9249b186-bf7a-4695-8623-d84219559547	ENST00000314138.11	other_mRNA	0.10341786108048512
control	fee7d994-340c-4c25-9fc9-b4165aaa47d1	ENST00000314138.11	other_mRNA	0.08269018743109151
control	71cf7230-31c9-46cd-bbed-4570128bcc0e	ENST00000314138.11	other_mRNA	0.10231532524807056
control	07b08fbc-7e13-4918-a68a-4701172fbf75	ENST00000314138.11	other_mRNA	0.10341786108048512
control	3a93c38c-7432-4c38-b590-8f52fa4e6f2a	ENST00000314138.11	other_mRNA	0.10584343991179714
control	b002973e-bbe1-40b9-9327-cd7f3fe15a81	ENST00000314138.11	other_mRNA	0.09592061742006616
control	8b906e82-c97f-43ff-abb6-f615c932020e	ENST00000314138.11	other_mRNA	0.1031973539140022
control	1981a0f6-d071-41a7-a3cd-f7a54047755e	ENST00000314138.11	other_mRNA	0.10341786108048512
control	d0cfd6da-ba6b-4b89-8eef-ef186228f57f	ENST00000314138.11	other_mRNA	0.10650496141124588
control	842a5a53-2b7a-4e59-9240-40496d73049f	ENST00000314138.11	other_mRNA	0.10474090407938258
control	8b64622e-9e10-4292-a383-a36d20d772da	ENST00000314138.11	other_mRNA	0.10474090407938258
control	3939652c-085f-45c7-bf92-0c8a9f4a1ce5	ENST00000314138.11	other_mRNA	0.10540242557883132
control	b2f4207c-6034-46e8-b40d-d6811915d834	ENST00000314138.11	other_mRNA	0.10540242557883132
control	d00ef4cc-920f-4c32-83e1-5dc5a5ad1d4e	ENST00000314138.11	other_mRNA	0.10540242557883132
control	42af8476-2273-4389-89a1-5301c4ff1f49	ENST00000314138.11	other_mRNA	0.08423373759647189
control	12471ed5-33b5-47df-b329-c977216ffa34	ENST00000314138.11	other_mRNA	0.10253583241455348
control	586fc509-8381-4185-b68e-ab1e8c16388f	ENST00000314138.11	other_mRNA	0.1031973539140022
control	b050020e-a43d-4f34-a181-9cc67885db13	ENST00000314138.11	other_mRNA	0.09195148842337376
control	f7f59e86-ddef-46b0-96d6-12837e01d4c0	ENST00000314138.11	other_mRNA	0.10584343991179714
control	cada9ef3-f520-47d6-b4ab-bda9fe6d9db6	ENST00000314138.11	other_mRNA	0.09988974641675856
control	ecbcc483-abad-480e-8e84-111912abd2f6	ENST00000314138.11	other_mRNA	0.10341786108048512
control	08f921d3-b6a5-4a9a-bec3-c7ca1ca6c641	ENST00000314138.11	other_mRNA	0.10407938257993384
control	8f7ddc72-5ea1-45d1-9026-555f87a0ca5b	ENST00000314138.11	other_mRNA	0.1027563395810364
control	c92bc9a3-d2cb-4e04-89a8-3fd09c42d3d5	ENST00000314138.11	other_mRNA	0.07717750826901874
control	a9eef396-e320-4c1d-bfa5-382e2a40cfad	ENST00000314138.11	other_mRNA	0.10672546857772876
control	97a64d15-18bb-49c9-94a9-a7ef22a3bc07	ENST00000501597.3	other_mRNA	0.814498933901919
control	b8ebac8f-d9cb-4638-ac27-2382a9d93060	ENST00000501597.3	other_mRNA	0.8464818763326226
control	2c8779c9-3ac8-47ac-a109-f896565ed0ec	ENST00000501597.3	other_mRNA	0.8272921108742004
control	20f3a8db-8e23-4990-a0cd-3ea92d8d8c84	ENST00000501597.3	other_mRNA	0.8294243070362474
control	c0021931-aadc-4b25-ac83-78ac352ae663	ENST00000501597.3	other_mRNA	0.8230277185501066
control	d426130e-98d4-4a67-b6b3-56b03fcabfcf	ENST00000501597.3	other_mRNA	0.746268656716418
control	a52a30ac-2366-466f-9def-6358a4fd57a1	ENST00000501597.3	other_mRNA	0.7825159914712153
control	f152a08d-3e3a-4e7a-a9be-3fa805c03e41	ENST00000501597.3	other_mRNA	0.8507462686567164
control	e59732b5-1d36-4fa1-ad5e-ed7c08a22ef8	ENST00000501597.3	other_mRNA	0.8336886993603412
control	5a2948b0-1af4-45c6-8b3a-441fd2f82a4a	ENST00000501597.3	other_mRNA	0.835820895522388
control	b6467644-8775-4e30-9322-1875e4211e9c	ENST00000501597.3	other_mRNA	0.8166311300639659
control	0cf23ef8-3d7c-413d-944e-ceda67f7958d	ENST00000501597.3	other_mRNA	0.7953091684434968
control	2bfd5ea0-d79c-4b49-b01b-25a67f49da98	ENST00000501597.3	other_mRNA	0.8550106609808102
control	7085824b-b492-4f9c-b04d-c510408812d5	ENST00000501597.3	other_mRNA	0.8123667377398721
control	f5304381-3456-47d0-bc43-4b9db61539ce	ENST00000501597.3	other_mRNA	0.8251599147121536
control	ebe4d52b-3617-4b5c-9394-daa98e577873	ENST00000501597.3	other_mRNA	0.8038379530916845
control	99eece9b-59c9-46fe-8ffb-3e58885c180e	ENST00000501597.3	other_mRNA	0.8635394456289979
control	95215b85-921f-4166-87c4-6795e90fe296	ENST00000501597.3	other_mRNA	0.8507462686567164
control	6de02b48-7149-43f5-841a-fc6926a5b7b8	ENST00000501597.3	other_mRNA	0.7526652452025586
control	b7d478cc-5a4f-4cec-b662-3aef1b13652a	ENST00000501597.3	other_mRNA	0.8422174840085288
control	4a9a76a8-401d-4303-b4a5-1615c1a830a4	ENST00000501597.3	other_mRNA	0.8081023454157783
control	f1ef1aa7-eda6-4d73-8d74-9d07785b5e68	ENST00000501597.3	other_mRNA	0.8422174840085288
control	b34ce3cb-dad8-49cb-99fb-e61e8f4182f5	ENST00000501597.3	other_mRNA	0.837953091684435
control	ef6134f3-f4e7-49f5-9b91-d083b1ca1b1f	ENST00000501597.3	other_mRNA	0.8550106609808102
control	67f566cb-8573-4161-82aa-1242afeed102	ENST00000501597.3	other_mRNA	0.8336886993603412
control	097e10e9-6987-4fe1-aa7c-ade68d4a8a22	ENST00000501597.3	other_mRNA	0.8422174840085288
control	f968dbaf-fd09-43b5-9101-8dd559058a45	ENST00000501597.3	other_mRNA	0.8187633262260128
control	65bb4a17-4ea4-4362-9970-ae52082185d3	ENST00000501597.3	other_mRNA	0.8059701492537313
control	fac4bd75-d5ab-46bd-a79f-5989678c73f6	ENST00000501597.3	other_mRNA	0.837953091684435
control	1d7ed7d9-3161-4ca9-b4a6-6972b8e6314b	ENST00000501597.3	other_mRNA	0.8464818763326226
control	ac5707be-b0b0-4391-9c42-a84c09604806	ENST00000501597.3	other_mRNA	0.8123667377398721
control	fe37a299-f553-4ab3-a4e1-a07442353437	ENST00000501597.3	other_mRNA	0.8550106609808102
control	3d69068e-8c0c-4e97-8e12-34fbd35fc2eb	ENST00000501597.3	other_mRNA	0.8251599147121536
control	d8ff0de1-2589-40c0-854a-d783db71ee0c	ENST00000501597.3	other_mRNA	0.7078891257995735
control	9c6a2ea0-4cca-4774-961d-56cee625d9cc	ENST00000501597.3	other_mRNA	0.8294243070362474
control	77ae58f9-233c-4efa-8477-3cfdf3f0adb7	ENST00000501597.3	other_mRNA	0.8486140724946695
control	199209bd-bec5-49ee-87ab-02cb6dce5c78	ENST00000501597.3	other_mRNA	0.8187633262260128
control	b8cbbf00-230b-48f3-8fe9-fcecb78433b6	ENST00000501597.3	other_mRNA	0.8422174840085288
control	2281b70b-39bb-476a-bb04-50bc23a19db3	ENST00000501597.3	other_mRNA	0.8571428571428571
control	05a6209d-87f1-4f55-a403-d3f02c727ea9	ENST00000501597.3	other_mRNA	0.8230277185501066
control	7dfe9cca-4e6d-4099-9bf8-abd3fc8b5e10	ENST00000501597.3	other_mRNA	0.8486140724946695
control	6e36a340-4b54-49ac-a1fa-7c187168c140	ENST00000501597.3	other_mRNA	0.8486140724946695
control	3f7175d0-ca2f-45f9-bbd0-f1996f70ef99	ENST00000501597.3	other_mRNA	0.8315565031982942
control	666a8ae5-ce8b-4f67-a5d1-97dcd0b2c9af	ENST00000501597.3	other_mRNA	0.8315565031982942
control	ed5614e0-3967-4192-85f7-ad424e2af92a	ENST00000501597.3	other_mRNA	0.5330490405117271
control	8c093766-7d7e-4891-9146-ba6db8ea9e55	ENST00000501597.3	other_mRNA	0.8294243070362474
control	0e63c006-4c1b-46b3-a20d-dd2aa3255b38	ENST00000501597.3	other_mRNA	0.8400852878464818
control	c94c77df-1a4b-4a4a-a493-a26d9dca6181	ENST00000501597.3	other_mRNA	0.7398720682302772
control	bff37784-d0ba-4b7a-98b1-0a30b97ca407	ENST00000501597.3	other_mRNA	0.7590618336886994
control	f661fd75-0e74-4df1-acdb-cf19437b242c	ENST00000501597.3	other_mRNA	0.837953091684435
control	b08c0e69-69d1-4c2e-a8b3-3b2b3b4aaa66	ENST00000501597.3	other_mRNA	0.814498933901919
control	f5e96ab3-d68c-4f4a-8780-87a493757f0e	ENST00000501597.3	other_mRNA	0.8486140724946695
control	f5e37a00-5248-488d-9394-712372ce44ae	ENST00000501597.3	other_mRNA	0.7910447761194029
control	f8db6c2a-ed1d-43a5-8e49-62a583455a93	ENST00000501597.3	other_mRNA	0.8464818763326226
control	8ab66660-46ac-4d8a-a811-6f20e7cdb1fd	ENST00000501597.3	other_mRNA	0.814498933901919
control	825bc842-64f8-44e6-9a5e-a0653bd66ebb	ENST00000501597.3	other_mRNA	0.8123667377398721
control	965a0a05-255f-4fbb-88d2-5e2141933a00	ENST00000501597.3	other_mRNA	0.837953091684435
control	6489449c-2232-4b7c-b812-1763d054e306	ENST00000501597.3	other_mRNA	0.6652452025586354
control	efcdd933-be59-40a7-9083-3a7b85844cbd	ENST00000501597.3	other_mRNA	0.8336886993603412
control	2c3a980f-6206-4f82-8fb6-e9c40e61587a	ENST00000501597.3	other_mRNA	0.8507462686567164
control	64f2b69d-6cc6-487c-a4fb-45c0f92c9a82	ENST00000501597.3	other_mRNA	0.8102345415778252
control	54c3cbfc-9cf5-477b-822d-fc4e3d157abb	ENST00000501597.3	other_mRNA	0.8123667377398721
control	5684bb11-f23e-4d21-a69a-6451390f829b	ENST00000501597.3	other_mRNA	0.8464818763326226
control	3f33b395-fcf0-4901-8cca-4638e1066fd2	ENST00000501597.3	other_mRNA	0.837953091684435
control	f68bf25f-c78b-464e-8edc-76823f30a2ff	ENST00000501597.3	other_mRNA	0.8400852878464818
control	f6665fda-190b-4976-86a7-2d17687a7a58	ENST00000501597.3	other_mRNA	0.8400852878464818
control	741a16c8-6228-4b3a-8a39-74c4db5daaf6	ENST00000501597.3	other_mRNA	0.8507462686567164
control	1dcd95f1-2c62-4341-97c8-09c6c2fa506f	ENST00000501597.3	other_mRNA	0.8294243070362474
control	59a2bd9b-c6dd-4805-baf8-df143411f10c	ENST00000501597.3	other_mRNA	0.5628997867803838
control	2094ede0-46b9-4d3c-8288-4d2678046ce7	ENST00000501597.3	other_mRNA	0.8486140724946695
control	453316b7-3217-4690-916a-f718484bdc2e	ENST00000501597.3	other_mRNA	0.8422174840085288
control	45e3844b-5279-49ec-97b4-6c56635d1aa0	ENST00000501597.3	other_mRNA	0.5671641791044776
control	aa9f9a1f-a481-4f5c-a1de-81e70e7e0d27	ENST00000501597.3	other_mRNA	0.8336886993603412
control	2220dff1-d164-4486-af2b-1281108db15a	ENST00000501597.3	other_mRNA	0.8443496801705757
control	37e6f446-9c94-4e35-89ce-9b168ee64a5a	ENST00000501597.3	other_mRNA	0.8208955223880597
control	c600f88c-70b9-4a64-8a49-7711fe6ebe0a	ENST00000501597.3	other_mRNA	0.8507462686567164
control	940c656b-c766-401d-9ba7-c0215b6b05a9	ENST00000501597.3	other_mRNA	0.8166311300639659
control	fd0c22d7-3ff8-4d96-beb6-bd1296462b5d	ENST00000501597.3	other_mRNA	0.7931769722814499
control	3c2f8559-49c8-439c-8a8d-ed377766bc2a	ENST00000501597.3	other_mRNA	0.8400852878464818
control	fd6b1ae7-19da-4d53-81cd-411a374ea4c5	ENST00000501597.3	other_mRNA	0.8486140724946695
control	ebc00fd4-1983-4d24-be79-549f5e3cfe37	ENST00000501597.3	other_mRNA	0.6609808102345416
control	40e1655c-8af2-4009-8978-88134516980b	ENST00000501597.3	other_mRNA	0.7974413646055437
control	225caa70-779e-4358-b22f-da2b99b88971	ENST00000501597.3	other_mRNA	0.8294243070362474
control	f5dc7612-a0fd-42bb-9f7d-ebe1bcd00181	ENST00000501597.3	other_mRNA	0.8400852878464818
control	3a516f2d-810b-4906-94e5-59a54e587cc4	ENST00000501597.3	other_mRNA	0.32196162046908317
control	5368ae55-72bc-4a54-b339-4df3debe7b12	ENST00000501597.3	other_mRNA	0.8486140724946695
control	c0d1fb42-6498-4b56-a4b4-5c46ce17add7	ENST00000501597.3	other_mRNA	0.8294243070362474
control	1325c63a-ec74-4b8b-8d49-d3e505b2f3c9	ENST00000501597.3	other_mRNA	0.6439232409381663
control	aa46a74c-4420-4217-8ac0-ef95b8d65227	ENST00000501597.3	other_mRNA	0.8678038379530917
control	c8a4ba6a-fda9-493a-a598-b644b88bebfa	ENST00000501597.3	other_mRNA	0.7953091684434968
control	be9bc520-4b1f-4896-a394-94c01ec17b5d	ENST00000501597.3	other_mRNA	0.837953091684435
control	e0adf75c-81c4-4bcc-a69f-1d084cbf4935	ENST00000501597.3	other_mRNA	0.8230277185501066
control	df112198-4766-4bca-bed7-0c337cdda4bc	ENST00000501597.3	other_mRNA	0.8251599147121536
control	a5b9d93b-7d6c-4a20-9945-0b4254252322	ENST00000501597.3	other_mRNA	0.8208955223880597
control	a9ca1957-6b85-4b7d-8fb3-03b8570d7ca0	ENST00000501597.3	other_mRNA	0.8422174840085288
control	b045f808-3c9c-4009-a398-ed9e029c5308	ENST00000501597.3	other_mRNA	0.302771855010661
control	ad3672d8-4fcf-4aa4-ab65-26523943b46a	ENST00000501597.3	other_mRNA	0.8059701492537313
control	8a30429d-6ddf-41c2-a9dc-56ec8fd47b90	ENST00000501597.3	other_mRNA	0.835820895522388
control	d4fe5f9d-e5e0-40ad-a6a3-1f57d7b84e9d	ENST00000501597.3	other_mRNA	0.8315565031982942
control	84c8ce2c-ffdf-4b08-9da0-465ebac7a980	ENST00000501597.3	other_mRNA	0.7889125799573561
control	c33ccbd3-1dcc-40a1-83d4-b2992532ee42	ENST00000501597.3	other_mRNA	0.6588486140724946
control	857a16e2-2e94-4847-9b9e-41702460aac4	ENST00000501597.3	other_mRNA	0.8422174840085288
control	a3aae066-b0c7-4749-b86e-15db72c49867	ENST00000501597.3	other_mRNA	0.8443496801705757
control	3be0692d-c105-4c9a-a336-5fb4aecaab7b	ENST00000501597.3	other_mRNA	0.8315565031982942
control	6e9df600-dcd9-4f17-9596-fc8d63b652cd	ENST00000501597.3	other_mRNA	0.8187633262260128
control	950a7a94-b971-4991-9fd4-d34e7422bea8	ENST00000501597.3	other_mRNA	0.8422174840085288
control	0a49c694-8404-414f-81b6-158f3453dcd7	ENST00000501597.3	other_mRNA	0.8336886993603412
control	2bc77782-0d7d-469c-8082-9d6cfdf4c34a	ENST00000380635.5	other_mRNA	0.5814863102998696
control	51e87a42-f883-44cc-8fa8-36ac158f6dcf	ENST00000380635.5	other_mRNA	0.32333767926988266
control	67681750-787f-4557-a81c-c6596a46dee2	ENST00000380635.5	other_mRNA	0.43546284224250326
control	dea6c14f-d465-459f-a538-2ea3662fced6	ENST00000380635.5	other_mRNA	0.5410691003911343
control	ec4e779c-74eb-476d-8bad-004d67fd3afe	ENST00000380635.5	other_mRNA	0.3194263363754889
control	62715d3b-986e-4e2c-b84b-84788252f6ec	ENST00000380635.5	other_mRNA	0.36114732724902215
control	a344e968-82f2-4f1a-9467-54a25e8d5448	ENST00000380635.5	other_mRNA	0.4015645371577575
control	32dd0314-7b9d-4b0f-be22-96f203335f11	ENST00000380635.5	other_mRNA	0.6870925684485006
control	f4c4a3d8-d487-4cee-a8b5-15d9390e6f82	ENST00000380635.5	other_mRNA	0.4445893089960887
control	2b097181-2209-4c82-b231-5a4f88d570b8	ENST00000380635.5	other_mRNA	0.6492829204693612
control	e17c706e-68bf-4012-bfe8-7f632615bafd	ENST00000380635.5	other_mRNA	0.7001303780964798
control	c0babaec-32b2-4461-844f-5a5f7675c8af	ENST00000380635.5	other_mRNA	0.42503259452412
control	c2e779c6-d98a-4e9e-9d9c-0faba1216c48	ENST00000380635.5	other_mRNA	0.5319426336375489
control	5c866046-d5d6-4f84-ae28-b05c50ed3f97	ENST00000380635.5	other_mRNA	0.4784876140808344
control	b4b5969b-0ade-4f94-85eb-d6d78f3901f4	ENST00000380635.5	other_mRNA	0.6714471968709257
control	55bdd8bf-1b51-45dd-a83f-e8215b528099	ENST00000380635.5	other_mRNA	0.3546284224250326
control	cc90af75-a6d5-452f-9e0b-d54e70f890a0	ENST00000380635.5	other_mRNA	0.5567144719687093
control	c636c230-35e0-4185-ad5e-78d99b076abd	ENST00000380635.5	other_mRNA	0.5423728813559322
control	e55791f7-53cf-42d9-8dae-375a33519c7e	ENST00000270625.7	other_mRNA	0.7329842931937173
control	cecb0cc9-82b9-401e-8de6-df5528fa293e	ENST00000270625.7	other_mRNA	0.8830715532286213
control	ecf1fe07-b8bc-42e6-a226-c833b036bb84	ENST00000270625.7	other_mRNA	0.7085514834205934
control	a26192e1-c24a-466e-84fa-868cf8ff0d5b	ENST00000270625.7	other_mRNA	0.893542757417103
control	544b428b-9f44-480c-9938-1a09a8c41967	ENST00000270625.7	other_mRNA	0.9162303664921466
control	742f75af-0ff0-4d82-b1b6-ea6c14a26bf9	ENST00000270625.7	other_mRNA	0.8638743455497382
control	c64f68ed-cca8-421b-aa80-b74159d75664	ENST00000270625.7	other_mRNA	0.8516579406631762
control	d8a8eb77-dc59-46bc-b682-c47f31136b90	ENST00000270625.7	other_mRNA	0.8865619546247818
control	5c40adcc-e496-4834-aa70-c31651d5a365	ENST00000270625.7	other_mRNA	0.4869109947643979
control	72f32010-7df1-4533-aea9-09da7de9b8b9	ENST00000270625.7	other_mRNA	0.8987783595113438
control	30b5a940-8929-48cd-86cb-ec010a196e37	ENST00000270625.7	other_mRNA	0.7347294938917975
control	82fd230b-85bd-4964-9a68-a33d8af57637	ENST00000270625.7	other_mRNA	0.8760907504363001
control	1503144b-b97b-4e50-a9a3-12940e6501eb	ENST00000270625.7	other_mRNA	0.9214659685863874
control	a9b09906-1024-4e99-9ac4-776595c0d2d9	ENST00000270625.7	other_mRNA	0.7731239092495636
control	2faf1a03-9d59-4b2f-a528-d5434e86942e	ENST00000270625.7	other_mRNA	0.5043630017452007
control	75182440-6a82-42ed-ad7d-47116dce56ef	ENST00000270625.7	other_mRNA	0.8970331588132635
control	51e3f4a5-9177-4bc6-8dc6-9bdfc4dcdc2a	ENST00000270625.7	other_mRNA	0.9109947643979056
control	7ea6ba7b-4d4a-466e-b5b9-42054305e4dd	ENST00000270625.7	other_mRNA	0.7801047120418848
control	11a7465c-70b9-4559-b0f6-951f1328c021	ENST00000270625.7	other_mRNA	0.8603839441535777
control	44ac1b17-c25d-4283-a972-b86cf0c7ee24	ENST00000270625.7	other_mRNA	0.9284467713787086
control	2b63e999-408e-433c-a998-e949205ae6a2	ENST00000270625.7	other_mRNA	0.9057591623036648
control	3aee1bdf-a213-4b06-b56e-8a4155186569	ENST00000270625.7	other_mRNA	0.8970331588132635
control	472e9f42-fc98-4a94-ae27-dbc356024ee0	ENST00000270625.7	other_mRNA	0.8883071553228621
control	acc69724-c98e-412d-98a2-6aeb0e5896c5	ENST00000270625.7	other_mRNA	0.8917975567190227
control	df6e0fc2-482d-4a90-8076-d87774e741b6	ENST00000270625.7	other_mRNA	0.8534031413612565
control	16306d77-81b2-4536-8eeb-8bdda7e85668	ENST00000270625.7	other_mRNA	0.4363001745200698
control	f92f91a3-3b34-4e78-a8fa-3cad0bbbdca2	ENST00000270625.7	other_mRNA	0.8638743455497382
control	2d9572ce-6077-4e48-885c-d31426918355	ENST00000270625.7	other_mRNA	0.8638743455497382
control	4f47e216-df24-4883-95ab-dc7c80245a0a	ENST00000270625.7	other_mRNA	0.9092495636998256
control	67b4b1ee-8bd2-4240-a05e-550ddf26dc6d	ENST00000270625.7	other_mRNA	0.9092495636998256
control	d5e9728f-56f1-4615-89aa-186f5ca80551	ENST00000270625.7	other_mRNA	0.8917975567190227
control	afa0d496-43c3-468c-919d-b7c6a3ffd426	ENST00000270625.7	other_mRNA	0.7958115183246073
control	df8a0d2f-e7f3-4567-8eed-101250156ad1	ENST00000270625.7	other_mRNA	0.46596858638743455
control	7070a99e-4434-4a36-81c4-af421df69c27	ENST00000270625.7	other_mRNA	0.9057591623036648
control	162b33e0-8117-4469-b00c-830f36e1140a	ENST00000270625.7	other_mRNA	0.8952879581151832
control	78caef9f-2a23-4bb4-8f3e-18cb217cf9d0	ENST00000270625.7	other_mRNA	0.8987783595113438
control	1d541dca-5fe3-47b1-adea-fb4e9a866d3f	ENST00000270625.7	other_mRNA	0.9040139616055848
control	f5b25de7-b114-4b57-b84d-764bd6dc7ae0	ENST00000270625.7	other_mRNA	0.9092495636998256
control	a4d7c0fe-96bf-4a52-aa59-83f06264b178	ENST00000270625.7	other_mRNA	0.8952879581151832
control	c4271129-ff64-4c0b-962c-ab53d79b6cb0	ENST00000270625.7	other_mRNA	0.9144851657940664
control	071c7ea9-851c-4825-bb67-2991107691e2	ENST00000270625.7	other_mRNA	0.8952879581151832
control	f98fddea-885b-4322-8b08-257c5f40e5f5	ENST00000270625.7	other_mRNA	0.8848167539267016
control	0fb523b6-99d1-4797-b0d2-522ca2e102b8	ENST00000270625.7	other_mRNA	0.9022687609075044
control	f4525ece-0cae-4ebd-aa4e-dc49fb75c998	ENST00000270625.7	other_mRNA	0.9040139616055848
control	3df52ba3-0e1a-4bae-b36f-d2de177d1daa	ENST00000270625.7	other_mRNA	0.9057591623036648
control	016f9c00-e829-4378-aaa4-92e408b8568e	ENST00000270625.7	other_mRNA	0.9144851657940664
control	3797d5ad-5bef-4216-b2f6-d097fb87b5e5	ENST00000270625.7	other_mRNA	0.9179755671902268
control	21427b0f-776f-48ab-9cd2-107fc0e50f37	ENST00000270625.7	other_mRNA	0.8673647469458988
control	0dca13af-59d1-4b54-936b-3ce2f03adc56	ENST00000270625.7	other_mRNA	0.9301919720767888
control	0e59dfe7-ce25-4654-b9c3-c1ebf060b42e	ENST00000270625.7	other_mRNA	0.8865619546247818
control	441a23bb-3a12-400e-b780-e9348cd392c2	ENST00000270625.7	other_mRNA	0.8394415357766143
control	01c692e8-c2db-4df4-86e5-1e65b74c5f9b	ENST00000270625.7	other_mRNA	0.2582897033158813
control	37bb0b7e-c0d1-4e20-8478-2e0ff628708b	ENST00000270625.7	other_mRNA	0.8883071553228621
control	0b935f98-990f-4c82-980d-e69a883b003c	ENST00000270625.7	other_mRNA	0.9232111692844676
control	90a36d28-f1f5-46a6-b654-094d87558f86	ENST00000270625.7	other_mRNA	0.8795811518324608
control	3d8302c7-78af-4f50-b4f6-926509fca15b	ENST00000270625.7	other_mRNA	0.881326352530541
control	d9b6904f-8d2d-48bc-b6da-d9a8d1da25f0	ENST00000270625.7	other_mRNA	0.8970331588132635
control	97472047-52ad-4877-a6b8-fd10696c8962	ENST00000270625.7	other_mRNA	0.5602094240837696
control	45f57dcf-0a80-4ca2-a77f-70bbc39d0c42	ENST00000270625.7	other_mRNA	0.9022687609075044
control	de9335e6-5e26-4221-8e8d-5c5717cea233	ENST00000270625.7	other_mRNA	0.8917975567190227
control	10deacff-be0c-480b-a2d4-c32caf804e8e	ENST00000270625.7	other_mRNA	0.9040139616055848
control	d5fef0a7-9877-4269-a6f0-c2d7dca3fb43	ENST00000270625.7	other_mRNA	0.8848167539267016
control	ef262512-f2ff-4c86-8bd9-5bf3ac29891e	ENST00000270625.7	other_mRNA	0.9232111692844676
control	4a650bf9-2845-41aa-8b5f-4df3b5e9ddd6	ENST00000270625.7	other_mRNA	0.8848167539267016
control	5d9909c0-fd91-4992-83e8-f6a132924b05	ENST00000270625.7	other_mRNA	0.8883071553228621
control	62ef01ad-bd55-45ac-a636-1e0e6a554550	ENST00000270625.7	other_mRNA	0.8952879581151832
control	54458637-339b-4fbe-9d96-54066aae1e0c	ENST00000270625.7	other_mRNA	0.8534031413612565
control	2b685bca-c515-4b60-9839-a2326cf18cf9	ENST00000270625.7	other_mRNA	0.8760907504363001
control	a2606b95-522d-41fa-8d29-3ebfd14a02df	ENST00000270625.7	other_mRNA	0.8778359511343804
control	0f3b3cbe-52e1-46aa-b40c-ed347fd5e7b6	ENST00000270625.7	other_mRNA	0.9179755671902268
control	747db82f-e079-4f9b-b13b-c0a0745a84cc	ENST00000270625.7	other_mRNA	0.9075043630017452
control	edcd3e9d-af4a-448f-887b-624334583a47	ENST00000270625.7	other_mRNA	0.8970331588132635
control	3932376c-dfad-4b60-baa4-6cddc71b4c6c	ENST00000270625.7	other_mRNA	0.7068062827225131
control	21bb41f6-59c3-4de0-9807-29d9ce1e0a97	ENST00000270625.7	other_mRNA	0.9040139616055848
control	28d93e77-5dee-4404-bbe5-52ea319ceaf1	ENST00000270625.7	other_mRNA	0.8726003490401396
control	8214520e-1146-4267-b353-c6f657288cfd	ENST00000270625.7	other_mRNA	0.8446771378708552
control	f71aa9e1-d892-4d2a-8a4a-b0cc1dacc2db	ENST00000270625.7	other_mRNA	0.8865619546247818
control	fadd3aa1-7983-4399-a47b-a16efc76397e	ENST00000270625.7	other_mRNA	0.9109947643979056
control	f747ae12-b494-4eae-bcf4-9eac28cdb453	ENST00000270625.7	other_mRNA	0.8848167539267016
control	9f3621b1-91c4-4711-8e23-09b6f3313f51	ENST00000270625.7	other_mRNA	0.6178010471204188
control	8f41c0cd-0df1-4ad2-b264-40f69aff30f6	ENST00000270625.7	other_mRNA	0.8987783595113438
control	d086d778-e2ff-4d91-97fb-e7661544fc91	ENST00000270625.7	other_mRNA	0.7975567190226877
control	fd18386a-0d14-4160-afc1-be93c7ba4cf0	ENST00000270625.7	other_mRNA	0.9179755671902268
control	f6c74fd4-1e81-4821-b014-4e28d9e1cdd7	ENST00000270625.7	other_mRNA	0.9232111692844676
control	472bb6d1-ce51-4a6e-96cb-a1ad88472aef	ENST00000270625.7	other_mRNA	0.8219895287958116
control	1eeb9ab4-b736-4101-b8d9-38d379921493	ENST00000270625.7	other_mRNA	0.8987783595113438
control	ca61f9a8-2e94-4436-8244-89caf66c757e	ENST00000270625.7	other_mRNA	0.2530541012216405
control	0cf26266-d05b-4347-9d9e-440e682a53da	ENST00000270625.7	other_mRNA	0.9267015706806284
control	bb8b6863-fd8c-4fde-befc-0b51934f5c4f	ENST00000270625.7	other_mRNA	0.9022687609075044
control	43a00b06-66e9-4fa9-9f5c-e2e0312f38ec	ENST00000368096.5	other_mRNA	0.3948845913911416
control	bffdefd5-08e6-4310-b7c2-663f9bf2f41b	ENST00000368096.5	other_mRNA	0.17654398003742983
control	4f3f3796-cbe8-45bc-8853-5ff00fedfd30	ENST00000368096.5	other_mRNA	0.27698066126013726
control	49a8dad2-d5e7-434b-9006-14bb3f13e3c2	ENST00000368096.5	other_mRNA	0.23830318153462257
control	94bfd8d5-4893-46c6-8a70-7ee698d3f744	ENST00000368096.5	other_mRNA	0.15283842794759825
control	91f76f80-60cf-4c3c-aa18-10315bf1b0ff	ENST00000368096.5	other_mRNA	0.288833437305053
control	3600c637-c1f2-40c2-9ee9-41f2b7f49b54	ENST00000368096.5	other_mRNA	0.23393636930754835
control	4246f636-f047-4234-8ee2-f1ff0a022af5	ENST00000368096.5	other_mRNA	0.27885215221459764
control	8d579e63-bbb1-404f-8cc9-f1f51a3f5171	ENST00000368096.5	other_mRNA	0.32189644416718655
control	45d62d40-3f22-41b9-8488-4a9b83df81ee	ENST00000368096.5	other_mRNA	0.20024953212726135
control	0a8eb928-ce06-4e28-8c11-78da7b43c846	ENST00000368096.5	other_mRNA	0.18340611353711792
control	72a61800-1579-4e72-b236-bc785b7de7ed	ENST00000368096.5	other_mRNA	0.15408608858390518
control	bf6e84ca-dbdc-45c5-af15-0e60ad3e354e	ENST00000704004.1	other_mRNA	0.1166077738515901
control	7e0aff65-0df7-42e4-8e16-f247e6f9bec3	ENST00000650385.1	other_mRNA	0.07750832144555397
control	d0705a19-6a6a-45ce-9236-1d61a2cc0712	ENST00000650385.1	other_mRNA	0.11602472658107466
control	2f2f4b87-f5f4-4868-9285-b8d6d770b985	ENST00000650385.1	other_mRNA	0.6737993342843557
control	b14a4c71-b3df-475d-a082-80ec67d10886	ENST00000650385.1	other_mRNA	0.14835948644793154
control	dd9d4129-f75b-49cb-8932-c5652d2c254d	ENST00000650385.1	other_mRNA	0.1768901569186876
control	4ee64d2e-960f-448a-9db2-102d9599941b	ENST00000650385.1	other_mRNA	0.818830242510699
control	fcbd34f1-7130-4e6c-9b91-d863bf241b64	ENST00000650385.1	other_mRNA	0.1459819305753685
control	864ce627-d9f9-41c0-a29d-593e9f234fc1	ENST00000650385.1	other_mRNA	0.37945791726105566
control	20e6306d-ecd2-40e4-9be6-742052d275db	ENST00000263368.9	other_mRNA	0.6345431789737171
control	239586cb-a310-420a-9a27-386fc18552b0	ENST00000263368.9	other_mRNA	0.9236545682102628
control	6cb1568b-f7d2-46da-af1e-477233037ce7	ENST00000263368.9	other_mRNA	0.7521902377972466
control	12b1b893-e1b0-4bf3-9271-a3db52c6deba	ENST00000263368.9	other_mRNA	0.8986232790988736
control	2f73b0ed-39b7-48f0-ad66-20dae4a9847a	ENST00000263368.9	other_mRNA	0.9274092615769712
control	80ac75c3-d4f1-4f15-ac1f-4a50eb313303	ENST00000263368.9	other_mRNA	0.35294117647058826
control	45ddf907-9faa-4b91-8298-2b013e4146b5	ENST00000263368.9	other_mRNA	0.7108886107634543
control	3d743157-ac0d-4a48-9b5b-20dca8600e85	ENST00000263368.9	other_mRNA	0.9011264080100124
control	6a21bc47-1588-448f-bc85-34fab2ece716	ENST00000263368.9	other_mRNA	0.8785982478097623
control	a97b62cf-0efd-486a-b993-d3b730d87cb4	ENST00000263368.9	other_mRNA	0.8685857321652065
control	ddb5d48d-a285-497a-9cc3-9e234c771171	ENST00000263368.9	other_mRNA	0.9123904881101376
control	9d6972c2-f9d3-4380-8497-c5acda9d21cc	ENST00000263368.9	other_mRNA	0.28911138923654567
control	26bd1dbd-5e01-48fc-b876-d836ed9f4c32	ENST00000263368.9	other_mRNA	0.8135168961201502
control	605fe4c9-7fdf-46cf-8678-bd16d186915e	ENST00000263368.9	other_mRNA	0.9148936170212766
control	69b5ee27-4728-4897-9921-aa9e194c713f	ENST00000263368.9	other_mRNA	0.9036295369211514
control	fb017adc-b6b2-4347-bcbb-5e921d0e4cfe	ENST00000263368.9	other_mRNA	0.8448060075093867
control	056b09f8-2985-494d-bda5-1ac0f4cecc65	ENST00000263368.9	other_mRNA	0.9136420525657072
control	a4f3d30f-95a5-40b1-9e16-02aa3c6dfebf	ENST00000263368.9	other_mRNA	0.8848560700876095
control	8e9bc511-e819-44e3-ad08-bfb8815e644b	ENST00000263368.9	other_mRNA	0.9111389236545682
control	29d8ab26-cb71-4f64-ab26-cfdf16f1778e	ENST00000263368.9	other_mRNA	0.2190237797246558
control	e2caa241-bafe-4a97-93a7-17b0f05a573e	ENST00000263368.9	other_mRNA	0.9123904881101376
control	0799bc19-cc16-40ae-8916-1c0c5fb8adaf	ENST00000263368.9	other_mRNA	0.9224030037546934
control	a2c64eab-bb72-4f28-bd00-0d767e318f7f	ENST00000263368.9	other_mRNA	0.90738423028786
control	7d49f6b1-5995-481b-af09-acfd30ab0327	ENST00000263368.9	other_mRNA	0.9136420525657072
control	c2ff159d-54d0-4888-bc3e-5343b58c2c77	ENST00000263368.9	other_mRNA	0.90738423028786
control	f03b94f5-768c-47f3-8b70-d2baf875c27f	ENST00000263368.9	other_mRNA	0.9236545682102628
control	e096b5ec-64e0-4220-9b09-c2a77b2a0e1b	ENST00000263368.9	other_mRNA	0.9098873591989988
control	31ee8c23-b095-4ae0-b467-c24113726dc2	ENST00000263368.9	other_mRNA	0.9061326658322904
control	585cabe2-ccaa-4f52-bc11-135a73ed6161	ENST00000263368.9	other_mRNA	0.8848560700876095
control	5047ab2b-68b8-4a39-96e7-869fd5f8c69f	ENST00000263368.9	other_mRNA	0.7797246558197747
control	af6774a7-c8fc-4729-85e3-a0b78b5a0480	ENST00000263368.9	other_mRNA	0.8811013767209012
control	980324b6-cfcb-4ded-acbb-6adc167933c0	ENST00000263368.9	other_mRNA	0.9198998748435544
control	45c7f86b-9601-431a-a337-a7ac3ec07ad6	ENST00000263368.9	other_mRNA	0.8523153942428036
control	2aad5c3f-93d2-4045-8754-3e3c38054195	ENST00000263368.9	other_mRNA	0.8135168961201502
control	9aa6a124-85ee-4f54-858a-4fc07dd8aecf	ENST00000263368.9	other_mRNA	0.5306633291614519
control	7ab332e8-04fe-49a1-a2ab-ce7bed7fc581	ENST00000263368.9	other_mRNA	0.8435544430538173
control	3085fe44-a01f-4688-bb11-889ddda13118	ENST00000263368.9	other_mRNA	0.8823529411764706
control	a1fb54eb-5bde-4935-8dc5-4245e57b6116	ENST00000263368.9	other_mRNA	0.9011264080100124
control	7f3fb902-ff74-4f98-8ed7-a634fc79b417	ENST00000263368.9	other_mRNA	0.8210262828535669
control	702c3d1e-8f11-4dc9-ad49-bcd2d8012475	ENST00000263368.9	other_mRNA	0.9173967459324156
control	9aa550ab-4589-4a5e-a7e0-fb18c6027686	ENST00000263368.9	other_mRNA	0.902377972465582
control	9c54dae8-896a-4a2a-91ca-b64710e42715	ENST00000311528.10	other_mRNA	0.24874256973022404
control	b08dc6f7-a006-4349-836f-647fdf815fdb	ENST00000311528.10	other_mRNA	0.30315500685871055
control	76c88f85-f864-4256-a522-5258b351d84b	ENST00000311528.10	other_mRNA	0.36442615454961136
control	589d45d6-1522-42c3-8bbe-f99c9c74d730	ENST00000311528.10	other_mRNA	0.29858253315043437
control	2ccfdf84-d726-4dc9-a897-a94de151fdf2	ENST00000311528.10	other_mRNA	0.30864197530864196
control	438d747c-47db-4f66-a9bb-1eeba963cd08	ENST00000311528.10	other_mRNA	0.3036122542295382
control	be182301-b005-422f-b0b4-b4cb8508e8d2	ENST00000311528.10	other_mRNA	0.28669410150891633
control	5e7aa54a-da41-428c-b105-12323861517f	ENST00000311528.10	other_mRNA	0.3095564700502972
control	944c7202-fd22-416e-aff9-cf7aae194f3a	ENST00000311528.10	other_mRNA	0.30086877000457246
control	05d989b2-6613-45af-a004-92341c444383	ENST00000311528.10	other_mRNA	0.30544124371284864
control	fed12fad-0afb-46d0-8d06-fec0d2a552fe	ENST00000311528.10	other_mRNA	0.30727023319615915
control	0e2ca277-f983-40a9-9c50-3719afdeac08	ENST00000311528.10	other_mRNA	0.2903520804755373
control	71cb3a35-47d0-483f-b712-f587f5d4d145	ENST00000311528.10	other_mRNA	0.30772748056698673
control	4a5ce798-a60f-4c67-9e63-b218df1b1362	ENST00000311528.10	other_mRNA	0.2222222222222222
control	21e7be36-448a-4257-81c9-0b43bd465769	ENST00000311528.10	other_mRNA	0.3013260173754001
control	b7141a88-9e3f-4db3-a137-66b76df4dbc0	ENST00000311528.10	other_mRNA	0.2926383173296754
control	e3f7f6f8-073c-44ab-93e3-be51366379a4	ENST00000311528.10	other_mRNA	0.2962962962962963
control	fecbfe16-5d84-4a0a-a851-a33194fcec20	ENST00000311528.10	other_mRNA	0.3068129858253315
control	32564086-e8e2-4197-ae05-279ed1b20df5	ENST00000311528.10	other_mRNA	0.26931870141746683
control	bf1d5a78-664f-4447-8277-8efa553165f9	ENST00000311528.10	other_mRNA	0.2903520804755373
control	e293bd88-ec6c-4985-ae2b-90384aa6e910	ENST00000311528.10	other_mRNA	0.30772748056698673
control	b31914d5-51f1-4201-bcb2-d5d24901eba8	ENST00000311528.10	other_mRNA	0.27709190672153633
control	7fe4941d-f734-46a0-a47c-7f35eab66a12	ENST00000311528.10	other_mRNA	0.3017832647462277
control	1d0867d0-4db1-48b4-b423-338aef79081f	ENST00000311528.10	other_mRNA	0.30086877000457246
control	e5dacf2a-9aac-414a-9d7c-aee715044eae	ENST00000311528.10	other_mRNA	0.29995427526291724
control	e9c042a2-108a-4574-a4ca-87ba1cb80776	ENST00000311528.10	other_mRNA	0.30727023319615915
control	9ff3f2ef-b4b0-420c-87e6-2cc4c47c4e1a	ENST00000311528.10	other_mRNA	0.31641518061271146
control	7cb423cb-ecf8-4321-8d9f-06d2798cfe94	ENST00000311528.10	other_mRNA	0.3013260173754001
control	428bd048-1312-4340-b470-c61eaa2a4ded	ENST00000311528.10	other_mRNA	0.2784636488340192
control	a12deb8f-5408-445c-aab7-b597c5f3b653	ENST00000311528.10	other_mRNA	0.3004115226337449
control	27c62944-cb3a-48cc-96fa-9bb9c1d095ea	ENST00000311528.10	other_mRNA	0.3017832647462277
control	a35416e3-c425-4a9a-b472-bb6e06ab0738	ENST00000311528.10	other_mRNA	0.30544124371284864
control	2b9ee4b9-23e8-4863-8acf-53d9015f9482	ENST00000311528.10	other_mRNA	0.27434842249657065
control	e4a1a4d8-8a07-4a2a-827c-5a6a01f7a5f1	ENST00000311528.10	other_mRNA	0.30544124371284864
control	4ab01655-1760-4870-9df6-c6db7875e917	ENST00000311528.10	other_mRNA	0.3100137174211248
control	4c1ef521-159f-4835-972f-349d551aa14b	ENST00000311528.10	other_mRNA	0.2729766803840878
control	8133fdb5-52df-4cf0-86f8-6492afd6b511	ENST00000311528.10	other_mRNA	0.24096936442615455
control	48c999cc-a212-42a1-bbae-01d0222e947b	ENST00000311528.10	other_mRNA	0.30269775948788297
control	44f83154-def9-4011-81e6-a59bfecb7d65	ENST00000311528.10	other_mRNA	0.3017832647462277
control	b95827fb-6331-4b6f-990a-ab88169a5cc0	ENST00000311528.10	other_mRNA	0.28989483310470965
control	65b84652-0f44-4d09-a29b-ba3626558bed	ENST00000311528.10	other_mRNA	0.29218106995884774
control	7aa33aae-0c69-4969-a121-ea41bd6ee990	ENST00000311528.10	other_mRNA	0.3022405121170553
control	4ade2f4c-258a-448e-8214-b7260a6340fd	ENST00000311528.10	other_mRNA	0.3118427069044353
control	95b90195-150d-4c58-a180-2c00976e3446	ENST00000311528.10	other_mRNA	0.29858253315043437
control	98552881-6a8b-4d05-90b9-9d732816ffdd	ENST00000311528.10	other_mRNA	0.30727023319615915
control	4028768f-e9f0-4254-ba4b-f7f6e17791b1	ENST00000311528.10	other_mRNA	0.30864197530864196
control	61ed39fe-0e95-46c6-aa91-f2a622a38f09	ENST00000311528.10	other_mRNA	0.2962962962962963
control	904eb2f1-cd7e-42c2-8dd0-4610bcbec0db	ENST00000311528.10	other_mRNA	0.2423411065386374
control	fe556942-f0e6-4510-9b39-b5c65eb0b402	ENST00000311528.10	other_mRNA	0.3118427069044353
control	94672f59-3a64-4bb7-a2b7-9a8a8ada3224	ENST00000311528.10	other_mRNA	0.3017832647462277
control	948ca842-93b9-4465-b24d-31ac02b09240	ENST00000311528.10	other_mRNA	0.30086877000457246
control	a3c11290-2883-498b-b4c4-b44043f1fb3c	ENST00000311528.10	other_mRNA	0.18015546410608135
control	dc27db69-e8d7-4a99-b0c8-bba7f7771e4f	ENST00000311528.10	other_mRNA	0.3118427069044353
control	9eb22afc-99e1-443c-b33d-57a254ec5198	ENST00000311528.10	other_mRNA	0.3136716963877458
control	b3a4f04f-4731-4b59-90dc-d5aa54456f07	ENST00000311528.10	other_mRNA	0.30864197530864196
control	7bd75d26-ea3a-4f5d-93e7-c53d4f0a338e	ENST00000311528.10	other_mRNA	0.3004115226337449
control	f26bd77d-d8d9-4d62-a7f8-bbeb6ebe5ab0	ENST00000311528.10	other_mRNA	0.18838591678097852
control	ad125451-41f8-403d-bf1b-6441a8c16743	ENST00000311528.10	other_mRNA	0.31092821216278005
control	41958074-64a5-4486-a2b9-aec081abe90a	ENST00000311528.10	other_mRNA	0.3045267489711934
control	8cb02e0d-24ac-4756-8dff-3f86f0ba3664	ENST00000311528.10	other_mRNA	0.3040695016003658
control	f9572ac3-9b23-464e-9dda-ba6c1e272116	ENST00000311528.10	other_mRNA	0.3022405121170553
control	4c00d512-0f26-4bfe-bed7-2e9c9dfb2e8b	ENST00000311528.10	other_mRNA	0.30544124371284864
control	ad7c4e2c-04b9-42ad-ad7b-64c5dfee64cb	ENST00000311528.10	other_mRNA	0.30727023319615915
control	e2b9be30-3f7a-49e2-a7e7-1eafed47a4cb	ENST00000311528.10	other_mRNA	0.3113854595336077
control	314f38da-a290-4f09-8059-d6d11ce1c193	ENST00000311528.10	other_mRNA	0.3058984910836763
control	fa1e3dbf-d9f8-40bd-b72c-9c0d6df88d46	ENST00000311528.10	other_mRNA	0.3095564700502972
control	61edd3f9-b196-421c-bda0-7d5755e34762	ENST00000311528.10	other_mRNA	0.24874256973022404
control	9b29e5f3-49a9-453f-a914-698e8e550050	ENST00000311528.10	other_mRNA	0.29995427526291724
control	b2a89000-5e9d-41be-b0af-37d373d3e82a	ENST00000311528.10	other_mRNA	0.3113854595336077
control	20401e4d-9d42-4488-96a2-ddd0bbc3b260	ENST00000311528.10	other_mRNA	0.31092821216278005
control	87f89c23-3476-4cd2-97c1-b18951a33208	ENST00000311528.10	other_mRNA	0.3095564700502972
control	e59580f0-9bea-4093-b19b-671962b3b10f	ENST00000311528.10	other_mRNA	0.3017832647462277
control	89504879-47c1-44df-a1b6-a2f603dc5ffa	ENST00000311528.10	other_mRNA	0.2857796067672611
control	cce4d97f-0d3f-4204-879c-258ffc78a6cc	ENST00000311528.10	other_mRNA	0.30544124371284864
control	26dd5c97-198e-4d62-9f61-db5012595abe	ENST00000311528.10	other_mRNA	0.30269775948788297
control	7e54fa79-08ac-4fe7-afe0-bfb41277b5ec	ENST00000311528.10	other_mRNA	0.27480566986739824
control	46f345a6-3338-47f8-83ce-75ef3134c36d	ENST00000311528.10	other_mRNA	0.2871513488797439
control	5666511c-4679-4504-9b0a-44e7bba1e574	ENST00000311528.10	other_mRNA	0.3118427069044353
control	c6ea5051-6bd3-43bb-8213-f42a97dbaea0	ENST00000311528.10	other_mRNA	0.2981252857796068
control	c04709d7-711c-4c55-a858-24150d505ca1	ENST00000311528.10	other_mRNA	0.31047096479195246
control	2de325b2-6f67-452a-b91b-5e03d523d616	ENST00000311528.10	other_mRNA	0.28532235939643347
control	311c885c-2c79-42e6-8a13-391b6d619b36	ENST00000309311.7	other_mRNA	0.9189360354654844
control	cb68b1a5-6a2f-4da2-9580-dcd8adceb4d1	ENST00000309311.7	other_mRNA	0.07916402786573781
control	2f49f8a5-ce0a-4aa4-8f25-31af0843067d	ENST00000309311.7	other_mRNA	0.5899303356554781
control	ea85c600-54a8-40a7-a856-693daa4e101a	ENST00000309311.7	other_mRNA	0.8239392020265991
control	b96b1d51-ef3b-493e-aa46-a8e4813c2ced	ENST00000309311.7	other_mRNA	0.9401519949335022
control	5ab22a3f-775f-44cd-b426-b9fb726c9456	ENST00000309311.7	other_mRNA	0.08201393286890438
control	be3bae14-f0cc-4008-b6c9-c952f54bc7ea	ENST00000309311.7	other_mRNA	0.20075997466751108
control	b5783255-f8f1-4d5f-85a7-1bd06794b140	ENST00000309311.7	other_mRNA	0.9388853704876504
control	b3f2ed46-3985-4318-bbb1-4b92c4a1f99e	ENST00000309311.7	other_mRNA	0.12191260291323625
control	a04a7118-9ed8-4f4c-9cb3-5ae70bc4a41b	ENST00000309311.7	other_mRNA	0.7428752374920836
control	54e5f16d-3a30-4178-80b4-259ce14174be	ENST00000309311.7	other_mRNA	0.6396453451551615
control	97753bc7-6969-4be3-9a7f-888eda640e86	ENST00000309311.7	other_mRNA	0.20677644078530716
control	443469b7-b1c3-4e67-8f51-4564e3752e18	ENST00000309311.7	other_mRNA	0.9471184293856872
control	487269d5-ddb9-4e58-bd8e-088c411cd89e	ENST00000309311.7	other_mRNA	0.05889803673210893
control	0bb18b1e-70be-416e-8f23-6e117a6543c6	ENST00000309311.7	other_mRNA	0.17036098796706775
control	9e7cc9e4-d232-4305-8ff7-46f2f5e8316a	ENST00000309311.7	other_mRNA	0.16402786573780875
control	aab6faf3-f891-4beb-b9df-a6aff03b2ba2	ENST00000309311.7	other_mRNA	0.16529449018366055
control	dd145387-eb14-464d-bae8-676d13369dc1	ENST00000309311.7	other_mRNA	0.9616846105129828
control	5be9bdb9-f8cc-4e58-bf4b-faf143d01ede	ENST00000309311.7	other_mRNA	0.7951234958834705
control	5980f2cf-0a47-4df5-8cbd-03bd21095533	ENST00000309311.7	other_mRNA	0.11336288790373654
control	3512a061-376a-4d16-816a-7901b1f38d99	ENST00000309311.7	other_mRNA	0.08328055731475617
control	be575a0b-86a9-492c-96e3-83dc8c8ce7dd	ENST00000309311.7	other_mRNA	0.22545915136162129
control	c567607e-27b1-4b23-b767-71c4470a2f68	ENST00000309311.7	other_mRNA	0.29132362254591515
control	8c8b89c1-9bfd-4a2d-a2bf-0f9113874c9d	ENST00000309311.7	other_mRNA	0.8989867004433185
control	143f31f5-974a-476c-9bbd-1954da4a8973	ENST00000309311.7	other_mRNA	0.6149461684610513
control	b2a27bfe-f86f-49b7-8af6-9cdf9568e993	ENST00000309311.7	other_mRNA	0.701393286890437
control	e4e54a56-dbc3-4432-9abb-3e4b12fb8b1f	ENST00000309311.7	other_mRNA	0.4825839138695377
control	00707a0f-4f0d-4529-b778-74706cdb7bff	ENST00000309311.7	other_mRNA	0.4167194426852438
control	f64eb641-d4a0-4ddf-9c39-f9dd8159b4d2	ENST00000309311.7	other_mRNA	0.9550348321722608
control	92ead3ce-b5a2-413f-8e6f-53cb333b58d7	ENST00000309311.7	other_mRNA	0.11177960734642178
control	e1b09709-d0ab-42c9-a4a5-320f19e8b772	ENST00000309311.7	other_mRNA	0.09246358454718176
control	2e43b718-02cd-46c3-912c-c55921950060	ENST00000309311.7	other_mRNA	0.10671310956301457
control	59e4566f-000a-45dc-b4c4-135569be9c6e	ENST00000309311.7	other_mRNA	0.8407219759341356
control	cecf5b72-c9dd-4334-88ea-f26a31c1f34a	ENST00000634734.3	other_mRNA	0.19607329842931936
control	ab9ddfb2-c65c-4755-b038-33962cbe5d34	ENST00000634734.3	other_mRNA	0.14031413612565444
control	97890710-4d20-4ea5-b149-b5700be6fae9	ENST00000634734.3	other_mRNA	0.1743455497382199
control	a3cc637a-94ac-4cdd-bf61-8ac208aea96a	ENST00000634734.3	other_mRNA	0.2337696335078534
control	fa60011d-58fb-4ecb-bb0f-35b2d25454ee	ENST00000634734.3	other_mRNA	0.312303664921466
control	2a57fad3-3092-4a54-80ca-69c504f0d8fe	ENST00000634734.3	other_mRNA	0.2628272251308901
control	409da6f1-25b1-4792-8871-b633f8921ef6	ENST00000634734.3	other_mRNA	0.26544502617801047
control	3bdd1ac2-6779-478d-bb65-02620890ce67	ENST00000634734.3	other_mRNA	0.13141361256544504
control	72b10bea-c093-40f6-98fe-79193182323d	ENST00000634734.3	other_mRNA	0.24162303664921467
control	fad7c5a1-5b99-4f07-8ba6-87e4254fc077	ENST00000634734.3	other_mRNA	0.2036649214659686
control	89ff5bb7-0e3a-4e86-b2f6-d21a6bc9adec	ENST00000634734.3	other_mRNA	0.05026178010471204
control	82efc48b-acb4-4f81-8e45-4592fe06671a	ENST00000634734.3	other_mRNA	0.30837696335078535
control	784c867e-8b2f-46d9-8954-0fa511ad33c8	ENST00000634734.3	other_mRNA	0.12329842931937172
control	e1a1b997-3dd5-4dc4-893e-094bf5f32e93	ENST00000634734.3	other_mRNA	0.25785340314136124
control	40fac672-c027-428f-8425-94985f8df376	ENST00000634734.3	other_mRNA	0.2675392670157068
control	710e5d89-9803-4f03-ba82-15606607d6b7	ENST00000634734.3	other_mRNA	0.22539267015706807
control	486baf48-a136-41bb-b09f-f800054e9a81	ENST00000634734.3	other_mRNA	0.06492146596858639
control	8bcfcf6a-f486-4c33-b6cb-d19ca6de0451	ENST00000634734.3	other_mRNA	0.24921465968586387
control	3a4a08f5-1e2e-4981-be36-02f7c2358fa5	ENST00000634734.3	other_mRNA	0.21047120418848167
control	8459f828-0ee1-4c76-9ab5-7c839342f304	ENST00000307839.10	other_mRNA	0.4111368909512761
control	e0717313-2f00-4499-926e-6a8e79396892	ENST00000307839.10	other_mRNA	0.4979118329466357
control	ec223f5f-9b59-4a79-8b4f-f94539a3c26c	ENST00000307839.10	other_mRNA	0.27935034802784225
control	4152648b-a42a-4c14-a23f-1ad112823f89	ENST00000307839.10	other_mRNA	0.2533642691415313
control	7da6d268-6f40-47d8-95e8-21d2620da79f	ENST00000307839.10	other_mRNA	0.29791183294663576
control	9728eada-694d-4afe-9495-62395fe964f3	ENST00000307839.10	other_mRNA	0.27099767981438516
control	c9b9d96d-3e88-481b-accc-72e1422ab95c	ENST00000307839.10	other_mRNA	0.28955916473317866
control	3647317b-51a1-45d9-9bdb-afe7aec8800f	ENST00000307839.10	other_mRNA	0.30580046403712297
control	b3642092-c9f3-4e8c-9877-2d91a2efb270	ENST00000307839.10	other_mRNA	0.2988399071925754
control	cdcd7472-82f3-4310-b9ea-9584acce44e8	ENST00000307839.10	other_mRNA	0.30951276102088165
control	9a12d9f1-696b-439e-a660-84f7d24e7c9b	ENST00000307839.10	other_mRNA	0.2696055684454756
control	b788e902-3ec8-474f-a8ef-e79b3491a35e	ENST00000307839.10	other_mRNA	0.2983758700696056
control	9b10283f-afc2-41b4-86a7-daef4e6d5c22	ENST00000307839.10	other_mRNA	0.0988399071925754
control	d2e6a336-37b4-4617-89ae-a01f6af88885	ENST00000307839.10	other_mRNA	0.2853828306264501
control	915b7657-0413-4678-b647-00e4c5130485	ENST00000307839.10	other_mRNA	0.3020881670533643
control	36c0cb96-aad8-464d-bf77-ce55803e5296	ENST00000307839.10	other_mRNA	0.2904872389791183
control	60201848-bba1-42d8-bb1a-467829115c06	ENST00000307839.10	other_mRNA	0.30348027842227376
control	4285dfe8-8ea8-42d7-9f4d-aa6b6bd14c22	ENST00000307839.10	other_mRNA	0.3048723897911833
control	df76b359-d49d-42c2-a8eb-d44a66daac5f	ENST00000307839.10	other_mRNA	0.29930394431554525
control	8de70c33-5caa-4425-af42-ad3c43a1f1c5	ENST00000307839.10	other_mRNA	0.3011600928074246
control	ebcf1829-f993-4d1f-8f19-063dd1a292fa	ENST00000595683.5	other_mRNA	0.36713735558408217
control	b85f7aba-6936-4b76-a39a-66fd60d76b5d	ENST00000595683.5	other_mRNA	0.25417201540436457
control	d7c6b0e0-9a9c-41d7-a051-5546ccac1073	ENST00000595683.5	other_mRNA	0.28369704749679076
control	b4cbf02a-4cb4-4990-bf37-27b4297fe18f	ENST00000595683.5	other_mRNA	0.5840821566110398
control	35c7f76a-64b5-4160-898d-4296df52e297	ENST00000595683.5	other_mRNA	0.2798459563543004
control	d84fa6c4-500d-4061-9223-de18a671162f	ENST00000595683.5	other_mRNA	0.5507060333761232
control	5b157417-db7a-4b0b-9527-e3cfae767dc7	ENST00000595683.5	other_mRNA	0.42233632862644416
control	0e5c1a2d-c819-4f21-b306-892aaca39af8	ENST00000595683.5	other_mRNA	0.4017971758664955
control	e1f26e5f-1f16-43cb-8e3b-86623def47ac	ENST00000595683.5	other_mRNA	0.5712451861360719
control	f71e6696-9c82-439f-a745-d97cb5bd116f	ENST00000595683.5	other_mRNA	0.5750962772785623
control	ab319c6d-c364-4b9e-ab74-fe47c0733739	ENST00000595683.5	other_mRNA	0.48267008985879334
control	f0dc9fb6-5cac-4112-afb1-abfb767dfcf0	ENST00000595683.5	other_mRNA	0.582798459563543
control	0f331c40-6a67-4ae9-8797-83bd12f5dbdb	ENST00000595683.5	other_mRNA	0.9114249037227214
control	b6677b6c-b47e-4b33-8fcb-887f888a6cf1	ENST00000595683.5	other_mRNA	0.42233632862644416
control	87b1ad77-ae63-4508-91d0-dda48d01b8f7	ENST00000202773.14	other_mRNA	0.9522258414766558
control	8259a39d-42bd-4f88-8bf7-293ebe23546b	ENST00000202773.14	other_mRNA	0.9598262757871878
control	affa5b40-ab14-4746-b991-603f2872ce26	ENST00000202773.14	other_mRNA	0.9446254071661238
control	16c53531-be84-465e-aa89-6519ee745434	ENST00000202773.14	other_mRNA	0.9109663409337676
control	9c5f3b55-ffdb-411b-992e-83d89e3e92be	ENST00000202773.14	other_mRNA	0.9011943539630836
control	f9e7670f-836b-4b21-8825-be82961dabb1	ENST00000202773.14	other_mRNA	0.9478827361563518
control	c73a5420-3289-48a5-af95-05184cb26a54	ENST00000202773.14	other_mRNA	0.9576547231270358
control	b95a430c-25b0-459d-9f88-d7b83386362c	ENST00000202773.14	other_mRNA	0.9348534201954396
control	5dca9810-1898-4e41-a87b-dec479bfb3e9	ENST00000202773.14	other_mRNA	0.9391965255157436
control	b3aaf18b-e93b-49fa-8024-68ca2990922c	ENST00000202773.14	other_mRNA	0.5135722041259501
control	4848c690-ce59-4e54-8fa1-26b988e7fa16	ENST00000202773.14	other_mRNA	0.494028230184582
control	6e07a89d-be56-44af-89d7-ee76680c7fdf	ENST00000202773.14	other_mRNA	0.9543973941368078
control	a701f854-9c58-41d3-a10e-b76aff1a64cf	ENST00000202773.14	other_mRNA	0.9196525515743756
control	e91e657d-8930-4f3c-a73c-1801510a5119	ENST00000202773.14	other_mRNA	0.9652551574375678
control	570508a6-d0a4-4e1c-ab93-a17e9b75259a	ENST00000202773.14	other_mRNA	0.6286644951140065
control	f4d52c2a-a456-4b68-a8f2-0c8a1d896122	ENST00000202773.14	other_mRNA	0.9446254071661238
control	dd31b95b-ae30-47a1-b3db-19da22843123	ENST00000202773.14	other_mRNA	0.4082519001085777
control	f7d87bb8-c94b-4469-9795-55c21ec68eb8	ENST00000202773.14	other_mRNA	0.5646036916395223
control	4d45d9ab-07bb-455c-9a46-8d4b27362f04	ENST00000202773.14	other_mRNA	0.9500542888165038
control	68a610dc-5a4b-4774-b971-3ecaac027e19	ENST00000202773.14	other_mRNA	0.9044516829533116
control	f58fcdd5-01af-4bc2-838e-75d4e5ddd2ad	ENST00000202773.14	other_mRNA	0.9294245385450596
control	ee809d42-f71a-49ff-be6d-7a12c4a91fa9	ENST00000202773.14	other_mRNA	0.3963083604777416
control	93a6e215-6f76-454c-a27e-7d14e7bc42e1	ENST00000202773.14	other_mRNA	0.9283387622149836
control	de4fdae0-fdf5-437d-90b9-808de63ca265	ENST00000202773.14	other_mRNA	0.9500542888165038
control	22cf55fc-5752-4885-8ceb-550318a77072	ENST00000202773.14	other_mRNA	0.9402823018458196
control	2565208e-4a78-4a84-8a3c-fa58279efb9c	ENST00000372663.9	other_mRNA	0.6631762652705061
control	4382a9bb-8089-4e4c-bb3a-ed30894e4309	ENST00000409115.8	other_mRNA	0.35802469135802467
control	913453ac-a07a-4b44-8ae8-5b332aa568fe	ENST00000409115.8	other_mRNA	0.388477366255144
control	94ea324a-dc68-470b-aeef-5b03bc72e37f	ENST00000409115.8	other_mRNA	0.697119341563786
control	d2cf2d94-c2d1-4e27-9702-d5dfe82e3316	ENST00000409115.8	other_mRNA	0.2748971193415638
control	a7275415-2f00-4721-9b0e-5b50c8f8905d	ENST00000409115.8	other_mRNA	0.7069958847736626
control	f8cea03e-16cc-43b7-93dc-002a0aad37c8	ENST00000409115.8	other_mRNA	0.6946502057613169
control	d8365e11-601d-4956-8a50-4a5441a26451	ENST00000409115.8	other_mRNA	0.6773662551440329
control	f4cf11a9-691f-4c1d-982c-3b2793462844	ENST00000409115.8	other_mRNA	0.7407407407407407
control	5e106638-abf4-4713-8c28-80e1877364a4	ENST00000409115.8	other_mRNA	0.7283950617283951
control	a897e65e-53f2-477a-b514-97f7db469b41	ENST00000409115.8	other_mRNA	0.8304526748971194
control	ee236143-4bda-4209-8098-6ccffaf86347	ENST00000409115.8	other_mRNA	0.502880658436214
control	06f55031-1ebb-4c93-b0b0-3b9a02c33738	ENST00000409115.8	other_mRNA	0.5012345679012346
control	c85355d0-5959-46b4-b3b2-04680cfab8fa	ENST00000325954.9	other_mRNA	0.06948085998951233
control	25f9fea8-898c-480d-960a-d1afec24760b	ENST00000325954.9	other_mRNA	0.5076035658101731
control	70c52153-472c-4c3d-828f-0b87b79abef7	ENST00000325954.9	other_mRNA	0.11693759832197168
control	3dfbef49-8635-4e3c-a135-04fc11a8086c	ENST00000325954.9	other_mRNA	0.7312532773990561
control	c46214c0-ec37-477b-8482-5363dddf5a63	ENST00000325954.9	other_mRNA	0.7823807026743577
control	cba05424-5ae5-4f9d-ac00-5fd0f0a2d00c	ENST00000325954.9	other_mRNA	0.3896171997902465
control	6f3af601-ea51-4b34-a6db-a4a2fdffc7a8	ENST00000325954.9	other_mRNA	0.2370214997378081
control	507c80f5-d79e-4074-a859-9967b7900315	ENST00000325954.9	other_mRNA	0.2548505506030414
control	bc33840c-cc7e-46e9-9de6-05d990152a03	ENST00000325954.9	other_mRNA	0.7441006816990037
control	b9110d25-a324-4dc1-afd0-2d5ea1760ea3	ENST00000325954.9	other_mRNA	0.8552700576822234
control	79bba154-8828-43e9-9d9c-0f9b0e0d958b	ENST00000325954.9	other_mRNA	0.3065023597273204
control	37cb34bd-bb0e-408b-a925-0624cfb48aa8	ENST00000325954.9	other_mRNA	0.26612480335605665
control	98cd3e9b-fcdc-40b9-989b-571a49b54370	ENST00000325954.9	other_mRNA	0.10723649711588884
control	27a678f2-d044-4a3b-b6d1-ebb169268ded	ENST00000325954.9	other_mRNA	0.2108023072889355
control	09db02e2-185b-47eb-b3bc-bfc717fe6c75	ENST00000325954.9	other_mRNA	0.14027267960146828
control	f41f2137-4524-4ae1-8923-34307064690f	ENST00000325954.9	other_mRNA	0.08259045621394862
control	a0615d76-185f-44dc-b046-4207f2014681	ENST00000325954.9	other_mRNA	0.08101730466701626
control	c9750dac-4c82-4324-828b-bbd542c7f6a2	ENST00000325954.9	other_mRNA	0.7632406921866807
control	761e7129-73e3-4f47-8d2c-d422741fbab7	ENST00000325954.9	other_mRNA	0.3628736234923965
control	d2fa18ee-8e3b-429e-8b55-6b9445dbbbd2	ENST00000325954.9	other_mRNA	0.17435762978500263
control	e666b44a-e810-4165-90ce-71834a5a85db	ENST00000325954.9	other_mRNA	0.2270582066072365
control	d6a34c19-3c98-4c0b-b8cf-98a2e6355331	ENST00000325954.9	other_mRNA	0.2994231777661248
control	78d1e970-92f1-44c9-b07d-81222e64374b	ENST00000295682.6	other_mRNA	0.8432122370936902
control	f18a8e7b-3c09-4ff3-8099-1a74ba85e622	ENST00000649813.2	other_mRNA	0.9016393442622952
control	e1bea455-0d94-4662-9ed6-78d8c641577c	ENST00000649813.2	other_mRNA	0.9405737704918032
control	cd98b928-8e4e-4a79-9b97-b84db451c8b4	ENST00000649813.2	other_mRNA	0.5922131147540983
control	f15673c0-4fdf-4c91-842d-81151ef627c7	ENST00000649813.2	other_mRNA	0.7233606557377049
control	c50c523d-0475-49c3-8b98-fc428c83fcb3	ENST00000649813.2	other_mRNA	0.918032786885246
control	de7944b1-9e57-4fab-b0a4-b4278acc7227	ENST00000649813.2	other_mRNA	0.9139344262295082
control	cc4a1ff4-fa6f-47b9-baad-53c19aa56a4a	ENST00000649813.2	other_mRNA	0.8278688524590164
control	808b60c2-893d-4d56-a75b-c06b30dc995a	ENST00000649813.2	other_mRNA	0.8934426229508197
control	ce52c916-f5a4-45de-8a7f-9c53abc5a236	ENST00000649813.2	other_mRNA	0.8913934426229508
control	7ab29354-3bd2-4e61-8281-a44843ceaf63	ENST00000649813.2	other_mRNA	0.8975409836065574
control	c79196d7-b2ed-4d22-817e-acebfa4974db	ENST00000649813.2	other_mRNA	0.8647540983606558
control	66e1584b-6acd-44bc-9bc2-e305d98e2061	ENST00000473257.3	other_mRNA	0.13218731475992887
control	c2407582-b5ac-495f-b40c-b6e38d4c33fd	ENST00000473257.3	other_mRNA	0.5868405453467694
control	e7d6db33-d29e-4b2a-a06a-fe11b66999bc	ENST00000473257.3	other_mRNA	0.15293420272673386
control	25b4e06d-e85b-4268-9717-cf889c6a1c82	ENST00000473257.3	other_mRNA	0.13100177830468288
control	a31be8c0-3aeb-4193-a774-cff1a8ef2eb3	ENST00000473257.3	other_mRNA	0.35921754593953764
control	dcc20237-fdaa-4975-a1b4-8341e79222f2	ENST00000473257.3	other_mRNA	0.2175459395376408
control	797a0814-a86f-4319-82ac-d4d2412d60c8	ENST00000473257.3	other_mRNA	0.32957913455838767
control	154ea538-ed46-495e-a0b8-86f049b77318	ENST00000473257.3	other_mRNA	0.7172495554238293
control	f47db23a-879e-406b-8211-7d90f0b72d93	ENST00000473257.3	other_mRNA	0.3100177830468287
control	71576a33-ee2a-4ccc-ac43-05a81e910bcb	ENST00000473257.3	other_mRNA	0.4149377593360996
control	170dbe7a-86c2-43fb-b3ae-b54a5e20e93a	ENST00000473257.3	other_mRNA	0.14997036158861884
control	73ec6640-662f-4c8a-9663-4c4a76204a3f	ENST00000473257.3	other_mRNA	0.0912863070539419
control	51ac5b5e-19e2-4454-8a3e-0190e5a7c412	ENST00000473257.3	other_mRNA	0.4819205690574985
control	77f61855-cd60-4aec-8727-6673e0bada53	ENST00000473257.3	other_mRNA	0.44872554831061057
control	4ee501f1-b2d7-4245-b05c-153f8696bc7f	ENST00000330597.5	other_mRNA	0.9148211243611584
control	95e63389-2a58-43cd-a37d-0e84d5219f7b	ENST00000330597.5	other_mRNA	0.9318568994889268
control	bda2629c-273f-46c0-8c41-3e4ffb8248eb	ENST00000330597.5	other_mRNA	0.93015332197615
control	eff7e2dd-3b24-43ef-818e-5634d6a69912	ENST00000330597.5	other_mRNA	0.3390119250425894
control	c37f84ea-9a66-47f5-845a-a7428c918d59	ENST00000330597.5	other_mRNA	0.3543441226575809
control	9c5cc9a0-8ee1-457b-9e0c-739e5b5aa02e	ENST00000330597.5	other_mRNA	0.9369676320272572
control	f10f284c-a1d9-4638-a0e5-c74a7094fa4e	ENST00000330597.5	other_mRNA	0.8824531516183987
control	7e3a4d5c-c49e-46b1-b62f-a5378b2421a3	ENST00000330597.5	other_mRNA	0.9216354344122658
control	d221818c-bf3e-495e-8de7-2a45de3b7be1	ENST00000330597.5	other_mRNA	0.9216354344122658
control	285b9849-f3e1-4246-9fc0-3e3b569c675e	ENST00000330597.5	other_mRNA	0.8228279386712095
control	85030168-c057-48e7-a516-0334ab121db4	ENST00000330597.5	other_mRNA	0.8313458262350937
control	2ea768c4-d422-4786-9a42-4894edf8565a	ENST00000330597.5	other_mRNA	0.7359454855195912
control	28ae0f37-3bff-4ce6-92f9-c5712bd4ba9a	ENST00000330597.5	other_mRNA	0.23679727427597955
control	cdf6647d-d458-4e37-b994-9ce7826c8f1f	ENST00000330597.5	other_mRNA	0.9420783645655876
control	b43d7fbc-bbf1-4d76-9f39-02d52e363fd1	ENST00000330597.5	other_mRNA	0.9318568994889268
control	5695b826-5bd5-4ac6-ae8b-8f5737fa5830	ENST00000330597.5	other_mRNA	0.9114139693356048
control	c2c9e074-f48a-4105-bd27-8f485cbe1326	ENST00000330597.5	other_mRNA	0.47018739352640543
control	5ff55256-733a-43ee-8258-3b61ded8b87b	ENST00000330597.5	other_mRNA	0.8960817717206133
control	fccd4511-112a-4ca7-af15-090178aff6db	ENST00000330597.5	other_mRNA	0.47018739352640543
control	da1405f7-7dee-457b-a4af-56dd53c83e99	ENST00000330597.5	other_mRNA	0.9420783645655876
control	625e12ef-89f8-414a-91ce-4e82106d04b2	ENST00000330597.5	other_mRNA	0.918228279386712
control	08edeb37-517c-47aa-a96f-b8afd40d64fb	ENST00000330597.5	other_mRNA	0.9267461669505964
control	825afdc6-e461-4e5a-8ce3-b7fb78ff275c	ENST00000330597.5	other_mRNA	0.9369676320272572
control	1db63c5c-f11f-4b58-81c3-5b4b6f988c42	ENST00000330597.5	other_mRNA	0.8023850085178875
control	fec16e93-1f11-47f7-9151-42ee134cdb8b	ENST00000330597.5	other_mRNA	0.9063032367972744
control	890c9b61-2c49-4225-bed1-91465effd38c	ENST00000330597.5	other_mRNA	0.7427597955706985
control	c550cfe1-e970-469f-a5e5-5543b002b1fa	ENST00000330597.5	other_mRNA	0.9148211243611584
control	44b01fb2-05dc-424c-9462-e9d1087c4dc5	ENST00000330597.5	other_mRNA	0.919931856899489
control	5463b197-a4b8-49f0-b6f5-1ddfef240c34	ENST00000330597.5	other_mRNA	0.8160136286201022
control	6ea42f82-7efe-4e07-bd96-906e9286674a	ENST00000330597.5	other_mRNA	0.938671209540034
control	92c1da53-1020-4ec1-81dc-cb196bcf193c	ENST00000330597.5	other_mRNA	0.9318568994889268
control	7eb83388-3484-445b-92d1-f39448839d18	ENST00000330597.5	other_mRNA	0.9352640545144804
control	3bc17c3a-0b30-4e4f-ad3b-10039410b9b3	ENST00000330597.5	other_mRNA	0.9114139693356048
control	94caef0a-7172-4597-a2ca-0d6da18e203c	ENST00000377103.3	other_mRNA	0.1047029702970297
control	58937f69-68fc-46aa-bbef-13a65ca2ed1d	ENST00000313269.5	other_mRNA	0.3892276422764227
control	34ae210a-e037-4baf-bdf5-f855342aa4f7	ENST00000313269.5	other_mRNA	0.4928861788617886
control	9b3f249c-ee7c-4a2a-9eb7-f2863178642f	ENST00000313269.5	other_mRNA	0.4181910569105691
control	7b855c06-1980-48c3-bbc6-bd85d13d0102	ENST00000313269.5	other_mRNA	0.6183943089430894
control	d90309c0-9a7b-417d-8fa0-380d8df4fd5a	ENST00000526991.3	other_mRNA	0.10620052770448549
control	6109c7b9-8396-4b16-a42b-15df46533f01	ENST00000526991.3	other_mRNA	0.3703825857519789
control	3375f232-3af8-4e93-a0a7-1bcf6cb34ef5	ENST00000216218.8	other_mRNA	0.21980074719800743
control	fc46e2ff-1d70-4168-99a3-4e40c68511ed	ENST00000216218.8	other_mRNA	0.13387297633872977
control	55e87f69-52b3-4fff-9504-eda99a9157f4	ENST00000216218.8	other_mRNA	0.0946450809464508
control	a8bf8150-aa41-4b71-932f-140f2b4269ca	ENST00000216218.8	other_mRNA	0.2288293897882939
control	da736145-35aa-4fa9-bee5-ce52a1aaf83c	ENST00000216218.8	other_mRNA	0.1391656288916563
control	d417bb45-847b-4204-966b-20bd9f970903	ENST00000216218.8	other_mRNA	0.3583437110834371
control	1802d869-a547-41ca-a422-f29d949c0c54	ENST00000216218.8	other_mRNA	0.36488169364881695
control	1deda6f6-6e5b-49bf-9423-5ae9c20a34f6	ENST00000216218.8	other_mRNA	0.2524906600249066
control	53901715-2a1b-45bb-bf9a-f61a19b43945	ENST00000216218.8	other_mRNA	0.4648194271481943
control	ea06cf62-5e37-4748-9edc-bdc8cc02b0e7	ENST00000216218.8	other_mRNA	0.4713574097135741
control	a2b818bd-22ca-4cbd-80b4-843189792af5	ENST00000216218.8	other_mRNA	0.09402241594022416
control	08b3ee7c-6d3b-4fbc-bf72-8a744585817c	ENST00000216218.8	other_mRNA	0.4803860523038605
control	ba3f1c5b-360e-49e5-823d-261f36decfef	ENST00000216218.8	other_mRNA	0.46980074719800746
control	5a5a18ed-278a-4200-8d84-a1f06b32feb7	ENST00000340990.10	other_mRNA	0.6681013868962219
control	5d1e138d-cfa9-414d-ac62-b47e9bb2facc	ENST00000340990.10	other_mRNA	0.7723577235772358
control	235bd77c-e4ec-4796-8ea2-f14312f8d09f	ENST00000340990.10	other_mRNA	0.3562888570062171
control	8dfb1cca-a55e-4aae-b3c5-65c2c48d9f57	ENST00000340990.10	other_mRNA	0.9019607843137256
control	d12aef5a-519e-4f2b-975d-0159e0e9b079	ENST00000340990.10	other_mRNA	0.9134385461501674
control	1cd3c249-f394-466c-a1f6-4557aafa206b	ENST00000340990.10	other_mRNA	0.22716403634624585
control	1fffbf80-4735-4ab3-9338-78ca27cbd443	ENST00000340990.10	other_mRNA	0.8053562888570062
control	bf68c73d-21a3-4d09-8903-62bed6bbc228	ENST00000340990.10	other_mRNA	0.926829268292683
control	21569232-6d14-4a7f-9591-c8ecc711162b	ENST00000340990.10	other_mRNA	0.6604495456719273
control	a3937ef1-df1f-4106-b81f-76dbdbec4bc4	ENST00000340990.10	other_mRNA	0.6284074605451937
control	874b7d70-b50a-4ed0-ba97-37c8f37fab82	ENST00000340990.10	other_mRNA	0.6661884265901482
control	97c2b19a-fb10-4f5d-b106-ea7de15896a0	ENST00000340990.10	other_mRNA	0.904830224772836
control	7b1bd063-cd0c-449d-9c61-281c6dfce6c5	ENST00000340990.10	other_mRNA	0.8880918220946915
control	f6b7b778-4a6d-4d83-953f-2797f9a526d7	ENST00000340990.10	other_mRNA	0.6121472979435677
control	d1e41858-7971-476d-9914-b59bf9855f39	ENST00000340990.10	other_mRNA	0.6212338593974175
control	d86f5dea-5985-4e62-81b2-e9b1c58f3e3e	ENST00000340990.10	other_mRNA	0.19799139167862267
control	8500e7d0-ba4c-412f-937e-8234a06ab584	ENST00000340990.10	other_mRNA	0.7144906743185079
control	1c857aa2-1610-4b07-97bd-2869cbc70e66	ENST00000340990.10	other_mRNA	0.912960306073649
control	5c6506ca-b57d-4b75-806c-2034da238569	ENST00000340990.10	other_mRNA	0.9057867049258728
control	a6ab0cc9-bdf0-443d-b8f5-8067461e0a4d	ENST00000340990.10	other_mRNA	0.9516977522716404
control	9b26ae52-f81c-4ef8-a3f4-32a4b6e9f6f4	ENST00000340990.10	other_mRNA	0.5906264945002391
control	8c845c90-854e-475c-b36f-7ea704317664	ENST00000340990.10	other_mRNA	0.4830224772835964
control	0883da1f-fd6d-4a04-b059-40c459d870fd	ENST00000340990.10	other_mRNA	0.9091343854615016
control	ef4f98ed-520e-4143-8f60-c1c69af9c5e7	ENST00000340990.10	other_mRNA	0.929220468675275
control	5fd53af4-6d44-444e-b8ad-3830c6d91719	ENST00000340990.10	other_mRNA	0.7082735533237685
control	abb0a0c6-4930-4cb1-8f02-b7d296a8f22a	ENST00000340990.10	other_mRNA	0.632233381157341
control	c6654685-4a59-478a-a975-362f01ed96e1	ENST00000340990.10	other_mRNA	0.4351984696317551
control	2ce8c0e4-9061-43ea-9727-950e679902d5	ENST00000340990.10	other_mRNA	0.624103299856528
control	860efe5d-ae5f-4d7c-8474-ec8294f6f1d5	ENST00000340990.10	other_mRNA	0.951219512195122
control	a5fd3c41-b5d2-40fd-8d88-32061592511a	ENST00000340990.10	other_mRNA	0.629842180774749
control	e306b11f-a114-42a9-a911-19f517b0a530	ENST00000340990.10	other_mRNA	0.9225251076040172
control	abcf9ab0-52c9-4c0c-83c5-88cd6832142e	ENST00000340990.10	other_mRNA	0.9038737446197992
control	69dd1221-3d46-4f76-b185-66ceb1513812	ENST00000340990.10	other_mRNA	0.9473935915829746
control	d1e18453-3612-4b70-9e9f-c15b3a270abc	ENST00000340990.10	other_mRNA	0.8885700621712099
control	63ea130d-ceb5-4cd4-a484-08e64a8704ee	ENST00000340990.10	other_mRNA	0.943089430894309
control	52930c91-959f-46a3-959a-20af4cca42ca	ENST00000340990.10	other_mRNA	0.7690100430416069
control	e0da887d-b313-47b5-a443-b034385f42d2	ENST00000340990.10	other_mRNA	0.9143950263032042
control	e71f276a-556a-4158-b9b0-1e7360e8bde1	ENST00000340990.10	other_mRNA	0.2257293161166906
control	662ecbc2-23a1-435b-870e-aca25a5f50e8	ENST00000340990.10	other_mRNA	0.5772357723577236
control	17ab9172-2c82-447c-898f-f38fb7e8ea5f	ENST00000340990.10	other_mRNA	0.896700143472023
control	205e4e6b-c0cb-4fd1-aa71-ff812671f7ca	ENST00000340990.10	other_mRNA	0.9053084648493545
control	38a6159a-d2cc-4d3d-972c-93ff86061834	ENST00000340990.10	other_mRNA	0.934959349593496
control	dc10bf09-50c0-46b9-9952-4bb64f3aa2e5	ENST00000340990.10	other_mRNA	0.9344811095169776
control	53cd413f-9e57-426c-9867-c4bc2d869229	ENST00000340990.10	other_mRNA	0.2338593974175036
control	7bc7a170-2ba3-423c-b772-389d30db8fd5	ENST00000340990.10	other_mRNA	0.28263988522238165
control	c9c869f4-8e99-4373-a71b-c61ca269a7a0	ENST00000340990.10	other_mRNA	0.9124820659971306
control	f6e2c12a-5e63-4174-8f42-81f58fadc836	ENST00000340990.10	other_mRNA	0.4882831181252989
control	503827a3-917c-4ba8-902f-26d6b0d9baeb	ENST00000340990.10	other_mRNA	0.5164992826398852
control	08c435a7-98ea-4e5b-897a-b63b860cff02	ENST00000340990.10	other_mRNA	0.943089430894309
control	98683acd-d7f9-486a-9b19-4ff9e32aba60	ENST00000340990.10	other_mRNA	0.929220468675275
control	a93a963c-64ab-407f-9256-306798112647	ENST00000340990.10	other_mRNA	0.18460066953610713
control	e6d3718f-7068-4944-9983-025693876f36	ENST00000340990.10	other_mRNA	0.942132950741272
control	5e1c2d8b-9c84-46f0-a80b-90a277a08e23	ENST00000340990.10	other_mRNA	0.08417025346724055
control	a578c27d-4eed-4317-b5ff-48dd6dbff4c6	ENST00000340990.10	other_mRNA	0.5428024868483979
control	9063ae5e-7c89-45f1-aad3-822d5589b24f	ENST00000340990.10	other_mRNA	0.9296987087517934
control	b39786d4-2cb7-4b35-a458-b04ef9c94c6b	ENST00000340990.10	other_mRNA	0.830703012912482
control	b8a84328-f072-4f8a-8809-47a593fdb01c	ENST00000340990.10	other_mRNA	0.13773314203730272
control	dd3cde47-15a3-40aa-8b5a-aebee554d8e1	ENST00000340990.10	other_mRNA	0.9316116690578672
control	8a37041e-8a15-455d-9ad3-7c4ff9526a74	ENST00000340990.10	other_mRNA	0.9277857484457196
control	892690bc-c53a-4323-8b10-7973f74f7fc1	ENST00000340990.10	other_mRNA	0.1750358680057389
control	5eaf34b3-8b82-448a-b359-26b9a7bcffbd	ENST00000340990.10	other_mRNA	0.9354375896700144
control	c2a2c701-cc9d-4be1-badc-54b2b018395f	ENST00000340990.10	other_mRNA	0.8670492587278814
control	9b8bf57f-dcd4-4564-8c35-904c6e365643	ENST00000340990.10	other_mRNA	0.08703969392635102
control	77239c9e-777f-4b68-a1d4-ec518f9c1337	ENST00000340990.10	other_mRNA	0.26924916307986607
control	1a5b4377-c0e1-4685-bf91-ebeab6f7a733	ENST00000340990.10	other_mRNA	0.7890961262553802
control	8a23bc38-f556-4400-a424-1ae5d9d7ed9d	ENST00000340990.10	other_mRNA	0.08273553323768532
control	0dc3f16b-0f0a-4cb4-98d5-25cdc12410a9	ENST00000340990.10	other_mRNA	0.8603538976566236
control	8f0646b6-0991-49f7-8b08-2301f828c29a	ENST00000331825.11	other_mRNA	0.939150401836969
control	f2b525e1-09b8-4c76-a81a-78002440e4ad	ENST00000331825.11	other_mRNA	0.801377726750861
control	6638866d-3be0-4919-b5b8-a69413e863d2	ENST00000331825.11	other_mRNA	0.8266360505166476
control	d86d31f5-c1d4-4cf8-b981-f0adde853579	ENST00000331825.11	other_mRNA	0.9357060849598164
control	9b4eb560-e34f-4b99-a9b6-2d71c1b9deb3	ENST00000331825.11	other_mRNA	0.12973593570608496
control	31fe13ac-c51f-4ef0-b1ad-ba150c68c8c1	ENST00000331825.11	other_mRNA	0.9161882893226176
control	49953c7e-5b4e-498b-ac8f-2280a1be8939	ENST00000331825.11	other_mRNA	0.9483352468427096
control	4475695f-6dc0-4469-b7c5-5133ccddf1ab	ENST00000331825.11	other_mRNA	0.8725602755453502
control	78e3519e-518e-45dc-8707-b0b593bd08e8	ENST00000331825.11	other_mRNA	0.8725602755453502
control	19b4e1bb-81f2-461e-bd38-a80820c32ddf	ENST00000331825.11	other_mRNA	0.642939150401837
control	18a25262-fd5c-47fd-a4fd-15000668cb38	ENST00000331825.11	other_mRNA	0.9138920780711826
control	bdf115dc-721b-4c97-a9f1-9e54f2c85075	ENST00000331825.11	other_mRNA	0.931113662456946
control	a2361841-4ba0-4350-8804-ffab8f2cf7a4	ENST00000331825.11	other_mRNA	0.9402985074626866
control	7e1b835a-17fe-4942-8422-b940fac3169e	ENST00000331825.11	other_mRNA	0.9380022962112514
control	98196cc8-fcdc-42e7-a917-5e7bd1dafc0c	ENST00000331825.11	other_mRNA	0.9402985074626866
control	a564fca3-789d-40c7-aad6-332162527c4e	ENST00000331825.11	other_mRNA	0.7187141216991964
control	bc872df3-1403-4964-ba27-e5bd19722d2e	ENST00000331825.11	other_mRNA	0.9460390355912744
control	14471f29-6807-4329-9896-de781c03ac48	ENST00000331825.11	other_mRNA	0.9150401836969
control	c528625b-58be-4f59-8e54-bf5aef95ac11	ENST00000331825.11	other_mRNA	0.9448909299655568
control	35498d9f-ff9c-46d3-9b3e-ce0ded1342ed	ENST00000331825.11	other_mRNA	0.9150401836969
control	2701fdf1-0870-409d-862c-d381a872d1b9	ENST00000331825.11	other_mRNA	0.920780711825488
control	1e4d7618-94b5-4061-b424-8f6cb24fad2c	ENST00000331825.11	other_mRNA	0.8484500574052812
control	43f1428a-4bbd-4dd9-88e6-292e0297ed96	ENST00000331825.11	other_mRNA	0.9414466130884042
control	699af3f7-1aa8-467c-9a93-d7921b271bf0	ENST00000331825.11	other_mRNA	0.8932261768082663
control	62082d99-e14a-4c40-8f64-552708f24ec4	ENST00000331825.11	other_mRNA	0.4741676234213548
control	3ea32c0c-9558-4479-9960-8d2646717fea	ENST00000331825.11	other_mRNA	0.9230769230769232
control	f26ac920-5adc-43fa-a684-18ac83de6f23	ENST00000331825.11	other_mRNA	0.931113662456946
control	486600c1-4730-420f-8c42-71d759aa2ca3	ENST00000331825.11	other_mRNA	0.9425947187141216
control	d1bde388-d1be-4e8f-8851-9bb430a78440	ENST00000331825.11	other_mRNA	0.9253731343283582
control	ca78c076-a69f-48e6-b7f4-8328d6f7e774	ENST00000331825.11	other_mRNA	0.7657864523536165
control	40aef20d-e816-4ae0-9cc8-f96b965893d6	ENST00000331825.11	other_mRNA	0.8151549942594719
control	03012197-6b67-4e42-b6db-25bef3d6a256	ENST00000331825.11	other_mRNA	0.6636050516647531
control	f5950a1b-9559-426f-99e9-e27dc50472df	ENST00000331825.11	other_mRNA	0.9196326061997704
control	9a0edc97-3519-4bf3-9b71-22e11bdd6687	ENST00000331825.11	other_mRNA	0.5373134328358209
control	870bf6af-970a-424f-ae7e-a3593e6b8d7b	ENST00000331825.11	other_mRNA	0.9276693455797932
control	ccf4cdd2-bf32-4090-8707-a4bf697fc65c	ENST00000331825.11	other_mRNA	0.9425947187141216
control	914bb062-fc47-455b-b368-fa330bec52c8	ENST00000331825.11	other_mRNA	0.9345579793340988
control	ece7f424-5376-4c95-b407-7ebdc268c597	ENST00000331825.11	other_mRNA	0.2158438576349024
control	3533b74c-0157-4c86-8711-aab14b147c10	ENST00000331825.11	other_mRNA	0.7577497129735936
control	5b233da0-7da4-415e-ada9-9f78fb2e964c	ENST00000331825.11	other_mRNA	0.9322617680826636
control	1882c331-1c97-4a3b-bb4c-42e9c0ea181f	ENST00000331825.11	other_mRNA	0.6647531572904707
control	b1ea1f79-6df6-4646-a930-3e140b8729df	ENST00000331825.11	other_mRNA	0.9196326061997704
control	df7aa094-7a80-4650-9250-53a54057c03a	ENST00000331825.11	other_mRNA	0.5063145809414467
control	9448dd82-4a4d-4132-bd27-45d109e225b1	ENST00000331825.11	other_mRNA	0.8989667049368542
control	591a2a93-5bf6-48f4-b40b-dc079e524639	ENST00000331825.11	other_mRNA	0.9276693455797932
control	b8f409e0-c4fe-4ed6-9227-feaef65f9eed	ENST00000331825.11	other_mRNA	0.8450057405281286
control	a7dcc637-be2f-4ede-b6ae-89b5ba1a7d4a	ENST00000331825.11	other_mRNA	0.9299655568312284
control	a253875a-b151-43bc-a0eb-7f600619930e	ENST00000331825.11	other_mRNA	0.8794489092996556
control	5a085153-0b06-4d36-abc2-b04847cbabe0	ENST00000331825.11	other_mRNA	0.8587830080367393
control	c1c938f7-3531-4c8f-96f0-559fbde7cd42	ENST00000331825.11	other_mRNA	0.9345579793340988
control	8f43d194-2ce6-4cd5-a913-a9154c43d4c2	ENST00000331825.11	other_mRNA	0.9104477611940298
control	48b15419-3e3c-46e8-86b2-6c065d6643d5	ENST00000331825.11	other_mRNA	0.8978185993111366
control	86a00eed-265f-40b2-9ed3-e804ce23fd23	ENST00000331825.11	other_mRNA	0.8955223880597015
control	54dcf264-eaa2-4970-b1cb-9584a7cf680a	ENST00000331825.11	other_mRNA	0.936854190585534
control	811d8c48-8ef9-4bd9-8b51-509c4c7c95d7	ENST00000331825.11	other_mRNA	0.2893226176808266
control	6a807dad-fae8-442a-9eca-77ad8e2fae31	ENST00000331825.11	other_mRNA	0.6084959816303099
control	a8794fa6-3e55-4cec-9d37-021332a1e96a	ENST00000331825.11	other_mRNA	0.9517795637198624
control	303ad446-3e70-4ed8-ad06-7f3b5efdd9eb	ENST00000331825.11	other_mRNA	0.9242250287026408
control	0e8bbeeb-32f4-427e-9ed2-c552c38db1b9	ENST00000331825.11	other_mRNA	0.870264064293915
control	c84a253a-ca7a-42f4-a6d0-38a743903ec7	ENST00000331825.11	other_mRNA	0.8656716417910447
control	a662e839-d9f4-4bf6-9fc6-888ab5ea0094	ENST00000331825.11	other_mRNA	0.9138920780711826
control	4ec380e3-ce3a-4ca3-93d9-adf63e124de3	ENST00000331825.11	other_mRNA	0.7876004592422503
control	d1512c70-5342-4c29-b3cb-28b17fae15e9	ENST00000331825.11	other_mRNA	0.912743972445465
control	5bf566d9-ace6-4e20-ade8-4d49eb0b62c3	ENST00000331825.11	other_mRNA	0.40987370838117104
control	42d009f6-466c-4dc4-a22c-c3170f7c3c6d	ENST00000331825.11	other_mRNA	0.9196326061997704
control	3cdde700-8da7-4f4e-96d2-fa77f07531a5	ENST00000331825.11	other_mRNA	0.799081515499426
control	d3e662cb-2c70-4dc0-a9eb-e22b64c50c37	ENST00000331825.11	other_mRNA	0.963260619977038
control	6d229095-8dea-4215-b435-91ec85e15e9f	ENST00000331825.11	other_mRNA	0.9001148105625718
control	5853775b-bbf9-4153-bf0f-caa11c130759	ENST00000331825.11	other_mRNA	0.936854190585534
control	64a7d0a6-f86f-4cee-b923-6807a96e7c74	ENST00000331825.11	other_mRNA	0.904707233065442
control	82ce24e9-c5c6-4ede-a2a6-3866be335a38	ENST00000331825.11	other_mRNA	0.9402985074626866
control	01f48d48-ae79-41d0-8857-8f778972a8d4	ENST00000331825.11	other_mRNA	0.6808266360505166
control	e73c79d9-bb4f-4225-baca-8d7e1bfe6653	ENST00000331825.11	other_mRNA	0.912743972445465
control	0cd2f491-621a-4190-82cd-9dff5ec928ee	ENST00000331825.11	other_mRNA	0.6475315729047072
control	a0ecec6a-cafd-44f1-89af-618d5038af1d	ENST00000331825.11	other_mRNA	0.6670493685419059
control	e72f8b1f-9beb-45b4-9f1e-d770edbc019f	ENST00000331825.11	other_mRNA	0.928817451205511
control	9fbaa005-1c8a-4c77-a3b9-ffb849deefb2	ENST00000331825.11	other_mRNA	0.894374282433984
control	aac9082e-b9d6-4f46-9e98-51995c8252be	ENST00000331825.11	other_mRNA	0.9219288174512056
control	2de39dce-4677-4d44-a767-044b1adfad5f	ENST00000331825.11	other_mRNA	0.9230769230769232
control	fe33dc48-687e-4e4a-ad69-062937354171	ENST00000331825.11	other_mRNA	0.7175660160734788
control	c950f57c-1a92-4d02-806e-51c502d88380	ENST00000331825.11	other_mRNA	0.4489092996555683
control	9b4da603-d45e-49af-a9cf-16ae54ce5c25	ENST00000331825.11	other_mRNA	0.9242250287026408
control	b9ef2c0e-ae38-4e52-bafb-937a30300dec	ENST00000331825.11	other_mRNA	0.8530424799081515
control	053b57b3-ca55-4414-90a6-3704b9edb436	ENST00000331825.11	other_mRNA	0.9219288174512056
control	b0fe0cc7-2d39-41f7-a174-be9871b3c35c	ENST00000331825.11	other_mRNA	0.2537313432835821
control	fb9e6905-d3c6-41d2-ae11-21a704dcb520	ENST00000331825.11	other_mRNA	0.5774971297359357
control	2525ed2d-1d12-4c68-b70d-dfbfd79bb2d0	ENST00000331825.11	other_mRNA	0.9414466130884042
control	9c36153c-3bd1-4d39-af46-c36d4709e147	ENST00000331825.11	other_mRNA	0.936854190585534
control	e02f39d8-450e-4c86-983f-ff2c5f20c97f	ENST00000331825.11	other_mRNA	0.6555683122847302
control	c43a513d-27ca-47ec-89b5-0064ccce1bd5	ENST00000331825.11	other_mRNA	0.9242250287026408
control	e342c39f-bc1b-4813-9be3-9239c163d915	ENST00000331825.11	other_mRNA	0.9115958668197476
control	acdf1a32-2b44-4765-9fa7-1786f2c35cb6	ENST00000331825.11	other_mRNA	0.9230769230769232
control	15d907f9-091c-4a63-97bc-d626642ef85f	ENST00000331825.11	other_mRNA	0.4431687715269805
control	2abb9b29-7e64-41f5-ba67-b39d11293d9b	ENST00000331825.11	other_mRNA	0.6601607347876005
control	ad6c4ac6-09ff-44e5-8b72-6ae6d39dcf0a	ENST00000331825.11	other_mRNA	0.9138920780711826
control	a063225d-7831-4fab-8ed8-1e441cf12d7c	ENST00000331825.11	other_mRNA	0.4535017221584386
control	41b05cda-53ca-419e-ad94-60921e04e93e	ENST00000331825.11	other_mRNA	0.9437428243398392
control	eeb8c151-da9f-4d78-88a2-766e9f5b35ad	ENST00000331825.11	other_mRNA	0.14351320321469574
control	a041091a-005a-4f47-8f48-2b8137aa6c30	ENST00000331825.11	other_mRNA	0.928817451205511
control	e450f424-ad52-41e8-b01f-fccc4fa6bb62	ENST00000331825.11	other_mRNA	0.9253731343283582
control	a711c8e2-e4c1-43f8-b037-2c784c9cf20f	ENST00000331825.11	other_mRNA	0.9483352468427096
control	969304c6-24d8-486e-87c6-8511266cd2b1	ENST00000331825.11	other_mRNA	0.8002296211251435
control	d0183255-87d9-4d69-b357-63db64ebbf99	ENST00000331825.11	other_mRNA	0.15269804822043628
control	c81a942e-1dc2-46fa-993e-093dcce1b330	ENST00000331825.11	other_mRNA	0.9219288174512056
control	bfd8310d-e929-4f99-98e5-37f1bc89479b	ENST00000331825.11	other_mRNA	0.2663605051664753
control	da7a1b2b-2051-44ea-a08e-ca534a41a0b3	ENST00000331825.11	other_mRNA	0.936854190585534
control	2685a4b8-3064-4aff-854f-59d3371f7485	ENST00000331825.11	other_mRNA	0.14695752009184845
control	67845e75-910a-46b1-9e32-9650e6fe6aef	ENST00000331825.11	other_mRNA	0.3605051664753157
control	94c85792-9500-47eb-a603-a3b2a867d30b	ENST00000331825.11	other_mRNA	0.8932261768082663
control	504e9884-238d-4d78-8bee-72ab30d26ac1	ENST00000331825.11	other_mRNA	0.9322617680826636
control	e58724d4-3232-482e-aa7e-8f4e99f9ac21	ENST00000331825.11	other_mRNA	0.9299655568312284
control	36d982a3-af60-48b6-a86a-6b890b01ccf1	ENST00000331825.11	other_mRNA	0.3340987370838117
control	a93359cd-fde6-473b-a8d8-674428aab2fc	ENST00000331825.11	other_mRNA	0.8714121699196326
control	84b5a0e3-27a2-4ced-aa4b-72ad18809844	ENST00000331825.11	other_mRNA	0.9322617680826636
control	5cc1e538-86ef-478f-94f6-5e35e3a8ad5e	ENST00000331825.11	other_mRNA	0.642939150401837
control	d5a713b2-d574-4455-a139-dde00105e9ee	ENST00000331825.11	other_mRNA	0.5832376578645235
control	dd816467-b3b1-4c1a-acad-8ca64ad9b817	ENST00000331825.11	other_mRNA	0.756601607347876
control	650558f1-1252-4d94-8fc9-0e83e1ba15d9	ENST00000331825.11	other_mRNA	0.7060849598163031
control	859a575e-8df3-4096-aa25-637012a30530	ENST00000331825.11	other_mRNA	0.9322617680826636
control	aa489289-21b0-4c4a-b9f9-56cd44e7fa18	ENST00000331825.11	other_mRNA	0.9414466130884042
control	d768e767-e2e1-4c68-883f-67fc0a4a4122	ENST00000331825.11	other_mRNA	0.8220436280137773
control	3fd59c34-7def-4394-9ac1-9de7b0edb06b	ENST00000331825.11	other_mRNA	0.49483352468427094
control	4cd53ec1-763f-453b-a352-85e51a167f14	ENST00000331825.11	other_mRNA	0.9161882893226176
control	add45239-9573-44a6-a72d-02225b9e4297	ENST00000331825.11	other_mRNA	0.8541905855338691
control	eb74634d-2a74-4fca-974f-5f5773f6dd6e	ENST00000331825.11	other_mRNA	0.7416762342135477
control	c0d7a60d-cc3f-4da2-a54c-1f14d0683d17	ENST00000331825.11	other_mRNA	0.5384615384615384
control	d873dff4-2344-498d-b14b-0182ae502045	ENST00000331825.11	other_mRNA	0.9138920780711826
control	464e125a-971a-4a0a-b4ab-169defa9d347	ENST00000331825.11	other_mRNA	0.9414466130884042
control	5a12a45b-ba6b-4846-b2e3-f07ac199b025	ENST00000331825.11	other_mRNA	0.9322617680826636
control	ac0c73eb-3046-464a-9218-986267f0cc3d	ENST00000331825.11	other_mRNA	0.9265212399540758
control	7a306721-d89a-40ca-a79b-2c31dd1f2561	ENST00000331825.11	other_mRNA	0.6923076923076923
control	85fb98bb-697e-4f40-b849-62c1d0547a31	ENST00000331825.11	other_mRNA	0.9380022962112514
control	74c86633-02da-450a-929f-3c128e8040d8	ENST00000331825.11	other_mRNA	0.2296211251435132
control	b4e422e2-64d9-4900-b303-7bb1519bb4de	ENST00000331825.11	other_mRNA	0.904707233065442
control	66919f8d-3b24-46a3-910e-0649ad4cf359	ENST00000331825.11	other_mRNA	0.9322617680826636
control	0972e3f7-4cd6-4914-a21f-1be6f993caff	ENST00000331825.11	other_mRNA	0.8805970149253731
control	5d6301b2-9463-4783-8f2a-1f9202fe5109	ENST00000331825.11	other_mRNA	0.6544202066590127
control	ba781a1f-2a37-4645-bf9f-846e590f3523	ENST00000331825.11	other_mRNA	0.9138920780711826
control	4bd5d282-0132-40b7-8d00-c16b7f649497	ENST00000331825.11	other_mRNA	0.928817451205511
control	36446234-7a03-47a4-81f5-88962a3c5bab	ENST00000331825.11	other_mRNA	0.8128587830080367
control	4307c72f-917b-4467-b8a2-0665a488bcfa	ENST00000331825.11	other_mRNA	0.9058553386911596
control	ba2a93fd-a8e2-47ca-8fc5-9bc933aebca8	ENST00000331825.11	other_mRNA	0.7244546498277842
control	747c0f1e-37b5-4aa7-a516-949b6432976f	ENST00000331825.11	other_mRNA	0.9161882893226176
control	1f776504-ad22-4bae-aefb-f786862be54f	ENST00000331825.11	other_mRNA	0.7152698048220436
control	cd072350-05f1-4139-bbbf-80dca2ebd880	ENST00000331825.11	other_mRNA	0.9276693455797932
control	3ff9d315-0266-4b3d-88c8-837ccdd052ee	ENST00000331825.11	other_mRNA	0.9402985074626866
control	f050aa7e-7e84-4fb0-b837-cec7ce9e0afa	ENST00000331825.11	other_mRNA	0.7588978185993112
control	0f1d6a47-fb0f-4d62-aa5c-91bb5c91c92f	ENST00000331825.11	other_mRNA	0.9380022962112514
control	4d224dec-e086-4b1c-a4ad-27ceb82183e4	ENST00000331825.11	other_mRNA	0.8805970149253731
control	9922c90c-1d02-4f56-993e-d594f71046d3	ENST00000331825.11	other_mRNA	0.9322617680826636
control	301ecc52-86f7-4da6-a61c-5c1503648660	ENST00000331825.11	other_mRNA	0.928817451205511
control	c65ac17e-c1e6-4227-8aa8-434dc582d1ab	ENST00000331825.11	other_mRNA	0.9081515499425948
control	fccf0e73-adff-43ea-86ca-0d94245b1d0d	ENST00000331825.11	other_mRNA	0.8048220436280138
control	7df06d9c-2f77-4748-8c35-9523e45cce23	ENST00000331825.11	other_mRNA	0.9437428243398392
control	f319a9d3-1c6f-4387-988d-120a50346696	ENST00000331825.11	other_mRNA	0.8633754305396096
control	13919ff8-d4ed-4c45-bf27-120ee3c07cf1	ENST00000331825.11	other_mRNA	0.14121699196326062
control	4f7f936b-48f1-40b5-be8b-5ebb9baf7664	ENST00000331825.11	other_mRNA	0.6234213547646383
control	22a0274a-31e5-43ba-aff0-be48e7bc00f7	ENST00000331825.11	other_mRNA	0.936854190585534
control	1c664980-5064-45f6-a214-4ff9cd479649	ENST00000331825.11	other_mRNA	0.9460390355912744
control	89f5b7de-6e2d-4a07-8281-aea9b68305ca	ENST00000331825.11	other_mRNA	0.45579793340987373
control	4719d374-c1e5-4aa0-9072-7eff4213f120	ENST00000331825.11	other_mRNA	0.9322617680826636
control	1849cfe4-fea0-4ec9-885a-a891dedd79e3	ENST00000331825.11	other_mRNA	0.835820895522388
control	a99a183f-3900-410f-870d-8cd85fbae060	ENST00000331825.11	other_mRNA	0.7313432835820896
control	e56483e1-ff01-4c72-afb7-515ba6c602d9	ENST00000331825.11	other_mRNA	0.6923076923076923
control	6caabbe2-52f0-4b0c-beff-6f7a454f9f8c	ENST00000331825.11	other_mRNA	0.9380022962112514
control	39a845b8-3919-4275-b115-f3d216b724fb	ENST00000331825.11	other_mRNA	0.6980482204362801
control	6d5a7ae8-5b6d-4365-ad24-888ae9745a6c	ENST00000331825.11	other_mRNA	0.4845005740528129
control	ee23f643-865d-43b7-8d1d-9f366ef95fc5	ENST00000331825.11	other_mRNA	0.9517795637198624
control	c09d4ed1-6141-4be4-84ce-607c14dea668	ENST00000331825.11	other_mRNA	0.19747416762342135
control	12a9ccf8-46b8-47e7-9ee1-17d36242de71	ENST00000331825.11	other_mRNA	0.9402985074626866
control	a5658b6e-c024-4d20-9ba7-b153208340fe	ENST00000331825.11	other_mRNA	0.4202066590126291
control	58278dad-b4c4-4086-b9da-4cf1ee67869d	ENST00000331825.11	other_mRNA	0.912743972445465
control	335cda8e-502c-4500-9050-f637b8b703c6	ENST00000331825.11	other_mRNA	0.9276693455797932
control	11477013-e1dc-47f0-b5fd-f1e7943e227c	ENST00000331825.11	other_mRNA	0.9483352468427096
control	2881e640-774d-486c-9ca7-f5ce765d5cce	ENST00000331825.11	other_mRNA	0.9460390355912744
control	17ff0437-e91d-42b0-8f4a-13de0872f9c9	ENST00000331825.11	other_mRNA	0.20551090700344432
control	02a6e4e9-fd0b-41c2-b777-8d1bbcdf66a4	ENST00000331825.11	other_mRNA	0.9345579793340988
control	b013d261-fdcb-4a55-826f-980f948e7aba	ENST00000331825.11	other_mRNA	0.7738231917336394
control	e9c57e3b-ae61-4627-9f3d-80b315093935	ENST00000331825.11	other_mRNA	0.947187141216992
control	649630b4-e3b8-4912-b988-63457fbdebe6	ENST00000331825.11	other_mRNA	0.8978185993111366
control	45928809-66f7-4756-84ab-f156ee2d83ed	ENST00000331825.11	other_mRNA	0.2158438576349024
control	f4f9a14d-10eb-4eb9-bb26-e3a277fb20ac	ENST00000331825.11	other_mRNA	0.9070034443168772
control	5d3c23df-5a8a-425b-91fd-7731bd7a7762	ENST00000331825.11	other_mRNA	0.6647531572904707
control	b75a61a0-ee23-4c01-8e94-062047a7f72c	ENST00000331825.11	other_mRNA	0.9552238805970148
control	d7e2fb01-e18c-4169-b2ad-7f157cfce417	ENST00000331825.11	other_mRNA	0.6888633754305397
control	f67bebfd-6bd0-4699-bc9b-3db8b707384c	ENST00000331825.11	other_mRNA	0.8071182548794489
control	21b00a36-ea8b-4d6a-a708-c0b9d7e41da9	ENST00000331825.11	other_mRNA	0.9173363949483352
control	5bb78de4-e8a4-4235-b843-83cd688515a6	ENST00000331825.11	other_mRNA	0.9104477611940298
control	e3bf52b7-b190-4d86-9c05-82f419906d1f	ENST00000331825.11	other_mRNA	0.574052812858783
control	7c556b80-96d0-4c29-a8b9-43ab328aeaa7	ENST00000331825.11	other_mRNA	0.9253731343283582
control	5161d4b5-c5a2-424a-bd28-fbeae7468f22	ENST00000331825.11	other_mRNA	0.5430539609644087
control	92fcdf5a-e88f-4104-bf6e-00570012ce0e	ENST00000331825.11	other_mRNA	0.9230769230769232
control	8496a9df-9a44-4c79-824e-4ad0c93adb7f	ENST00000331825.11	other_mRNA	0.9448909299655568
control	d735bc53-07a2-47aa-9bc7-367336c40ce1	ENST00000331825.11	other_mRNA	0.9334098737083812
control	f14595bd-a827-4bbe-a269-b99858a628ff	ENST00000331825.11	other_mRNA	0.8587830080367393
control	c54d2060-1e56-4ebb-a778-c2ba4640973f	ENST00000331825.11	other_mRNA	0.8748564867967853
control	69809cce-8f9d-46a2-9e8d-6801a644bc00	ENST00000331825.11	other_mRNA	0.8840413318025259
control	496970ef-1a4e-47c0-8c45-d81ec9edcfc5	ENST00000331825.11	other_mRNA	0.9345579793340988
control	f1daec18-7ac7-4d08-8bba-9d5a135ba811	ENST00000331825.11	other_mRNA	0.9483352468427096
control	4876ada1-b0dd-467e-b671-c804a2b1016c	ENST00000331825.11	other_mRNA	0.8495981630309989
control	e21ad069-ddfe-4827-b451-907835a88c6e	ENST00000331825.11	other_mRNA	0.8760045924225028
control	61c07e56-900d-4362-ac1b-3522749fd0e1	ENST00000331825.11	other_mRNA	0.8932261768082663
control	03fae9f6-a6e5-48a3-ae20-035b6c4ded07	ENST00000331825.11	other_mRNA	0.4466130884041331
control	d961e190-8b66-4d47-8391-270be93db4ad	ENST00000331825.11	other_mRNA	0.8415614236509759
control	329f0a92-8460-4471-b3f1-0b15649d2cf0	ENST00000331825.11	other_mRNA	0.9380022962112514
control	c28cef2f-e27c-4cd2-9246-6e9cd965e4f1	ENST00000331825.11	other_mRNA	0.677382319173364
control	78fa5273-e303-4edc-bc99-98b3b68a5ac5	ENST00000331825.11	other_mRNA	0.9460390355912744
control	f1fd3bcd-eafa-4551-9b46-44da558a6306	ENST00000331825.11	other_mRNA	0.8484500574052812
control	e753a9b0-c89e-4d05-8d6c-e5aefcf04eb5	ENST00000331825.11	other_mRNA	0.9276693455797932
control	681009c9-bd99-4a58-80eb-0cc45c6771a4	ENST00000331825.11	other_mRNA	0.9494833524684272
control	546f514a-d13d-4a63-8963-6995bf4e0910	ENST00000331825.11	other_mRNA	0.9196326061997704
control	602923c9-f013-427a-a7ff-ff96fb05827e	ENST00000331825.11	other_mRNA	0.9138920780711826
control	d584add2-7421-459d-95bb-612546a41b77	ENST00000331825.11	other_mRNA	0.9414466130884042
control	b2a0f30e-e943-463e-b55e-e71acb54107a	ENST00000331825.11	other_mRNA	0.5786452353616532
control	fd1b2172-9c46-4cce-9c2b-6d553a407476	ENST00000331825.11	other_mRNA	0.9070034443168772
control	c0e20e24-f2f0-4cca-a426-cec6acd7c690	ENST00000331825.11	other_mRNA	0.43742824339839265
control	a0e090e4-b308-4d64-9f36-2d9eb87bffab	ENST00000331825.11	other_mRNA	0.7956371986222732
control	4627f969-6c94-4aec-a7d2-409a341a5613	ENST00000331825.11	other_mRNA	0.208955223880597
control	edb8152c-1da4-4f26-8700-8102cf311eef	ENST00000331825.11	other_mRNA	0.939150401836969
control	369df243-802f-4902-8a29-4ebf3df12cc8	ENST00000331825.11	other_mRNA	0.9552238805970148
control	0592f1f3-9c3f-499f-a4a5-555b7e32768e	ENST00000331825.11	other_mRNA	0.8989667049368542
control	80ad4895-8e18-4b96-9d2e-e8d1d81d9752	ENST00000331825.11	other_mRNA	0.904707233065442
control	511cd7cb-c3ad-4e15-a077-bf26234560d9	ENST00000331825.11	other_mRNA	0.5120551090700345
control	2e4961bb-bf1c-4899-b6f9-c5df2099b860	ENST00000331825.11	other_mRNA	0.8920780711825488
control	97c2be38-8966-436e-b409-33ba2826942a	ENST00000331825.11	other_mRNA	0.9184845005740528
control	95e8c1b5-2b3b-4520-9cba-64621bbe75dc	ENST00000331825.11	other_mRNA	0.936854190585534
control	af090d44-a554-48e1-95a0-886273d7a92a	ENST00000331825.11	other_mRNA	0.9253731343283582
control	7b019f19-0941-4dbb-a405-bcaf117ee566	ENST00000331825.11	other_mRNA	0.9437428243398392
control	6e4cde9d-f917-4470-8c7a-59e2a275ca68	ENST00000331825.11	other_mRNA	0.4718714121699196
control	54ba7d62-c7ef-4c8e-8a1c-11ea559fc5cf	ENST00000331825.11	other_mRNA	0.9299655568312284
control	01d194c3-2da8-43a0-9b47-25e383901a41	ENST00000331825.11	other_mRNA	0.6991963260619977
control	bf0589ad-b2bb-4465-bf1e-bc98903c2ae9	ENST00000331825.11	other_mRNA	0.4362801377726751
control	b02990af-286e-41ed-bd72-d695ea9d5a4e	ENST00000331825.11	other_mRNA	0.4569460390355913
control	34d9dac4-1de7-4764-a19b-f5fe66cac4d0	ENST00000331825.11	other_mRNA	0.9253731343283582
control	fb56f626-12b7-4994-83d1-7326fb87479a	ENST00000331825.11	other_mRNA	0.9058553386911596
control	295d18dc-50fa-4b8a-954e-b9d42d6d02bf	ENST00000331825.11	other_mRNA	0.6096440872560276
control	0a498c45-5e98-4f02-9602-4593a2e73b0d	ENST00000331825.11	other_mRNA	0.9173363949483352
control	36be1df0-484c-4ac7-9d89-94e2a09f3ec5	ENST00000331825.11	other_mRNA	0.1423650975889782
control	943f58fe-1ba7-4979-bac2-e5b053417334	ENST00000331825.11	other_mRNA	0.8725602755453502
control	52cd78aa-75d7-45de-bc03-d7585553cdef	ENST00000331825.11	other_mRNA	0.9334098737083812
control	ae8df536-3fb1-4394-8b13-7c8556f9fe03	ENST00000331825.11	other_mRNA	0.5729047072330654
control	9b070505-d211-46d2-b8c7-f5b5174aba3f	ENST00000331825.11	other_mRNA	0.936854190585534
control	13bbbb96-1588-4768-ae42-7db6ddf17d01	ENST00000331825.11	other_mRNA	0.7876004592422503
control	a7e4b1ae-d39d-4740-962d-5864954b7882	ENST00000331825.11	other_mRNA	0.653272101033295
control	f0845b53-5ed7-46fc-be04-e69cb182a01e	ENST00000331825.11	other_mRNA	0.936854190585534
control	fe3c8c80-89c1-47e6-b064-7ace0c24753d	ENST00000331825.11	other_mRNA	0.931113662456946
control	c58f8a19-57fe-441e-bc6e-3f6e3c098265	ENST00000331825.11	other_mRNA	0.15269804822043628
control	c1d730e7-2a3b-4360-bc50-91956c954ce4	ENST00000331825.11	other_mRNA	0.9322617680826636
control	29d11d7a-ae5e-48e1-9f20-f65c1bd6dd55	ENST00000331825.11	other_mRNA	0.8369690011481056
control	0e75cdbe-767e-4414-90ca-ba5fcca3f63a	ENST00000331825.11	other_mRNA	0.9035591274397244
control	c5f2150d-582a-4444-8722-8d34ba09de63	ENST00000331825.11	other_mRNA	0.4615384615384616
control	15a904e4-c88e-4ace-a54e-4bb87fcf0e3e	ENST00000331825.11	other_mRNA	0.9150401836969
control	ac61715e-35b6-4538-a027-5d6d0ea762ba	ENST00000331825.11	other_mRNA	0.45120551090700345
control	0b3c7c44-dc8d-4149-af86-a744c1477774	ENST00000331825.11	other_mRNA	0.9138920780711826
control	5f9f63af-fcf7-4739-831d-7c90ac33e39c	ENST00000331825.11	other_mRNA	0.912743972445465
control	5cdc89f6-77e0-462f-bb3c-c20eb307236d	ENST00000331825.11	other_mRNA	0.8920780711825488
control	32ef3058-8bf8-4386-aea4-a56b9b83beeb	ENST00000331825.11	other_mRNA	0.34328358208955223
control	d08594ef-622a-4907-9be7-182bd404143b	ENST00000331825.11	other_mRNA	0.29621125143513205
control	7fe561cb-0d4c-4288-b498-e3bea5163203	ENST00000331825.11	other_mRNA	0.7014925373134329
control	b8afda2b-7567-46c8-b1f9-e68f7dc90ae3	ENST00000331825.11	other_mRNA	0.9219288174512056
control	efacca32-87dc-405e-a292-8bf9e3269af5	ENST00000331825.11	other_mRNA	0.8851894374282434
control	4522b11b-7488-4fa4-a0b4-d5c4e2db6276	ENST00000331825.11	other_mRNA	0.4569460390355913
control	ca7f5c4d-6460-4882-8c97-df4318e455b7	ENST00000331825.11	other_mRNA	0.616532721010333
control	f9dc4e58-3e28-46a0-9ee4-418f812992b8	ENST00000331825.11	other_mRNA	0.8978185993111366
control	2c5d183c-cc77-4741-bf28-81d368f2193c	ENST00000331825.11	other_mRNA	0.6578645235361653
control	cbd296e7-2ac0-453b-898e-f7965bede5a0	ENST00000331825.11	other_mRNA	0.616532721010333
control	92f4cb06-cae5-4abd-b7dd-4a6540dfdf23	ENST00000331825.11	other_mRNA	0.9402985074626866
control	a101f057-8c1d-4538-9c7e-056dc57d6447	ENST00000331825.11	other_mRNA	0.5752009184845006
control	29d20161-f0c5-4ed9-a08f-fb9a94466c86	ENST00000331825.11	other_mRNA	0.8163030998851895
control	530d9b89-b389-4049-961d-4a910a8b2530	ENST00000331825.11	other_mRNA	0.9265212399540758
control	f657130e-6d09-4254-bd60-6d8e67ac08ad	ENST00000331825.11	other_mRNA	0.9092996555683124
control	c3e3cb9a-eb35-49a2-b02c-70dd3ade63c3	ENST00000331825.11	other_mRNA	0.8714121699196326
control	3c644ebb-d585-4b87-922d-cfbc8d336bea	ENST00000331825.11	other_mRNA	0.9265212399540758
control	398aaffc-f572-4906-81e5-3f0bfa0f7586	ENST00000331825.11	other_mRNA	0.7210103329506314
control	cec5e80e-0287-4f2c-b50a-71baa9bb5143	ENST00000331825.11	other_mRNA	0.9265212399540758
control	86dc7334-19a3-4721-9f61-3dbf8d8a15fa	ENST00000331825.11	other_mRNA	0.4052812858783008
control	9451b9ba-c488-413a-9246-e1d47f26a475	ENST00000331825.11	other_mRNA	0.9265212399540758
control	a3e19f15-f17f-494c-9ff0-e4c252436f1e	ENST00000331825.11	other_mRNA	0.928817451205511
control	006bf229-c109-49ef-b0ea-bb6dde9cc1bf	ENST00000331825.11	other_mRNA	0.939150401836969
control	4b7907d4-62bb-4e36-9a81-852e410cd3ad	ENST00000331825.11	other_mRNA	0.928817451205511
control	02a4074a-3bd0-4a69-ba1e-58d8ae0a6443	ENST00000331825.11	other_mRNA	0.947187141216992
control	5b760fba-41ea-41ba-87f4-27421340e768	ENST00000331825.11	other_mRNA	0.9425947187141216
control	cb2f026e-c0fd-415f-8bf4-336e021f5552	ENST00000331825.11	other_mRNA	0.9414466130884042
control	0ad7f43d-5cf3-45b7-9e20-06a01b6c6dd1	ENST00000331825.11	other_mRNA	0.8117106773823192
control	d6b628fb-5945-4713-9af6-7a81963dc69a	ENST00000331825.11	other_mRNA	0.8071182548794489
control	7ba7214b-1a38-4a14-9d74-879455e614e4	ENST00000331825.11	other_mRNA	0.7967853042479908
control	5b40f690-0935-4a44-a924-9dbda94124f8	ENST00000331825.11	other_mRNA	0.1584385763490241
control	fddf779a-1d96-4c2b-a6d9-35fddaec257e	ENST00000331825.11	other_mRNA	0.5086107921928817
control	31af925a-1e59-48e0-8d3c-047719f60c52	ENST00000331825.11	other_mRNA	0.9334098737083812
control	c369179f-8c77-4efd-9543-daf061377e48	ENST00000331825.11	other_mRNA	0.9276693455797932
control	1f6a0842-9aca-4e2a-941a-e57d1c23f875	ENST00000331825.11	other_mRNA	0.931113662456946
control	52575f4d-caac-4784-a348-8993999a4052	ENST00000331825.11	other_mRNA	0.2365097588978186
control	67fe9dde-be69-42e1-8067-ac27eb570260	ENST00000331825.11	other_mRNA	0.27784156142365096
control	2235f833-b033-4f16-984a-440d0d653cc6	ENST00000331825.11	other_mRNA	0.15384615384615383
control	d75a02ae-8589-42cc-b208-3cd9ad53990b	ENST00000331825.11	other_mRNA	0.7669345579793341
control	a1d60e69-08a9-4cee-ac47-50d48bc96c14	ENST00000331825.11	other_mRNA	0.37543053960964407
control	07e743e2-64a4-4065-ad0d-09e38fd86508	ENST00000331825.11	other_mRNA	0.835820895522388
control	8c901417-3496-4e60-af67-492a6731861d	ENST00000331825.11	other_mRNA	0.7359357060849598
control	ebbbf4fc-ce84-4346-8509-cc474a2fa369	ENST00000331825.11	other_mRNA	0.6567164179104478
control	69a31c28-16ab-4691-af47-8f6693fd270e	ENST00000331825.11	other_mRNA	0.920780711825488
control	6d997d61-4bfc-48af-9ecb-67b24ddcd0f3	ENST00000331825.11	other_mRNA	0.9253731343283582
control	abf52257-165b-4ed4-a27b-d79eb2735d41	ENST00000331825.11	other_mRNA	0.47876004592422505
control	1a4e068f-7ff1-465c-b219-00a21cfdf548	ENST00000331825.11	other_mRNA	0.9334098737083812
control	8f04c816-8d67-4c0c-87f1-cc163c8b0a81	ENST00000331825.11	other_mRNA	0.928817451205511
control	0c5a59be-1a07-4538-a79a-1c718de24e4a	ENST00000331825.11	other_mRNA	0.886337543053961
control	66a9eb1a-4f94-42ff-9be0-738579b9e793	ENST00000331825.11	other_mRNA	0.912743972445465
control	29c1dd31-cbb4-42a3-9e9f-55f55e1d1336	ENST00000331825.11	other_mRNA	0.24799081515499427
control	e366d71e-5bd7-46c4-892d-b0357f97e7ac	ENST00000331825.11	other_mRNA	0.3478760045924225
control	1aca28de-2fcd-4c34-a6a6-e1d1e042f884	ENST00000331825.11	other_mRNA	0.9196326061997704
control	1de34ca9-7180-4aad-b798-6d46eb3fe1c7	ENST00000331825.11	other_mRNA	0.9425947187141216
control	012d1dc1-d37e-4c91-b6bc-cf35c2515bc2	ENST00000331825.11	other_mRNA	0.9322617680826636
control	305b6fd8-85cf-4e20-8324-98ce45f33fb8	ENST00000331825.11	other_mRNA	0.9184845005740528
control	060eb159-e301-4651-8411-f8fe551af962	ENST00000331825.11	other_mRNA	0.931113662456946
control	1ac9dc10-8806-4b93-9e20-eb69289806ab	ENST00000331825.11	other_mRNA	0.9460390355912744
control	0b39e8b6-bf4d-4624-aecf-47499308de8d	ENST00000331825.11	other_mRNA	0.8932261768082663
control	c0e72f90-eaa0-451b-a1d1-121c5b5ce88b	ENST00000331825.11	other_mRNA	0.936854190585534
control	4ac38be6-6acc-462d-8483-86d1e5cdd575	ENST00000331825.11	other_mRNA	0.8312284730195177
control	ed2d022e-d18a-4961-8e78-79d7dd737f7b	ENST00000331825.11	other_mRNA	0.6636050516647531
control	18896c13-7367-4386-aa1d-1cbf791c6bf9	ENST00000331825.11	other_mRNA	0.8874856486796785
control	fc7afadd-eaf1-472c-ba3d-4a49fc657a48	ENST00000331825.11	other_mRNA	0.931113662456946
control	e73b076e-3574-4013-ac4a-4163a4245d38	ENST00000331825.11	other_mRNA	0.45579793340987373
control	3af9e372-895e-431b-bc8e-b87b2922935b	ENST00000331825.11	other_mRNA	0.9253731343283582
control	0baefbde-8964-411c-ab2c-fd30c87c4128	ENST00000331825.11	other_mRNA	0.09644087256027556
control	8f4c5bef-66fe-4301-9d5d-66befb41e7f8	ENST00000331825.11	other_mRNA	0.9138920780711826
control	91b48987-bdbe-45e8-a46f-cb59e15d7ac5	ENST00000331825.11	other_mRNA	0.9460390355912744
control	ecd87181-ab20-4147-90f9-5c7a83d31988	ENST00000331825.11	other_mRNA	0.25947187141216993
control	b2878c64-cd7b-4102-9a33-e63494a747ad	ENST00000331825.11	other_mRNA	0.894374282433984
control	0fa6fb8b-0673-4d56-8acb-4b1d25362480	ENST00000331825.11	other_mRNA	0.9184845005740528
control	d5a2d50c-2984-470d-aa03-a5984ceaa286	ENST00000331825.11	other_mRNA	0.9345579793340988
control	ab6d3f34-eb96-48a6-9c65-023fe8598043	ENST00000331825.11	other_mRNA	0.9357060849598164
control	af091ded-0d12-4249-b9b2-69e6fe0da2c1	ENST00000331825.11	other_mRNA	0.928817451205511
control	e23bacf0-d540-4c67-9359-f8394c4d82fd	ENST00000331825.11	other_mRNA	0.7060849598163031
control	6a341012-4eeb-459e-bfed-ea4075290dae	ENST00000331825.11	other_mRNA	0.9402985074626866
control	fd0a5af0-ecb1-4a73-a3f9-219cfe3c0b4f	ENST00000331825.11	other_mRNA	0.9414466130884042
control	a06b64c2-9a8d-4bcb-85c1-9c6bbd6c2a4d	ENST00000331825.11	other_mRNA	0.928817451205511
control	c3b152ca-663e-4626-babf-879eaaa0478f	ENST00000331825.11	other_mRNA	0.7129735935706085
control	52849dea-e501-43c1-aa01-c9da83b84098	ENST00000331825.11	other_mRNA	0.3065442020665901
control	5a2b22b2-9d5b-47f4-81f7-c1e3c97b99d9	ENST00000331825.11	other_mRNA	0.27324913892078073
control	51a53cb2-1523-41f8-a285-7338b0e4c621	ENST00000331825.11	other_mRNA	0.3019517795637199
control	2733915a-b981-4223-acff-fcc8d8897424	ENST00000331825.11	other_mRNA	0.9219288174512056
control	db7c90bf-57c2-4a85-a95c-b07d2557ea1c	ENST00000331825.11	other_mRNA	0.48105625717566014
control	11bc0939-b08b-413e-83df-887d3039540a	ENST00000331825.11	other_mRNA	0.2537313432835821
control	ef8340c5-973b-4dbb-a759-ac9997fffe8a	ENST00000331825.11	other_mRNA	0.8679678530424799
control	e1b1878f-a005-4576-a7f2-27f770c4a804	ENST00000331825.11	other_mRNA	0.32950631458094143
control	05cfb29a-2c67-4a57-9814-01b1a0830a7d	ENST00000331825.11	other_mRNA	0.9322617680826636
control	f9a08281-34cf-4e2b-825f-99829b31dd2c	ENST00000331825.11	other_mRNA	0.9517795637198624
control	0ee86454-2c75-4a28-8b3c-af108e01ae2c	ENST00000331825.11	other_mRNA	0.9299655568312284
control	2a59f328-d0d8-46f6-947e-bd9479df115c	ENST00000331825.11	other_mRNA	0.8989667049368542
control	627debd9-f335-432e-81b9-9fc9da9608a2	ENST00000331825.11	other_mRNA	0.8874856486796785
control	8db295f2-3a53-4b98-9276-783adb716936	ENST00000331825.11	other_mRNA	0.9322617680826636
control	6ce1bd65-4e6c-4ae2-b3d9-77780a26cbf9	ENST00000331825.11	other_mRNA	0.764638346727899
control	bbc92ef7-1664-4205-b4d9-aa46a1c39f3b	ENST00000331825.11	other_mRNA	0.9414466130884042
control	228a8e8f-1179-4d1e-995c-b02c33705ece	ENST00000331825.11	other_mRNA	0.939150401836969
control	b40eeb23-17c1-4c38-86e8-5973e2b69736	ENST00000331825.11	other_mRNA	0.8760045924225028
control	371fbe04-dfc9-4605-b889-0d5f002fb156	ENST00000331825.11	other_mRNA	0.2525832376578645
control	d178e11d-9a53-4f66-9cd9-d490c1c8f65e	ENST00000331825.11	other_mRNA	0.8794489092996556
control	9dac25bd-e702-431b-9a42-3d61f4a9979a	ENST00000331825.11	other_mRNA	0.9460390355912744
control	79efa7cd-9901-4cf4-8a0c-db6f2c15e35e	ENST00000331825.11	other_mRNA	0.920780711825488
control	ce0da2b0-24a5-4598-8590-3d1d0e97cc8c	ENST00000331825.11	other_mRNA	0.78300803673938
control	44b2a9b6-fb2a-4df8-9966-61c0e320c493	ENST00000331825.11	other_mRNA	0.9070034443168772
control	ffb2a620-3869-47af-9f9e-e9b10649799f	ENST00000331825.11	other_mRNA	0.6567164179104478
control	8efabd53-88a4-4cd9-b896-0e4a7882b4dd	ENST00000331825.11	other_mRNA	0.936854190585534
control	82586ba0-4164-4f9c-99d1-a427462cb9c8	ENST00000331825.11	other_mRNA	0.947187141216992
control	240ccdff-8333-4d2e-8517-c4d8a45779f1	ENST00000331825.11	other_mRNA	0.4431687715269805
control	6c412a8e-d974-47a2-b036-3a7f22dc53a9	ENST00000331825.11	other_mRNA	0.9357060849598164
control	584f5f23-ce8e-4eba-bfc4-419ded24a10c	ENST00000331825.11	other_mRNA	0.9138920780711826
control	0663bd8b-e8d6-4509-afbc-cfdfaee3d10b	ENST00000331825.11	other_mRNA	0.9299655568312284
control	78824c4c-228e-4df7-ace1-9a3be430e196	ENST00000331825.11	other_mRNA	0.7841561423650976
control	85a1987e-e460-4dbc-bfdb-0a69cfe5fbb1	ENST00000331825.11	other_mRNA	0.9529276693455798
control	e4ce9006-2d72-44e0-9312-c51585dcff31	ENST00000331825.11	other_mRNA	0.7944890929965557
control	29a19211-1b99-465b-90ac-7d910d1c0dcd	ENST00000331825.11	other_mRNA	0.7439724454649828
control	e934d9c5-e565-48da-8e79-5aab03d22334	ENST00000331825.11	other_mRNA	0.6509758897818599
control	1521fd84-8b38-4195-841f-85c635ed889b	ENST00000650242.1	other_mRNA	0.49690721649484537
control	a50c3612-af25-48e8-bc31-d70cbbac804f	ENST00000650242.1	other_mRNA	0.9371134020618556
control	a167ceb3-aec3-442c-97f7-128c19d7fd41	ENST00000650242.1	other_mRNA	0.9458762886597938
control	de937669-81b2-4b92-ab84-555fe6cb3b12	ENST00000650242.1	other_mRNA	0.32989690721649484
control	7bf20d9a-8130-4805-bba5-628e78ec9ba5	ENST00000650242.1	other_mRNA	0.8108247422680412
control	ccff0618-5e57-49c3-bdd7-f156563d0a6b	ENST00000650242.1	other_mRNA	0.8793814432989691
control	79a24f3a-a70e-4a16-9b7a-0ef07efc05da	ENST00000650242.1	other_mRNA	0.2422680412371134
control	f50a6a51-7753-4c72-b592-e1a5dae6baf8	ENST00000650242.1	other_mRNA	0.4010309278350515
control	eec27bca-aceb-4bed-bc0e-d523491eb03b	ENST00000650242.1	other_mRNA	0.26082474226804125
control	512ddd79-b2af-45fc-b894-1641bfdddf7f	ENST00000650242.1	other_mRNA	0.8670103092783505
control	c64ecd10-a631-4b72-a8b4-428ab3841dfb	ENST00000650242.1	other_mRNA	0.9525773195876288
control	5830ee72-1745-49a9-a30f-c072ad9a36db	ENST00000650242.1	other_mRNA	0.9463917525773196
control	856f02a0-e190-448d-a7d5-e60c689c345e	ENST00000650242.1	other_mRNA	0.9427835051546392
control	1b246f38-c4bc-4636-9f94-d0b282af635d	ENST00000650242.1	other_mRNA	0.1881443298969072
control	9b27b831-5b7c-4fc5-93c8-7ed807ee6d4a	ENST00000650242.1	other_mRNA	0.5556701030927835
control	d5011f0f-1244-4d8d-88c5-93941ec60140	ENST00000650242.1	other_mRNA	0.19381443298969073
control	586a4e16-7604-43e1-a582-30d5ebab2f0e	ENST00000650242.1	other_mRNA	0.5561855670103093
control	904eb670-df00-4d33-b70d-6665e762e5ef	ENST00000650242.1	other_mRNA	0.9505154639175256
control	4bb4ebfc-dad2-4d70-9f3a-15144c0cdfc9	ENST00000650242.1	other_mRNA	0.6412371134020619
control	d3aa91cb-c1cf-4f08-a7f2-f64080de4183	ENST00000650242.1	other_mRNA	0.25670103092783503
control	83bc7e77-c08e-4824-9abe-bb3ad7a0b547	ENST00000650242.1	other_mRNA	0.21082474226804124
control	37f24b16-314a-43e6-a450-999022f9c773	ENST00000650242.1	other_mRNA	0.9551546391752578
control	ab2d4269-327a-4cad-a547-07dbcfd036a3	ENST00000650242.1	other_mRNA	0.9515463917525772
control	62f55a0e-16f1-4fa6-b241-6db99f7aa1ff	ENST00000650242.1	other_mRNA	0.3283505154639175
control	cb25db51-b97f-48ff-aaf7-bf4eeacbcf45	ENST00000650242.1	other_mRNA	0.38762886597938145
control	4728fdac-1c80-478b-b8cc-f1fa94ff9376	ENST00000650242.1	other_mRNA	0.6438144329896908
control	2f1b558a-58e3-48d7-a135-aabe6dcbfd8a	ENST00000650242.1	other_mRNA	0.9237113402061856
control	82b6aac6-e8e5-46a8-b6b0-0c706b257d59	ENST00000650242.1	other_mRNA	0.2860824742268041
control	c4adcf84-6d43-410d-882d-a14b1a0e98b2	ENST00000650242.1	other_mRNA	0.7572164948453608
control	c287749f-d72f-4a17-9b88-cba1af3e7a2d	ENST00000650242.1	other_mRNA	0.2958762886597938
control	e96bf33f-b795-4af4-aff8-1d848fc58a86	ENST00000650242.1	other_mRNA	0.927319587628866
control	e841cb6f-3ca3-4aa1-9c4b-daf5922009ce	ENST00000650242.1	other_mRNA	0.9567010309278352
control	f737e2b5-4959-47d4-878f-6fbedd0d8de7	ENST00000650242.1	other_mRNA	0.18195876288659793
control	9f0f27a1-e97b-4ef7-b6f3-b13e82dbab3c	ENST00000650242.1	other_mRNA	0.3345360824742268
control	2da16b89-1885-4f17-b54f-52857bd56b21	ENST00000650242.1	other_mRNA	0.9159793814432988
control	ce863075-65df-423f-b188-04563591b3b5	ENST00000650242.1	other_mRNA	0.16804123711340208
control	d9d9e6d4-9a96-4209-918e-8a9c2d0d608e	ENST00000650242.1	other_mRNA	0.8871134020618556
control	4ec22ea9-2448-40f9-b888-b0b76bb10819	ENST00000650242.1	other_mRNA	0.8876288659793814
control	f0f1bbdb-8cb6-447f-a863-d2dd3042eca3	ENST00000650242.1	other_mRNA	0.4881443298969072
control	07df72b0-a441-4cf0-83eb-53f3aacca9e0	ENST00000650242.1	other_mRNA	0.6391752577319587
control	36c4be39-b975-4f7c-a912-c78f94f962a9	ENST00000650242.1	other_mRNA	0.9510309278350516
control	0b2e1b28-465f-484b-8678-a70fa6aa9566	ENST00000650242.1	other_mRNA	0.9345360824742268
control	9882638c-c27f-47bd-9787-4a6c87f8e9ea	ENST00000650242.1	other_mRNA	0.22061855670103092
control	231c5c3c-4ced-4f57-980c-2dc79e03187a	ENST00000650242.1	other_mRNA	0.8953608247422681
control	06c06c60-f2e9-4353-8bbd-4adf8152a845	ENST00000650242.1	other_mRNA	0.9510309278350516
control	1982971b-d83a-43a0-9b15-376e4ed246e9	ENST00000650242.1	other_mRNA	0.9618556701030928
control	c18498b1-f394-44e6-aa5d-e2d1c9676e7c	ENST00000650242.1	other_mRNA	0.23144329896907215
control	b0df214d-203a-43b7-8de1-c6f38c22e49f	ENST00000650242.1	other_mRNA	0.7623711340206185
control	3ed74b97-78c4-4f5d-9de6-6998967e2862	ENST00000650242.1	other_mRNA	0.9577319587628866
control	781bef0f-0967-46be-8eb7-a4196d66e986	ENST00000650242.1	other_mRNA	0.8865979381443299
control	c5e1333c-c22b-403b-b24a-5af89563305b	ENST00000650242.1	other_mRNA	0.9329896907216496
control	b2f031d8-3b6c-4716-96fd-1d711c2c6269	ENST00000650242.1	other_mRNA	0.9479381443298968
control	ebb18dc0-609a-4be9-91c2-f5f9730431cf	ENST00000650242.1	other_mRNA	0.6030927835051546
control	50a63ab4-8fc4-47b3-9091-724af730db78	ENST00000650242.1	other_mRNA	0.952061855670103
control	839b431b-cb7a-4f2f-aa3a-8aa0e993286e	ENST00000650242.1	other_mRNA	0.24381443298969072
control	22b8f73a-b637-4c93-ad08-43594aad8c1a	ENST00000650242.1	other_mRNA	0.7711340206185567
control	cdc427ce-f243-44ef-91bc-e330640f6918	ENST00000650242.1	other_mRNA	0.8690721649484536
control	5b7979ba-ddc3-41ef-aa61-72bfd2356c6f	ENST00000650242.1	other_mRNA	0.2020618556701031
control	32fb001d-0d47-4799-a0f7-e12bdeb4e3cf	ENST00000650242.1	other_mRNA	0.9056701030927836
control	2b38a970-084b-4284-ab63-ef5509d614fe	ENST00000650242.1	other_mRNA	0.44484536082474224
control	28e64d3b-2e74-45db-b317-2741fc9e48e4	ENST00000650242.1	other_mRNA	0.8371134020618557
control	c4c65113-5460-49b8-b69b-822c7012de7d	ENST00000287022.10	other_mRNA	0.05213382196477125
control	8c5aa792-02be-4c88-bbc1-65f43c6f970f	ENST00000287022.10	other_mRNA	0.08109705638964416
control	d33acb59-3395-4001-8f2d-113fef8185c8	ENST00000287022.10	other_mRNA	0.05426173306537416
control	5265cae7-78a1-49af-a058-ccd96611d362	ENST00000287022.10	other_mRNA	0.05296134294833905
control	46a529e3-77b0-4124-90ad-8bf8e911e8b5	ENST00000287022.10	other_mRNA	0.05343421208180636
control	689d6de4-1522-47cd-a37b-b80ca9d56d85	ENST00000287022.10	other_mRNA	0.05036056271426883
control	de665304-613a-4c1f-a8e0-9695e23f6940	ENST00000287022.10	other_mRNA	0.05296134294833905
control	11e1cc12-7f30-4d37-900b-456b4450e1bd	ENST00000287022.10	other_mRNA	0.05296134294833905
control	18a154d7-f096-438e-b2da-8a12d70ceb62	ENST00000287022.10	other_mRNA	0.05284312566497222
control	5ec83f63-bafb-4d78-a334-057f76fff8b8	ENST00000287022.10	other_mRNA	0.05118808369783662
control	7f14d920-ea7e-439c-81eb-6d89b6d1caab	ENST00000287022.10	other_mRNA	0.0510698664144698
control	e508153e-684a-4d0c-a64a-b50255232893	ENST00000287022.10	other_mRNA	0.05367064664854001
control	90b9e026-7ff6-4e67-b2a4-ae5539a5df23	ENST00000287022.10	other_mRNA	0.05307956023170587
control	85ec796b-07a4-4c96-81be-ebbb4e0223a7	ENST00000287022.10	other_mRNA	0.05307956023170587
control	26856f8f-e139-471c-b663-e57dab841cbd	ENST00000287022.10	other_mRNA	0.05307956023170587
control	129ef1aa-a4ba-4874-98ce-94e413e12b5f	ENST00000287022.10	other_mRNA	0.05201560468140442
control	c19d713f-d1cf-476c-a324-ce0255dbb504	ENST00000519728.6	other_mRNA	0.04666212534059946
control	c8257401-4bed-4a0b-9f7a-77610e05de43	ENST00000519728.6	other_mRNA	0.15974114441416895
control	738cb3fc-58f6-4fbc-a88a-aa179a7c1499	ENST00000528957.6	other_mRNA	0.16728971962616823
control	214c3c11-556b-4509-8662-18a998f11159	ENST00000528957.6	other_mRNA	0.13457943925233645
control	06cee024-7192-4396-b0c7-2417af7f740a	ENST00000254810.8	other_mRNA	0.07911275415896488
control	cfed89be-fd13-448b-8c86-c472466f9532	ENST00000254810.8	other_mRNA	0.3090573012939002
control	64edb8f3-af00-47c9-97b7-9b86871e36b8	ENST00000254810.8	other_mRNA	0.3101663585951941
control	40d2169d-cb5c-406b-8087-69ff7694a7d8	ENST00000254810.8	other_mRNA	0.11682070240295749
control	c4c7d7a6-c68c-4102-9312-14415d686b25	ENST00000254810.8	other_mRNA	0.2166358595194085
control	7cc1562d-6491-4d74-bd3c-c1d87bd4a5f5	ENST00000254810.8	other_mRNA	0.4702402957486137
control	c9d06e10-fc52-4d9e-be6e-1e5adf6a97d5	ENST00000254810.8	other_mRNA	0.1086876155268022
control	eba2dd66-3132-44df-b4c7-2982a23fd761	ENST00000254810.8	other_mRNA	0.20517560073937152
control	889406d4-f8e7-4769-bad5-dc235d76252b	ENST00000254810.8	other_mRNA	0.2931608133086876
control	f59e6635-4e24-4d7f-b3e6-25723de661b6	ENST00000254810.8	other_mRNA	0.15748613678373383
control	4c7add96-818d-466b-98d6-42166fcead67	ENST00000254810.8	other_mRNA	0.5829944547134935
control	4a0be9f6-f08c-4fb9-977c-90ad45bc1d28	ENST00000254810.8	other_mRNA	0.30942698706099814
control	c6493e50-1ebd-461a-b07c-e18d1fc082ff	ENST00000553064.6	other_mRNA	0.26651735722284436
control	3c64942a-e36d-4213-92b4-3c464dab4c42	ENST00000553064.6	other_mRNA	0.396976483762598
control	1b99a866-67d6-4b50-896a-9291fbb57e0a	ENST00000553064.6	other_mRNA	0.5655095184770437
control	c3c65cdb-be4e-477a-b8cd-523009815b89	ENST00000553064.6	other_mRNA	0.28611422172452405
control	df9c6495-2687-4ca0-be1d-a064a06c41f2	ENST00000553064.6	other_mRNA	0.3908174692049272
control	bbe42f68-a6c8-4615-8179-f3c67ab2c8dd	ENST00000309268.11	other_mRNA	0.4769362186788154
control	0d1c675d-5499-44fe-9a53-fab6f3ceb5de	ENST00000309268.11	other_mRNA	0.4792141230068337
control	d87969f0-c847-483a-a460-c6ce7e26ea86	ENST00000309268.11	other_mRNA	0.4316628701594533
control	fd200cb3-6342-4402-959c-e20f236449f3	ENST00000309268.11	other_mRNA	0.479498861047836
control	0bbaf4fa-34bb-40ac-93e2-db82046c5095	ENST00000309268.11	other_mRNA	0.4197038724373576
control	648e3d82-3a1f-420b-a15d-7e32f8cd589b	ENST00000309268.11	other_mRNA	0.47351936218678814
control	879cd143-3018-4218-ba6d-14304f3294f9	ENST00000309268.11	other_mRNA	0.46867881548974943
control	1dbc5f24-a167-4944-ad40-79693c2b25e4	ENST00000309268.11	other_mRNA	0.4478929384965831
control	8fb30762-306d-4457-94fc-57e2c58a84d4	ENST00000309268.11	other_mRNA	0.2505694760820046
control	80f937de-d268-4b3e-b6e6-682efd6bcb42	ENST00000309268.11	other_mRNA	0.4797835990888383
control	85f0a035-a119-4a9d-9296-3220042c4bf3	ENST00000309268.11	other_mRNA	0.4729498861047836
control	402a26e1-4863-46b5-b90a-afd1f183a813	ENST00000309268.11	other_mRNA	0.47522779043280183
control	b8a22307-f869-43f5-bf89-91dc733fe7d9	ENST00000309268.11	other_mRNA	0.4626993166287016
control	b2d18593-a123-4ca2-bd08-9621b72cf53d	ENST00000309268.11	other_mRNA	0.4701025056947608
control	b69116d3-42c2-4238-966f-1155713db62d	ENST00000309268.11	other_mRNA	0.45017084282460135
control	888210b9-6c3f-43d2-ba50-93371bd6cd85	ENST00000309268.11	other_mRNA	0.1443621867881549
control	7c5270b9-e981-4773-b6ee-5bba53ad9716	ENST00000309268.11	other_mRNA	0.06007972665148064
control	9ad17d5a-c2b7-41d0-b079-ddf38f982903	ENST00000309268.11	other_mRNA	0.12955580865603644
control	86e7202d-eb0b-45ad-bb87-6c15c239ede1	ENST00000309268.11	other_mRNA	0.4718109339407745
control	0885fca4-b457-44e4-bb63-ad26fd8a9d52	ENST00000309268.11	other_mRNA	0.10677676537585422
control	e2dc862b-0b05-4fc2-8c53-c8762cddeee4	ENST00000309268.11	other_mRNA	0.3704441913439635
control	e8081c24-dc28-4ecd-986a-c2ec0342527c	ENST00000309268.11	other_mRNA	0.436503416856492
control	c22a4fcb-1646-47cc-ba75-eb799be5da66	ENST00000309268.11	other_mRNA	0.46981776765375854
control	6dbaf855-81c9-4760-8777-9b0fffd5fc94	ENST00000309268.11	other_mRNA	0.12870159453302962
control	9076a506-d774-42b7-a62e-396a71e14f47	ENST00000309268.11	other_mRNA	0.474373576309795
control	eba80942-f0ed-48f1-9526-7dbc52f64c65	ENST00000309268.11	other_mRNA	0.1184510250569476
control	d72ab411-50c1-460f-b5ec-50b3c4e62750	ENST00000309268.11	other_mRNA	0.46981776765375854
control	4f9f4a80-24c8-41a0-b871-7b371eb28f0d	ENST00000309268.11	other_mRNA	0.4757972665148064
control	5b9c8573-28c3-41f1-a31b-c59fc254ca34	ENST00000309268.11	other_mRNA	0.47095671981776766
control	cb56510f-5cf2-45b0-9e43-610417f8dc7e	ENST00000309268.11	other_mRNA	0.46725512528473806
control	4750e51f-dc73-4421-8611-e3b67ab424ae	ENST00000309268.11	other_mRNA	0.25199316628701596
control	70b8a3ce-10e8-4052-81ae-2cc44a6ffcbe	ENST00000309268.11	other_mRNA	0.4806378132118451
control	5cf29e8a-c22d-4f73-9854-d709fe959285	ENST00000309268.11	other_mRNA	0.44760820045558086
control	9d582aaf-ee4f-4565-a7b7-162bc3603803	ENST00000309268.11	other_mRNA	0.4601366742596811
control	34593741-41f5-44d4-8c72-feef4a0233f5	ENST00000309268.11	other_mRNA	0.4216970387243736
control	a62599d5-8ebb-47b6-b70b-13a7af154f63	ENST00000309268.11	other_mRNA	0.46611617312072895
control	84750ee1-90b6-485f-a05f-b1060b11c58d	ENST00000309268.11	other_mRNA	0.21611617312072892
control	4d9f47b5-e241-432c-a9ab-2c627bf7c3ce	ENST00000309268.11	other_mRNA	0.2887243735763098
control	77098271-ff01-4d84-94ba-e123865ff20b	ENST00000309268.11	other_mRNA	0.4695330296127563
control	645d5c6f-2911-45f0-abfd-9eedac4fe1de	ENST00000309268.11	other_mRNA	0.1546127562642369
control	9855053f-9912-4a56-bc3e-0cec5f5872f3	ENST00000309268.11	other_mRNA	0.4706719817767654
control	ab81fb17-753b-48c2-a00b-19b604defb44	ENST00000309268.11	other_mRNA	0.16571753986332574
control	ea173706-4a14-423a-9039-9be3b37e1f60	ENST00000309268.11	other_mRNA	0.4689635535307517
control	7f82e854-ae13-4e97-88a5-23dca339aafa	ENST00000309268.11	other_mRNA	0.4766514806378132
control	763e73b2-b814-4367-a030-823bd0485e04	ENST00000309268.11	other_mRNA	0.4740888382687927
control	949a16e2-aabb-416c-b633-d3f4f9dcc566	ENST00000309268.11	other_mRNA	0.4746583143507973
control	b761c7f3-2acb-46bf-9fba-5dd5ed904036	ENST00000309268.11	other_mRNA	0.11047835990888384
control	832409c5-2a40-4ac0-901e-b331a6a29f7f	ENST00000309268.11	other_mRNA	0.4780751708428246
control	23e1bca1-5fce-41cb-a8f1-3f9e0101fb7e	ENST00000309268.11	other_mRNA	0.4766514806378132
control	a95edc82-822b-4b94-83ed-4b1fea24cabd	ENST00000309268.11	other_mRNA	0.4792141230068337
control	aa584a6e-1433-48bf-96d1-8dedf19b8050	ENST00000309268.11	other_mRNA	0.08257403189066059
control	e0450f03-ef80-458a-bc39-4cb2b2787f23	ENST00000309268.11	other_mRNA	0.4777904328018223
control	2706dfb3-2e03-400a-a6ff-cd8275bee14d	ENST00000309268.11	other_mRNA	0.03274487471526196
control	4acb6d23-891d-420b-8625-6da128312dd6	ENST00000309268.11	other_mRNA	0.44419134396355353
control	b10600af-2d19-48e7-9312-9dd689689aad	ENST00000309268.11	other_mRNA	0.2309225512528474
control	6d56c68b-7360-4d33-a04e-66225d29f24a	ENST00000309268.11	other_mRNA	0.4760820045558087
control	a520e327-51e4-49ed-8c94-bc37fa64c008	ENST00000309268.11	other_mRNA	0.4496013667425968
control	072e2a78-346e-4fad-a45f-7166651f1e6b	ENST00000309268.11	other_mRNA	0.4706719817767654
control	84b7a521-8386-402a-8b2b-10c324a5b213	ENST00000309268.11	other_mRNA	0.43394077448747154
control	6aefe724-b91f-4f8b-8bcc-c922f36f13ab	ENST00000309268.11	other_mRNA	0.39977220956719817
control	fa15527c-3e39-4177-adb7-122657efc033	ENST00000309268.11	other_mRNA	0.4769362186788154
control	5e6c2301-7993-4ee8-938b-cc0fb70c1d27	ENST00000309268.11	other_mRNA	0.4786446469248291
control	b42659cd-6b98-4fc9-ab6d-150cad9d4c3e	ENST00000309268.11	other_mRNA	0.4766514806378132
control	66d43e15-9eb5-46b4-b941-19db4b4d4522	ENST00000309268.11	other_mRNA	0.4729498861047836
control	f27a1ccd-0eb5-49fa-9ea5-c7164d930ca1	ENST00000309268.11	other_mRNA	0.4769362186788154
control	e4669259-efbc-49a8-9d1a-7096cfc19352	ENST00000309268.11	other_mRNA	0.474373576309795
control	6eed06e2-729d-4dc1-9000-742375d6510a	ENST00000309268.11	other_mRNA	0.4766514806378132
control	41d5da80-cde6-4566-b8ed-e00e9424dcc5	ENST00000309268.11	other_mRNA	0.4755125284738041
control	dd091bf6-501b-4efc-9729-afb3d35e2d74	ENST00000267884.11	other_mRNA	0.257372654155496
control	22352222-ef8b-4c85-9bae-de3d5b775425	ENST00000267884.11	other_mRNA	0.37890974084003576
control	cb5b57d0-7896-43a9-870f-e0ed4ee3b830	ENST00000267884.11	other_mRNA	0.5612153708668454
control	53132147-9260-4d30-b058-93b8ae12a876	ENST00000267884.11	other_mRNA	0.2126899016979446
control	5d9019ef-ff1c-470b-899b-c481b7af5f15	ENST00000267884.11	other_mRNA	0.2305630026809651
control	532f42b9-cf96-4af8-8933-2f1dabf57ba0	ENST00000336906.6	other_mRNA	0.940273037542662
control	0a042025-22bd-4bd1-a738-a5e5c8fbe2cb	ENST00000336906.6	other_mRNA	0.3890784982935154
control	5ee87c5a-2ecb-4b7e-9eba-0f79ff81bebd	ENST00000336906.6	other_mRNA	0.9197952218430034
control	e469baf9-01bf-4152-a7f6-d15149163a2f	ENST00000336906.6	other_mRNA	0.33276450511945393
control	510f03e8-8bcd-4e76-8416-1025526d5e83	ENST00000336906.6	other_mRNA	0.9334470989761092
control	98eb5eb1-a491-4f40-b3d1-063af05ec462	ENST00000336906.6	other_mRNA	0.924914675767918
control	b8fb1413-b22b-440d-b20e-eca5c70fc27e	ENST00000336906.6	other_mRNA	0.6109215017064846
control	76f3aedf-7874-41de-a95e-b51d172f1040	ENST00000336906.6	other_mRNA	0.9180887372013652
control	0eb5f2b3-7993-4971-8bd2-5b087464340e	ENST00000336906.6	other_mRNA	0.9197952218430034
control	c00f0be8-cf37-4b34-a1df-ba966808b008	ENST00000336906.6	other_mRNA	0.947098976109215
control	cba2a52e-3266-4a5a-95b7-8cdd69028b99	ENST00000336906.6	other_mRNA	0.9453924914675768
control	9fe85415-c2fa-4e9f-835e-8878a15d0715	ENST00000336906.6	other_mRNA	0.9163822525597268
control	ce3810a1-c32f-4e0c-a671-ec877895bce3	ENST00000336906.6	other_mRNA	0.9129692832764504
control	044a5cbf-59bc-4d19-8a68-32af9468080c	ENST00000336906.6	other_mRNA	0.8361774744027304
control	8a943e18-00b1-409d-8704-29e786685822	ENST00000336906.6	other_mRNA	0.9129692832764504
control	63f97f45-f0e6-4315-8b28-10cb2411f919	ENST00000336906.6	other_mRNA	0.658703071672355
control	14b7e963-ae9a-4dba-a168-0e4c057754fe	ENST00000336906.6	other_mRNA	0.9419795221843004
control	23ca60a4-7809-4918-ae5c-0dde38c27498	ENST00000336906.6	other_mRNA	0.7406143344709898
control	05c75865-a04b-4b77-9198-dda21c1badd9	ENST00000336906.6	other_mRNA	0.8890784982935154
control	93ee5ee3-df6a-42c9-9cde-5cd327515d63	ENST00000336906.6	other_mRNA	0.9436860068259386
control	0d51d180-cdc3-4322-b258-6847e5d417b2	ENST00000336906.6	other_mRNA	0.909556313993174
control	c3fd6799-7b6f-48b4-a63e-d44eec3ccc24	ENST00000336906.6	other_mRNA	0.8873720136518771
control	0bbb870b-094b-40c9-beec-2192e0a9948f	ENST00000336906.6	other_mRNA	0.9044368600682594
control	94196a89-d5f8-47aa-b5de-7e0a69abd72e	ENST00000336906.6	other_mRNA	0.9283276450511946
control	ce43257f-280c-4d1f-a2d1-418ac5f1ac5b	ENST00000336906.6	other_mRNA	0.9488054607508531
control	5fe0c59e-436f-4ff2-8b65-3ca6e259d71c	ENST00000336906.6	other_mRNA	0.9573378839590444
control	8e02263a-9b36-4b53-9914-c5fff98a06b1	ENST00000336906.6	other_mRNA	0.9453924914675768
control	0557ef2b-16b1-448e-917f-86cd95d0cd1b	ENST00000336906.6	other_mRNA	0.9180887372013652
control	2ee5655a-f41a-4c98-9245-d12421cfb51f	ENST00000336906.6	other_mRNA	0.940273037542662
control	a7b87ca3-76e2-4204-93e1-e606cf5ce898	ENST00000336906.6	other_mRNA	0.953924914675768
control	0606d4b3-9679-4be1-874c-54ae8e946bd7	ENST00000336906.6	other_mRNA	0.9232081911262798
control	f3b7be34-0279-4986-8055-5653d5252b51	ENST00000336906.6	other_mRNA	0.9488054607508531
control	68b49754-905a-45c3-b976-594655486248	ENST00000336906.6	other_mRNA	0.9129692832764504
control	07989844-fc43-4297-9f81-1d66a1b550e0	ENST00000336906.6	other_mRNA	0.8839590443686007
control	4143dc86-7d7a-436e-b70b-fa9bc033e17f	ENST00000336906.6	other_mRNA	0.9453924914675768
control	d75f52fc-3ca1-478a-9717-5dafbad624a0	ENST00000336906.6	other_mRNA	0.9436860068259386
control	5a96c190-e9c0-46a4-bddf-a0669b5037fd	ENST00000336906.6	other_mRNA	0.8464163822525598
control	02a158da-d0f3-40e5-828e-52e06b9949f7	ENST00000336906.6	other_mRNA	0.9488054607508531
control	926ba4a2-23ce-4c3f-86e4-f39d941f0b02	ENST00000336906.6	other_mRNA	0.9488054607508531
control	fe054837-7972-49a4-8028-5e219a2026d7	ENST00000336906.6	other_mRNA	0.9368600682593856
control	61efec91-1d74-431f-8782-8efa35bf9676	ENST00000336906.6	other_mRNA	0.7491467576791809
control	4fab3011-c8b4-4a98-9d0d-d85cd5df1719	ENST00000336906.6	other_mRNA	0.9368600682593856
control	a570c02a-1725-45cc-ad4d-0d9866636fcb	ENST00000336906.6	other_mRNA	0.8924914675767918
control	af4dee51-c56c-4146-a913-1fd29ab3ca5a	ENST00000336906.6	other_mRNA	0.8907849829351536
control	0c2a0c82-03dd-4494-ab30-168fb725be84	ENST00000336906.6	other_mRNA	0.9129692832764504
control	5378068a-1d95-4c7a-bc77-67aca22cff37	ENST00000336906.6	other_mRNA	0.8583617747440273
control	e141ad55-c761-4907-9ae3-50a1453204e9	ENST00000336906.6	other_mRNA	0.7832764505119454
control	33087faf-96ae-4960-b64e-29edd1036317	ENST00000336906.6	other_mRNA	0.6945392491467577
control	a1ef3301-5f83-4578-92c7-d2a90bd4916e	ENST00000336906.6	other_mRNA	0.938566552901024
control	586877eb-1c38-4e84-8f1c-3a95cdb8f492	ENST00000336906.6	other_mRNA	0.9232081911262798
control	86d03cfe-71fa-478a-a3f7-2ff5edfca5e1	ENST00000336906.6	other_mRNA	0.9215017064846416
control	f6464b68-7fed-4aac-9ad5-ce739052e962	ENST00000336906.6	other_mRNA	0.938566552901024
control	6500af9b-7933-4e0a-b715-c5e62e015554	ENST00000336906.6	other_mRNA	0.9368600682593856
control	58d7c2c8-3b12-454a-9372-3ff0269ac240	ENST00000336906.6	other_mRNA	0.940273037542662
control	5ee3511c-2c19-4a93-9901-f0ec615a52b8	ENST00000336906.6	other_mRNA	0.8771331058020477
control	c47b5b58-d2c6-44ed-a51a-8d84e9e98251	ENST00000336906.6	other_mRNA	0.924914675767918
control	65e0abc5-bf6e-42cb-ab1a-55b8e278d4aa	ENST00000336906.6	other_mRNA	0.726962457337884
control	2e1e6c86-1362-4c85-8637-034cef89331f	ENST00000336906.6	other_mRNA	0.947098976109215
control	0cf5017d-7049-4bf2-9335-55bfa0d79d12	ENST00000336906.6	other_mRNA	0.931740614334471
control	db99b490-d333-4c81-bfc8-dc21d8c4b95c	ENST00000336906.6	other_mRNA	0.9334470989761092
control	af255a7e-fbbf-423e-9b96-16bd53d57a63	ENST00000336906.6	other_mRNA	0.9351535836177476
control	3b5f6cc1-66de-465b-8bdc-db520cc82032	ENST00000336906.6	other_mRNA	0.9283276450511946
control	b06e4086-48b3-4b00-abf2-36a0d3486b59	ENST00000336906.6	other_mRNA	0.9351535836177476
control	46d88924-0cda-42cf-9191-30bedbaf725e	ENST00000336906.6	other_mRNA	0.9283276450511946
control	8e841329-ab09-4435-bc05-b35e0df06de9	ENST00000336906.6	other_mRNA	0.924914675767918
control	f4903154-b4b2-4ac6-91ee-23d0c4c7a65b	ENST00000336906.6	other_mRNA	0.9197952218430034
control	c419d060-47c7-46b1-85e2-5e72daee2470	ENST00000336906.6	other_mRNA	0.8310580204778157
control	3e4e85c5-06af-417b-bca7-1b3f8c8ddc09	ENST00000336906.6	other_mRNA	0.9163822525597268
control	7732c806-b6aa-421b-92d1-95c8acb624c0	ENST00000336906.6	other_mRNA	0.7952218430034129
control	450eca97-2f9f-415a-b9e8-e940751ecf65	ENST00000336906.6	other_mRNA	0.947098976109215
control	f62c3d14-4ecf-4d40-b7fb-a36098b71792	ENST00000336906.6	other_mRNA	0.9027303754266212
control	4d6b0195-96a1-4e60-8dfb-b109c87da3f5	ENST00000336906.6	other_mRNA	0.931740614334471
control	de520fe5-d721-4df0-9b3e-b8beeee581bb	ENST00000336906.6	other_mRNA	0.8771331058020477
control	a65bc360-9103-4187-88c7-2a4ca5663106	ENST00000336906.6	other_mRNA	0.7184300341296929
control	703eedad-07d5-4ff4-b378-d351e77944fc	ENST00000336906.6	other_mRNA	0.924914675767918
control	a64f43c8-c6d9-496b-8873-46bbf58d3960	ENST00000336906.6	other_mRNA	0.9197952218430034
control	c3e3aa6e-8959-4f46-9d92-60ee6790377f	ENST00000336906.6	other_mRNA	0.8344709897610921
control	36362e60-d62d-4e5d-bde9-eae162fa6e35	ENST00000336906.6	other_mRNA	0.9078498293515358
control	4c3afa49-4d3b-437c-994a-f16ef3b79bc6	ENST00000336906.6	other_mRNA	0.9419795221843004
control	c558aea5-f796-46fd-bf3c-578a0058b436	ENST00000336906.6	other_mRNA	0.8703071672354948
control	cd656ca5-c780-4417-a3db-873f9c3adaba	ENST00000336906.6	other_mRNA	0.938566552901024
control	ff6dd549-341b-49a2-84e1-19e745efaaa6	ENST00000336906.6	other_mRNA	0.909556313993174
control	adc5ce4d-c49a-4d41-87ba-97523f4a9efa	ENST00000336906.6	other_mRNA	0.3395904436860068
control	13da9983-a445-4218-b8f7-67e996400af1	ENST00000336906.6	other_mRNA	0.9044368600682594
control	55bd6b28-7e6f-4a1c-abea-e0dfd261ed10	ENST00000336906.6	other_mRNA	0.9266211604095564
control	dea07490-8f0e-4fe9-a6a7-6a94eeb35daf	ENST00000336906.6	other_mRNA	0.9351535836177476
control	9aa0ea28-a12f-48ce-b4a2-52d2d81f24d3	ENST00000336906.6	other_mRNA	0.9334470989761092
control	d5a41ee0-43e5-4880-a1aa-2e9216ce24f9	ENST00000336906.6	other_mRNA	0.9419795221843004
control	358b16c8-0c00-432c-b338-9049a38a592f	ENST00000336906.6	other_mRNA	0.931740614334471
control	7ac2c3f3-5bc0-4c3c-b187-50f5efd85b0f	ENST00000336906.6	other_mRNA	0.9146757679180888
[truncated: 34,108 more rows]
