# Supplementary material for: Biochemical-free enrichment or depletion of RNA classes in real-time during direct RNA sequencing with RISER
Source: Nat Commun. 2024 May 24;15:4422. doi: 10.1038/s41467-024-48673-8 (PMC11126589; doi:10.1038/s41467-024-48673-8)
Supplement: Supplementary file 4 — Source Data Files [file 41467_2024_48673_MOESM4_ESM.zip › Source Data/main_fig5f.tsv]

transcript_type	transcript	experiment	pchange
globin_mRNA	ENST00000251595.11	between_controls	-0.31177137956602136
globin_mRNA	ENST00000251595.11	riser_vs_control	-93.78214344297886
globin_mRNA	ENST00000320868.9	between_controls	-0.2202495040182925
globin_mRNA	ENST00000320868.9	riser_vs_control	-92.41226631682518
globin_mRNA	ENST00000335295.4	between_controls	0.9820671666123248
globin_mRNA	ENST00000335295.4	riser_vs_control	-93.43284285983776
globin_mRNA	ENST00000647020.1	between_controls	-0.7286161424393247
globin_mRNA	ENST00000647020.1	riser_vs_control	-93.32132918644622
nonglobin_mRNA	ENST00000222247.10	between_controls	-4.662698412698413
nonglobin_mRNA	ENST00000222247.10	riser_vs_control	64.86486486486487
nonglobin_mRNA	ENST00000222308.8	between_controls	47.82608695652174
nonglobin_mRNA	ENST00000222308.8	riser_vs_control	12.5
nonglobin_mRNA	ENST00000225308.12	between_controls	-9.395973154362416
nonglobin_mRNA	ENST00000225308.12	riser_vs_control	12.030075187969924
nonglobin_mRNA	ENST00000225430.9	between_controls	-1.5202702702702704
nonglobin_mRNA	ENST00000225430.9	riser_vs_control	76.19047619047619
nonglobin_mRNA	ENST00000228251.9	between_controls	4.081632653061225
nonglobin_mRNA	ENST00000228251.9	riser_vs_control	-16.216216216216218
nonglobin_mRNA	ENST00000230050.4	between_controls	-3.1283138918345705
nonglobin_mRNA	ENST00000230050.4	riser_vs_control	13.270142180094789
nonglobin_mRNA	ENST00000233143.6	between_controls	-1.4354066985645932
nonglobin_mRNA	ENST00000233143.6	riser_vs_control	3.125
nonglobin_mRNA	ENST00000237654.9	between_controls	4
nonglobin_mRNA	ENST00000237654.9	riser_vs_control	26.923076923076923
nonglobin_mRNA	ENST00000243997.8	between_controls	-2.346041055718475
nonglobin_mRNA	ENST00000243997.8	riser_vs_control	-17.46031746031746
nonglobin_mRNA	ENST00000249786.9	between_controls	26.14379084967321
nonglobin_mRNA	ENST00000249786.9	riser_vs_control	-19.73684210526316
nonglobin_mRNA	ENST00000251453.8	between_controls	-2.947845804988662
nonglobin_mRNA	ENST00000251453.8	riser_vs_control	-10
nonglobin_mRNA	ENST00000259254.9	between_controls	2.068965517241379
nonglobin_mRNA	ENST00000259254.9	riser_vs_control	0
nonglobin_mRNA	ENST00000260379.11	between_controls	3.131115459882583
nonglobin_mRNA	ENST00000260379.11	riser_vs_control	17.24137931034483
nonglobin_mRNA	ENST00000261267.7	between_controls	-0.17806267806267806
nonglobin_mRNA	ENST00000261267.7	riser_vs_control	18.29268292682927
nonglobin_mRNA	ENST00000263368.9	between_controls	22.41379310344828
nonglobin_mRNA	ENST00000263368.9	riser_vs_control	19.51219512195122
nonglobin_mRNA	ENST00000264258.8	between_controls	-6.986531986531987
nonglobin_mRNA	ENST00000264258.8	riser_vs_control	14.814814814814811
nonglobin_mRNA	ENST00000270625.7	between_controls	-2.857142857142857
nonglobin_mRNA	ENST00000270625.7	riser_vs_control	19.101123595505616
nonglobin_mRNA	ENST00000270792.10	between_controls	-2.638522427440633
nonglobin_mRNA	ENST00000270792.10	riser_vs_control	13.461538461538462
nonglobin_mRNA	ENST00000273550.12	between_controls	5.591677503250976
nonglobin_mRNA	ENST00000273550.12	riser_vs_control	-12.048192771084338
nonglobin_mRNA	ENST00000274242.10	between_controls	-0.49504950495049505
nonglobin_mRNA	ENST00000274242.10	riser_vs_control	40
nonglobin_mRNA	ENST00000279550.11	between_controls	4.444444444444445
nonglobin_mRNA	ENST00000279550.11	riser_vs_control	2.941176470588235
nonglobin_mRNA	ENST00000287038.8	between_controls	-4.4534412955465585
nonglobin_mRNA	ENST00000287038.8	riser_vs_control	-22.388059701492537
nonglobin_mRNA	ENST00000296028.4	between_controls	16.86046511627907
nonglobin_mRNA	ENST00000296028.4	riser_vs_control	105.26315789473684
nonglobin_mRNA	ENST00000302182.8	between_controls	10.550458715596331
nonglobin_mRNA	ENST00000302182.8	riser_vs_control	0
nonglobin_mRNA	ENST00000309268.11	between_controls	-0.8391608391608392
nonglobin_mRNA	ENST00000309268.11	riser_vs_control	2.941176470588235
nonglobin_mRNA	ENST00000309311.7	between_controls	-0.5586592178770949
nonglobin_mRNA	ENST00000309311.7	riser_vs_control	0
nonglobin_mRNA	ENST00000311111.11	between_controls	4.881889763779528
nonglobin_mRNA	ENST00000311111.11	riser_vs_control	-2.127659574468085
nonglobin_mRNA	ENST00000311528.10	between_controls	5.877551020408163
nonglobin_mRNA	ENST00000311528.10	riser_vs_control	3.7037037037037033
nonglobin_mRNA	ENST00000311549.11	between_controls	4.435146443514645
nonglobin_mRNA	ENST00000311549.11	riser_vs_control	-0.7518796992481203
nonglobin_mRNA	ENST00000314138.11	between_controls	-2.4731182795698925
nonglobin_mRNA	ENST00000314138.11	riser_vs_control	9.75609756097561
nonglobin_mRNA	ENST00000316084.10	between_controls	0.7927519818799547
nonglobin_mRNA	ENST00000316084.10	riser_vs_control	32.25806451612903
nonglobin_mRNA	ENST00000321153.9	between_controls	0.4875406283856988
nonglobin_mRNA	ENST00000321153.9	riser_vs_control	13.47517730496454
nonglobin_mRNA	ENST00000321358.12	between_controls	13.304721030042918
nonglobin_mRNA	ENST00000321358.12	riser_vs_control	29.09090909090909
nonglobin_mRNA	ENST00000323345.11	between_controls	0
nonglobin_mRNA	ENST00000323345.11	riser_vs_control	-18.181818181818183
nonglobin_mRNA	ENST00000329251.5	between_controls	-3.658536585365854
nonglobin_mRNA	ENST00000329251.5	riser_vs_control	100
nonglobin_mRNA	ENST00000330398.9	between_controls	-7.079646017699115
nonglobin_mRNA	ENST00000330398.9	riser_vs_control	44.44444444444444
nonglobin_mRNA	ENST00000330597.5	between_controls	-2.247191011235955
nonglobin_mRNA	ENST00000330597.5	riser_vs_control	-12.12121212121212
nonglobin_mRNA	ENST00000331825.11	between_controls	-3.6434612882238127
nonglobin_mRNA	ENST00000331825.11	riser_vs_control	6.989247311827956
nonglobin_mRNA	ENST00000335895.12	between_controls	11.34020618556701
nonglobin_mRNA	ENST00000335895.12	riser_vs_control	17.857142857142858
nonglobin_mRNA	ENST00000336906.6	between_controls	3.963011889035667
nonglobin_mRNA	ENST00000336906.6	riser_vs_control	-2.4822695035460995
nonglobin_mRNA	ENST00000340385.6	between_controls	13.461538461538462
nonglobin_mRNA	ENST00000340385.6	riser_vs_control	21.875
nonglobin_mRNA	ENST00000340990.10	between_controls	-8.955223880597014
nonglobin_mRNA	ENST00000340990.10	riser_vs_control	19.402985074626866
nonglobin_mRNA	ENST00000343262.9	between_controls	3.816793893129771
nonglobin_mRNA	ENST00000343262.9	riser_vs_control	22.857142857142858
nonglobin_mRNA	ENST00000344063.7	between_controls	-0.3073770491803279
nonglobin_mRNA	ENST00000344063.7	riser_vs_control	18.91891891891892
nonglobin_mRNA	ENST00000352983.7	between_controls	-3.0229746070133015
nonglobin_mRNA	ENST00000352983.7	riser_vs_control	37.83783783783784
nonglobin_mRNA	ENST00000353334.11	between_controls	-10.8499095840868
nonglobin_mRNA	ENST00000353334.11	riser_vs_control	28.000000000000004
nonglobin_mRNA	ENST00000356815.4	between_controls	-1.4285714285714286
nonglobin_mRNA	ENST00000356815.4	riser_vs_control	10.606060606060606
nonglobin_mRNA	ENST00000356887.12	between_controls	29.411764705882355
nonglobin_mRNA	ENST00000356887.12	riser_vs_control	7.894736842105263
nonglobin_mRNA	ENST00000361264.9	between_controls	-7.142857142857142
nonglobin_mRNA	ENST00000361264.9	riser_vs_control	-3.7735849056603774
nonglobin_mRNA	ENST00000361436.10	between_controls	-4.015296367112811
nonglobin_mRNA	ENST00000361436.10	riser_vs_control	-19.51219512195122
nonglobin_mRNA	ENST00000361574.10	between_controls	20.689655172413794
nonglobin_mRNA	ENST00000361574.10	riser_vs_control	-24.444444444444443
nonglobin_mRNA	ENST00000361575.4	between_controls	-0.08741258741258741
nonglobin_mRNA	ENST00000361575.4	riser_vs_control	13.79310344827586
nonglobin_mRNA	ENST00000368733.4	between_controls	-2.392947103274559
nonglobin_mRNA	ENST00000368733.4	riser_vs_control	23.684210526315788
nonglobin_mRNA	ENST00000368738.4	between_controls	5.654008438818566
nonglobin_mRNA	ENST00000368738.4	riser_vs_control	16.867469879518072
nonglobin_mRNA	ENST00000369817.7	between_controls	-1.7959183673469388
nonglobin_mRNA	ENST00000369817.7	riser_vs_control	26.82926829268293
nonglobin_mRNA	ENST00000370179.8	between_controls	13.548387096774196
nonglobin_mRNA	ENST00000370179.8	riser_vs_control	-39.473684210526315
nonglobin_mRNA	ENST00000376630.5	between_controls	2.7439024390243905
nonglobin_mRNA	ENST00000376630.5	riser_vs_control	6.0606060606060606
nonglobin_mRNA	ENST00000377095.10	between_controls	45.83333333333333
nonglobin_mRNA	ENST00000377095.10	riser_vs_control	-8.955223880597014
nonglobin_mRNA	ENST00000380394.9	between_controls	-2.9826014913007457
nonglobin_mRNA	ENST00000380394.9	riser_vs_control	87.5
nonglobin_mRNA	ENST00000381359.5	between_controls	-11.282051282051285
nonglobin_mRNA	ENST00000381359.5	riser_vs_control	3.4482758620689653
nonglobin_mRNA	ENST00000391857.9	between_controls	3.787878787878788
nonglobin_mRNA	ENST00000391857.9	riser_vs_control	13.88888888888889
nonglobin_mRNA	ENST00000394667.8	between_controls	-9.65174129353234
nonglobin_mRNA	ENST00000394667.8	riser_vs_control	54.83870967741935
nonglobin_mRNA	ENST00000394936.8	between_controls	0.9746588693957114
nonglobin_mRNA	ENST00000394936.8	riser_vs_control	39.39393939393939
nonglobin_mRNA	ENST00000396198.7	between_controls	-30.76923076923077
nonglobin_mRNA	ENST00000396198.7	riser_vs_control	10.416666666666668
nonglobin_mRNA	ENST00000396651.8	between_controls	3.013993541442411
nonglobin_mRNA	ENST00000396651.8	riser_vs_control	20.689655172413794
nonglobin_mRNA	ENST00000397426.5	between_controls	-19.148936170212767
nonglobin_mRNA	ENST00000397426.5	riser_vs_control	37.83783783783784
nonglobin_mRNA	ENST00000407193.7	between_controls	2.9850746268656714
nonglobin_mRNA	ENST00000407193.7	riser_vs_control	33.33333333333333
nonglobin_mRNA	ENST00000419783.3	between_controls	-13.24200913242009
nonglobin_mRNA	ENST00000419783.3	riser_vs_control	-3.0303030303030303
nonglobin_mRNA	ENST00000422514.7	between_controls	1.9289340101522845
nonglobin_mRNA	ENST00000422514.7	riser_vs_control	30.555555555555557
nonglobin_mRNA	ENST00000429711.7	between_controls	0.9936766034327008
nonglobin_mRNA	ENST00000429711.7	riser_vs_control	9.375
nonglobin_mRNA	ENST00000430157.6	between_controls	-2.741935483870968
nonglobin_mRNA	ENST00000430157.6	riser_vs_control	0.47393364928909953
nonglobin_mRNA	ENST00000442744.7	between_controls	7.479224376731302
nonglobin_mRNA	ENST00000442744.7	riser_vs_control	4.046242774566474
nonglobin_mRNA	ENST00000451311.7	between_controls	-0.5235602094240838
nonglobin_mRNA	ENST00000451311.7	riser_vs_control	6.172839506172839
nonglobin_mRNA	ENST00000453943.6	between_controls	-2.197802197802198
nonglobin_mRNA	ENST00000453943.6	riser_vs_control	9.836065573770492
nonglobin_mRNA	ENST00000469257.2	between_controls	-3.2388663967611335
nonglobin_mRNA	ENST00000469257.2	riser_vs_control	25
nonglobin_mRNA	ENST00000479035.7	between_controls	1.4742014742014742
nonglobin_mRNA	ENST00000479035.7	riser_vs_control	26.923076923076923
nonglobin_mRNA	ENST00000491306.6	between_controls	-4.983922829581994
nonglobin_mRNA	ENST00000491306.6	riser_vs_control	7.547169811320755
nonglobin_mRNA	ENST00000501597.3	between_controls	6.758304696449026
nonglobin_mRNA	ENST00000501597.3	riser_vs_control	9.345794392523365
nonglobin_mRNA	ENST00000519973.6	between_controls	111.11111111111111
nonglobin_mRNA	ENST00000519973.6	riser_vs_control	26.08695652173913
nonglobin_mRNA	ENST00000525634.6	between_controls	0.5277044854881267
nonglobin_mRNA	ENST00000525634.6	riser_vs_control	47.82608695652174
nonglobin_mRNA	ENST00000527673.2	between_controls	0
nonglobin_mRNA	ENST00000527673.2	riser_vs_control	-22.058823529411764
nonglobin_mRNA	ENST00000530705.6	between_controls	0.12391573729863692
nonglobin_mRNA	ENST00000530705.6	riser_vs_control	-0.8333333333333334
nonglobin_mRNA	ENST00000582401.6	between_controls	-1.5665796344647518
nonglobin_mRNA	ENST00000582401.6	riser_vs_control	60.86956521739131
nonglobin_mRNA	ENST00000592588.7	between_controls	-3.8229376257545273
nonglobin_mRNA	ENST00000592588.7	riser_vs_control	-9.75609756097561
nonglobin_mRNA	ENST00000596558.6	between_controls	0
nonglobin_mRNA	ENST00000596558.6	riser_vs_control	-12.903225806451612
nonglobin_mRNA	ENST00000597960.7	between_controls	9.836065573770492
nonglobin_mRNA	ENST00000597960.7	riser_vs_control	39.39393939393939
nonglobin_mRNA	ENST00000600659.3	between_controls	-4.505386875612145
nonglobin_mRNA	ENST00000600659.3	riser_vs_control	-15.217391304347828
nonglobin_mRNA	ENST00000602676.6	between_controls	4.292929292929292
nonglobin_mRNA	ENST00000602676.6	riser_vs_control	0.6896551724137931
nonglobin_mRNA	ENST00000608443.6	between_controls	14.084507042253522
nonglobin_mRNA	ENST00000608443.6	riser_vs_control	12.34567901234568
nonglobin_mRNA	ENST00000614404.1	between_controls	-5.88235294117647
nonglobin_mRNA	ENST00000614404.1	riser_vs_control	18.51851851851852
nonglobin_mRNA	ENST00000642908.1	between_controls	-1.2681159420289856
nonglobin_mRNA	ENST00000642908.1	riser_vs_control	-7.865168539325842
nonglobin_mRNA	ENST00000643754.2	between_controls	1.4686248331108145
nonglobin_mRNA	ENST00000643754.2	riser_vs_control	80
nonglobin_mRNA	ENST00000646664.1	between_controls	-0.5787037037037037
nonglobin_mRNA	ENST00000646664.1	riser_vs_control	-6
nonglobin_mRNA	ENST00000647248.2	between_controls	0.6090133982947624
nonglobin_mRNA	ENST00000647248.2	riser_vs_control	0
nonglobin_mRNA	ENST00000647841.1	between_controls	4.447268106734435
nonglobin_mRNA	ENST00000647841.1	riser_vs_control	12.195121951219512
nonglobin_mRNA	ENST00000648006.3	between_controls	-2.7129337539432177
nonglobin_mRNA	ENST00000648006.3	riser_vs_control	-17.21311475409836
nonglobin_mRNA	ENST00000648437.1	between_controls	-2.186588921282799
nonglobin_mRNA	ENST00000648437.1	riser_vs_control	28.57142857142857
nonglobin_mRNA	ENST00000648839.1	between_controls	3.0100334448160537
nonglobin_mRNA	ENST00000648839.1	riser_vs_control	14.814814814814811
nonglobin_mRNA	ENST00000650242.1	between_controls	2.127659574468085
nonglobin_mRNA	ENST00000650242.1	riser_vs_control	42.62295081967213
nonglobin_mRNA	ENST00000651669.1	between_controls	-2.032988108937476
nonglobin_mRNA	ENST00000651669.1	riser_vs_control	19.54022988505747
