# Supplementary material for: Biochemical-free enrichment or depletion of RNA classes in real-time during direct RNA sequencing with RISER
Source: Nat Commun. 2024 May 24;15:4422. doi: 10.1038/s41467-024-48673-8 (PMC11126589; doi:10.1038/s41467-024-48673-8)
Supplement: Supplementary file 4 — Source Data Files [file 41467_2024_48673_MOESM4_ESM.zip › Source Data/supp_fig1a.tsv]

signal_length_s	arch	auroc
2	cnn	0.8998730466431847
3	cnn	0.9540008762317642
4	cnn	0.9666109246497908
1	resnet	0.8657613594489653
2	resnet	0.9540991081555588
3	resnet	0.9673079538583624
4	resnet	0.971510352824838
1	tcn	0.6381888749387026
2	tcn	0.8353131484839713
3	tcn	0.9281359372576732
4	tcn	0.9591753632629836
