# Supplementary material for: Biochemical-free enrichment or depletion of RNA classes in real-time during direct RNA sequencing with RISER
Source: Nat Commun. 2024 May 24;15:4422. doi: 10.1038/s41467-024-48673-8 (PMC11126589; doi:10.1038/s41467-024-48673-8)
Supplement: Supplementary file 4 — Source Data Files [file 41467_2024_48673_MOESM4_ESM.zip › Source Data/supp_fig1b.tsv]

signal_length_s	arch	tpr
2	cnn	0.6749516526019691
3	cnn	0.7838003875053163
4	cnn	0.8693651044132344
1	resnet	0.7654696189708284
2	resnet	0.803995253164557
3	resnet	0.8293322621804262
4	resnet	0.8422755246962285
1	tcn	0.36010667989828193
2	tcn	0.488440576652602
3	tcn	0.7374415197769482
4	tcn	0.8910104676240072
