# Supplementary material for: Biochemical-free enrichment or depletion of RNA classes in real-time during direct RNA sequencing with RISER
Source: Nat Commun. 2024 May 24;15:4422. doi: 10.1038/s41467-024-48673-8 (PMC11126589; doi:10.1038/s41467-024-48673-8)
Supplement: Supplementary file 4 — Source Data Files [file 41467_2024_48673_MOESM4_ESM.zip › Source Data/supp_fig1c.tsv]

signal_length_s	arch	fpr
2	cnn	0.11987957102672292
3	cnn	0.08378621048154625
4	cnn	0.08663405396875493
1	resnet	0.21329777336723937
2	resnet	0.08445411392405064
3	resnet	0.06830962619913993
4	resnet	0.06412077218452475
1	tcn	0.17025367487440302
2	tcn	0.10724331926863571
3	tcn	0.10786352251783944
4	tcn	0.11075167008573984
