# Supplementary material for: Biochemical-free enrichment or depletion of RNA classes in real-time during direct RNA sequencing with RISER
Source: Nat Commun. 2024 May 24;15:4422. doi: 10.1038/s41467-024-48673-8 (PMC11126589; doi:10.1038/s41467-024-48673-8)
Supplement: Supplementary file 4 — Source Data Files [file 41467_2024_48673_MOESM4_ESM.zip › Source Data/supp_fig1d.tsv]

signal_length_s	arch	precision
2	cnn	0.8491760672417606
3	cnn	0.9034261125333624
4	cnn	0.9093785248562546
1	resnet	0.7820751130074775
2	resnet	0.9049421193232412
3	resnet	0.9239010265859436
4	resnet	0.929257464527174
1	tcn	0.6789849140451409
2	tcn	0.8199660591750904
3	tcn	0.8723969252271139
4	tcn	0.8894431463152092
