# Supplementary material for: Biochemical-free enrichment or depletion of RNA classes in real-time during direct RNA sequencing with RISER
Source: Nat Commun. 2024 May 24;15:4422. doi: 10.1038/s41467-024-48673-8 (PMC11126589; doi:10.1038/s41467-024-48673-8)
Supplement: Supplementary file 4 — Source Data Files [file 41467_2024_48673_MOESM4_ESM.zip › Source Data/main_fig1b.tsv]

signal_length_s	percent_long_enough
1	99.74724237
2	98.80860358
3	96.6184464
4	91.28967743
5	82.63211494
6	74.27025435
9	54.80300855
