# Supplementary material for: Biochemical-free enrichment or depletion of RNA classes in real-time during direct RNA sequencing with RISER
Source: Nat Commun. 2024 May 24;15:4422. doi: 10.1038/s41467-024-48673-8 (PMC11126589; doi:10.1038/s41467-024-48673-8)
Supplement: Supplementary file 4 — Source Data Files [file 41467_2024_48673_MOESM4_ESM.zip › Source Data/main_fig1c.tsv]

model	signal_length_s	accuracy
cnn	2	77.75360407876231
cnn	3	85.0007088511885
cnn	4	89.13655252222398
resnet	1	77.60859228017945
resnet	2	85.97705696202532
resnet	3	88.05113179906432
resnet	4	88.9077376255852
tcn	1	59.49265025119394
tcn	2	69.05986286919831
tcn	3	81.47889986295543
tcn	4	89.01293987691336
