# Supplementary material for: Biochemical-free enrichment or depletion of RNA classes in real-time during direct RNA sequencing with RISER
Source: Nat Commun. 2024 May 24;15:4422. doi: 10.1038/s41467-024-48673-8 (PMC11126589; doi:10.1038/s41467-024-48673-8)
Supplement: Supplementary file 4 — Source Data Files [file 41467_2024_48673_MOESM4_ESM.zip › Source Data/main_fig1d.tsv]

signal_length_s	model	tpr_fpr_ratio
2	cnn	5.630247479376719
3	cnn	9.354765933446135
4	cnn	10.03491196114147
1	resnet	3.5887370359600657
2	resnet	9.519906323185012
3	resnet	12.140781736423383
4	resnet	13.135767022149302
1	tcn	2.11511839708561
2	tcn	4.554508196721312
3	tcn	6.836801752464402
4	tcn	8.04511992400855
