# Supplementary material for: Biochemical-free enrichment or depletion of RNA classes in real-time during direct RNA sequencing with RISER
Source: Nat Commun. 2024 May 24;15:4422. doi: 10.1038/s41467-024-48673-8 (PMC11126589; doi:10.1038/s41467-024-48673-8)
Supplement: Supplementary file 4 — Source Data Files [file 41467_2024_48673_MOESM4_ESM.zip › Source Data/main_fig1e.tsv]

signal_length_s	model	mean_batch_t_ms
2	cnn	1.9744933070680402
3	cnn	1.93441544891034
4	cnn	2.0301490457909503
1	resnet	3.36762599269956
2	resnet	3.67288641453459
3	resnet	3.66367918924229
4	resnet	3.81026149648651
1	tcn	3.24623363127662
2	tcn	3.6273630527169
3	tcn	3.78651900086002
4	tcn	3.92158080611752
