# Supplementary material for: Biochemical-free enrichment or depletion of RNA classes in real-time during direct RNA sequencing with RISER
Source: Nat Commun. 2024 May 24;15:4422. doi: 10.1038/s41467-024-48673-8 (PMC11126589; doi:10.1038/s41467-024-48673-8)
Supplement: Supplementary file 4 — Source Data Files [file 41467_2024_48673_MOESM4_ESM.zip › Source Data/supp_fig2c.tsv]

trim_strategy	metric	value
exact_cutoff	accuracy	0.9398754290072454
exact_cutoff	precision	0.9161523373463483
exact_cutoff	TPR	0.9678603331247
exact_cutoff	FPR	0.08789214415348717
exact_cutoff	TNR	0.9121078558465129
exact_cutoff	FNR	0.03213966687530004
exact_cutoff	no_decision	0.03705322794991956
r_250_t_15	accuracy	0.9084874510807488
r_250_t_15	precision	0.8779347691873489
r_250_t_15	TPR	0.9457612303326661
r_250_t_15	FPR	0.12771454936942478
r_250_t_15	TNR	0.8722854506305752
r_250_t_15	FNR	0.054238769667333854
r_250_t_15	no_decision	0.06616189876664103
r_250_t_20	accuracy	0.9097308058839625
r_250_t_20	precision	0.8798545714626297
r_250_t_20	TPR	0.9452950405020331
r_250_t_20	FPR	0.12459822973841665
r_250_t_20	TNR	0.8754017702615834
r_250_t_20	FNR	0.054704959497966894
r_250_t_20	no_decision	0.07338077918444429
r_500_t_15	accuracy	0.9100735515636935
r_500_t_15	precision	0.878596837049121
r_500_t_15	TPR	0.9502661904441
r_500_t_15	FPR	0.12959536593624535
r_500_t_15	TNR	0.8704046340637547
r_500_t_15	FNR	0.049733809555899997
r_500_t_15	no_decision	0.04230199808817701
r_500_t_20	accuracy	0.9202718618713421
r_500_t_20	precision	0.8900882106170208
r_500_t_20	TPR	0.9580376483509778
r_500_t_20	FPR	0.1171147770723722
r_500_t_20	TNR	0.8828852229276278
r_500_t_20	FNR	0.04196235164902218
r_500_t_20	no_decision	0.03991513371103495
