# Supplementary material for: Biochemical-free enrichment or depletion of RNA classes in real-time during direct RNA sequencing with RISER
Source: Nat Commun. 2024 May 24;15:4422. doi: 10.1038/s41467-024-48673-8 (PMC11126589; doi:10.1038/s41467-024-48673-8)
Supplement: Supplementary file 4 — Source Data Files [file 41467_2024_48673_MOESM4_ESM.zip › Source Data/supp_fig2d.tsv]

txt_start
999
1000
1000
1000
1000
1000
1000
1000
1000
1000
1000
1000
1000
1000
1000
1000
1000
1000
1000
1000
1000
1000
1000
1000
1000
1000
1000
1000
1000
1002
1002
1002
1004
1004
1006
1006
1007
1007
1014
1020
1033
1038
1052
1054
1057
1058
1090
1092
1099
1103
1119
1128
1146
1147
1150
1169
1171
1172
1185
1203
1233
1236
1252
1258
1261
1270
1275
1289
1292
1309
1311
1312
1320
1326
1358
1369
1380
1401
1403
1425
1431
1434
1436
1449
1454
1464
1483
1499
1518
1525
1526
1561
1565
1593
1599
1623
1634
1663
1722
1725
1728
1761
1763
1773
1787
1792
1792
1801
1818
1872
1876
1876
1881
1894
1906
1925
1928
1972
1998
2000
2000
2000
2000
2000
2001
2002
2004
2004
2005
2006
2016
2022
2026
2027
2028
2035
2044
2047
2052
2058
2070
2084
2085
2120
2124
2124
2130
2135
2141
2146
2148
2155
2159
2173
2179
2182
2185
2188
2190
2196
2202
2207
2213
2215
2216
2223
2228
2237
2240
2241
2241
2265
2291
2292
2293
2294
2297
2307
2311
2326
2332
2346
2359
2364
2366
2370
2395
2399
2418
2421
2423
2454
2464
2475
2485
2487
2494
2494
2499
2501
2506
2518
2540
2550
2560
2563
2567
2573
2575
2584
2601
2601
2626
2637
2655
2679
2682
2701
2713
2715
2716
2731
2736
2743
2750
2759
2760
2769
2774
2800
2800
2807
2810
2830
2835
2843
2847
2851
2852
2853
2855
2856
2858
2861
2869
2870
2875
2885
2885
2890
2891
2892
2892
2892
2895
2902
2907
2908
2908
2911
2912
2914
2917
2920
2920
2923
2925
2926
2926
2927
2927
2928
2931
2931
2934
2935
2936
2939
2945
2952
2954
2955
2957
2957
2959
2960
2960
2962
2963
2964
2966
2966
2968
2970
2982
2982
2982
2985
2986
2987
2989
2990
2990
2993
2993
2994
2994
2996
3000
3000
3000
3000
3000
3000
3000
3000
3000
3000
3000
3000
3000
3000
3000
3000
3000
3000
3000
3000
3000
3000
3000
3000
3000
3000
3000
3000
3000
3000
3000
3000
3000
3000
3000
3001
3001
3001
3001
3001
3001
3001
3004
3005
3008
3008
3009
3009
3009
3009
3010
3010
3010
3011
3012
3012
3014
3014
3017
3019
3021
3022
3022
3023
3023
3026
3027
3027
3027
3027
3027
3028
3030
3030
3030
3032
3032
3033
3033
3034
3034
3035
3036
3036
3036
3036
3036
3036
3037
3037
3037
3037
3038
3040
3042
3042
3043
3044
3044
3044
3046
3046
3048
3048
3048
3050
3052
3052
3052
3053
3053
3053
3053
3054
3054
3056
3057
3059
3060
3062
3062
3065
3065
3065
3066
3068
3069
3070
3070
3071
3071
3072
3073
3074
3075
3075
3076
3076
3077
3078
3079
3079
3080
3081
3081
3082
3083
3083
3086
3087
3087
3088
3091
3091
3092
3092
3092
3093
3094
3094
3095
3096
3097
3098
3098
3099
3100
3101
3104
3104
3104
3104
3104
3105
3106
3106
3107
3107
3108
3108
3108
3108
3109
3111
3111
3111
3111
3111
3112
3112
3113
3116
3117
3118
3119
3119
3122
3122
3122
3123
3124
3125
3125
3126
3127
3127
3129
3129
3129
3129
3132
3132
3132
3133
3134
3136
3136
3137
3138
3139
3140
3141
3142
3142
3142
3142
3143
3145
3146
3147
3147
3148
3149
3149
3149
3150
3152
3155
3155
3155
3156
3156
3156
3157
3158
3159
3161
3161
3161
3161
3163
3163
3164
3165
3165
3166
3166
3167
3167
3168
3169
3169
3170
3170
3171
3171
3172
3173
3174
3175
3175
3176
3176
3177
3177
3177
3178
3179
3179
3180
3181
3182
3182
3182
3182
3184
3185
3185
3186
3186
3186
3186
3189
3189
3189
3190
3192
3193
3195
3195
3196
3197
3197
3199
3200
3200
3201
3202
3202
3203
3203
3204
3205
3205
3206
3206
3206
3207
3208
3208
3209
3210
3210
3212
3213
3213
3214
3214
3214
3214
3214
3216
3216
3216
3217
3218
3218
3219
3219
3219
3220
3221
3222
3222
3222
3223
3223
3223
3223
3223
3223
3224
3224
3224
3225
3226
3226
3226
3226
3227
3227
3228
3230
3231
3231
3232
3232
3232
3234
3234
3234
3236
3236
3236
3237
3238
3238
3238
3239
3239
3239
3239
3240
3241
3241
3241
3241
3242
3242
3242
3242
3244
3244
3245
3246
3246
3246
3247
3247
3247
3247
3248
3249
3250
3250
3250
3252
3252
3254
3254
3255
3257
3258
3259
3259
3260
3261
3262
3262
3262
3263
3264
3265
3265
3265
3266
3267
3268
3269
3269
3269
3270
3271
3272
3274
3274
3276
3277
3277
3278
3278
3278
3279
3279
3279
3280
3281
3282
3282
3283
3284
3284
3285
3286
3286
3287
3287
3287
3288
3288
3288
3289
3289
3290
3290
3292
3292
3292
3292
3292
3292
3293
3294
3294
3294
3295
3295
3295
3296
3296
3296
3297
3297
3297
3298
3299
3299
3300
3300
3301
3302
3302
3304
3304
3305
3305
3306
3306
3307
3307
3308
3308
3309
3309
3310
3310
3310
3311
3312
3312
3313
3313
3313
3314
3315
3315
3316
3316
3316
3317
3319
3320
3320
3321
3321
3321
3321
3322
3323
3323
3323
3324
3324
3324
3325
3325
3325
3326
3327
3328
3328
3329
3329
3330
3330
3331
3333
3334
3334
3334
3334
3335
3335
3336
3336
3336
3337
3337
3338
3339
3340
3340
3343
3343
3343
3344
3344
3345
3345
3345
3345
3345
3345
3345
3346
3346
3347
3347
3347
3347
3347
3347
3349
3349
3349
3350
3350
3350
3351
3352
3352
3352
3353
3354
3355
3355
3356
3357
3357
3359
3359
3359
3360
3360
3361
3362
3362
3363
3364
3364
3364
3365
3366
3366
3367
3367
3367
3368
3368
3369
3369
3370
3371
3371
3371
3372
3373
3373
3373
3374
3374
3374
3375
3375
3376
3376
3378
3378
3379
3379
3380
3380
3380
3381
3381
3382
3382
3382
3382
3382
3383
3383
3384
3385
3386
3387
3388
3388
3389
3391
3391
3391
3391
3392
3393
3393
3393
3394
3394
3395
3395
3395
3396
3396
3396
3396
3397
3397
3397
3397
3398
3398
3399
3400
3401
3401
3402
3402
3403
3403
3404
3405
3405
3406
3406
3406
3406
3406
3406
3407
3407
3407
3407
3408
3408
3408
3408
3409
3410
3410
3410
3411
3411
3411
3412
3412
3412
3412
3412
3413
3414
3414
3414
3415
3415
3416
3416
3416
3416
3416
3416
3417
3417
3418
3418
3419
3420
3420
3420
3422
3422
3423
3423
3423
3424
3424
3424
3424
3425
3425
3426
3426
3427
3427
3427
3427
3428
3428
3428
3428
3428
3428
3429
3429
3430
3430
3430
3431
3431
3431
3431
3431
3431
3432
3433
3433
3433
3434
3434
3434
3434
3435
3435
3436
3437
3437
3438
3438
3438
3439
3439
3439
3439
3441
3441
3441
3442
3442
3443
3444
3444
3446
3446
3446
3446
3446
3447
3447
3447
3448
3448
3448
3449
3449
3449
3450
3451
3452
3452
3452
3453
3453
3453
3454
3454
3455
3455
3455
3455
3455
3455
3456
3456
3456
3456
3457
3457
3458
3458
3458
3459
3460
3460
3460
3460
3460
3461
3462
3462
3462
3462
3462
3463
3463
3464
3464
3465
3465
3465
3466
3466
3466
3466
3467
3467
3467
3467
3468
3468
3468
3469
3470
3470
3470
3471
3471
3472
3472
3472
3473
3473
3473
3473
3474
3474
3474
3475
3475
3476
3476
3476
3477
3478
3478
3478
3479
3479
3479
3480
3480
3480
3480
3480
3480
3481
3483
3483
3483
3484
3484
3485
3485
3485
3485
3486
3486
3487
3487
3487
3487
3487
3488
3489
3489
3489
3489
3490
3490
3490
3491
3491
3491
3491
3492
3492
3492
3492
3493
3493
3494
3494
3494
3497
3497
3497
3498
3498
3498
3498
3499
3500
3500
3500
3502
3502
3502
3503
3503
3504
3504
3504
3505
3505
3505
3506
3506
3506
3507
3507
3507
3508
3509
3509
3509
3509
3510
3510
3510
3510
3510
3511
3511
3511
3512
3512
3512
3512
3512
3514
3514
3514
3515
3515
3518
3519
3519
3519
3519
3519
3520
3520
3520
3520
3521
3521
3521
3521
3522
3522
3522
3523
3524
3525
3526
3526
3526
3526
3527
3527
3527
3527
3528
3528
3528
3528
3528
3528
3529
3529
3529
3530
3530
3530
3530
3531
3531
3531
3531
3532
3533
3533
3534
3534
3536
3537
3537
3537
3537
3538
3538
3539
3540
3540
3540
3540
3541
3541
3542
3542
3542
3542
3543
3543
3543
3544
3544
3544
3545
3546
3546
3546
3546
3547
3548
3548
3549
3549
3549
3549
3550
3550
3551
3551
3551
3551
3552
3552
3552
3552
3552
3552
3553
3555
3555
3555
3555
3556
3556
3556
3556
3557
3557
3557
3557
3558
3558
3559
3561
3561
3562
3562
3562
3563
3563
3564
3564
3564
3565
3565
3566
3566
3566
3567
3567
3567
3567
3567
3568
3568
3568
3569
3569
3569
3569
3569
3570
3570
3570
3570
3571
3571
3572
3573
3573
3574
3574
3574
3574
3575
3575
3575
3575
3575
3575
3576
3577
3577
3578
3580
3580
3580
3580
3581
3581
3581
3581
3583
3583
3583
3583
3584
3584
3584
3585
3585
3586
3586
3586
3586
3587
3587
3587
3587
3588
3588
3588
3589
3589
3590
3590
3590
3590
3591
3591
3592
3592
3593
3593
3593
3593
3593
3594
3594
3594
3594
3594
3594
3595
3595
3596
3597
3597
3597
3597
3597
3597
3597
3598
3598
3598
3599
3599
3599
3599
3599
3599
3599
3599
3599
3600
3600
3601
3601
3601
3602
3602
3603
3603
3603
3604
3604
3604
3604
3605
3605
3605
3606
3606
3606
3606
3606
3607
3607
3608
3608
3609
3610
3610
3610
3610
3610
3611
3611
3611
3612
3612
3613
3613
3613
3613
3613
3614
3614
3614
3614
3614
3614
3614
3615
3615
3616
3617
3617
3617
3618
3618
3618
3618
3618
3618
3619
3619
3619
3620
3621
3621
3622
3622
3622
3622
3623
3623
3623
3623
3623
3624
3624
3625
3625
3625
3625
3625
3625
3625
3625
3626
3627
3627
3627
3627
3628
3628
3628
3628
3629
3629
3630
3630
3630
3631
3631
3632
3632
3633
3633
3633
3633
3633
3634
3634
3634
3634
3634
3634
3634
3635
3635
3635
3635
3635
3636
3636
3636
3636
3636
3637
3637
3637
3637
3638
3638
3638
3639
3639
3639
3640
3640
3640
3640
3640
3640
3641
3641
3641
3641
3641
3641
3641
3642
3642
3643
3643
3643
3644
3644
3645
3645
3646
3646
3646
3647
3647
3647
3647
3647
3648
3648
3648
3649
3649
3649
3649
3649
3650
3650
3650
3650
3650
3650
3651
3651
3651
3652
3652
3652
3653
3653
3653
3653
3653
3653
3653
3653
3654
3654
3654
3655
3655
3655
3655
3656
3656
3656
3656
3656
3657
3657
3657
3657
3657
3657
3657
3657
3658
3658
3658
3659
3659
3660
3661
3661
3661
3661
3662
3662
3662
3662
3662
3663
3663
3663
3663
3664
3664
3664
3665
3666
3666
3666
3666
3667
3667
3667
3668
3668
3668
3668
3668
3669
3669
3669
3669
3669
3669
3669
3670
3671
3671
3672
3672
3672
3673
3673
3673
3673
3673
3673
3674
3674
3674
3674
3675
3675
3675
3675
3676
3676
3676
3676
3676
3677
3677
3677
3677
3677
3678
3678
3679
3679
3679
3679
3679
3679
3679
3681
3681
3681
3682
3682
3682
3682
3683
3684
3684
3684
3685
3685
3685
3685
3685
3685
3685
3686
3686
3687
3687
3688
3688
3688
3689
3689
3689
3689
3689
3689
3690
3690
3690
3691
3691
3691
3691
3691
3691
3691
3691
3691
3691
3692
3692
3692
3692
3693
3693
3693
3693
3693
3694
3694
3694
3694
3694
3695
3695
3695
3695
3695
3696
3696
3696
3697
3698
3698
3698
3698
3699
3699
3699
3700
3700
3700
3700
3700
3700
3701
3701
3701
3702
3702
3702
3702
3703
3703
3703
3704
3704
3704
3704
3704
3704
3705
3705
3705
3705
3706
3706
3706
3707
3708
3708
3708
3709
3709
3709
3709
3709
3709
3709
3710
3710
3710
3710
3711
3712
3712
3712
3712
3712
3712
3712
3713
3713
3713
3713
3714
3714
3714
3714
3715
3715
3715
3715
3715
3715
3715
3716
3716
3716
3716
3717
3717
3717
3717
3717
3717
3718
3718
3718
3718
3718
3719
3719
3719
3720
3720
3720
3720
3720
3720
3721
3721
[truncated: 998,000+ more rows]
