# Supplementary material for: Biochemical-free enrichment or depletion of RNA classes in real-time during direct RNA sequencing with RISER
Source: Nat Commun. 2024 May 24;15:4422. doi: 10.1038/s41467-024-48673-8 (PMC11126589; doi:10.1038/s41467-024-48673-8)
Supplement: Supplementary file 4 — Source Data Files [file 41467_2024_48673_MOESM4_ESM.zip › Source Data/main_fig2a.tsv]

strategy	time_s
RISER	0.00434279441833496
RISER	0.00440478324890136
RISER	0.00447034835815429
RISER	0.00449132919311523
RISER	0.00449538230895996
RISER	0.00450038909912109
RISER	0.00450444221496582
RISER	0.00450587272644043
RISER	0.00450873374938964
RISER	0.00451493263244628
RISER	0.00452995300292968
RISER	0.00453138351440429
RISER	0.00453424453735351
RISER	0.00453591346740722
RISER	0.00453758239746093
RISER	0.00454354286193847
RISER	0.00454592704772949
RISER	0.00455760955810546
RISER	0.00456619262695312
RISER	0.00456905364990234
RISER	0.00457048416137695
RISER	0.00458335876464843
RISER	0.00458407402038574
RISER	0.00458955764770507
RISER	0.0045933723449707
RISER	0.00460386276245117
RISER	0.00460720062255859
RISER	0.00461602210998535
RISER	0.00461673736572265
RISER	0.00461769104003906
RISER	0.0046236515045166
RISER	0.004624605178833
RISER	0.00462532043457031
RISER	0.00463080406188964
RISER	0.00463128089904785
RISER	0.00463151931762695
RISER	0.00463318824768066
RISER	0.004638671875
RISER	0.00464034080505371
RISER	0.00464057922363281
RISER	0.00464344024658203
RISER	0.00464344024658203
RISER	0.00464415550231933
RISER	0.00464606285095214
RISER	0.00464773178100585
RISER	0.00464916229248046
RISER	0.00466275215148925
RISER	0.00466680526733398
RISER	0.00467085838317871
RISER	0.00467205047607421
RISER	0.00468111038208007
RISER	0.00468111038208007
RISER	0.0046858787536621
RISER	0.00468945503234863
RISER	0.00468993186950683
RISER	0.00469064712524414
RISER	0.00469493865966796
RISER	0.00470471382141113
RISER	0.00470876693725585
RISER	0.00471806526184082
RISER	0.00472187995910644
RISER	0.00473189353942871
RISER	0.00473785400390625
RISER	0.00473833084106445
RISER	0.00474333763122558
RISER	0.00474786758422851
RISER	0.00474810600280761
RISER	0.00475430488586425
RISER	0.00476264953613281
RISER	0.00476574897766113
RISER	0.00476884841918945
RISER	0.00477099418640136
RISER	0.0047769546508789
RISER	0.004777193069458
RISER	0.00477910041809082
RISER	0.00478053092956543
RISER	0.00478768348693847
RISER	0.00478935241699218
RISER	0.00479626655578613
RISER	0.00479745864868164
RISER	0.00480079650878906
RISER	0.00480198860168457
RISER	0.00480914115905761
RISER	0.00481033325195312
RISER	0.00481128692626953
RISER	0.00481534004211425
RISER	0.00481843948364257
RISER	0.00482034683227539
RISER	0.00483155250549316
RISER	0.00483322143554687
RISER	0.00483441352844238
RISER	0.00483560562133789
RISER	0.00484228134155273
RISER	0.00484848022460937
RISER	0.00485014915466308
RISER	0.00485086441040039
RISER	0.00485491752624511
RISER	0.00485634803771972
RISER	0.00485706329345703
RISER	0.00485849380493164
RISER	0.00486373901367187
RISER	0.00486540794372558
RISER	0.00487065315246582
RISER	0.00487565994262695
RISER	0.00487899780273437
RISER	0.0048828125
RISER	0.00488495826721191
RISER	0.00488591194152832
RISER	0.00488615036010742
RISER	0.00488781929016113
RISER	0.00489449501037597
RISER	0.004899263381958
RISER	0.0048995018005371
RISER	0.00489974021911621
RISER	0.00489997863769531
RISER	0.00490021705627441
RISER	0.00490164756774902
RISER	0.00490331649780273
RISER	0.00490403175354003
RISER	0.00490522384643554
RISER	0.00490689277648925
RISER	0.00490713119506835
RISER	0.0049142837524414
RISER	0.00491547584533691
RISER	0.00491642951965332
RISER	0.00492119789123535
RISER	0.00492238998413085
RISER	0.00492286682128906
RISER	0.00492358207702636
RISER	0.00492691993713378
RISER	0.00492715835571289
RISER	0.00493240356445312
RISER	0.00493669509887695
RISER	0.00493693351745605
RISER	0.00493717193603515
RISER	0.00493741035461425
RISER	0.00494098663330078
RISER	0.00494122505187988
RISER	0.00494146347045898
RISER	0.00494289398193359
RISER	0.00495052337646484
RISER	0.00495266914367675
RISER	0.00495338439941406
RISER	0.00495338439941406
RISER	0.00495433807373046
RISER	0.00495815277099609
RISER	0.00496411323547363
RISER	0.00496768951416015
RISER	0.00497055053710937
RISER	0.00497055053710937
RISER	0.00497221946716308
RISER	0.00497317314147949
RISER	0.0049755573272705
RISER	0.00497674942016601
RISER	0.00497770309448242
RISER	0.00497794151306152
RISER	0.00497937202453613
RISER	0.00498414039611816
RISER	0.00498652458190918
RISER	0.00500011444091796
RISER	0.00500082969665527
RISER	0.00500392913818359
RISER	0.0050051212310791
RISER	0.0050058364868164
RISER	0.00500655174255371
RISER	0.00500798225402832
RISER	0.00500869750976562
RISER	0.00501036643981933
RISER	0.00501108169555664
RISER	0.00501203536987304
RISER	0.00501275062561035
RISER	0.00501346588134765
RISER	0.00501394271850585
RISER	0.00501632690429687
RISER	0.00501751899719238
RISER	0.00502490997314453
RISER	0.00502943992614746
RISER	0.00502991676330566
RISER	0.00503063201904296
RISER	0.00503349304199218
RISER	0.00503396987915039
RISER	0.0050368309020996
RISER	0.00503730773925781
RISER	0.00503826141357421
RISER	0.00503897666931152
RISER	0.00503969192504882
RISER	0.00504183769226074
RISER	0.00504183769226074
RISER	0.00504517555236816
RISER	0.00504684448242187
RISER	0.0050511360168457
RISER	0.00505566596984863
RISER	0.00505590438842773
RISER	0.00505590438842773
RISER	0.00506091117858886
RISER	0.00506138801574707
RISER	0.00506258010864257
RISER	0.00506424903869628
RISER	0.00506877899169921
RISER	0.00506901741027832
RISER	0.00507473945617675
RISER	0.00507760047912597
RISER	0.00507879257202148
RISER	0.0050826072692871
RISER	0.00508356094360351
RISER	0.00508403778076171
RISER	0.00508427619934082
RISER	0.00508475303649902
RISER	0.00508642196655273
RISER	0.00509142875671386
RISER	0.00509214401245117
RISER	0.00509357452392578
RISER	0.00509428977966308
RISER	0.00509476661682128
RISER	0.0050978660583496
RISER	0.00509810447692871
RISER	0.00510168075561523
RISER	0.00510358810424804
RISER	0.00510525703430175
RISER	0.00510764122009277
RISER	0.00510811805725097
RISER	0.00510883331298828
RISER	0.00511002540588378
RISER	0.00511026382446289
RISER	0.00511050224304199
RISER	0.0051116943359375
RISER	0.00511884689331054
RISER	0.00511932373046875
RISER	0.00512075424194335
RISER	0.00512099266052246
RISER	0.00512290000915527
RISER	0.00512528419494628
RISER	0.0051271915435791
RISER	0.00513052940368652
RISER	0.00513243675231933
RISER	0.00513386726379394
RISER	0.00513410568237304
RISER	0.00513434410095214
RISER	0.00513815879821777
RISER	0.00513863563537597
RISER	0.00514173507690429
RISER	0.00514197349548339
RISER	0.00514674186706543
RISER	0.00514769554138183
RISER	0.00514912605285644
RISER	0.00515127182006835
RISER	0.00515222549438476
RISER	0.00515222549438476
RISER	0.00515699386596679
RISER	0.00516033172607421
RISER	0.00516414642333984
RISER	0.00516438484191894
RISER	0.00516581535339355
RISER	0.00516676902770996
RISER	0.00516748428344726
RISER	0.00516891479492187
RISER	0.00516963005065918
RISER	0.00517129898071289
RISER	0.0051729679107666
RISER	0.00517702102661132
RISER	0.00517749786376953
RISER	0.00517916679382324
RISER	0.00517916679382324
RISER	0.00518083572387695
RISER	0.00518631935119628
RISER	0.00518655776977539
RISER	0.0051882266998291
RISER	0.0051882266998291
RISER	0.00518965721130371
RISER	0.00518989562988281
RISER	0.00519108772277832
RISER	0.00519299507141113
RISER	0.00519609451293945
RISER	0.00519633293151855
RISER	0.00519657135009765
RISER	0.00519800186157226
RISER	0.00519919395446777
RISER	0.00520038604736328
RISER	0.00520110130310058
RISER	0.00520205497741699
RISER	0.00520300865173339
RISER	0.0052039623260498
RISER	0.005204439163208
RISER	0.00520658493041992
RISER	0.00520968437194824
RISER	0.00521254539489746
RISER	0.00521349906921386
RISER	0.00522065162658691
RISER	0.00522375106811523
RISER	0.00522422790527343
RISER	0.00522494316101074
RISER	0.00522541999816894
RISER	0.00522613525390625
RISER	0.00522613525390625
RISER	0.00522613525390625
RISER	0.00522661209106445
RISER	0.00522756576538085
RISER	0.00522851943969726
RISER	0.00523781776428222
RISER	0.00524258613586425
RISER	0.00524306297302246
RISER	0.00524544715881347
RISER	0.00524568557739257
RISER	0.00524592399597168
RISER	0.00524663925170898
RISER	0.0052497386932373
RISER	0.00525093078613281
RISER	0.00525641441345214
RISER	0.00525641441345214
RISER	0.00525856018066406
RISER	0.00526094436645507
RISER	0.00526380538940429
RISER	0.00526404380798339
RISER	0.0052649974822998
RISER	0.00526595115661621
RISER	0.00526618957519531
RISER	0.00526833534240722
RISER	0.00526881217956543
RISER	0.00527095794677734
RISER	0.00527524948120117
RISER	0.00527763366699218
RISER	0.00527787208557128
RISER	0.00527787208557128
RISER	0.0052804946899414
RISER	0.0052809715270996
RISER	0.00528264045715332
RISER	0.00528573989868164
RISER	0.00528717041015625
RISER	0.00528931617736816
RISER	0.00529026985168457
RISER	0.00529241561889648
RISER	0.00529384613037109
RISER	0.0052952766418457
RISER	0.00529670715332031
RISER	0.00529813766479492
RISER	0.00529885292053222
RISER	0.00529909133911132
RISER	0.00530004501342773
RISER	0.00530409812927246
RISER	0.00530505180358886
RISER	0.00530552864074707
RISER	0.00530576705932617
RISER	0.00530624389648437
RISER	0.0053102970123291
RISER	0.0053112506866455
RISER	0.00531244277954101
RISER	0.00531411170959472
RISER	0.00531411170959472
RISER	0.00531768798828125
RISER	0.00531840324401855
RISER	0.00532150268554687
RISER	0.00532317161560058
RISER	0.0053253173828125
RISER	0.0053257942199707
RISER	0.0053262710571289
RISER	0.00532722473144531
RISER	0.00532960891723632
RISER	0.00533080101013183
RISER	0.00533127784729003
RISER	0.00533151626586914
RISER	0.00533556938171386
RISER	0.00533604621887207
RISER	0.00533652305603027
RISER	0.00533652305603027
RISER	0.00533699989318847
RISER	0.00534367561340332
RISER	0.00534629821777343
RISER	0.00534653663635253
RISER	0.00534677505493164
RISER	0.00534725189208984
RISER	0.00534987449645996
RISER	0.00535225868225097
RISER	0.00535464286804199
RISER	0.0053563117980957
RISER	0.00535893440246582
RISER	0.00536108016967773
RISER	0.00536179542541503
RISER	0.00536227226257324
RISER	0.00536227226257324
RISER	0.00536274909973144
RISER	0.00536513328552246
RISER	0.00536704063415527
RISER	0.00537037849426269
RISER	0.0053720474243164
RISER	0.0053725242614746
RISER	0.00537276268005371
RISER	0.00537514686584472
RISER	0.00537514686584472
RISER	0.00537586212158203
RISER	0.00537991523742675
RISER	0.00538134574890136
RISER	0.00538229942321777
RISER	0.00538444519042968
RISER	0.00538563728332519
RISER	0.00538611412048339
RISER	0.00539064407348632
RISER	0.00539183616638183
RISER	0.00539255142211914
RISER	0.00539255142211914
RISER	0.00539422035217285
RISER	0.00539755821228027
RISER	0.00539803504943847
RISER	0.00539851188659668
RISER	0.00540089607238769
RISER	0.00540137290954589
RISER	0.00540351867675781
RISER	0.00540375709533691
RISER	0.00540423393249511
RISER	0.00540494918823242
RISER	0.00540781021118164
RISER	0.00540924072265625
RISER	0.00540947914123535
RISER	0.00540947914123535
RISER	0.00541448593139648
RISER	0.00541615486145019
RISER	0.0054168701171875
RISER	0.0054183006286621
RISER	0.00542092323303222
RISER	0.00542545318603515
RISER	0.00542545318603515
RISER	0.00542640686035156
RISER	0.00542879104614257
RISER	0.00542926788330078
RISER	0.00543022155761718
RISER	0.00543117523193359
RISER	0.00543141365051269
RISER	0.00543165206909179
RISER	0.00543475151062011
RISER	0.00543761253356933
RISER	0.00543856620788574
RISER	0.00543880462646484
RISER	0.00543999671936035
RISER	0.00544095039367675
RISER	0.00544261932373046
RISER	0.00544285774230957
RISER	0.00544285774230957
RISER	0.00544595718383789
RISER	0.00544643402099609
RISER	0.00544667243957519
RISER	0.0054478645324707
RISER	0.00544977188110351
RISER	0.00545072555541992
RISER	0.00545096397399902
RISER	0.00545763969421386
RISER	0.00545835494995117
RISER	0.00545859336853027
RISER	0.00545954704284668
RISER	0.00545978546142578
RISER	0.00546169281005859
RISER	0.005462646484375
RISER	0.0054633617401123
RISER	0.00546550750732421
RISER	0.00546669960021972
RISER	0.00547099113464355
RISER	0.00547146797180175
RISER	0.00547194480895996
RISER	0.00547266006469726
RISER	0.0054779052734375
RISER	0.0054786205291748
RISER	0.00548005104064941
RISER	0.00548171997070312
RISER	0.00548291206359863
RISER	0.00548315048217773
RISER	0.00549292564392089
RISER	0.0054931640625
RISER	0.0054936408996582
RISER	0.0054943561553955
RISER	0.00549602508544921
RISER	0.00549650192260742
RISER	0.00549674034118652
RISER	0.00549745559692382
RISER	0.00549769401550293
RISER	0.00549769401550293
RISER	0.00549840927124023
RISER	0.00549936294555664
RISER	0.00549983978271484
RISER	0.00550150871276855
RISER	0.00550341606140136
RISER	0.00550484657287597
RISER	0.00550818443298339
RISER	0.005509614944458
RISER	0.00551009178161621
RISER	0.00551366806030273
RISER	0.00551390647888183
RISER	0.00551390647888183
RISER	0.00551676750183105
RISER	0.00551748275756835
RISER	0.00551986694335937
RISER	0.00552034378051757
RISER	0.00552177429199218
RISER	0.00552201271057128
RISER	0.00552535057067871
RISER	0.00552535057067871
RISER	0.00552606582641601
RISER	0.00552654266357421
RISER	0.00552701950073242
RISER	0.00552701950073242
RISER	0.00552940368652343
RISER	0.00552940368652343
RISER	0.00552964210510253
RISER	0.00553512573242187
RISER	0.00553655624389648
RISER	0.00553774833679199
RISER	0.00553822517395019
RISER	0.0055394172668457
RISER	0.0055398941040039
RISER	0.00554060935974121
RISER	0.00554084777832031
RISER	0.00554323196411132
RISER	0.00554656982421875
RISER	0.00554704666137695
RISER	0.00554823875427246
RISER	0.00555253028869628
RISER	0.00555276870727539
RISER	0.00555324554443359
RISER	0.00555419921875
RISER	0.00555419921875
RISER	0.0055549144744873
RISER	0.0055551528930664
RISER	0.0055553913116455
RISER	0.00555706024169921
RISER	0.00556111335754394
RISER	0.00556111335754394
RISER	0.00556159019470214
RISER	0.00556182861328125
RISER	0.00556206703186035
RISER	0.00556349754333496
RISER	0.00556349754333496
RISER	0.00556492805480957
RISER	0.00556516647338867
RISER	0.00556802749633789
RISER	0.00556826591491699
RISER	0.0055704116821289
RISER	0.00557279586791992
RISER	0.00557398796081543
RISER	0.00557518005371093
RISER	0.00557565689086914
RISER	0.00557804107666015
RISER	0.00558304786682128
RISER	0.00558304786682128
RISER	0.00558352470397949
RISER	0.00558423995971679
RISER	0.0055856704711914
RISER	0.00558757781982421
RISER	0.00558757781982421
RISER	0.00558996200561523
RISER	0.00559306144714355
RISER	0.00559401512145996
RISER	0.00559401512145996
RISER	0.00559401512145996
RISER	0.00559449195861816
RISER	0.00559449195861816
RISER	0.00559544563293457
RISER	0.00559878349304199
RISER	0.00559902191162109
RISER	0.00559949874877929
RISER	0.00560212135314941
RISER	0.00560641288757324
RISER	0.00560641288757324
RISER	0.00560665130615234
RISER	0.00560712814331054
RISER	0.00560712814331054
RISER	0.00560736656188964
RISER	0.00560784339904785
RISER	0.00560855865478515
RISER	0.00560879707336425
RISER	0.00560903549194335
RISER	0.00560927391052246
RISER	0.00561046600341796
RISER	0.00561046600341796
RISER	0.00561189651489257
RISER	0.00561213493347168
RISER	0.00561285018920898
RISER	0.00561428070068359
RISER	0.00561499595642089
RISER	0.005615234375
RISER	0.0056154727935791
RISER	0.0056159496307373
RISER	0.0056166648864746
RISER	0.00561738014221191
RISER	0.00561952590942382
RISER	0.00561976432800293
RISER	0.00562071800231933
RISER	0.00562191009521484
RISER	0.00562381744384765
RISER	0.00562524795532226
RISER	0.00562763214111328
RISER	0.00562834739685058
RISER	0.00562882423400878
RISER	0.00562906265258789
RISER	0.00562906265258789
RISER	0.00563025474548339
RISER	0.0056312084197998
RISER	0.0056314468383789
RISER	0.00563240051269531
RISER	0.00563240051269531
RISER	0.00563311576843261
RISER	0.00563335418701171
RISER	0.00563430786132812
RISER	0.00563430786132812
RISER	0.00563454627990722
RISER	0.00563478469848632
RISER	0.00563478469848632
RISER	0.00563549995422363
RISER	0.00563764572143554
RISER	0.00563859939575195
RISER	0.00563883781433105
RISER	0.00563955307006835
RISER	0.00563979148864746
RISER	0.00564074516296386
RISER	0.00564146041870117
RISER	0.00564169883728027
RISER	0.00564265251159668
RISER	0.00564289093017578
RISER	0.00564408302307128
RISER	0.00564432144165039
RISER	0.00564432144165039
RISER	0.005645751953125
RISER	0.00564742088317871
RISER	0.00564789772033691
RISER	0.00564885139465332
RISER	0.00565004348754882
RISER	0.00565099716186523
RISER	0.00565099716186523
RISER	0.00565266609191894
RISER	0.00565266609191894
RISER	0.00565314292907714
RISER	0.00565385818481445
RISER	0.00565457344055175
RISER	0.00565648078918457
RISER	0.00565862655639648
RISER	0.00565934181213378
RISER	0.00565981864929199
RISER	0.00565981864929199
RISER	0.0056610107421875
RISER	0.00566482543945312
RISER	0.00566530227661132
RISER	0.00566649436950683
RISER	0.00566697120666503
RISER	0.00566720962524414
RISER	0.00567102432250976
RISER	0.00567245483398437
RISER	0.00567364692687988
RISER	0.0056767463684082
RISER	0.0056769847869873
RISER	0.00567841529846191
RISER	0.00567889213562011
RISER	0.00568151473999023
RISER	0.00568175315856933
RISER	0.00568389892578125
RISER	0.00568461418151855
RISER	0.00568675994873046
RISER	0.00568819046020507
RISER	0.00568866729736328
RISER	0.00568890571594238
RISER	0.00568914413452148
RISER	0.00568938255310058
RISER	0.00568985939025878
RISER	0.00569057464599609
RISER	0.00569128990173339
RISER	0.0056917667388916
RISER	0.00569343566894531
RISER	0.00569438934326171
RISER	0.00569796562194824
RISER	0.00570058822631835
RISER	0.00570368766784668
RISER	0.00570654869079589
RISER	0.00570654869079589
RISER	0.0057072639465332
RISER	0.0057077407836914
RISER	0.00570917129516601
RISER	0.00571036338806152
RISER	0.00571131706237793
RISER	0.00571179389953613
RISER	0.00571393966674804
RISER	0.00571513175964355
RISER	0.00571584701538085
RISER	0.00571584701538085
RISER	0.00571751594543457
RISER	0.00571846961975097
RISER	0.00572037696838378
RISER	0.00572037696838378
RISER	0.00572061538696289
RISER	0.00572085380554199
RISER	0.00572133064270019
RISER	0.0057227611541748
RISER	0.0057234764099121
RISER	0.00572419166564941
RISER	0.00572419166564941
RISER	0.00572562217712402
RISER	0.00572609901428222
RISER	0.00572729110717773
RISER	0.00572919845581054
RISER	0.00572943687438964
RISER	0.00573110580444335
RISER	0.00573158264160156
RISER	0.00573253631591796
RISER	0.00573277473449707
RISER	0.00573444366455078
RISER	0.00573468208312988
RISER	0.00573658943176269
RISER	0.00573658943176269
RISER	0.00573658943176269
RISER	0.0057373046875
RISER	0.00574159622192382
RISER	0.00574278831481933
RISER	0.00574421882629394
RISER	0.00574517250061035
RISER	0.00574588775634765
RISER	0.00574636459350585
RISER	0.00574851036071777
RISER	0.00574970245361328
RISER	0.00575017929077148
RISER	0.00575160980224609
RISER	0.00575184822082519
RISER	0.0057525634765625
RISER	0.0057532787322998
RISER	0.005753755569458
RISER	0.00575423240661621
RISER	0.00575447082519531
RISER	0.00575685501098632
RISER	0.00575757026672363
RISER	0.00575780868530273
RISER	0.00575804710388183
RISER	0.00575876235961914
RISER	0.00576138496398925
RISER	0.00576353073120117
RISER	0.00576353073120117
RISER	0.00576448440551757
RISER	0.00576472282409668
RISER	0.00576639175415039
RISER	0.00576758384704589
RISER	0.0057692527770996
RISER	0.00577044486999511
RISER	0.00577521324157714
RISER	0.00577545166015625
RISER	0.00577688217163085
RISER	0.00577712059020996
RISER	0.00577735900878906
RISER	0.00577759742736816
RISER	0.00577783584594726
RISER	0.00577807426452636
RISER	0.00577950477600097
RISER	0.00577998161315918
RISER	0.00578188896179199
RISER	0.00578284263610839
RISER	0.0057830810546875
RISER	0.0057837963104248
RISER	0.00578641891479492
RISER	0.00578713417053222
RISER	0.00578784942626953
RISER	0.00578927993774414
RISER	0.00578999519348144
RISER	0.00579309463500976
RISER	0.00579309463500976
RISER	0.0057990550994873
RISER	0.00580263137817382
RISER	0.00580310821533203
RISER	0.00580334663391113
RISER	0.00580453872680664
RISER	0.00580620765686035
RISER	0.00580787658691406
RISER	0.00580835342407226
RISER	0.00581169128417968
RISER	0.00581192970275878
RISER	0.00581264495849609
RISER	0.00581288337707519
RISER	0.00581598281860351
RISER	0.00581693649291992
RISER	0.00581741333007812
RISER	0.00581979751586914
RISER	0.00582003593444824
RISER	0.00582027435302734
RISER	0.00582170486450195
RISER	0.00582313537597656
RISER	0.00582408905029296
RISER	0.00582575798034668
RISER	0.0058302879333496
RISER	0.00583314895629882
RISER	0.00583362579345703
RISER	0.00583434104919433
RISER	0.00583481788635253
RISER	0.00583529472351074
RISER	0.00583958625793457
RISER	0.00584340095520019
RISER	0.00584864616394043
RISER	0.00585389137268066
RISER	0.00585508346557617
RISER	0.0058600902557373
RISER	0.00586104393005371
RISER	0.00586199760437011
RISER	0.00586271286010742
RISER	0.00586652755737304
RISER	0.00586843490600585
RISER	0.00586891174316406
RISER	0.00587034225463867
RISER	0.00587081909179687
RISER	0.00587177276611328
RISER	0.00587224960327148
RISER	0.00587296485900878
RISER	0.00587368011474609
RISER	0.00587654113769531
RISER	0.00587916374206543
RISER	0.00588321685791015
RISER	0.00588655471801757
RISER	0.0058908462524414
RISER	0.00589156150817871
RISER	0.00589632987976074
RISER	0.00589799880981445
RISER	0.00590157508850097
RISER	0.00590252876281738
RISER	0.00590252876281738
RISER	0.00590348243713378
RISER	0.00590348243713378
RISER	0.00590395927429199
RISER	0.00590467453002929
RISER	0.0059051513671875
RISER	0.00590729713439941
RISER	0.00590920448303222
RISER	0.00590991973876953
RISER	0.00591087341308593
RISER	0.00591111183166503
RISER	0.00591373443603515
RISER	0.00591564178466796
RISER	0.00591683387756347
RISER	0.00591921806335449
RISER	0.00592303276062011
RISER	0.00592422485351562
RISER	0.00592637062072753
RISER	0.00592803955078125
RISER	0.00592827796936035
RISER	0.00592923164367675
RISER	0.00593209266662597
RISER	0.00593256950378418
RISER	0.00593543052673339
RISER	0.00594186782836914
RISER	0.00594568252563476
RISER	0.00594711303710937
RISER	0.00594878196716308
RISER	0.00594997406005859
RISER	0.00595045089721679
RISER	0.00595259666442871
RISER	0.00595474243164062
RISER	0.00595545768737793
RISER	0.00595712661743164
RISER	0.00596094131469726
RISER	0.00596141815185546
RISER	0.00596261024475097
RISER	0.00596523284912109
RISER	0.00596594810485839
RISER	0.0059664249420166
RISER	0.00596880912780761
RISER	0.00596928596496582
RISER	0.00597167015075683
RISER	0.00597643852233886
RISER	0.00597667694091796
RISER	0.00597786903381347
RISER	0.00597858428955078
RISER	0.00597977638244628
RISER	0.00598073005676269
RISER	0.00598335266113281
RISER	0.00598359107971191
RISER	0.00598382949829101
RISER	0.00598955154418945
RISER	0.00599050521850585
RISER	0.00599145889282226
RISER	0.00599312782287597
RISER	0.005997896194458
RISER	0.00600123405456543
RISER	0.00600218772888183
RISER	0.00600266456604003
RISER	0.00600314140319824
RISER	0.00600790977478027
RISER	0.00600814819335937
RISER	0.00601983070373535
RISER	0.00602364540100097
RISER	0.00602531433105468
RISER	0.0060281753540039
RISER	0.00602889060974121
RISER	0.00603270530700683
RISER	0.00603580474853515
RISER	0.00603842735290527
RISER	0.00603985786437988
RISER	0.00604104995727539
RISER	0.0060436725616455
RISER	0.00604939460754394
RISER	0.00605750083923339
RISER	0.00606298446655273
RISER	0.00607252120971679
RISER	0.0060734748840332
RISER	0.00607466697692871
RISER	0.00608062744140625
RISER	0.0060887336730957
RISER	0.00609183311462402
RISER	0.00609350204467773
RISER	0.00609540939331054
RISER	0.00609803199768066
RISER	0.00609827041625976
RISER	0.00610661506652832
RISER	0.00610733032226562
RISER	0.00611400604248046
RISER	0.0061197280883789
RISER	0.00612044334411621
RISER	0.00612425804138183
RISER	0.00612568855285644
RISER	0.00612688064575195
RISER	0.006134033203125
RISER	0.006134033203125
RISER	0.00613689422607421
RISER	0.00613760948181152
RISER	0.00613856315612793
RISER	0.00613903999328613
RISER	0.00614190101623535
RISER	0.00615477561950683
RISER	0.00616383552551269
RISER	0.00616741180419921
RISER	0.00617074966430664
RISER	0.00617122650146484
RISER	0.00618147850036621
RISER	0.0061960220336914
RISER	0.00619745254516601
RISER	0.00620460510253906
RISER	0.006211519241333
RISER	0.00621342658996582
RISER	0.00621533393859863
RISER	0.00621747970581054
RISER	0.00622367858886718
RISER	0.00623154640197753
RISER	0.00623273849487304
RISER	0.00624251365661621
RISER	0.00624394416809082
RISER	0.00624442100524902
RISER	0.00625205039978027
RISER	0.00626015663146972
RISER	0.00626516342163085
RISER	0.00631356239318847
RISER	0.00632548332214355
RISER	0.00632882118225097
RISER	0.00633192062377929
RISER	0.006333589553833
RISER	0.00636243820190429
RISER	0.00636863708496093
RISER	0.00637412071228027
RISER	0.00637626647949218
RISER	0.0063793659210205
RISER	0.00639057159423828
RISER	0.00640702247619628
RISER	0.00647258758544921
RISER	0.00647306442260742
RISER	0.00650525093078613
RISER	0.00650691986083984
RISER	0.00650763511657714
RISER	0.00666451454162597
RISER	0.00667047500610351
RISER	0.00671029090881347
RISER	0.00681161880493164
RISER	0.00686168670654296
RISER	0.00700283050537109
RISER	0.00702214241027832
RISER	0.00704002380371093
RISER	0.00706982612609863
RISER	0.00708532333374023
RISER	0.00709819793701171
RISER	0.00715303421020507
RISER	0.00715398788452148
RISER	0.00715899467468261
RISER	0.00717616081237793
RISER	0.00731110572814941
RISER	0.00740337371826171
RISER	0.00754618644714355
RISER	0.00789833068847656
RISER	0.00793242454528808
RISER	0.00795388221740722
RISER	0.00809884071350097
RISER	0.00841736793518066
RISER	0.00855684280395507
RISER	0.00858712196350097
RISER	0.00862407684326171
RISER	0.01824855804443359
RISER	0.01830697059631347
RISER	0.01832365989685058
RISER	0.01846218109130859
RISER	0.01956844329833984
RISER	0.0195767879486084
RISER	0.01977467536926269
RISER	0.01989984512329101
RISER	0.02014422416687011
RISER	0.0203557014465332
RISER	0.02051424980163574
RISER	0.02062845230102539
RISER	0.02071785926818847
RISER	0.02100300788879394
RISER	0.02280569076538086
RISER	0.02289342880249023
RISER	0.02292203903198242
RISER	0.02298974990844726
RISER	0.02326321601867675
RISER	0.02350997924804687
RISER	0.02520370483398437
RISER	0.02624750137329101
AS	0.24211883544921875
AS	0.24270224571228027
AS	0.24289155006408691
AS	0.24313783645629883
AS	0.2435293197631836
AS	0.24370455741882324
AS	0.24374032020568848
AS	0.24399328231811523
AS	0.24401617050170896
AS	0.2440636157989502
AS	0.2440941333770752
AS	0.2441000938415527
AS	0.24410033226013184
AS	0.2441577911376953
AS	0.24419736862182617
AS	0.2442531585693359
AS	0.2442610263824463
AS	0.2443075180053711
AS	0.24431538581848145
AS	0.24434733390808103
AS	0.24447417259216309
AS	0.2444765567779541
AS	0.2445428371429443
AS	0.24462175369262695
AS	0.24472999572753903
AS	0.2448768615722656
AS	0.24491047859191897
AS	0.24493765830993652
AS	0.2449953556060791
AS	0.24500489234924316
AS	0.24503755569458008
AS	0.2450709342956543
AS	0.2451112270355225
AS	0.2451338768005371
AS	0.24516963958740232
AS	0.2452332973480225
AS	0.24535250663757324
AS	0.2453920841217041
AS	0.2454519271850586
AS	0.24547481536865232
AS	0.24555540084838867
AS	0.24564266204833984
AS	0.24565768241882324
AS	0.245743989944458
AS	0.24580144882202148
AS	0.2458364963531494
AS	0.24584245681762695
AS	0.24585580825805664
AS	0.2458667755126953
AS	0.24587512016296387
AS	0.2459115982055664
AS	0.24593043327331543
AS	0.24593329429626465
AS	0.2460479736328125
AS	0.24610066413879397
AS	0.24620842933654785
AS	0.24625873565673828
AS	0.24630331993103027
AS	0.24635553359985352
AS	0.24643898010253903
AS	0.2464430332183838
AS	0.2466127872467041
AS	0.24662113189697263
AS	0.24663233757019043
AS	0.2466914653778076
AS	0.24676179885864255
AS	0.24676251411437988
AS	0.2468578815460205
AS	0.24692606925964355
AS	0.24697446823120117
AS	0.2469992637634277
AS	0.24701690673828125
AS	0.2470839023590088
AS	0.2471144199371338
AS	0.24715876579284668
AS	0.2471628189086914
AS	0.247267484664917
AS	0.24727439880371097
AS	0.2473013401031494
AS	0.24733257293701172
AS	0.24735569953918457
AS	0.24735641479492188
AS	0.24739551544189453
AS	0.24741697311401367
AS	0.24743032455444336
AS	0.24744129180908203
AS	0.2474460601806641
AS	0.24750018119812012
AS	0.24750399589538577
AS	0.24753260612487793
AS	0.24753451347351071
AS	0.24761414527893064
AS	0.2476503849029541
AS	0.24765825271606445
AS	0.24768280982971191
AS	0.24771428108215332
AS	0.2477290630340576
AS	0.2477719783782959
AS	0.24778246879577637
AS	0.24779725074768064
AS	0.24783754348754883
AS	0.24783825874328613
AS	0.2478475570678711
AS	0.2478492259979248
AS	0.2478623390197754
AS	0.24787044525146484
AS	0.24789047241210935
AS	0.2478909492492676
AS	0.24796319007873535
AS	0.2480151653289795
AS	0.2480931282043457
AS	0.2480936050415039
AS	0.24811887741088867
AS	0.24814248085021973
AS	0.2481589317321777
AS	0.24816131591796875
AS	0.24816560745239255
AS	0.24817204475402832
AS	0.24822783470153809
AS	0.24823832511901855
AS	0.2482452392578125
AS	0.24827289581298828
AS	0.2482850551605225
AS	0.24835515022277832
AS	0.24845004081726071
AS	0.2484769821166992
AS	0.24848532676696777
AS	0.2485213279724121
AS	0.24852728843688965
AS	0.24853253364562988
AS	0.24853825569152832
AS	0.24858927726745603
AS	0.24860310554504397
AS	0.2486062049865723
AS	0.24863505363464355
AS	0.2486417293548584
AS	0.24865245819091797
AS	0.24866151809692383
AS	0.248701810836792
AS	0.24873638153076172
AS	0.24874043464660645
AS	0.24875164031982425
AS	0.24875378608703613
AS	0.2487661838531494
AS	0.24884653091430664
AS	0.24887800216674805
AS	0.24891114234924316
AS	0.2489144802093506
AS	0.24892497062683103
AS	0.24895691871643064
AS	0.2489616870880127
AS	0.2489628791809082
AS	0.2489633560180664
AS	0.2490217685699463
AS	0.24905133247375488
AS	0.2491133213043213
AS	0.24913334846496585
AS	0.24915599822998047
AS	0.24918341636657715
AS	0.24919676780700684
AS	0.24920248985290527
AS	0.2492215633392334
AS	0.24927330017089844
AS	0.2493433952331543
AS	0.24935197830200195
AS	0.24935603141784668
AS	0.249403715133667
AS	0.2494046688079834
AS	0.24940752983093264
AS	0.24941635131835935
AS	0.24942421913146973
AS	0.24943089485168457
AS	0.24945425987243652
AS	0.24947643280029297
AS	0.24948334693908691
AS	0.2494955062866211
AS	0.24951863288879397
AS	0.24954652786254883
AS	0.24954986572265625
AS	0.24955105781555176
AS	0.249561071395874
AS	0.2496013641357422
AS	0.2496352195739746
AS	0.24970507621765137
AS	0.2497115135192871
AS	0.24977684020996097
AS	0.24979162216186523
AS	0.2498154640197754
AS	0.2498185634613037
AS	0.2498641014099121
AS	0.24989581108093264
AS	0.24993014335632324
AS	0.24994945526123047
AS	0.250049352645874
AS	0.2500495910644531
AS	0.2500495910644531
AS	0.25008201599121094
AS	0.25008440017700195
AS	0.25011348724365234
AS	0.2501494884490967
AS	0.2501499652862549
AS	0.25015997886657715
AS	0.2501673698425293
AS	0.2501959800720215
AS	0.2502295970916748
AS	0.2502470016479492
AS	0.2502913475036621
AS	0.2503020763397217
AS	0.2503237724304199
AS	0.2503988742828369
AS	0.2504103183746338
AS	0.25043654441833496
AS	0.2505176067352295
AS	0.2505180835723877
AS	0.2505626678466797
AS	0.2505965232849121
AS	0.2506139278411865
AS	0.25063633918762207
AS	0.2507343292236328
AS	0.25074100494384766
AS	0.25075197219848633
AS	0.25076937675476074
AS	0.25078439712524414
AS	0.2508199214935303
AS	0.25084900856018066
AS	0.2508542537689209
AS	0.2508835792541504
AS	0.2508838176727295
AS	0.25088953971862793
AS	0.2509167194366455
AS	0.25092387199401855
AS	0.25095081329345703
AS	0.2509591579437256
AS	0.2509646415710449
AS	0.25096869468688965
AS	0.2509729862213135
AS	0.2510695457458496
AS	0.2511124610900879
AS	0.251140832901001
AS	0.25116872787475586
AS	0.2511916160583496
AS	0.2512366771697998
AS	0.251237154006958
AS	0.25131916999816895
AS	0.251323938369751
AS	0.2513301372528076
AS	0.25133538246154785
AS	0.2513453960418701
AS	0.2513606548309326
AS	0.25137782096862793
AS	0.2513864040374756
AS	0.2513914108276367
AS	0.25141000747680664
AS	0.2514307498931885
AS	0.2514476776123047
AS	0.25154757499694824
AS	0.25156164169311523
AS	0.2515702247619629
AS	0.2515740394592285
AS	0.2515754699707031
AS	0.25157666206359863
AS	0.2515871524810791
AS	0.25159478187561035
AS	0.2516591548919678
AS	0.2516634464263916
AS	0.25170254707336426
AS	0.2517378330230713
AS	0.25176548957824707
AS	0.2517688274383545
AS	0.2517719268798828
AS	0.2517726421356201
AS	0.25179147720336914
AS	0.25179505348205566
AS	0.25182151794433594
AS	0.2518310546875
AS	0.2518312931060791
AS	0.2518579959869385
AS	0.2518651485443115
AS	0.25186657905578613
AS	0.25186705589294434
AS	0.25186705589294434
AS	0.2518882751464844
AS	0.2519094944000244
AS	0.25191807746887207
AS	0.2519340515136719
AS	0.2519388198852539
AS	0.2519557476043701
AS	0.25196123123168945
AS	0.2519962787628174
AS	0.2520029544830322
AS	0.25203561782836914
AS	0.25205278396606445
AS	0.2520585060119629
AS	0.2520616054534912
AS	0.25206446647644043
AS	0.2521049976348877
AS	0.2521076202392578
AS	0.25211381912231445
AS	0.2521347999572754
AS	0.2522280216217041
AS	0.252230167388916
AS	0.25223875045776367
AS	0.2522728443145752
AS	0.2522895336151123
AS	0.252300500869751
AS	0.2523195743560791
AS	0.2523212432861328
AS	0.2523329257965088
AS	0.2523660659790039
AS	0.25238585472106934
AS	0.252394437789917
AS	0.25240325927734375
AS	0.2524070739746094
AS	0.25241613388061523
AS	0.25244903564453125
AS	0.25247907638549805
AS	0.25249409675598145
AS	0.25249481201171875
AS	0.25249671936035156
AS	0.2525014877319336
AS	0.25250887870788574
AS	0.2525193691253662
AS	0.25252246856689453
AS	0.2525296211242676
AS	0.25255370140075684
AS	0.2525613307952881
AS	0.25257277488708496
AS	0.25264525413513184
AS	0.2526705265045166
AS	0.2526824474334717
AS	0.252699613571167
AS	0.2527179718017578
AS	0.2527182102203369
AS	0.25275611877441406
AS	0.252779483795166
AS	0.25278306007385254
AS	0.25279688835144043
AS	0.25280332565307617
AS	0.2528371810913086
AS	0.2528517246246338
AS	0.2528698444366455
AS	0.2528989315032959
AS	0.2529296875
AS	0.2529876232147217
AS	0.2530794143676758
AS	0.25309038162231445
AS	0.25312232971191406
AS	0.25315380096435547
AS	0.2531566619873047
AS	0.25316762924194336
AS	0.25318241119384766
AS	0.2532048225402832
AS	0.2532217502593994
AS	0.2532351016998291
AS	0.25324034690856934
AS	0.2532620429992676
AS	0.2532804012298584
AS	0.25329017639160156
AS	0.2532944679260254
AS	0.25330543518066406
AS	0.2533261775970459
AS	0.2533266544342041
AS	0.2533290386199951
AS	0.25334954261779785
AS	0.25338029861450195
AS	0.25340914726257324
AS	0.25348329544067383
AS	0.25348401069641113
AS	0.25348734855651855
AS	0.2535061836242676
AS	0.25352954864501953
AS	0.25353527069091797
AS	0.25356316566467285
AS	0.2535669803619385
AS	0.2536032199859619
AS	0.25360870361328125
AS	0.2536168098449707
AS	0.2536485195159912
AS	0.2536501884460449
AS	0.2536790370941162
AS	0.2536799907684326
AS	0.2537367343902588
AS	0.25374364852905273
AS	0.2537555694580078
AS	0.2537674903869629
AS	0.25377964973449707
AS	0.25379371643066406
AS	0.2538917064666748
AS	0.2539069652557373
AS	0.2539098262786865
AS	0.25394105911254883
AS	0.25394749641418457
AS	0.25396132469177246
AS	0.2540128231048584
AS	0.25403285026550293
AS	0.25403547286987305
AS	0.2540442943572998
AS	0.2540464401245117
AS	0.2540934085845947
AS	0.2541217803955078
AS	0.25412726402282715
AS	0.2541377544403076
AS	0.25413942337036133
AS	0.2541513442993164
AS	0.25415492057800293
AS	0.25415992736816406
AS	0.2541849613189697
AS	0.2541959285736084
AS	0.25425052642822266
AS	0.254286527633667
AS	0.2543025016784668
AS	0.2543144226074219
AS	0.2543206214904785
AS	0.25432825088500977
AS	0.2543623447418213
AS	0.25438976287841797
AS	0.25440073013305664
AS	0.2544100284576416
AS	0.25441741943359375
AS	0.25444483757019043
AS	0.25445032119750977
AS	0.25445079803466797
AS	0.254453182220459
AS	0.2544832229614258
AS	0.2544853687286377
AS	0.25449299812316895
AS	0.254504919052124
AS	0.25452470779418945
AS	0.25452494621276855
AS	0.2545337677001953
AS	0.2545812129974365
AS	0.2545967102050781
AS	0.2546055316925049
AS	0.25461721420288086
AS	0.25462841987609863
AS	0.25462865829467773
AS	0.2546713352203369
AS	0.2546861171722412
AS	0.2546968460083008
AS	0.2547006607055664
AS	0.2547445297241211
AS	0.25478363037109375
AS	0.2547934055328369
AS	0.25479578971862793
AS	0.2548027038574219
AS	0.25482749938964844
AS	0.2548704147338867
AS	0.2549107074737549
AS	0.25493454933166504
AS	0.25495386123657227
AS	0.2549598217010498
AS	0.25497961044311523
AS	0.25498080253601074
AS	0.2549912929534912
AS	0.25499701499938965
AS	0.25499892234802246
AS	0.25500035285949707
AS	0.2550339698791504
AS	0.25510311126708984
AS	0.2551145553588867
AS	0.25511884689331055
AS	0.25515317916870117
AS	0.2551579475402832
AS	0.2551748752593994
AS	0.2551767826080322
AS	0.25519657135009766
AS	0.2552011013031006
AS	0.25520896911621094
AS	0.2552318572998047
AS	0.2552320957183838
AS	0.255234956741333
AS	0.2552356719970703
AS	0.2552487850189209
AS	0.25526905059814453
AS	0.25527501106262207
AS	0.2552955150604248
AS	0.2552964687347412
AS	0.25529980659484863
AS	0.255338191986084
AS	0.25534701347351074
AS	0.2553560733795166
AS	0.25542712211608887
AS	0.25553226470947266
AS	0.25554966926574707
AS	0.25557589530944824
AS	0.2556002140045166
AS	0.2556185722351074
AS	0.2556483745574951
AS	0.255657434463501
AS	0.2556600570678711
AS	0.25566649436950684
AS	0.2556760311126709
AS	0.2557036876678467
AS	0.25571417808532715
AS	0.2557244300842285
AS	0.25572896003723145
AS	0.2557504177093506
AS	0.2557942867279053
AS	0.25580620765686035
AS	0.2558116912841797
AS	0.2558445930480957
AS	0.25585460662841797
AS	0.25588130950927734
AS	0.25592660903930664
AS	0.2559382915496826
AS	0.2560422420501709
AS	0.2560451030731201
AS	0.25604772567749023
AS	0.2561018466949463
AS	0.2561357021331787
AS	0.2561533451080322
AS	0.25615453720092773
AS	0.2561969757080078
AS	0.256209135055542
AS	0.25623202323913574
AS	0.25623536109924316
AS	0.25624704360961914
AS	0.25626540184020996
AS	0.25629353523254395
AS	0.25632286071777344
AS	0.25632357597351074
AS	0.2563309669494629
AS	0.2563331127166748
AS	0.256364107131958
AS	0.25637149810791016
AS	0.25637149810791016
AS	0.25638556480407715
AS	0.25641942024230957
AS	0.2564280033111572
AS	0.2564518451690674
AS	0.25646162033081055
AS	0.25647759437561035
AS	0.2564890384674072
AS	0.2564969062805176
AS	0.2565300464630127
AS	0.2565419673919678
AS	0.25655579566955566
AS	0.25657200813293457
AS	0.2565765380859375
AS	0.25661706924438477
AS	0.2566215991973877
AS	0.25662899017333984
AS	0.25666189193725586
AS	0.25668811798095703
AS	0.25670480728149414
AS	0.2567155361175537
AS	0.2567284107208252
AS	0.2567322254180908
AS	0.25676393508911133
AS	0.2567734718322754
AS	0.2567741870880127
AS	0.2567868232727051
AS	0.25679898262023926
AS	0.2568066120147705
AS	0.25683021545410156
AS	0.25685572624206543
AS	0.25685787200927734
AS	0.25688982009887695
AS	0.2568988800048828
AS	0.2569248676300049
AS	0.25693702697753906
AS	0.25693750381469727
AS	0.2569551467895508
AS	0.2569561004638672
AS	0.2569880485534668
AS	0.2569925785064697
AS	0.2570064067840576
AS	0.2570469379425049
AS	0.25705647468566895
AS	0.2571282386779785
AS	0.2571747303009033
AS	0.25719594955444336
AS	0.25721144676208496
AS	0.2572484016418457
AS	0.257249116897583
AS	0.2572517395019531
AS	0.2572650909423828
AS	0.257277250289917
AS	0.25728750228881836
AS	0.2573211193084717
AS	0.2573282718658447
AS	0.25732898712158203
AS	0.257354736328125
AS	0.25737547874450684
AS	0.2573833465576172
AS	0.2574305534362793
AS	0.25746703147888184
AS	0.2575089931488037
AS	0.2575225830078125
AS	0.2575240135192871
AS	0.25754618644714355
AS	0.2575972080230713
AS	0.2576286792755127
AS	0.2576308250427246
AS	0.25763964653015137
AS	0.2576565742492676
AS	0.25768375396728516
AS	0.2576892375946045
AS	0.2576901912689209
AS	0.2577033042907715
AS	0.2577097415924072
AS	0.2577242851257324
AS	0.25779008865356445
AS	0.25784754753112793
AS	0.2579057216644287
AS	0.2579381465911865
AS	0.2579948902130127
AS	0.2580416202545166
AS	0.25806760787963867
AS	0.258075475692749
AS	0.25812315940856934
AS	0.25814366340637207
AS	0.2581815719604492
AS	0.2581815719604492
AS	0.2581818103790283
AS	0.2582089900970459
AS	0.2582228183746338
AS	0.2582242488861084
AS	0.25829315185546875
AS	0.2582979202270508
AS	0.25833797454833984
AS	0.25836753845214844
AS	0.2584047317504883
AS	0.2584104537963867
AS	0.25843381881713867
AS	0.2584514617919922
AS	0.2585132122039795
AS	0.25852012634277344
AS	0.2585301399230957
AS	0.2585310935974121
AS	0.25853586196899414
AS	0.258558988571167
AS	0.2586050033569336
AS	0.258650541305542
AS	0.25865912437438965
AS	0.2586824893951416
AS	0.25870633125305176
AS	0.2587454319000244
AS	0.2587742805480957
AS	0.2587900161743164
AS	0.25879955291748047
AS	0.2588536739349365
AS	0.25885629653930664
AS	0.258864164352417
AS	0.25888919830322266
AS	0.25896215438842773
AS	0.2589704990386963
AS	0.2589907646179199
AS	0.25899219512939453
AS	0.2590024471282959
AS	0.25916028022766113
AS	0.25916576385498047
AS	0.25933408737182617
AS	0.2593567371368408
AS	0.2593963146209717
AS	0.25944089889526367
AS	0.25945210456848145
AS	0.2594718933105469
AS	0.2594778537750244
AS	0.25955724716186523
AS	0.259594202041626
AS	0.25960421562194824
AS	0.2596273422241211
AS	0.259685754776001
AS	0.25969505310058594
AS	0.25969743728637695
AS	0.2597172260284424
AS	0.2597177028656006
AS	0.25977158546447754
AS	0.2597966194152832
AS	0.2597966194152832
AS	0.2598087787628174
AS	0.2598538398742676
AS	0.2598876953125
AS	0.2598903179168701
AS	0.2599296569824219
AS	0.2599508762359619
AS	0.2599780559539795
AS	0.2600114345550537
AS	0.2600712776184082
AS	0.26007699966430664
AS	0.26007723808288574
AS	0.2601127624511719
AS	0.26014184951782227
AS	0.26015472412109375
AS	0.26016712188720703
AS	0.2601962089538574
AS	0.26021647453308105
AS	0.2602231502532959
AS	0.2602658271789551
AS	0.26030516624450684
AS	0.26035118103027344
AS	0.2603588104248047
AS	0.2603728771209717
AS	0.260387659072876
AS	0.26041293144226074
AS	0.2604234218597412
AS	0.260448694229126
AS	0.26047229766845703
AS	0.2605419158935547
AS	0.26055383682250977
AS	0.26056647300720215
AS	0.2605743408203125
AS	0.26058149337768555
AS	0.2606043815612793
AS	0.2606685161590576
AS	0.2607285976409912
AS	0.2607390880584717
AS	0.26076769828796387
AS	0.2607686519622803
AS	0.2607903480529785
AS	0.2608044147491455
AS	0.2608163356781006
AS	0.26082563400268555
AS	0.26085925102233887
AS	0.26092100143432617
AS	0.26096057891845703
AS	0.26096105575561523
AS	0.2609996795654297
AS	0.26100945472717285
AS	0.2610490322113037
AS	0.26108479499816895
AS	0.2610957622528076
AS	0.26110243797302246
AS	0.2611887454986572
AS	0.2612929344177246
AS	0.2612946033477783
AS	0.2613234519958496
AS	0.26132988929748535
AS	0.261333703994751
AS	0.2613546848297119
AS	0.26137399673461914
AS	0.2613811492919922
AS	0.2613866329193115
AS	0.26139354705810547
AS	0.2613973617553711
AS	0.2614150047302246
AS	0.261462926864624
AS	0.2614758014678955
AS	0.26148390769958496
AS	0.2616081237792969
AS	0.2616415023803711
AS	0.2616612911224365
AS	0.26167941093444824
AS	0.2617003917694092
AS	0.2617924213409424
AS	0.261796236038208
AS	0.26181626319885254
AS	0.26183128356933594
AS	0.26184749603271484
AS	0.26186180114746094
AS	0.26186203956604004
AS	0.2619013786315918
AS	0.2619047164916992
AS	0.2619791030883789
AS	0.26203441619873047
AS	0.2620401382446289
AS	0.262066125869751
AS	0.26215386390686035
AS	0.26216745376586914
AS	0.2622396945953369
AS	0.2622523307800293
AS	0.2622654438018799
AS	0.26236915588378906
AS	0.262371301651001
AS	0.2624835968017578
AS	0.26248908042907715
AS	0.26253342628479004
AS	0.26254844665527344
AS	0.26254844665527344
AS	0.2626833915710449
AS	0.26271867752075195
AS	0.26280760765075684
AS	0.2628207206726074
AS	0.26283717155456543
AS	0.26285386085510254
AS	0.26287364959716797
AS	0.26288366317749023
AS	0.26288700103759766
AS	0.26288843154907227
AS	0.262953519821167
AS	0.26296305656433105
AS	0.26296377182006836
AS	0.26300811767578125
AS	0.2630321979522705
AS	0.2630598545074463
AS	0.2630798816680908
AS	0.2631247043609619
AS	0.26312756538391113
AS	0.2631371021270752
AS	0.26314806938171387
AS	0.2632262706756592
AS	0.2632761001586914
AS	0.2634162902832031
AS	0.2634735107421875
AS	0.26348304748535156
AS	0.2636077404022217
AS	0.26364946365356445
AS	0.26370882987976074
AS	0.2638521194458008
AS	0.2638895511627197
AS	0.26393866539001465
AS	0.26400136947631836
AS	0.2640557289123535
AS	0.2641177177429199
AS	0.26413726806640625
AS	0.2641482353210449
AS	0.2642240524291992
AS	0.2642693519592285
AS	0.26427412033081055
AS	0.264293909072876
AS	0.264437198638916
AS	0.26450634002685547
AS	0.2645139694213867
AS	0.26457715034484863
AS	0.2646200656890869
AS	0.2647712230682373
AS	0.264784574508667
AS	0.26479101181030273
AS	0.2648496627807617
AS	0.26485466957092285
AS	0.2648611068725586
AS	0.264906644821167
AS	0.264981746673584
AS	0.26502156257629395
AS	0.26505517959594727
AS	0.2651076316833496
AS	0.2651941776275635
AS	0.26526498794555664
AS	0.26535844802856445
AS	0.26540184020996094
AS	0.2654271125793457
AS	0.26543354988098145
AS	0.26544618606567383
AS	0.265545129776001
AS	0.2655680179595947
AS	0.2655820846557617
AS	0.2655904293060303
AS	0.2656083106994629
AS	0.26575779914855957
AS	0.2659037113189697
AS	0.2659780979156494
AS	0.266162633895874
AS	0.26616740226745605
AS	0.2661888599395752
AS	0.26619577407836914
AS	0.2664940357208252
AS	0.2665367126464844
AS	0.2665543556213379
AS	0.266571044921875
AS	0.2665846347808838
AS	0.2665877342224121
AS	0.26665806770324707
AS	0.2667250633239746
AS	0.266742467880249
AS	0.26679110527038574
AS	0.2669088840484619
AS	0.2670426368713379
AS	0.26713109016418457
AS	0.2672288417816162
AS	0.26723265647888184
AS	0.2672402858734131
AS	0.2673790454864502
AS	0.2673811912536621
AS	0.2674698829650879
AS	0.2674844264984131
AS	0.26749300956726074
AS	0.26761937141418457
AS	0.2676358222961426
AS	0.26773762702941895
AS	0.2677648067474365
AS	0.2678050994873047
AS	0.26784229278564453
AS	0.26812148094177246
AS	0.2682301998138428
AS	0.26824331283569336
AS	0.2682781219482422
AS	0.26828885078430176
AS	0.26845741271972656
AS	0.2688288688659668
AS	0.2688770294189453
AS	0.26888036727905273
AS	0.26892995834350586
AS	0.2689483165740967
AS	0.2689628601074219
AS	0.26902151107788086
AS	0.26910853385925293
AS	0.2691490650177002
AS	0.26922130584716797
AS	0.2692866325378418
AS	0.2693490982055664
AS	0.26949238777160645
AS	0.26958775520324707
AS	0.26978611946105957
AS	0.26979684829711914
AS	0.2698781490325928
AS	0.26989030838012695
AS	0.26992011070251465
AS	0.26997876167297363
AS	0.2701835632324219
AS	0.27032923698425293
AS	0.2704038619995117
AS	0.2705810070037842
AS	0.2707095146179199
AS	0.2708430290222168
AS	0.2711007595062256
AS	0.2711613178253174
AS	0.271223783493042
AS	0.27128028869628906
AS	0.27155566215515137
AS	0.2715871334075928
AS	0.27172231674194336
AS	0.2718338966369629
AS	0.27188611030578613
AS	0.27202701568603516
AS	0.27210521697998047
AS	0.2721672058105469
AS	0.27231693267822266
AS	0.2724432945251465
AS	0.27249932289123535
AS	0.27252697944641113
AS	0.2725870609283447
AS	0.27258777618408203
AS	0.2726094722747803
AS	0.2726774215698242
AS	0.27269697189331055
AS	0.2733008861541748
AS	0.2735011577606201
AS	0.27350568771362305
AS	0.27356719970703125
AS	0.27357983589172363
AS	0.27400875091552734
AS	0.2744755744934082
AS	0.27453017234802246
AS	0.27462124824523926
AS	0.2747054100036621
AS	0.27485227584838867
AS	0.27491044998168945
AS	0.27504611015319824
AS	0.2750532627105713
AS	0.2750532627105713
AS	0.275439977645874
AS	0.27556586265563965
AS	0.27573561668395996
AS	0.2759284973144531
AS	0.27596378326416016
AS	0.2759678363800049
AS	0.2759897708892822
AS	0.27599167823791504
AS	0.2761664390563965
AS	0.2762482166290283
AS	0.27631640434265137
AS	0.2764284610748291
AS	0.2766284942626953
AS	0.2773168087005615
AS	0.2773284912109375
AS	0.27748584747314453
AS	0.27752256393432617
AS	0.2775280475616455
AS	0.2776517868041992
AS	0.2781038284301758
AS	0.27845311164855957
AS	0.2785506248474121
AS	0.2785952091217041
AS	0.2791929244995117
AS	0.27924323081970215
AS	0.27939748764038086
AS	0.27973270416259766
AS	0.27980947494506836
AS	0.2800288200378418
AS	0.28028178215026855
AS	0.2803819179534912
AS	0.2806849479675293
AS	0.28078389167785645
AS	0.2810862064361572
AS	0.28119587898254395
AS	0.28142476081848145
AS	0.28198909759521484
AS	0.2822721004486084
AS	0.2826108932495117
AS	0.2830054759979248
AS	0.28322482109069824
AS	0.2833545207977295
AS	0.2835097312927246
AS	0.2851428985595703
AS	0.2853970527648926
AS	0.2865431308746338
AS	0.2867882251739502
AS	0.28736376762390137
AS	0.28774213790893555
AS	0.28890442848205566
AS	0.28945302963256836
AS	0.2896726131439209
AS	0.28974175453186035
AS	0.291440486907959
AS	0.29198670387268066
AS	0.2940535545349121
AS	0.2960014343261719
AS	0.3000490665435791
[truncated: 1 more rows]
