# Supplementary material for: Biochemical-free enrichment or depletion of RNA classes in real-time during direct RNA sequencing with RISER
Source: Nat Commun. 2024 May 24;15:4422. doi: 10.1038/s41467-024-48673-8 (PMC11126589; doi:10.1038/s41467-024-48673-8)
Supplement: Supplementary file 4 — Source Data Files [file 41467_2024_48673_MOESM4_ESM.zip › Source Data/main_fig2b.tsv]

strategy	time_s
RISER	0.01001930236816406
RISER	0.01017713546752929
RISER	0.01028704643249511
RISER	0.01036357879638671
RISER	0.0103917121887207
RISER	0.01043868064880371
RISER	0.0104682445526123
RISER	0.01047563552856445
RISER	0.01051115989685058
RISER	0.01051855087280273
RISER	0.01054000854492187
RISER	0.01057600975036621
RISER	0.01068520545959472
RISER	0.0106971263885498
RISER	0.01072931289672851
RISER	0.01073884963989257
RISER	0.01075577735900878
RISER	0.01077985763549804
RISER	0.0107882022857666
RISER	0.01079368591308593
RISER	0.0108184814453125
RISER	0.01083183288574218
RISER	0.01087045669555664
RISER	0.01087188720703125
RISER	0.01091456413269043
RISER	0.01093578338623046
RISER	0.01095128059387207
RISER	0.010955810546875
RISER	0.01105189323425293
RISER	0.01106834411621093
RISER	0.01109790802001953
RISER	0.01110792160034179
RISER	0.01112890243530273
RISER	0.01114988327026367
RISER	0.01116323471069336
RISER	0.01116442680358886
RISER	0.01117205619812011
RISER	0.01121973991394043
RISER	0.01122546195983886
RISER	0.01122736930847168
RISER	0.0112309455871582
RISER	0.01123738288879394
RISER	0.01125979423522949
RISER	0.0112614631652832
RISER	0.01127314567565918
RISER	0.01128053665161132
RISER	0.01128697395324707
RISER	0.01129603385925293
RISER	0.01129674911499023
RISER	0.0113077163696289
RISER	0.01131129264831543
RISER	0.01136398315429687
RISER	0.0113687515258789
RISER	0.01137089729309082
RISER	0.01138043403625488
RISER	0.01140141487121582
RISER	0.01141667366027832
RISER	0.01142096519470214
RISER	0.01143074035644531
RISER	0.01143074035644531
RISER	0.01143789291381836
RISER	0.01144027709960937
RISER	0.01146292686462402
RISER	0.01146364212036132
RISER	0.01150846481323242
RISER	0.01150894165039062
RISER	0.01151752471923828
RISER	0.01152491569519043
RISER	0.01152515411376953
RISER	0.01154661178588867
RISER	0.01156330108642578
RISER	0.01156878471374511
RISER	0.01157212257385253
RISER	0.01158118247985839
RISER	0.01160001754760742
RISER	0.01160764694213867
RISER	0.01161408424377441
RISER	0.01161766052246093
RISER	0.01165246963500976
RISER	0.01166152954101562
RISER	0.01166200637817382
RISER	0.01169800758361816
RISER	0.01171827316284179
RISER	0.01173353195190429
RISER	0.01178956031799316
RISER	0.01180505752563476
RISER	0.01183247566223144
RISER	0.01183557510375976
RISER	0.01183581352233886
RISER	0.01184940338134765
RISER	0.01185011863708496
RISER	0.01188874244689941
RISER	0.01188898086547851
RISER	0.01189422607421875
RISER	0.01189661026000976
RISER	0.01190757751464843
RISER	0.01191067695617675
RISER	0.01191282272338867
RISER	0.01192021369934082
RISER	0.01192951202392578
RISER	0.01195049285888671
RISER	0.01195526123046875
RISER	0.01195597648620605
RISER	0.01195764541625976
RISER	0.01195979118347168
RISER	0.0119636058807373
RISER	0.0119640827178955
RISER	0.0119783878326416
RISER	0.01198005676269531
RISER	0.01198315620422363
RISER	0.01201987266540527
RISER	0.01202034950256347
RISER	0.01206278800964355
RISER	0.01207137107849121
RISER	0.01208829879760742
RISER	0.01209330558776855
RISER	0.01209402084350586
RISER	0.01209449768066406
RISER	0.01209473609924316
RISER	0.01209735870361328
RISER	0.01210689544677734
RISER	0.01212334632873535
RISER	0.01213717460632324
RISER	0.01213860511779785
RISER	0.01215863227844238
RISER	0.01216530799865722
RISER	0.01216626167297363
RISER	0.01216650009155273
RISER	0.01217389106750488
RISER	0.0121774673461914
RISER	0.01217889785766601
RISER	0.01220512390136718
RISER	0.0122072696685791
RISER	0.01221132278442382
RISER	0.01225066184997558
RISER	0.01225185394287109
RISER	0.01225209236145019
RISER	0.0122530460357666
RISER	0.01226997375488281
RISER	0.01228117942810058
RISER	0.01229691505432128
RISER	0.01231622695922851
RISER	0.01231765747070312
RISER	0.01232767105102539
RISER	0.01233410835266113
RISER	0.01233553886413574
RISER	0.01233816146850586
RISER	0.0123448371887207
RISER	0.01238822937011718
RISER	0.01238822937011718
RISER	0.01239418983459472
RISER	0.01242637634277343
RISER	0.0124361515045166
RISER	0.01244759559631347
RISER	0.01244997978210449
RISER	0.01247310638427734
RISER	0.01249265670776367
RISER	0.01250338554382324
RISER	0.01251649856567382
RISER	0.01251935958862304
RISER	0.01252055168151855
RISER	0.01252365112304687
RISER	0.01253509521484375
RISER	0.01255464553833007
RISER	0.01256513595581054
RISER	0.0125744342803955
RISER	0.01257586479187011
RISER	0.01257681846618652
RISER	0.01260280609130859
RISER	0.01261568069458007
RISER	0.01262569427490234
RISER	0.01262569427490234
RISER	0.01263308525085449
RISER	0.01266145706176757
RISER	0.01266694068908691
RISER	0.01267194747924804
RISER	0.01268815994262695
RISER	0.0126953125
RISER	0.01270675659179687
RISER	0.01271796226501464
RISER	0.01273083686828613
RISER	0.01274037361145019
RISER	0.01274561882019043
RISER	0.01274585723876953
RISER	0.01275062561035156
RISER	0.01275277137756347
RISER	0.01278066635131836
RISER	0.01279306411743164
RISER	0.01282429695129394
RISER	0.01283073425292968
RISER	0.01283597946166992
RISER	0.01284217834472656
RISER	0.01288890838623046
RISER	0.01289868354797363
RISER	0.01290392875671386
RISER	0.01292657852172851
RISER	0.01293039321899414
RISER	0.01293659210205078
RISER	0.01294684410095214
RISER	0.01295614242553711
RISER	0.01296567916870117
RISER	0.0129711627960205
RISER	0.01297211647033691
RISER	0.01297283172607421
RISER	0.0129854679107666
RISER	0.01298999786376953
RISER	0.01299118995666503
RISER	0.01299905776977539
RISER	0.01300573348999023
RISER	0.01301431655883789
RISER	0.01301503181457519
RISER	0.0130321979522705
RISER	0.01303791999816894
RISER	0.01303935050964355
RISER	0.01303958892822265
RISER	0.01304173469543457
RISER	0.01304292678833007
RISER	0.0130469799041748
RISER	0.01304960250854492
RISER	0.01305818557739257
RISER	0.01306128501892089
RISER	0.01306819915771484
RISER	0.0130770206451416
RISER	0.01309585571289062
RISER	0.01310920715332031
RISER	0.01311993598937988
RISER	0.01312208175659179
RISER	0.01312470436096191
RISER	0.01313471794128418
RISER	0.01314067840576171
RISER	0.01314735412597656
RISER	0.01315093040466308
RISER	0.0131537914276123
RISER	0.01316094398498535
RISER	0.01316428184509277
RISER	0.0131683349609375
RISER	0.01317095756530761
RISER	0.01318097114562988
RISER	0.0131990909576416
RISER	0.01320290565490722
RISER	0.01320409774780273
RISER	0.01320910453796386
RISER	0.01321792602539062
RISER	0.01322460174560546
RISER	0.0132298469543457
RISER	0.01323080062866211
RISER	0.01323413848876953
RISER	0.01325106620788574
RISER	0.01325464248657226
RISER	0.01326632499694824
RISER	0.01327061653137207
RISER	0.01327729225158691
RISER	0.01329302787780761
RISER	0.01329779624938964
RISER	0.01331114768981933
RISER	0.0133216381072998
RISER	0.01332283020019531
RISER	0.01334309577941894
RISER	0.01334452629089355
RISER	0.01335072517395019
RISER	0.01335310935974121
RISER	0.01335525512695312
RISER	0.01335811614990234
RISER	0.01336121559143066
RISER	0.01336669921875
RISER	0.01337170600891113
RISER	0.01337885856628418
RISER	0.01337957382202148
RISER	0.01338624954223632
RISER	0.01338791847229003
RISER	0.01338863372802734
RISER	0.01339578628540039
RISER	0.0133974552154541
RISER	0.0133979320526123
RISER	0.01341676712036132
RISER	0.01341986656188964
RISER	0.01342344284057617
RISER	0.01343035697937011
RISER	0.01344180107116699
RISER	0.01344275474548339
RISER	0.0134439468383789
RISER	0.01344943046569824
RISER	0.01344990730285644
RISER	0.01345229148864746
RISER	0.01346325874328613
RISER	0.01346468925476074
RISER	0.01346659660339355
RISER	0.01347088813781738
RISER	0.01347255706787109
RISER	0.01347851753234863
RISER	0.01348161697387695
RISER	0.01348352432250976
RISER	0.01348519325256347
RISER	0.01349687576293945
RISER	0.01349997520446777
RISER	0.01350235939025878
RISER	0.01350259780883789
RISER	0.01350831985473632
RISER	0.0135195255279541
RISER	0.01352214813232421
RISER	0.01353073120117187
RISER	0.01353883743286132
RISER	0.01354098320007324
RISER	0.01355433464050293
RISER	0.01356077194213867
RISER	0.01356172561645507
RISER	0.01356387138366699
RISER	0.01356768608093261
RISER	0.01357364654541015
RISER	0.01357364654541015
RISER	0.0135958194732666
RISER	0.01360678672790527
RISER	0.01361536979675293
RISER	0.01361823081970214
RISER	0.01363348960876464
RISER	0.01363873481750488
RISER	0.01364016532897949
RISER	0.01364445686340332
RISER	0.01364898681640625
RISER	0.01366138458251953
RISER	0.01366567611694336
RISER	0.01367902755737304
RISER	0.01367950439453125
RISER	0.01368331909179687
RISER	0.01369094848632812
RISER	0.01369261741638183
RISER	0.01369619369506836
RISER	0.01369905471801757
RISER	0.01371407508850097
RISER	0.01371645927429199
RISER	0.0137181282043457
RISER	0.01373267173767089
RISER	0.01374197006225586
RISER	0.0137491226196289
RISER	0.01375341415405273
RISER	0.01375555992126464
RISER	0.01376032829284668
RISER	0.0137646198272705
RISER	0.01376581192016601
RISER	0.01376676559448242
RISER	0.01376938819885253
RISER	0.01377248764038086
RISER	0.01377391815185546
RISER	0.0137796401977539
RISER	0.01380395889282226
RISER	0.01381111145019531
RISER	0.01381659507751464
RISER	0.01382040977478027
RISER	0.01383161544799804
RISER	0.01383757591247558
RISER	0.01384496688842773
RISER	0.01384758949279785
RISER	0.01385474205017089
RISER	0.01385736465454101
RISER	0.01386332511901855
RISER	0.01387548446655273
RISER	0.01389026641845703
RISER	0.01390290260314941
RISER	0.01391053199768066
RISER	0.01391100883483886
RISER	0.01392459869384765
RISER	0.0139312744140625
RISER	0.01393842697143554
RISER	0.01394534111022949
RISER	0.01394534111022949
RISER	0.013962984085083
RISER	0.01396489143371582
RISER	0.01397275924682617
RISER	0.01398777961730957
RISER	0.01399803161621093
RISER	0.01402020454406738
RISER	0.0140237808227539
RISER	0.01405048370361328
RISER	0.01405739784240722
RISER	0.01408982276916503
RISER	0.01410722732543945
RISER	0.01411199569702148
RISER	0.01411318778991699
RISER	0.01418066024780273
RISER	0.01418805122375488
RISER	0.01418900489807128
RISER	0.01420807838439941
RISER	0.01420903205871582
RISER	0.01423382759094238
RISER	0.01424407958984375
RISER	0.01424694061279296
RISER	0.0142519474029541
RISER	0.01425814628601074
RISER	0.01426529884338378
RISER	0.01430082321166992
RISER	0.01430106163024902
RISER	0.01430487632751464
RISER	0.01431107521057128
RISER	0.01434135437011718
RISER	0.01434469223022461
RISER	0.01435232162475586
RISER	0.01435470581054687
RISER	0.01435470581054687
RISER	0.01435494422912597
RISER	0.01436972618103027
RISER	0.01437520980834961
RISER	0.01437759399414062
RISER	0.01437854766845703
RISER	0.01439070701599121
RISER	0.01440143585205078
RISER	0.01440811157226562
RISER	0.01440978050231933
RISER	0.01441097259521484
RISER	0.01441574096679687
RISER	0.01442313194274902
RISER	0.0144360065460205
RISER	0.01444053649902343
RISER	0.01444220542907714
RISER	0.01444888114929199
RISER	0.01444983482360839
RISER	0.01445412635803222
RISER	0.01447749137878418
RISER	0.01449775695800781
RISER	0.0145115852355957
RISER	0.014512300491333
RISER	0.01451587677001953
RISER	0.01453566551208496
RISER	0.01453781127929687
RISER	0.01454114913940429
RISER	0.01455187797546386
RISER	0.01455640792846679
RISER	0.01456093788146972
RISER	0.01456713676452636
RISER	0.01457381248474121
RISER	0.01457738876342773
RISER	0.01458430290222168
RISER	0.01459074020385742
RISER	0.01460051536560058
RISER	0.01460075378417968
RISER	0.01460957527160644
RISER	0.01461267471313476
RISER	0.01462244987487793
RISER	0.01462721824645996
RISER	0.01463031768798828
RISER	0.0146338939666748
RISER	0.01463794708251953
RISER	0.0146493911743164
RISER	0.01465225219726562
RISER	0.01466655731201171
RISER	0.01466870307922363
RISER	0.01467418670654296
RISER	0.01467752456665039
RISER	0.01469278335571289
RISER	0.0146946907043457
RISER	0.01469850540161132
RISER	0.01469993591308593
RISER	0.01471376419067382
RISER	0.01472997665405273
RISER	0.01473212242126464
RISER	0.01473784446716308
RISER	0.01475024223327636
RISER	0.01475358009338378
RISER	0.01475763320922851
RISER	0.01475787162780761
RISER	0.01476073265075683
RISER	0.0147857666015625
RISER	0.01479768753051757
RISER	0.01479864120483398
RISER	0.01481556892395019
RISER	0.01483488082885742
RISER	0.01484417915344238
RISER	0.01485824584960937
RISER	0.01486444473266601
RISER	0.01488780975341796
RISER	0.01488852500915527
RISER	0.01489162445068359
RISER	0.01489186286926269
RISER	0.01491141319274902
RISER	0.01491928100585937
RISER	0.01492118835449218
RISER	0.0149240493774414
RISER	0.01492476463317871
RISER	0.01493549346923828
RISER	0.01494479179382324
RISER	0.01495194435119628
RISER	0.01495552062988281
RISER	0.01497483253479003
RISER	0.01499819755554199
RISER	0.01500463485717773
RISER	0.01500821113586425
RISER	0.01500844955444336
RISER	0.01501369476318359
RISER	0.01502132415771484
RISER	0.01502609252929687
RISER	0.0150303840637207
RISER	0.01504468917846679
RISER	0.01504683494567871
RISER	0.01505517959594726
RISER	0.01507043838500976
RISER	0.01508998870849609
RISER	0.01509332656860351
RISER	0.01510524749755859
RISER	0.01510548591613769
RISER	0.0151064395904541
RISER	0.01510858535766601
RISER	0.01511383056640625
RISER	0.01511812210083007
RISER	0.0151219367980957
RISER	0.01512384414672851
RISER	0.01513099670410156
RISER	0.01513838768005371
RISER	0.01515531539916992
RISER	0.01516151428222656
RISER	0.01516437530517578
RISER	0.0151679515838623
RISER	0.01517391204833984
RISER	0.01518511772155761
RISER	0.01519489288330078
RISER	0.01522588729858398
RISER	0.01523756980895996
RISER	0.01523828506469726
RISER	0.0152437686920166
RISER	0.01524996757507324
RISER	0.01525449752807617
RISER	0.01526713371276855
RISER	0.0152750015258789
RISER	0.01527762413024902
RISER	0.01529240608215332
RISER	0.01529240608215332
RISER	0.01530075073242187
RISER	0.01530909538269043
RISER	0.01531553268432617
RISER	0.01532649993896484
RISER	0.01533341407775878
RISER	0.01534104347229003
RISER	0.01535463333129882
RISER	0.01536464691162109
RISER	0.01537132263183593
RISER	0.01537799835205078
RISER	0.01539969444274902
RISER	0.01540756225585937
RISER	0.01540923118591308
RISER	0.01540970802307128
RISER	0.01542353630065918
RISER	0.01542496681213378
RISER	0.0154266357421875
RISER	0.01543998718261718
RISER	0.01544094085693359
RISER	0.01544737815856933
RISER	0.01545190811157226
RISER	0.01545691490173339
RISER	0.01545882225036621
RISER	0.01545977592468261
RISER	0.01546096801757812
RISER	0.0154728889465332
RISER	0.01547479629516601
RISER	0.01548361778259277
RISER	0.01548433303833007
RISER	0.01548933982849121
RISER	0.01550841331481933
RISER	0.01550889015197753
RISER	0.01552128791809082
RISER	0.01552224159240722
RISER	0.01552224159240722
RISER	0.01553320884704589
RISER	0.01554250717163086
RISER	0.0155487060546875
RISER	0.0155489444732666
RISER	0.01555967330932617
RISER	0.0155644416809082
RISER	0.01557683944702148
RISER	0.01558279991149902
RISER	0.01558327674865722
RISER	0.015594482421875
RISER	0.01559877395629882
RISER	0.01561737060546875
RISER	0.01562881469726562
RISER	0.01564478874206543
RISER	0.01564788818359375
RISER	0.01564884185791015
RISER	0.01564908027648925
RISER	0.01566886901855468
RISER	0.01567220687866211
RISER	0.01567387580871582
RISER	0.01568198204040527
RISER	0.01569485664367675
RISER	0.01569771766662597
RISER	0.01571536064147949
RISER	0.01571941375732422
RISER	0.01572060585021972
RISER	0.01572155952453613
RISER	0.01572227478027343
RISER	0.01572275161743164
RISER	0.01572823524475097
RISER	0.01572918891906738
RISER	0.01574921607971191
RISER	0.01575350761413574
RISER	0.01575565338134765
RISER	0.01575732231140136
RISER	0.01576042175292968
RISER	0.01576185226440429
RISER	0.01576375961303711
RISER	0.01576972007751465
RISER	0.01578116416931152
RISER	0.01580047607421875
RISER	0.01580071449279785
RISER	0.01581335067749023
RISER	0.01582241058349609
RISER	0.01582264900207519
RISER	0.0158236026763916
RISER	0.01582908630371093
RISER	0.01584076881408691
RISER	0.01584172248840332
RISER	0.01585054397583007
RISER	0.01585650444030761
RISER	0.01585698127746582
RISER	0.01586008071899414
RISER	0.01586151123046875
RISER	0.01586675643920898
RISER	0.01587152481079101
RISER	0.01587533950805664
RISER	0.01587748527526855
RISER	0.01589274406433105
RISER	0.01589822769165039
RISER	0.01590132713317871
RISER	0.01592707633972168
RISER	0.0159311294555664
RISER	0.01593732833862304
RISER	0.01594042778015136
RISER	0.01596021652221679
RISER	0.01597070693969726
RISER	0.01597094535827636
RISER	0.01597404479980468
RISER	0.01598978042602539
RISER	0.01599383354187011
RISER	0.01599669456481933
RISER	0.01599955558776855
RISER	0.01600503921508789
RISER	0.0160071849822998
RISER	0.01602029800415039
RISER	0.01605439186096191
RISER	0.01605892181396484
RISER	0.01606297492980957
RISER	0.01606702804565429
RISER	0.01607203483581543
RISER	0.01608538627624511
RISER	0.01613950729370117
RISER	0.01615118980407715
RISER	0.01619338989257812
RISER	0.01619434356689453
RISER	0.01619648933410644
RISER	0.01623368263244629
RISER	0.01623940467834472
RISER	0.01624584197998047
RISER	0.01624727249145507
RISER	0.01624917984008789
RISER	0.01625275611877441
RISER	0.01625704765319824
RISER	0.01627612113952636
RISER	0.0163118839263916
RISER	0.0163121223449707
RISER	0.0163125991821289
RISER	0.01631307601928711
RISER	0.01632142066955566
RISER	0.01633071899414062
RISER	0.01635622978210449
RISER	0.01636266708374023
RISER	0.01636862754821777
RISER	0.01637530326843261
RISER	0.01637673377990722
RISER	0.01637768745422363
RISER	0.01637816429138183
RISER	0.01637840270996093
RISER	0.01637983322143554
RISER	0.0163886547088623
RISER	0.01642417907714843
RISER	0.01643300056457519
RISER	0.01644396781921386
RISER	0.0164494514465332
RISER	0.01645302772521972
RISER	0.01645660400390625
RISER	0.01646590232849121
RISER	0.01649022102355957
RISER	0.01657032966613769
RISER	0.01657366752624511
RISER	0.01658082008361816
RISER	0.01659917831420898
RISER	0.01661872863769531
RISER	0.01664662361145019
RISER	0.01665639877319336
RISER	0.01667380332946777
RISER	0.01668262481689453
RISER	0.01669907569885254
RISER	0.01670670509338379
RISER	0.01672029495239257
RISER	0.01672816276550293
RISER	0.01673269271850586
RISER	0.01673841476440429
RISER	0.01674246788024902
RISER	0.01674842834472656
RISER	0.01676106452941894
RISER	0.01677131652832031
RISER	0.01677441596984863
RISER	0.01679658889770507
RISER	0.01681470870971679
RISER	0.0168163776397705
RISER	0.01681995391845703
RISER	0.01682209968566894
RISER	0.01684141159057617
RISER	0.01687002182006836
RISER	0.01687216758728027
RISER	0.01687574386596679
RISER	0.01687812805175781
RISER	0.01689863204956054
RISER	0.01690316200256347
RISER	0.01691150665283203
RISER	0.01691603660583496
RISER	0.01692557334899902
RISER	0.01693439483642578
RISER	0.016937255859375
RISER	0.01694369316101074
RISER	0.01694512367248535
RISER	0.01695084571838379
RISER	0.0169677734375
RISER	0.0169680118560791
RISER	0.0169684886932373
RISER	0.01697587966918945
RISER	0.01698017120361328
RISER	0.01699519157409668
RISER	0.01701688766479492
RISER	0.01702809333801269
RISER	0.01703214645385742
RISER	0.01703453063964843
RISER	0.01704144477844238
RISER	0.01704287528991699
RISER	0.01705074310302734
RISER	0.01705670356750488
RISER	0.01706433296203613
RISER	0.01709747314453125
RISER	0.01710200309753418
RISER	0.01713228225708007
RISER	0.01713252067565918
RISER	0.01713991165161132
RISER	0.01714277267456054
RISER	0.01714897155761718
RISER	0.0171511173248291
RISER	0.01715230941772461
RISER	0.01722669601440429
RISER	0.01722908020019531
RISER	0.01723217964172363
RISER	0.01723265647888183
RISER	0.01725268363952636
RISER	0.01729726791381836
RISER	0.01730155944824218
RISER	0.0173342227935791
RISER	0.01734471321105957
RISER	0.01736092567443847
RISER	0.01736330986022949
RISER	0.01738262176513672
RISER	0.01741242408752441
RISER	0.01744008064270019
RISER	0.01746630668640136
RISER	0.01752376556396484
RISER	0.01752948760986328
RISER	0.01754093170166015
RISER	0.01755332946777343
RISER	0.01757502555847168
RISER	0.01762938499450683
RISER	0.01763749122619629
RISER	0.01764702796936035
RISER	0.01765275001525879
RISER	0.01766395568847656
RISER	0.01766514778137207
RISER	0.01768636703491211
RISER	0.01771187782287597
RISER	0.01772594451904297
RISER	0.01774930953979492
RISER	0.01778125762939453
RISER	0.01778125762939453
RISER	0.01778173446655273
RISER	0.01779437065124511
RISER	0.01779460906982422
RISER	0.01785612106323242
RISER	0.01792311668395996
RISER	0.01794600486755371
RISER	0.01794624328613281
RISER	0.01795411109924316
RISER	0.01795768737792968
RISER	0.01796865463256836
RISER	0.01798725128173828
RISER	0.01801776885986328
RISER	0.01804018020629882
RISER	0.01806569099426269
RISER	0.01810359954833984
RISER	0.01811861991882324
RISER	0.01811981201171875
RISER	0.01813697814941406
RISER	0.01814222335815429
RISER	0.01817846298217773
RISER	0.01821064949035644
RISER	0.01821494102478027
RISER	0.01826977729797363
RISER	0.01830363273620605
RISER	0.01831483840942382
RISER	0.01831603050231933
RISER	0.01832747459411621
RISER	0.01834988594055175
RISER	0.01839375495910644
RISER	0.01840066909790039
RISER	0.0184025764465332
RISER	0.01840376853942871
RISER	0.01842761039733886
RISER	0.01843619346618652
RISER	0.01845836639404297
RISER	0.0184943675994873
RISER	0.01849699020385742
RISER	0.01850652694702148
RISER	0.01851606369018554
RISER	0.01853418350219726
RISER	0.0185544490814209
RISER	0.01856255531311035
RISER	0.01857185363769531
RISER	0.01860809326171875
RISER	0.01861453056335449
RISER	0.01865005493164062
RISER	0.01865577697753906
RISER	0.01866459846496582
RISER	0.01871395111083984
RISER	0.0187375545501709
RISER	0.0187382698059082
RISER	0.0187382698059082
RISER	0.0187385082244873
RISER	0.01874136924743652
RISER	0.018754243850708
RISER	0.01880049705505371
RISER	0.01880574226379394
RISER	0.01884675025939941
RISER	0.01884889602661132
RISER	0.01886773109436035
RISER	0.01887130737304687
RISER	0.018876314163208
RISER	0.01888227462768554
RISER	0.01889753341674804
RISER	0.01895689964294433
RISER	0.01896095275878906
RISER	0.01898050308227539
RISER	0.0189824104309082
RISER	0.01901006698608398
RISER	0.01904964447021484
RISER	0.01906394958496093
RISER	0.01907563209533691
RISER	0.01909494400024414
RISER	0.01911306381225586
RISER	0.01912069320678711
RISER	0.01914548873901367
RISER	0.01917481422424316
RISER	0.01918649673461914
RISER	0.01919460296630859
RISER	0.01920700073242187
RISER	0.01921653747558593
RISER	0.01924562454223632
RISER	0.01925230026245117
RISER	0.01926779747009277
RISER	0.01927709579467773
RISER	0.01929926872253418
RISER	0.01932930946350097
RISER	0.01932954788208007
RISER	0.01934647560119629
RISER	0.01939773559570312
RISER	0.01940655708312988
RISER	0.01941537857055664
RISER	0.01947379112243652
RISER	0.01948857307434082
RISER	0.01949882507324218
RISER	0.01951360702514648
RISER	0.01957392692565918
RISER	0.01964354515075683
RISER	0.01970052719116211
RISER	0.01978254318237304
RISER	0.01982402801513672
RISER	0.01983094215393066
RISER	0.01984000205993652
RISER	0.01986908912658691
RISER	0.01993608474731445
RISER	0.01996541023254394
RISER	0.01997280120849609
RISER	0.02000617980957031
RISER	0.02002954483032226
RISER	0.02005863189697265
RISER	0.02009940147399902
RISER	0.02011585235595703
RISER	0.02014470100402832
RISER	0.02017092704772949
RISER	0.02019095420837402
RISER	0.02021121978759765
RISER	0.02025985717773437
RISER	0.02028465270996093
RISER	0.02029633522033691
RISER	0.02029681205749511
RISER	0.02036738395690918
RISER	0.02042078971862793
RISER	0.02043390274047851
RISER	0.02047538757324218
RISER	0.02054381370544433
RISER	0.02062129974365234
RISER	0.0206758975982666
RISER	0.02068853378295898
RISER	0.02070164680480957
RISER	0.02086091041564941
RISER	0.02087020874023437
RISER	0.02087092399597168
RISER	0.0208892822265625
RISER	0.02094388008117675
RISER	0.02097463607788086
RISER	0.02098965644836425
RISER	0.02100849151611328
RISER	0.02103137969970703
RISER	0.02103614807128906
RISER	0.02106475830078125
RISER	0.02111387252807617
RISER	0.02111458778381347
RISER	0.02111744880676269
RISER	0.02112603187561035
RISER	0.02112817764282226
RISER	0.02114129066467285
RISER	0.02118086814880371
RISER	0.02118158340454101
RISER	0.0212411880493164
RISER	0.02125358581542968
RISER	0.02126693725585937
RISER	0.02127218246459961
RISER	0.02131128311157226
RISER	0.02132439613342285
RISER	0.02132964134216308
RISER	0.02135825157165527
RISER	0.02137064933776855
RISER	0.02139878273010254
RISER	0.02141022682189941
RISER	0.02141284942626953
RISER	0.02146267890930175
RISER	0.02147555351257324
RISER	0.02149629592895507
RISER	0.02151346206665039
RISER	0.02158737182617187
RISER	0.02161049842834472
RISER	0.02162671089172363
RISER	0.02171206474304199
RISER	0.02181053161621093
RISER	0.02181935310363769
RISER	0.02183103561401367
RISER	0.02189111709594726
RISER	0.02192831039428711
RISER	0.02200603485107422
RISER	0.02206349372863769
RISER	0.02219176292419433
RISER	0.02227425575256347
RISER	0.02229523658752441
RISER	0.0223393440246582
RISER	0.02235245704650879
RISER	0.02237987518310547
RISER	0.02248501777648925
RISER	0.02249574661254882
RISER	0.0225217342376709
RISER	0.02258467674255371
RISER	0.02262711524963379
RISER	0.02274560928344726
RISER	0.02275562286376953
RISER	0.02301836013793945
RISER	0.02302885055541992
RISER	0.02352404594421386
RISER	0.02373075485229492
RISER	0.02397012710571289
RISER	0.02398991584777832
RISER	0.0240781307220459
RISER	0.02429509162902832
RISER	0.02436470985412597
RISER	0.02441835403442382
RISER	0.02446770668029785
RISER	0.02449917793273925
RISER	0.0245513916015625
RISER	0.02457404136657715
RISER	0.02477264404296875
RISER	0.02478742599487304
RISER	0.0248420238494873
RISER	0.02489018440246582
RISER	0.02498745918273925
RISER	0.0250101089477539
RISER	0.02505135536193847
RISER	0.02509021759033203
RISER	0.02511811256408691
RISER	0.02515125274658203
RISER	0.02516889572143554
RISER	0.0252838134765625
RISER	0.02548670768737793
RISER	0.02557182312011718
RISER	0.02567577362060547
RISER	0.02595281600952148
RISER	0.02606940269470215
RISER	0.02625203132629394
RISER	0.02637529373168945
RISER	0.02640008926391601
RISER	0.02656364440917968
RISER	0.02659130096435547
RISER	0.02712750434875488
RISER	0.02747964859008789
AS	5.5513293743133545
AS	5.558391094207764
AS	5.570906639099121
AS	5.585009813308716
AS	5.590873718261719
AS	5.591721057891846
AS	5.592216491699219
AS	5.594109535217285
AS	5.595583438873291
AS	5.59689474105835
AS	5.5969274044036865
AS	5.5987913608551025
AS	5.599140405654907
AS	5.602901220321655
AS	5.60368275642395
AS	5.605495452880859
AS	5.606645345687866
AS	5.607361078262329
AS	5.608131647109985
AS	5.608213424682617
AS	5.613271474838257
AS	5.614023685455322
AS	5.614330291748047
AS	5.6162731647491455
AS	5.618201971054077
AS	5.620295763015747
AS	5.623034238815308
AS	5.6237428188323975
AS	5.624207258224487
AS	5.624233722686768
AS	5.6245410442352295
AS	5.624682426452637
AS	5.6269471645355225
AS	5.629100322723389
AS	5.630324125289917
AS	5.630704164505005
AS	5.630734205245972
AS	5.633325099945068
AS	5.634604454040527
AS	5.634877443313599
AS	5.635574579238892
AS	5.635640859603882
AS	5.635923147201538
AS	5.636106729507446
AS	5.636347770690918
AS	5.639368772506714
AS	5.639398574829102
AS	5.6400628089904785
AS	5.640238523483276
AS	5.640524387359619
AS	5.642204999923706
AS	5.642473936080933
AS	5.643186569213867
AS	5.645907640457153
AS	5.645930051803589
AS	5.646221160888672
AS	5.646947860717773
AS	5.648154020309448
AS	5.648317337036133
AS	5.648566484451294
AS	5.648914813995361
AS	5.649740934371948
AS	5.649834871292114
AS	5.649963855743408
AS	5.650648832321167
AS	5.651035785675049
AS	5.651850700378418
AS	5.652539491653442
AS	5.652719497680664
AS	5.653366565704346
AS	5.654459238052368
AS	5.654675483703613
AS	5.655306339263916
AS	5.656463384628296
AS	5.656748056411743
AS	5.65709376335144
AS	5.657225847244263
AS	5.657282114028931
AS	5.657668352127075
AS	5.659403562545776
AS	5.659459829330444
AS	5.659810543060303
AS	5.659938335418701
AS	5.660006523132324
AS	5.66074538230896
AS	5.661168336868286
AS	5.661860227584839
AS	5.662783861160278
AS	5.662945747375488
AS	5.66336727142334
AS	5.663552761077881
AS	5.664414882659912
AS	5.664910793304443
AS	5.666830062866211
AS	5.667106628417969
AS	5.667286396026611
AS	5.6678595542907715
AS	5.66834831237793
AS	5.6684088706970215
AS	5.668482780456543
AS	5.668666362762451
AS	5.6691179275512695
AS	5.6692893505096436
AS	5.670014142990112
AS	5.671699047088623
AS	5.672043323516846
AS	5.672797918319702
AS	5.672926902770996
AS	5.6741533279418945
AS	5.674611330032349
AS	5.67603325843811
AS	5.676081895828247
AS	5.677651643753052
AS	5.677754163742065
AS	5.677893400192261
AS	5.677903652191162
AS	5.678014039993286
AS	5.678539276123047
AS	5.678686141967773
AS	5.679815053939819
AS	5.680145740509033
AS	5.680275201797485
AS	5.681285619735718
AS	5.681575775146484
AS	5.68346643447876
AS	5.684172630310059
AS	5.6844892501831055
AS	5.685036897659302
AS	5.685115814208984
AS	5.686331272125244
AS	5.686463356018066
AS	5.686599493026733
AS	5.687052488327026
AS	5.68728494644165
AS	5.6875340938568115
AS	5.688532114028931
AS	5.689018249511719
AS	5.689137697219849
AS	5.689261198043823
AS	5.689841985702515
AS	5.691064834594727
AS	5.6915123462677
AS	5.691763401031494
AS	5.692450284957886
AS	5.694690465927124
AS	5.695198059082031
AS	5.695476055145264
AS	5.696672201156616
AS	5.696789503097534
AS	5.696835279464722
AS	5.696884870529175
AS	5.697687387466431
AS	5.697718858718872
AS	5.6977434158325195
AS	5.697814702987671
AS	5.69805645942688
AS	5.698230266571045
AS	5.6987645626068115
AS	5.69917106628418
AS	5.699672222137451
AS	5.699799299240112
AS	5.700167179107666
AS	5.700264930725098
AS	5.700562000274658
AS	5.700621604919434
AS	5.700632572174072
AS	5.700824022293091
AS	5.7014546394348145
AS	5.701772451400757
AS	5.702629089355469
AS	5.702754974365234
AS	5.703296422958374
AS	5.703435897827148
AS	5.703587055206299
AS	5.704143285751343
AS	5.704157829284668
AS	5.7048115730285645
AS	5.705274343490601
AS	5.705705642700195
AS	5.7060866355896
AS	5.706621170043945
AS	5.706695795059204
AS	5.707273721694946
AS	5.707347631454468
AS	5.7078399658203125
AS	5.709185600280762
AS	5.709227800369263
AS	5.709297180175781
AS	5.709300756454468
AS	5.709901332855225
AS	5.710425138473511
AS	5.710777521133423
AS	5.711219549179077
AS	5.711874485015869
AS	5.712392568588257
AS	5.712919473648071
AS	5.713263511657715
AS	5.713552951812744
AS	5.713709354400635
AS	5.7138352394104
AS	5.714559078216553
AS	5.715214729309082
AS	5.715253591537476
AS	5.716020822525024
AS	5.71650242805481
AS	5.716726303100586
AS	5.717434883117676
AS	5.717560768127441
AS	5.717864990234375
AS	5.718610048294067
AS	5.718930959701538
AS	5.718945026397705
AS	5.719409704208374
AS	5.720240831375122
AS	5.720243453979492
AS	5.720810174942017
AS	5.722102642059326
AS	5.722403526306152
AS	5.722493410110474
AS	5.722830772399902
AS	5.723101854324341
AS	5.723253965377808
AS	5.724410772323608
AS	5.724836826324463
AS	5.724844455718994
AS	5.724868059158325
AS	5.725064039230347
AS	5.7252020835876465
AS	5.725882291793823
AS	5.7262351512908936
AS	5.726377725601196
AS	5.726524829864502
AS	5.727087497711182
AS	5.727229118347168
AS	5.727464199066162
AS	5.728057622909546
AS	5.728302955627441
AS	5.728492021560669
AS	5.728644609451294
AS	5.729605197906494
AS	5.7298643589019775
AS	5.730525493621826
AS	5.731054782867432
AS	5.731218099594116
AS	5.732192754745483
AS	5.733188152313232
AS	5.733275413513184
AS	5.7332916259765625
AS	5.733417510986328
AS	5.7343199253082275
AS	5.734422206878662
AS	5.7348713874816895
AS	5.735011577606201
AS	5.7364678382873535
AS	5.737319707870483
AS	5.738192558288574
AS	5.738731861114502
AS	5.738831520080566
AS	5.739532709121704
AS	5.739573240280151
AS	5.739588737487793
AS	5.739757537841797
AS	5.739770889282227
AS	5.740438222885132
AS	5.741132736206055
AS	5.741553544998169
AS	5.743272542953491
AS	5.743778467178345
AS	5.743817567825317
AS	5.744492053985596
AS	5.744994401931763
AS	5.745038270950317
AS	5.7476983070373535
AS	5.747724771499634
AS	5.748100280761719
AS	5.748149633407593
AS	5.748338460922241
AS	5.74843430519104
AS	5.7484447956085205
AS	5.74878716468811
AS	5.748990535736084
AS	5.7491607666015625
AS	5.749560356140137
AS	5.7500386238098145
AS	5.750121831893921
AS	5.750266313552856
AS	5.7504353523254395
AS	5.750665903091431
AS	5.751030206680298
AS	5.751553773880005
AS	5.751585483551025
AS	5.751602649688721
AS	5.751685619354248
AS	5.7522149085998535
AS	5.752708435058594
AS	5.753575563430786
AS	5.754005193710327
AS	5.754207611083984
AS	5.754746913909912
AS	5.755065202713013
AS	5.755225658416748
AS	5.755838394165039
AS	5.756008148193359
AS	5.756309509277344
AS	5.756323575973511
AS	5.757020950317383
AS	5.757435321807861
AS	5.758285999298096
AS	5.758664608001709
AS	5.759109258651733
AS	5.759521961212158
AS	5.759950876235962
AS	5.760963201522827
AS	5.761113166809082
AS	5.761139869689941
AS	5.76120662689209
AS	5.761311292648315
AS	5.761671304702759
AS	5.761918306350708
AS	5.762161493301392
AS	5.762507200241089
AS	5.762605667114258
AS	5.7631964683532715
AS	5.763569116592407
AS	5.764202833175659
AS	5.764692068099976
AS	5.765016555786133
AS	5.765382528305054
AS	5.765969276428223
AS	5.7663867473602295
AS	5.766604900360107
AS	5.767541170120239
AS	5.767760992050171
AS	5.767780542373657
AS	5.769225597381592
AS	5.769318103790283
AS	5.7693281173706055
AS	5.769623041152954
AS	5.77011251449585
AS	5.770264625549316
AS	5.770384788513184
AS	5.771567344665527
AS	5.7722649574279785
AS	5.772832632064819
AS	5.772883415222168
AS	5.773297071456909
AS	5.773754358291626
AS	5.773848295211792
AS	5.774213552474976
AS	5.774791717529297
AS	5.774963855743408
AS	5.776384115219116
AS	5.776418924331665
AS	5.7764270305633545
AS	5.776843547821045
AS	5.776947498321533
AS	5.777190208435059
AS	5.777441501617432
AS	5.777817010879517
AS	5.778019428253174
AS	5.778039932250977
AS	5.778461456298828
AS	5.7784998416900635
AS	5.779308795928955
AS	5.779703855514526
AS	5.779835939407349
AS	5.779842376708984
AS	5.780265808105469
AS	5.78061056137085
AS	5.781134605407715
AS	5.781195163726807
AS	5.781317472457886
AS	5.781412363052368
AS	5.782011032104492
AS	5.782052278518677
AS	5.7820868492126465
AS	5.782351732254028
AS	5.782412052154541
AS	5.78249454498291
AS	5.782550573348999
AS	5.782683610916138
AS	5.782971620559692
AS	5.783573389053345
AS	5.78372597694397
AS	5.783910512924194
AS	5.78393816947937
AS	5.784442186355591
AS	5.78447961807251
AS	5.784512042999268
AS	5.785137891769409
AS	5.7856152057647705
AS	5.785876989364624
AS	5.786792755126953
AS	5.786872625350952
AS	5.78697943687439
AS	5.7870166301727295
AS	5.787723779678345
AS	5.787775754928589
AS	5.787841796875
AS	5.788415193557739
AS	5.7885823249816895
AS	5.788858890533447
AS	5.789278984069824
AS	5.78991436958313
AS	5.79081130027771
AS	5.79172158241272
AS	5.792736291885376
AS	5.79279899597168
AS	5.792851686477661
AS	5.793079376220703
AS	5.793336868286133
AS	5.793472051620483
AS	5.794312953948975
AS	5.794645309448242
AS	5.795245409011841
AS	5.795910120010376
AS	5.796592950820923
AS	5.797012567520142
AS	5.797116041183472
AS	5.797691345214844
AS	5.797987699508667
AS	5.798266887664795
AS	5.798648834228516
AS	5.79909348487854
AS	5.799464702606201
AS	5.799519777297974
AS	5.7999138832092285
AS	5.799920082092285
AS	5.800161838531494
AS	5.800825834274292
AS	5.800961017608643
AS	5.801259279251099
AS	5.80147123336792
AS	5.801512002944946
AS	5.80151629447937
AS	5.801799058914185
AS	5.802049875259399
AS	5.802092552185059
AS	5.802276372909546
AS	5.802460432052612
AS	5.803081274032593
AS	5.803232908248901
AS	5.803242444992065
AS	5.80333948135376
AS	5.803952693939209
AS	5.803990125656128
AS	5.804776191711426
AS	5.804855108261108
AS	5.804917097091675
AS	5.805026292800903
AS	5.80542778968811
AS	5.806029319763184
AS	5.806826829910278
AS	5.806872367858887
AS	5.806968927383423
AS	5.807184457778931
AS	5.807561874389648
AS	5.807591915130615
AS	5.807697296142578
AS	5.807727336883545
AS	5.807981252670288
AS	5.808085918426514
AS	5.808190107345581
AS	5.8081955909729
AS	5.808353424072266
AS	5.8092920780181885
AS	5.809541702270508
AS	5.809720993041992
AS	5.809960842132568
AS	5.810189723968506
AS	5.810395956039429
AS	5.81041693687439
AS	5.810610771179199
AS	5.810920238494873
AS	5.810934066772461
AS	5.811535358428955
AS	5.811736822128296
AS	5.811784505844116
AS	5.8118486404418945
AS	5.812851667404175
AS	5.813054084777832
AS	5.813628435134888
AS	5.813752889633179
AS	5.814142942428589
AS	5.8144989013671875
AS	5.815704107284546
AS	5.816053867340088
AS	5.816153287887573
AS	5.816243410110474
AS	5.816280126571655
AS	5.816530466079712
AS	5.8165881633758545
AS	5.816702365875244
AS	5.8167479038238525
AS	5.816953182220459
AS	5.81713604927063
AS	5.817195892333984
AS	5.817324161529541
AS	5.818049669265747
AS	5.818143844604492
AS	5.8182759284973145
AS	5.818323612213135
AS	5.8183794021606445
AS	5.819628953933716
AS	5.820457220077515
AS	5.820737361907959
AS	5.820848703384399
AS	5.82101845741272
AS	5.821051359176636
AS	5.8220415115356445
AS	5.822421312332153
AS	5.8229265213012695
AS	5.823139429092407
AS	5.823398590087891
AS	5.823694229125977
AS	5.823829650878906
AS	5.823986053466797
AS	5.824017286300659
AS	5.824030637741089
AS	5.824198246002197
AS	5.82421875
AS	5.824305295944214
AS	5.824312686920166
AS	5.824500799179077
AS	5.825248956680298
AS	5.825364351272583
AS	5.825500726699829
AS	5.825562000274658
AS	5.825785875320435
AS	5.825920104980469
AS	5.82616400718689
AS	5.826338768005371
AS	5.826569318771362
AS	5.82666277885437
AS	5.8270041942596436
AS	5.82711386680603
AS	5.827274322509766
AS	5.827281713485718
AS	5.827586889266968
AS	5.82762885093689
AS	5.827758312225342
AS	5.827784061431885
AS	5.8281121253967285
AS	5.82822322845459
AS	5.828801155090332
AS	5.828819036483765
AS	5.829535722732544
AS	5.829751491546631
AS	5.8299877643585205
AS	5.830118656158447
AS	5.830126047134399
AS	5.830463409423828
AS	5.830852031707764
AS	5.830995082855225
AS	5.83118200302124
AS	5.83135199546814
AS	5.831431865692139
AS	5.831798076629639
AS	5.831846237182617
AS	5.832170009613037
AS	5.833007097244263
AS	5.833089590072632
AS	5.833639621734619
AS	5.833666563034058
AS	5.833804130554199
AS	5.8341145515441895
AS	5.834455490112305
AS	5.834906816482544
AS	5.835283994674683
AS	5.8354082107543945
AS	5.835461378097534
AS	5.835730314254761
AS	5.836139440536499
AS	5.836214303970337
AS	5.836823225021362
AS	5.837170839309692
AS	5.83734917640686
AS	5.837633848190308
AS	5.838199853897095
AS	5.838332176208496
AS	5.838751554489136
AS	5.83881950378418
AS	5.8392014503479
AS	5.839401006698608
AS	5.839729070663452
AS	5.83972954750061
AS	5.83998703956604
AS	5.840047836303711
AS	5.840114116668701
AS	5.840309143066406
AS	5.840316295623779
AS	5.840813875198364
AS	5.840876579284668
AS	5.840986251831055
AS	5.841384410858154
AS	5.841393709182739
AS	5.841681718826294
AS	5.841941833496094
AS	5.8421502113342285
AS	5.842275857925415
AS	5.84233832359314
AS	5.84305739402771
AS	5.843088388442993
AS	5.843251705169678
AS	5.843433141708374
AS	5.844213485717773
AS	5.844309329986572
AS	5.84484076499939
AS	5.845869064331055
AS	5.845878839492798
AS	5.846224784851074
AS	5.846632719039917
AS	5.846680641174316
AS	5.846778631210327
AS	5.847186803817749
AS	5.847245693206787
AS	5.847249269485474
AS	5.847294569015503
AS	5.847309112548828
AS	5.847384929656982
AS	5.84775185585022
AS	5.847783088684082
AS	5.84789776802063
AS	5.848738670349121
AS	5.849628210067749
AS	5.849781036376953
AS	5.850178241729736
AS	5.850388526916504
AS	5.850968599319458
AS	5.851041793823242
AS	5.851115942001343
AS	5.851151704788208
AS	5.852101802825928
AS	5.853143215179443
AS	5.853261470794678
AS	5.853412866592407
AS	5.853473663330078
AS	5.853576421737671
AS	5.853696346282959
AS	5.853710412979126
AS	5.8540332317352295
AS	5.854326248168945
AS	5.854729652404785
AS	5.854819297790527
AS	5.8559417724609375
AS	5.856008052825928
AS	5.856072187423706
AS	5.856235504150391
AS	5.856438159942627
AS	5.856772184371948
AS	5.856866359710693
AS	5.8573079109191895
AS	5.8577189445495605
AS	5.858222484588623
AS	5.8582844734191895
AS	5.858487606048584
AS	5.858654022216797
AS	5.858771085739136
AS	5.858856439590454
AS	5.858866214752197
AS	5.85902214050293
AS	5.859279155731201
AS	5.859436988830566
AS	5.859565258026123
AS	5.860124826431274
AS	5.860457420349121
AS	5.860537528991699
AS	5.860766649246216
AS	5.860995531082153
AS	5.861501932144165
AS	5.8622612953186035
AS	5.8626556396484375
AS	5.862934589385986
AS	5.863117218017578
AS	5.863328456878662
AS	5.86662483215332
AS	5.866711616516113
AS	5.867717027664185
AS	5.868807554244995
AS	5.8691630363464355
AS	5.86923623085022
AS	5.8693859577178955
AS	5.869929552078247
AS	5.870367765426636
AS	5.870432376861572
AS	5.870871305465698
AS	5.87091064453125
AS	5.871120452880859
AS	5.871485471725464
AS	5.872037887573242
AS	5.872333526611328
AS	5.8723695278167725
AS	5.873039484024048
AS	5.873248815536499
AS	5.873549461364746
AS	5.8739683628082275
AS	5.874080181121826
AS	5.87445592880249
AS	5.874726295471191
AS	5.874777555465698
AS	5.875033855438232
AS	5.875084400177002
AS	5.875499725341797
AS	5.875530242919922
AS	5.87611985206604
AS	5.876655340194702
AS	5.876773834228516
AS	5.876798152923584
AS	5.879281997680664
AS	5.87938928604126
AS	5.879590034484863
AS	5.879815340042114
AS	5.880792617797852
AS	5.881065130233765
AS	5.882991552352905
AS	5.883011102676392
AS	5.8833701610565186
AS	5.88361120223999
AS	5.88372802734375
AS	5.883829593658447
AS	5.884084463119507
AS	5.884209871292114
AS	5.8844592571258545
AS	5.884559631347656
AS	5.886012554168701
AS	5.8876731395721444
AS	5.887704133987427
AS	5.88823390007019
AS	5.888659715652466
AS	5.889690399169922
AS	5.8899781703948975
AS	5.890329599380493
AS	5.891162872314453
AS	5.891369104385376
AS	5.891592502593994
AS	5.891744613647461
AS	5.892084360122681
AS	5.892634630203247
AS	5.892942905426025
AS	5.893131732940674
AS	5.893169403076172
AS	5.893221139907837
AS	5.89384388923645
AS	5.894306421279907
AS	5.894332408905029
AS	5.8945910930633545
AS	5.8946533203125
AS	5.89513087272644
AS	5.8951942920684814
AS	5.8954267501831055
AS	5.895426988601685
AS	5.8960888385772705
AS	5.896329164505005
AS	5.8963727951049805
AS	5.896419048309326
AS	5.8970842361450195
AS	5.897793531417847
AS	5.898456573486328
AS	5.898499488830566
AS	5.898664236068726
AS	5.899490594863892
AS	5.899545907974243
AS	5.900629281997681
AS	5.90138053894043
AS	5.901842355728149
AS	5.902526617050171
AS	5.902667284011841
AS	5.90286660194397
AS	5.902873992919922
AS	5.9031572341918945
AS	5.903407573699951
AS	5.903745651245117
AS	5.903951406478882
AS	5.904273748397827
AS	5.90492057800293
AS	5.90501594543457
AS	5.905381917953491
AS	5.906095504760742
AS	5.906330585479736
AS	5.906900882720947
AS	5.9071571826934814
AS	5.907176494598389
AS	5.907965421676636
AS	5.9083027839660645
AS	5.908573150634766
AS	5.908738613128662
AS	5.9088990688323975
AS	5.909612655639648
AS	5.909963607788086
AS	5.910086393356323
AS	5.9101951122283936
AS	5.910785913467407
AS	5.910901784896851
AS	5.9112708568573
AS	5.911752700805664
AS	5.911808729171753
AS	5.912534952163696
AS	5.913220167160034
AS	5.913955211639404
AS	5.9146952629089355
AS	5.914856195449829
AS	5.914960622787476
AS	5.915525674819946
AS	5.915571928024292
AS	5.915597915649414
AS	5.916855335235596
AS	5.917532920837402
AS	5.9175591468811035
AS	5.91771936416626
AS	5.918128967285156
AS	5.918148994445801
AS	5.918355226516724
AS	5.919130802154541
AS	5.919365167617798
AS	5.91970157623291
AS	5.920038223266602
AS	5.9206531047821045
AS	5.921956300735474
AS	5.922339200973511
AS	5.922439098358154
AS	5.923156499862671
AS	5.924318075180054
AS	5.924722671508789
AS	5.924849033355713
AS	5.9253294467926025
AS	5.9253480434417725
AS	5.925525903701782
AS	5.926127672195435
AS	5.926337480545044
AS	5.926388263702393
AS	5.926470041275024
AS	5.9279091358184814
AS	5.928040504455566
AS	5.928736448287964
AS	5.928908586502075
AS	5.929256916046143
AS	5.930806636810303
AS	5.930863857269287
AS	5.932259559631348
AS	5.932523250579834
AS	5.9366607666015625
AS	5.93757700920105
AS	5.9390435218811035
AS	5.939311504364014
AS	5.939587116241455
AS	5.9403204917907715
AS	5.941488265991211
AS	5.941536903381348
AS	5.942173480987549
AS	5.942626714706421
AS	5.9429771900177
AS	5.945602893829346
AS	5.945901870727539
AS	5.946035623550415
AS	5.947149038314819
AS	5.948655605316162
AS	5.9492669105529785
AS	5.949471473693848
AS	5.952493906021118
AS	5.956041097640991
AS	5.958855152130127
AS	5.959099292755127
AS	5.959657192230225
AS	5.9602437019348145
AS	5.960505485534668
AS	5.960777521133423
AS	5.961733818054199
AS	5.962483882904053
AS	5.963227033615112
AS	5.96393895149231
AS	5.9642393589019775
AS	5.964360475540161
AS	5.965639352798462
AS	5.966081619262695
AS	5.9670610427856445
AS	5.967862844467163
AS	5.96829080581665
AS	5.9684789180755615
AS	5.969034433364868
AS	5.969048976898193
AS	5.9699060916900635
AS	5.973310232162476
AS	5.975228548049927
AS	5.977671384811401
AS	5.978482007980347
AS	5.978534698486328
AS	5.978614568710327
AS	5.979275941848755
AS	5.979308366775513
AS	5.980314493179321
AS	5.980549573898315
AS	5.980626344680786
AS	5.983594179153442
AS	5.984213590621948
AS	5.984478712081909
AS	5.9848198890686035
AS	5.985351800918579
AS	5.98624324798584
AS	5.986344814300537
AS	5.987000226974487
AS	5.987683534622192
AS	5.991383075714111
AS	5.992154121398926
AS	5.992979049682617
AS	5.9932920932769775
AS	5.993669748306274
AS	5.994832515716553
AS	5.995744943618774
AS	5.995797872543335
AS	5.996257305145264
AS	5.997826099395752
AS	5.999466419219971
AS	6.0013747215271
AS	6.00177264213562
AS	6.002415657043457
AS	6.002441883087158
AS	6.004481554031372
AS	6.008294105529785
AS	6.009927749633789
AS	6.011247873306274
AS	6.0136237144470215
AS	6.013641834259033
AS	6.013986825942993
AS	6.016481161117554
AS	6.020250558853149
AS	6.020312070846558
AS	6.020453453063965
AS	6.020500421524048
AS	6.020937919616699
AS	6.022062063217163
AS	6.025019645690918
AS	6.025030612945557
AS	6.027594089508057
AS	6.0278425216674805
AS	6.02838397026062
AS	6.029602527618408
AS	6.030020236968994
AS	6.032486915588379
AS	6.033083438873291
AS	6.033572435379028
AS	6.035924196243286
AS	6.038605213165283
AS	6.040172100067139
AS	6.040279150009155
AS	6.04093074798584
AS	6.0420379638671875
AS	6.042124509811401
AS	6.044157266616821
AS	6.046926259994507
AS	6.0477752685546875
AS	6.0573883056640625
AS	6.0589213371276855
AS	6.0593414306640625
AS	6.062113046646118
AS	6.065743446350098
AS	6.0668675899505615
AS	6.068670988082886
AS	6.072349786758423
AS	6.072604656219482
AS	6.0732197761535645
AS	6.073795795440674
AS	6.076324701309204
AS	6.078750848770142
AS	6.082226514816284
AS	6.094131231307983
AS	6.095354080200195
AS	6.097215414047241
AS	6.09829306602478
AS	6.099865674972534
AS	6.103551626205444
AS	6.112211227416992
AS	6.11486554145813
AS	6.117089509963989
AS	6.121923208236694
AS	6.128002882003784
AS	6.128978967666626
AS	6.135334014892578
AS	6.135559320449829
AS	6.137359142303467
AS	6.142425298690796
AS	6.146208047866821
AS	6.1521995067596436
AS	6.163211822509766
AS	6.165745496749878
AS	6.192957162857056
AS	6.203246593475342
AS	6.218945741653442
AS	6.221698760986328
AS	6.22245192527771
AS	6.227157354354858
AS	6.227861404418945
AS	6.234114646911621
AS	6.244824409484863
AS	6.250316619873047
AS	6.282914638519287
AS	6.297216415405273
AS	6.298496723175049
AS	6.298569679260254
AS	6.303250074386597
[truncated: 1 more rows]
