# Supplementary material for: Biochemical-free enrichment or depletion of RNA classes in real-time during direct RNA sequencing with RISER
Source: Nat Commun. 2024 May 24;15:4422. doi: 10.1038/s41467-024-48673-8 (PMC11126589; doi:10.1038/s41467-024-48673-8)
Supplement: Supplementary file 4 — Source Data Files [file 41467_2024_48673_MOESM4_ESM.zip › Source Data/main_fig2c.tsv]

time_s	percent_classified	strategy
2	82.55813953488372	AS
3	90.38054968287527	AS
4	94.39746300211416	AS
5	95.56025369978859	AS
6	96.82875264270614	AS
7	97.88583509513742	AS
8	98.30866807610994	AS
9	98.62579281183932	AS
10	98.83720930232558	AS
11	99.04862579281183	AS
12	99.2600422832981	AS
13	99.36575052854123	AS
14	99.47145877378436	AS
16	99.57716701902748	AS
18	99.6828752642706	AS
24	99.78858350951374	AS
25	99.89429175475686	AS
46	100	AS
2	91.75475687103594	RISER
3	98.2029598308668	RISER
4	100	RISER
