# Supplementary material for: Biochemical-free enrichment or depletion of RNA classes in real-time during direct RNA sequencing with RISER
Source: Nat Commun. 2024 May 24;15:4422. doi: 10.1038/s41467-024-48673-8 (PMC11126589; doi:10.1038/s41467-024-48673-8)
Supplement: Supplementary file 4 — Source Data Files [file 41467_2024_48673_MOESM4_ESM.zip › Source Data/main_fig3b.tsv]

biotype	class	accuracy
lncRNA	other_RNA	63.63224124248952
mRNA	target	94.03510849293983
mtRNA	other_RNA	99.09135627032492
other	other_RNA	90.861494526416
