# Supplementary material for: Biochemical-free enrichment or depletion of RNA classes in real-time during direct RNA sequencing with RISER
Source: Nat Commun. 2024 May 24;15:4422. doi: 10.1038/s41467-024-48673-8 (PMC11126589; doi:10.1038/s41467-024-48673-8)
Supplement: Supplementary file 4 — Source Data Files [file 41467_2024_48673_MOESM4_ESM.zip › Source Data/main_fig3h.tsv]

biotype	class	accuracy
lncRNA	other_RNA	98.03370786516854
mRNA	other_RNA	98.17490406929987
mtRNA	target	94.75308641975309
other	other_RNA	98.03630974434977
