# Supplementary material for: Biochemical-free enrichment or depletion of RNA classes in real-time during direct RNA sequencing with RISER
Source: Nat Commun. 2024 May 24;15:4422. doi: 10.1038/s41467-024-48673-8 (PMC11126589; doi:10.1038/s41467-024-48673-8)
Supplement: Supplementary file 4 — Source Data Files [file 41467_2024_48673_MOESM4_ESM.zip › Source Data/supp_fig4.tsv]

enrichment_target	read_id	read_length	mapped_class
coding	aa6a3ae9-79b9-4929-a8fe-d1722ad1d01f	43	coding
coding	b0ad5faf-57a8-43c8-bf71-fb5c63b23607	50	coding
coding	50eb4347-c41e-4d22-9c8a-2592a7634c76	54	coding
coding	8da23582-6f1a-4d26-8043-fb335a3f26ff	58	coding
coding	78b66511-0ad9-484e-be50-bec3fd9bd9be	59	coding
coding	f5dff554-9d6f-4a1e-9fb5-115f675a7c65	60	coding
coding	1dd5204a-5c5a-4fbb-8a0c-e1edc0982555	61	coding
coding	9c29ae7d-4c32-4ad5-81d2-0332bebaedea	62	coding
coding	9d462efb-b2cb-4184-8bf5-17eddf174806	63	coding
coding	8ef692af-9c57-4ae5-b0d0-356f73f33f78	63	coding
coding	17a9f1cd-4dc8-45de-9a07-286bd15fea23	64	coding
coding	9379424f-eef1-4cce-861c-8711408e27bc	64	coding
coding	5851c08d-4b59-48aa-9bc6-ce6b47e80529	65	coding
coding	590d727b-e4b9-4ca1-9535-855ce9c1ae11	66	coding
coding	85458a74-c8d6-4d7e-a1fb-dff12cc7a9e1	66	coding
coding	b6cc8386-39cc-4b6d-8456-dbaf63326d0f	66	coding
coding	bc3d372e-ee05-435b-bc7a-20476fe8775d	67	coding
coding	a9eebabd-e0ca-40f4-b258-dd63b03d8652	67	coding
coding	9b8a3547-7ef6-40e1-a4d3-cb63a66f17c0	68	coding
coding	fdfb0f33-eacf-4d28-947a-7a7b271edba3	68	coding
coding	48b02fb9-d4de-4f39-ac39-50b8e9aa0679	68	coding
coding	6b5255d9-039b-4d93-89e0-035452afe2dd	68	coding
coding	01b1c50e-a9ba-477f-acdc-13301cfc2e1f	68	coding
coding	b9f6765a-cd6b-4521-b6d6-e957a5cbfe46	68	coding
coding	41bb7446-6fc1-413b-8a35-f494d8acb19f	68	coding
coding	dc8f6aa9-5f19-409f-b7f0-9b111e73f55e	69	coding
coding	73cee224-3700-411d-8347-0a14f28610a7	69	coding
coding	374dc4a9-934d-429b-b5cf-fa1c2ca67f9a	70	coding
coding	13163a54-0ce7-476c-a333-e70876ece4b8	70	coding
coding	4ec503c2-694e-4cec-a1ed-35ab27f230ce	71	coding
coding	0c195779-6c90-48af-b933-86f754f1b67b	72	coding
coding	b98efd7f-5272-4a11-b6c3-91e264bfa491	72	coding
coding	040fc5d0-593a-49eb-957f-4fe32a7590f3	73	coding
coding	460c7760-ff7d-485e-bcd9-60da0d725f52	73	coding
coding	e4261d49-598c-47ab-89d9-721f9fec0d5d	74	coding
coding	3f9e1892-4828-4fcc-b6da-647dd478d2d4	74	coding
coding	c2d806a7-8afa-4eab-907f-bfcb970adda7	74	coding
coding	ac79a7a5-5e06-4c12-883a-e8936d930048	74	coding
coding	f1b9b3b0-9b70-41dd-b5c2-0f6c21e71aed	75	coding
coding	6f948875-b349-49f9-8ca3-1a75f78d99d4	75	coding
coding	ea3d3a59-91e1-43bb-a209-4b9de46e1b94	75	coding
coding	e79a6892-4bc7-4dab-80b6-0c5e9c9611a0	75	coding
coding	48df8b24-2993-425d-b0ff-5b10154401ed	75	coding
coding	9cbe647f-05ce-42d7-8223-3aa92450a32b	75	coding
coding	4f18dd50-b492-4b40-8b7d-6fd2b855a0fc	76	coding
coding	5e669f99-f010-4bcc-b011-85d3fbf70185	76	coding
coding	00609968-e6ed-4b4b-bdde-9e6e574daafe	76	coding
coding	ab810389-f2e5-4ad5-aecb-4ad032f05d92	76	coding
coding	d731c809-8c2b-48e3-a4f5-4d3ebe840316	76	coding
coding	ceb81a5b-8a81-49c9-917e-4b2ebab6b3f1	76	coding
coding	2671a795-88a2-4433-9ffe-40373ac08f14	77	coding
coding	779fa37c-fe06-4444-9ce2-b5220db7bc4f	77	coding
coding	a4890bfb-11ca-4f40-a38d-16c67c224a02	77	coding
coding	2b73eaad-b11c-45e2-8c51-554d245338a7	78	coding
coding	d86036d4-5dcd-4c72-873e-a394e93d7366	78	coding
coding	8db41fc4-ac70-49c1-b30e-9d5117f73276	79	coding
coding	61f118dc-fe67-4647-a7a4-912f89e1bdcd	80	coding
coding	e791b291-2bfb-4d8b-a2a3-aeb22570061d	80	coding
coding	62d79a5b-5ff6-4f0e-9a2e-a3749f26cd03	80	coding
coding	4948f8c0-cc27-4ae3-8859-66695900b22f	80	coding
coding	22075a64-f1e5-48c8-ab45-3d46b06a7310	80	coding
coding	a324a30e-38f9-4ccb-8fea-9ce18edd806a	81	coding
coding	ab793ba9-586f-4a01-a5a4-c19c59e73625	81	coding
coding	a5215155-063d-4183-827b-fd388038340b	81	coding
coding	1d657c1f-86ed-422d-85f8-8f74f0151780	81	coding
coding	d0d15c4b-ff91-4fdc-aa92-b67a456b3e3d	82	coding
coding	9eded4e1-ad60-4fd4-abc3-5355022e44a7	82	coding
coding	073a4b1c-571c-4567-846e-e5801ba20084	82	coding
coding	8923d7e9-0488-4f13-9689-9b37998a92f1	82	coding
coding	c14d3313-4513-4cc3-9585-4c528a953105	82	coding
coding	25aa7735-fff7-4599-a65e-4141d84fe897	83	coding
coding	5482a504-7be2-4d2a-be3a-39fa8f400868	83	coding
coding	74aa9cd1-c14b-4dcf-a58b-2bc0045bc8f2	84	coding
coding	17f6566a-871f-4494-90e2-c99a83837fd0	84	coding
coding	dd3d9553-177b-4452-add2-aabf22c82ccb	84	coding
coding	8cbc9914-8d26-4aeb-9254-843d58530b9c	84	coding
coding	a759953f-412e-4ce5-9913-cb2e79305675	84	coding
coding	457c6a04-6f89-4150-9b76-0544142d6912	84	coding
coding	894569e4-3baf-4eb8-b8db-390d411ef3d3	85	coding
coding	6f97b726-ecc9-4f2e-b296-1662ba467f4a	85	coding
coding	1eab2ff4-e3c6-46eb-afe5-6d9dad3e7341	85	coding
coding	8f02f5be-3679-4b0e-abac-fd2dad157f1a	86	coding
coding	914fe8e1-cc02-488e-8cd8-f8a06c54f4d3	86	coding
coding	0a433649-84a7-4e64-a7e4-cd111ba52840	86	coding
coding	d047fdef-317a-4f77-a994-7b6a6b114986	86	coding
coding	b055239e-d043-42e6-8225-f82fbfdd6d74	86	coding
coding	53cdc596-5443-4f38-9390-5f1b0cf590e1	86	coding
coding	a20c0a73-44a4-4916-a4f7-87c2485860a3	86	coding
coding	60608bb1-aa08-4786-89e4-662d6ea94adc	86	coding
coding	57145672-4670-4c16-85ae-8048d5be1d23	87	coding
coding	ae0ef3dc-6849-48b2-85ec-d1f4a533021d	87	coding
coding	35b8d240-e78b-4d3d-a44e-6df95842acc6	87	coding
coding	fe0ee064-ff17-46fc-aaf8-d5974925628d	88	coding
coding	a6d52e60-f3c2-4e6a-99b8-4c0bd68d4213	88	coding
coding	a16ee709-68c9-4087-b5df-e30840efff9c	88	coding
coding	9da2f807-09fa-42ec-a6d3-a7a50b39e9d8	88	coding
coding	a3085bad-9658-499b-8e11-9570a4aa3b9d	88	coding
coding	7261a4a3-f439-4d0c-9846-c65c7756156e	88	coding
coding	4350438a-e348-4f71-84a5-81d418454e91	88	coding
coding	99309f72-41ff-4dbf-afb6-b3216fe23c6f	88	coding
coding	e7ddfbb6-3373-4ce4-9dbf-d9f8ae150c5e	88	coding
coding	aafda3b9-31d0-4d49-9f5d-e468a68fb299	88	coding
coding	da073f7b-9ee9-4bcb-bf55-189d43598e8c	88	coding
coding	2a4db849-5a20-4bf4-a2fc-64470d70be23	88	coding
coding	16318c10-66ee-4524-86e7-fb868190e7c5	88	coding
coding	bcca8ddb-f0ee-4043-9802-8cafd41efbce	88	coding
coding	11cfc9b1-b0d9-4a7b-83e3-925d3abba86d	89	coding
coding	bcd0389c-463d-45ca-8a98-cfe8f5e40b9d	89	coding
coding	1c1c6e8b-b662-4394-b74e-6f73e15f24cc	89	coding
coding	aee7ea7b-b975-4eb1-bac3-e5c4bce087f5	89	coding
coding	70a0742c-1eb9-41de-9977-c76df0917701	89	coding
coding	386d1c13-44a1-4d9f-be09-0dbf6492f6a2	89	coding
coding	9a2fe692-62fd-4c1a-aca7-f8640c4bd5e8	89	coding
coding	e6e74c79-2906-4b12-8e8c-ad0daef0766b	89	coding
coding	d0f302e5-6e4c-4ab5-9d20-66f47fec49c1	89	coding
coding	47e6a431-561a-4874-b55f-73c674998c30	89	coding
coding	51ece885-d156-4b72-8fbc-874e7e92aedd	89	coding
coding	5dccbf09-730c-4923-bbf5-d2e69616338a	90	coding
coding	05f77012-ef22-4d35-9390-43fca74f3372	90	coding
coding	b6853f46-7b3d-4436-a52f-3c7f9253ef5d	90	coding
coding	17b71c1d-90b9-405e-9656-75f94140e82c	90	coding
coding	6bec375d-a863-4153-b710-01c5724c8cb0	90	coding
coding	09dac8a2-1482-4796-9b1a-ded8c4319fec	90	coding
coding	5c662582-05f3-4156-8d92-3f4ff2ad2f19	91	coding
coding	5047c321-7eaa-47eb-ba74-b9cf5dda363d	91	coding
coding	c4581868-c3e5-4de6-9ec8-ba852f8665ca	91	coding
coding	2c15fd2b-9385-4c67-8fc2-a558ba75bb2c	91	coding
coding	61924346-3e01-4957-8a18-1939573f37b2	92	coding
coding	9a989d82-9de3-4adc-9697-a77b93323b1a	92	coding
coding	86ec28ea-9a9d-40b9-be3b-f44b0cd1b571	92	coding
coding	a66f3050-330c-4fcd-a6c2-b07ea8f5534d	92	coding
coding	bc3040f9-97a9-4818-81c2-9b5f00445579	92	coding
coding	15f55148-2676-4e5b-9d35-c622610d9c40	92	coding
coding	f5930740-591a-4326-89dd-744e05fd69ce	92	coding
coding	cd9c3ce5-3097-4f7b-838f-a58f3e3ed385	92	coding
coding	f8fd66d7-0f93-448e-82c8-295513652288	93	coding
coding	aec4a7eb-6caa-4cc4-9678-eeaff19b5dfd	93	coding
coding	7bb59745-83c2-4062-8d8e-d726d11e1bb9	93	coding
coding	9f0ec798-da5b-4920-8c05-f3fd024a4c73	93	coding
coding	fb061c2e-9082-40c0-b802-af8ec47b01fc	93	coding
coding	b1857573-4e73-47a9-8787-af8117d8ce16	93	coding
coding	8feac51e-bfc4-43a2-83b4-11249f9135eb	94	coding
coding	9191e806-fde0-4544-84ca-65ec3de49f3e	94	coding
coding	86d369f2-e28f-4d70-9082-1fac89a6aaf8	94	coding
coding	bd0274af-b034-4cff-979c-94b2e494833a	94	coding
coding	6e96e491-abda-412e-b4e3-4472ed1ea0a0	94	coding
coding	8330cd9d-0891-478f-9906-c2ca1976268e	94	coding
coding	73f9969b-4499-4145-b6c3-52687d7dd2ef	94	coding
coding	6d72f618-59b6-49cc-bd45-c4276dd76bb4	94	coding
coding	f08a9ba2-ff09-4ba1-b009-f9bc2abec037	94	coding
coding	ad121210-d55e-44a3-b4f8-bb249131a394	94	coding
coding	f718c973-b946-4db6-9aa2-a05f7ac204f5	94	coding
coding	bfab5e5e-d0e9-49fe-90bc-3fa08fbf2a5b	95	coding
coding	24393f46-0c42-4ee4-9bd1-37d487837583	95	coding
coding	217b8679-2d9e-4e86-8797-b3435aefc315	95	coding
coding	88cacbf5-8aab-47f5-8fde-ef3919de9902	95	coding
coding	8a4eeb7c-477f-434d-b23d-60c603aa1eeb	95	coding
coding	ea0c3191-6dd1-473d-a29a-75cf303cc00b	95	coding
coding	66da9720-9796-40b7-9aed-17ff651f220a	95	coding
coding	fa88228c-7b6d-4ed3-9945-db3c14516b02	95	coding
coding	2d9b2ec2-90e3-4075-8131-22a7f2647e8a	95	coding
coding	7cb0a683-84e1-4bef-a6dc-bb2dbfde6a8e	95	coding
coding	421e30e4-ee93-4303-bf97-027ed2ceeeb8	95	coding
coding	cfac7121-015b-43f1-ab4b-f5a5848486f7	95	coding
coding	f634d04d-b5c2-4f1e-81df-0c7dc0fdb42f	96	coding
coding	efedbcd5-e5fc-4254-9a03-1d7225127597	96	coding
coding	d8222932-e30a-4b17-a304-adae59d8a4f0	96	coding
coding	60165263-09ed-4901-9de4-9352e84f5aa8	96	coding
coding	f7c66dc1-2ada-4375-9251-20a2b11d0bb1	96	coding
coding	d975c2d7-b1b5-475c-af51-9eee9ed2dfbf	96	coding
coding	4dc0b401-b1fa-4461-b3db-944e33878b83	96	coding
coding	be95ce59-3fcf-4b66-a61e-fdf559a2cbc0	97	coding
coding	ef89a27f-0639-45d7-9342-ed359a428df7	97	coding
coding	d0865b40-9177-4382-9473-40ea2e4cbf1a	97	coding
coding	8def7915-9fa2-47ee-a7c3-42375e99635b	97	coding
coding	7edef66b-f09e-478c-9c7a-0e9e7b3c7860	97	coding
coding	766170b5-d395-460b-8d3f-3d4a269377ee	97	coding
coding	f0a004d7-2f73-4bdf-816b-eee808386db5	97	coding
coding	2858654b-d1c3-4897-ad91-c716603fe5ed	97	coding
coding	567088ae-b15a-46cf-8940-35a8290cd0ea	97	coding
coding	38779c37-96ee-4409-b9ee-cb6ae67dfc39	98	coding
coding	3aa05457-4ec1-4c61-8bc7-378d4174c592	98	coding
coding	95c1043b-7242-4307-b752-a6965ddac7bb	98	coding
coding	ce2091b4-33c6-4565-ba07-1f6c424dfd09	98	coding
coding	8509741b-f5e7-48b9-bcf2-4940eaafdf83	98	coding
coding	b321b05e-e7b8-4976-be49-8568bafe6daa	98	coding
coding	78f7040f-6d61-4460-911e-3dae28c6d28a	98	coding
coding	1055a9f3-a1fa-4361-86b9-79489b433928	98	coding
coding	6eb29228-62ac-4fcf-8346-bdd9ade7f081	98	coding
coding	b29da03a-ccbd-41d0-89cc-57b5a7675986	99	coding
coding	8c8e6e1c-9a09-41b8-b504-899174b52e07	99	coding
coding	337e187f-9cff-42bd-a571-e06319ba76aa	99	coding
coding	689d2241-d845-4635-b3bd-bcbd4c4c67fa	99	coding
coding	9f39f7f3-f4e8-41eb-8f10-66565a2dc834	99	coding
coding	5d5b0a87-b58b-4630-ade4-1e63576ddeec	99	coding
coding	2332bae6-87d2-4f76-be30-5edf050ec052	99	coding
coding	44db5a1d-92da-49a6-9f52-615725c2b4f4	99	coding
coding	ef302acf-de91-4326-b221-455a8b51b1d6	99	coding
coding	398e27a0-32a8-43ea-9b56-7a11b669331f	99	coding
coding	131cc6bd-ad24-4b5b-9235-d7e242bcbac5	99	coding
coding	bfe32be5-f4fa-45ae-a8c7-da2f22e8704b	99	coding
coding	81191919-0f41-44e7-9be7-3dfe770cd808	99	coding
coding	598b712d-89d6-4c92-b5c1-9b367a54f79b	99	coding
coding	f63719aa-7cf6-4559-9683-712b2622f23c	100	coding
coding	c3207cd7-aef8-4875-89a3-1b463f6f8073	100	coding
coding	1c72f6e9-9d71-44be-a235-1930a91f5c0d	100	coding
coding	c9833cc1-b357-4587-beca-48ed48631242	100	coding
coding	2a500f32-e69a-46be-af3f-a6006de57d16	100	coding
coding	d2a1058e-3d6d-4893-af1f-2f6c5e707d1e	100	coding
coding	3a425650-3778-4473-b1c7-ee6f2d0a3e1b	100	coding
coding	c269dbc7-3cc1-4bd2-90f5-584e51d3f8a2	100	coding
coding	c30f3246-fed5-40d6-9ab9-caf627cdd29c	100	coding
coding	f4853f25-4f9a-4e7e-94bf-716b3c9e0575	100	coding
coding	a13c8835-a900-4170-8462-406cc2a8a496	101	coding
coding	58d61b22-40ba-4cb5-ba6c-648a8ea1225a	101	coding
coding	764792bf-1ffa-4c0b-8c5b-aa18d350dabc	101	coding
coding	74e19db2-98e8-4b42-9977-f1bb23769b3b	101	coding
coding	663528e8-e88e-4914-8940-1046e597f50f	101	coding
coding	42fab4ed-4213-494c-bce3-f18ea72ba51a	101	coding
coding	1814e298-2be3-4f48-9ac5-4d16ce712cac	101	coding
coding	55246076-ed4e-4f66-a72f-e413df0d7340	101	coding
coding	b3646b95-6954-470e-98eb-c1b96af734d1	101	coding
coding	d6a9fcd8-5813-4e50-b82f-af1714a76216	101	coding
coding	0bff3f22-74d3-40e9-ae3d-d7b73833f475	102	coding
coding	4a354e33-779e-4c96-b7ee-ace1b86d0da3	102	coding
coding	964fc3b9-3199-4107-bb20-5294ca9f60d6	102	coding
coding	a2326bbe-48b0-41a3-bb75-37c7edbf7877	102	coding
coding	a1c5b758-b38c-4ded-8d16-d1e96d8d971e	102	coding
coding	646ac9c8-2853-482a-a89e-3e490f42fc89	102	coding
coding	2d403858-6181-4981-8a8b-b316ec418dcb	102	coding
coding	f4edda1e-ac07-4c05-9784-aff9097b548e	103	coding
coding	362c2e15-b309-42a7-a37a-42da2620ddef	103	coding
coding	36f4f9df-8a69-4623-abc5-90431083b7e9	103	coding
coding	f65f661a-6978-4701-be7d-b58edc1706af	103	coding
coding	a71eb2f2-bc86-4a46-8ccf-f3798b3d09a8	103	coding
coding	3ccf4326-caab-4b17-952e-8cf25b8a8060	103	coding
coding	82368d98-3a25-42b6-8397-5ac705a12f2e	103	coding
coding	aa8e51e9-c299-467b-8349-31bbe676fb1b	103	coding
coding	316b6fbf-d1f2-4f5f-a937-61ad393ce588	103	coding
coding	e3c07f10-a64f-43cc-b249-013f9decc2ff	104	coding
coding	6eec6e1c-e78d-4c4d-9ae6-a20c893d822f	104	coding
coding	cbb057ff-405d-40f5-89ab-2ffe734fb6f5	104	coding
coding	7c8b2344-bd62-46db-a08d-643bed1fcaea	104	coding
coding	1964363a-309f-438e-9a6e-82330eb363fc	104	coding
coding	23a6793c-e5cf-48f2-9356-5d34a6d36156	104	coding
coding	28ae545f-2db4-4605-abde-89ba8a7b640e	104	coding
coding	3ec4d17f-d2f1-4b0a-9241-48b622cf4af6	104	coding
coding	0660971d-74c6-4b7c-84f3-ea95d9897dd0	104	coding
coding	14fb5872-9cac-43b4-93aa-bfb013a6cb41	104	coding
coding	dc880533-2bd9-488b-9819-96602e8ad6db	104	coding
coding	cc070ec1-caf4-4446-afef-a6ad10670fde	105	coding
coding	3328231e-d736-4553-851b-be60a3ca575b	105	coding
coding	833adb88-f59e-4be5-977b-242773a0d68c	105	coding
coding	63c30182-2ecf-45dd-9b45-cf1d634eaa97	105	coding
coding	191a8d9a-c3af-4dcf-93eb-e49f3379d19a	105	coding
coding	3d08cd8e-625c-4f32-8332-bc69c61cc1e0	105	coding
coding	65188431-be0c-41d8-9bfe-242d5f0d5d14	105	coding
coding	17d492c3-bec3-4d18-892d-5a2cef050639	105	coding
coding	4fa03271-90f8-497a-b8e8-edb431f3bccf	105	coding
coding	01c884e9-9998-4b31-93ec-9ddd1109835d	105	coding
coding	045d374f-5f38-4993-a013-115e277df146	105	coding
coding	74512270-9652-4ab3-a5f8-e84a6d721c04	105	coding
coding	9b9599da-bddf-4606-9d9a-e01e2529674a	106	coding
coding	91494190-d528-4db7-a01c-f886d4c0805b	106	coding
coding	22eb3b32-63b1-493f-8558-eedb3c3c631d	106	coding
coding	61171cf0-a607-41f5-9a92-f76676a45fec	106	coding
coding	95ccaeb3-9f7e-403b-9301-08d6ec999f0e	106	coding
coding	9847a7eb-3220-4255-a3f3-0800157e5ac8	106	coding
coding	79f9f165-7e6a-44ea-8977-e875cacd1d8e	106	coding
coding	c482d8d3-40f4-4412-9e0b-9cf7902f8ece	106	coding
coding	ebada600-facc-495b-a1b5-2591b4bbdf98	106	coding
coding	d6acc923-df7a-4cf2-aa36-550b26fe22d9	106	coding
coding	04471f54-327f-4c5e-8e93-60a9d0452114	106	coding
coding	fd41fc2d-52d4-434a-8ce2-dcabd63cf8c0	106	coding
coding	1e8312e8-571b-4844-aceb-c98c797ee13e	106	coding
coding	a29f0ad6-4a08-4440-811d-f17a406cde04	106	coding
coding	6b572fd1-18bd-47c7-815b-742f1c912ca2	106	coding
coding	a5ba66bf-ad79-4d62-841c-ae75365974ef	107	coding
coding	3ae28bb5-e8dd-4867-bdcf-c85ec1d4f3c7	107	coding
coding	81ba23ab-4ded-4a52-8a89-97d68926420c	107	coding
coding	839e43fc-978a-4e3a-b074-9a40f819fbb9	107	coding
coding	2e31d264-c7b8-4fd8-8d57-bca1c784b5f3	107	coding
coding	da92f19f-9a41-44a1-96d2-5a6d47d2347a	107	coding
coding	b8ab0c96-b33c-4c8f-ad93-aa4d3d112e85	108	coding
coding	d6ef0174-b644-45cc-ada5-1387d6ec6318	108	coding
coding	88d74eca-2dac-4f06-8101-3e05be8e62ff	108	coding
coding	21ead338-dcd7-48a2-90c9-de806561e63e	108	coding
coding	d2f76e5f-c2f0-4dec-8397-f1652e1807bd	108	coding
coding	21272dbb-7829-4a0d-acb5-34726770c33d	108	coding
coding	7d21df50-c167-4aa5-b39e-138039658f63	108	coding
coding	efb92bd6-ef47-4ec6-b533-c1251a2c6a0b	108	coding
coding	9d17e478-49da-4e50-9ab3-257f8fc58939	108	coding
coding	432ab094-5520-4a4d-a412-0d8009ec789f	108	coding
coding	f34b2b02-e6bb-476d-9dbb-9fec64652176	108	coding
coding	1d4f7ad1-b0a6-4ad0-af01-34fbf5e1862d	108	coding
coding	9b4e2367-9a94-4131-998f-5d4cd93e387b	108	coding
coding	6d4b970d-e1be-4d12-93b2-c8c2772f22a7	108	coding
coding	ed9d924b-1784-454f-858d-0a6a1022a723	108	coding
coding	b856fbc9-2495-46f7-9a94-725f88350e32	108	coding
coding	34eb4cd0-ea0a-4270-b869-8874e7971733	109	coding
coding	99f1b747-baad-433f-8c85-f7330be89cfa	109	coding
coding	b0ea6928-e2bb-45e9-b574-a2048add646e	109	coding
coding	3a0ec957-7241-475f-a2c7-e591b8966aa2	109	coding
coding	e04ac697-ba7a-485d-a230-2f4a84ffafda	109	coding
coding	01f14253-27ac-4956-9aed-8482165166ef	109	coding
coding	b27faae7-5606-4ad1-a246-ccf373afde6e	109	coding
coding	a63462fc-40ba-4a4b-94b8-f4d97bc8e281	109	coding
coding	bed385ac-e9e4-4e49-8885-517237574076	109	coding
coding	6e76df71-2517-4a46-82d7-0d1fef29d248	109	coding
coding	7740c03a-3948-4eab-a1ac-3490a2bc5068	110	coding
coding	17b13d30-429d-46e5-9609-e1fc51ce4507	110	coding
coding	82652841-3d8e-43c0-b936-17e8716f60a6	110	coding
coding	a4c1c104-1019-4cb2-9734-d926ac30ad48	110	coding
coding	99523a0c-71fe-497e-aa34-0c4f53c113b4	110	coding
coding	8b22e799-ea0a-4c34-890b-691e9a9bc6f2	110	coding
coding	98ab6b37-bc42-4d65-9d1e-89cdbe727b09	110	coding
coding	d0e60669-5b66-4f71-9d0b-169dad0b0300	110	coding
coding	b3b9f390-0f4e-4b4b-9fbd-889b08a3210f	110	coding
coding	64af1847-830b-40c4-b394-8f227e137188	110	coding
coding	13c2cb36-5f92-458a-9222-783784d79778	110	coding
coding	f319543f-11de-4f7f-8981-97229db73ea5	110	coding
coding	306f7143-964a-4e8b-af3f-4c713dcd0fe1	110	coding
coding	b5cd59e5-99c7-4aa9-86a1-6ce346113dbd	110	coding
coding	fa8712c9-ccaa-417f-a378-7e6229f2b91e	110	coding
coding	45e9166e-78f2-41d5-b962-a193334cc192	110	coding
coding	22ca876d-3361-4032-abb1-1cf872f4882c	110	coding
coding	e29f9c9d-c0d5-499b-84ef-527bc53542a3	110	coding
coding	2db554b0-66fd-46b9-b64f-64b1f74c8b3b	110	coding
coding	2b44f9a9-394f-45c9-95da-c0040c2fdf10	110	coding
coding	ad8cb952-d3c2-42fa-8831-5ef757fc89b9	110	coding
coding	2d7063a7-ba9d-4915-ac1e-43c1be23dd88	110	coding
coding	919fe333-b32f-44cf-aa22-ec492649d8cb	110	coding
coding	dd45da0c-0f13-48e7-aca0-5fb27917c0a6	111	coding
coding	b6be1c4c-2674-47c3-b10b-195912e183c8	111	coding
coding	8ec6fc2d-b93f-4f7e-bf91-227393f27706	111	coding
coding	0ddc2ac0-85e4-42c5-b733-2307b7d83b9c	111	coding
coding	77c7b228-b0ce-43c4-ad80-74d25c418a2b	111	coding
coding	b79adb4c-634b-4660-a526-17683633917e	111	coding
coding	a01aaf70-7298-44f1-a3fd-235ac6fb8107	111	coding
coding	57b2a99f-9f3d-4772-bb61-19eaa9ffdb74	111	coding
coding	53963a4c-6741-4239-ac12-2f2240491f8e	111	coding
coding	46a7be31-4d7c-4810-b900-351b3d2c90e0	111	coding
coding	bf546f5b-b0e3-4717-807d-feac5b3da0c4	111	coding
coding	717cd8b2-f82d-4d1b-86cb-ac9b42393be5	111	coding
coding	c07a5670-4d5a-4c83-adfb-65a3c7030ccf	111	coding
coding	fa77b5e7-a845-42cf-9c71-6157e968389b	111	coding
coding	8fc56516-008c-4678-b7dd-0a1f97614dce	112	coding
coding	2b6f3c96-b64d-458f-a74c-8a86228e59bc	112	coding
coding	855ed8ac-b5b8-431e-865b-4d9f54a8893c	112	coding
coding	d3ec52b2-fe2c-4aeb-bef3-b44bc74f19ce	112	coding
coding	2cda4044-752c-47c3-a6e9-5b74e728fbef	112	coding
coding	4ef41aaa-5443-4d1b-bb5e-91fd3957577c	112	coding
coding	cb1331cb-1fd8-4715-b7c1-85a725e727c8	112	coding
coding	ffd1b8dd-76ac-4338-ae04-3a0fca1b3c2d	112	coding
coding	2b8b001a-47d1-46a6-829f-0db834bb48a8	112	coding
coding	49fc6cdf-1b44-4fc4-ba35-31e106bc383d	113	coding
coding	a0e727d1-9b0d-43f7-9c51-e68ac5caab00	113	coding
coding	c61a53d2-4398-4d98-a220-1e9c540ed398	113	coding
coding	da508419-ae5f-4320-b33a-56d38b41700e	113	coding
coding	292eb874-215c-459d-9d8d-0e5ed97baff3	113	coding
coding	01629201-9611-4f63-91c5-0f55295e8443	113	coding
coding	c3115234-b4f7-47ff-9cdf-1d692869b2a4	113	coding
coding	8a9ceb33-308e-4428-91d7-8dae6e4b8874	113	coding
coding	321d7020-3c14-43da-8112-4394b6d73d2d	113	coding
coding	da5748b6-1a0c-4f60-b660-a71b6ea55845	113	coding
coding	5dfe46b2-37e2-4187-8fb7-ac8b2f6c5483	113	coding
coding	de38b263-8fcc-4b83-a747-75bae3e2ece0	113	coding
coding	a9e6d1e1-055a-418e-9f54-c88e711939a3	113	coding
coding	5edb1d4d-e600-4df4-8bf1-a871b475d8eb	113	coding
coding	aeb5cfa8-7cde-4902-96c8-67b8543c8380	113	coding
coding	e42c500b-1d8c-49d8-b257-e6cd7560db8c	113	coding
coding	2414e8eb-7578-4f29-8c5d-6acad2fafe9c	113	coding
coding	1492329c-ea17-491f-9107-eaa356b6f579	114	coding
coding	50bc1d9b-bd24-4726-b175-3831f1c86e68	114	coding
coding	577220d8-a677-4a10-943c-943d50938d63	114	coding
coding	e7628980-a350-41a5-b55a-2c66dd821621	114	coding
coding	f98c4afa-30eb-4bda-ab45-e212457de084	114	coding
coding	285ce0aa-e4c2-4ed6-a3cc-2e9382486d29	114	coding
coding	13a0bac1-fe73-463e-85fc-d26ab7dbb950	114	coding
coding	663d35e9-ae29-4ad2-9fab-701a05123e56	114	coding
coding	ef77003e-70a6-48e7-8e13-66510ad054b4	114	coding
coding	b48d4cca-a8f2-453d-b6a7-dde907e8ea5a	114	coding
coding	386e8864-eebb-4a79-90aa-7865eacc0d26	114	coding
coding	b2069390-2c3d-4ce6-a948-b96da1d9047b	114	coding
coding	322d4d97-1645-4552-b7bd-5335e7168181	114	coding
coding	37c3a7e5-0070-43f6-a527-9370061ea680	114	coding
coding	355cc2ec-f556-4cce-9558-1decb8bba690	114	coding
coding	defe1523-f520-4167-a351-e00a37530cac	114	coding
coding	18b615ef-ba59-4843-b121-3e8215780733	114	coding
coding	3af35dc0-0a4a-4cb2-bd1f-38a89b1c6a32	115	coding
coding	d301f4a2-6e79-4c50-80a2-d8fe0a73c614	115	coding
coding	4beb2322-9212-4217-a8c5-1b563dd85f77	115	coding
coding	a0c4c316-2642-4326-a8eb-b1a75b611319	115	coding
coding	64652425-ce56-43a0-8b04-62a55010167c	115	coding
coding	1f38e690-8af0-4ca0-b3e2-f1fd5b3a8135	115	coding
coding	1a51cc06-c5bf-4310-be7d-e7defff896de	115	coding
coding	009021bb-16f9-413c-ba23-abc2386a37f2	115	coding
coding	eb64141f-f9ef-4962-b62f-b0195ce5d52b	115	coding
coding	7c39b179-51ac-4a9e-98ed-eb7190ce4d3c	115	coding
coding	13cc2d83-e60e-4eee-a668-ba679b17d3db	115	coding
coding	4e2a7b73-8b15-4d64-bc69-1feaee7a432b	115	coding
coding	5fb6b31a-71c1-4360-ad46-866ced2019dc	115	coding
coding	5730d1f5-99e3-47e9-ba06-5550f69827d9	116	coding
coding	6f83f172-73b2-4ed3-9cda-910e6e5e8e22	116	coding
coding	7464aca8-4bf2-4a95-a481-f3e4b0314af6	116	coding
coding	4e582103-c809-49d7-afe9-9852f4fb136a	116	coding
coding	540c999c-b22f-47a5-a962-e93523dcaa0e	116	coding
coding	24466a65-da27-4ab2-82be-b3737e698234	116	coding
coding	33238502-5d9b-4869-9304-5bea3b144b9d	116	coding
coding	20866052-3b89-438c-a5e3-de8caf5b5934	116	coding
coding	9e0bed14-04fc-4d02-8bae-603bfe1ae4f2	116	coding
coding	9f4dc26c-d566-4a93-b9ea-572d11af439a	116	coding
coding	e17267ba-a033-45d1-a61e-172ccbcfc4fb	116	coding
coding	0f40d178-44fe-47b2-8cd8-01b7c3a0568e	116	coding
coding	acabf6e1-683b-41be-8ab6-75024aa80118	116	coding
coding	e8f40274-12a9-4138-a4d3-783f0ad2de2a	117	coding
coding	fc332d2b-92ee-474a-91d1-a293571a399f	117	coding
coding	82faec05-ccbe-4b90-b98e-8fe3412ae8bb	117	coding
coding	7b9422e3-ff6f-460d-ace2-22c8a953c719	117	coding
coding	8e258de6-07d0-430f-9435-21a950a70dc3	117	coding
coding	75ec5b20-6b34-472c-8142-7e01f6a278ee	117	coding
coding	2535b3a5-73d0-488e-9fa7-b10a683596fe	117	coding
coding	23ae8860-2da7-4c64-9eef-1e621b01c2f9	117	coding
coding	351fb0ca-e977-4d6a-830f-5010f7e5c4ec	117	coding
coding	4151e9be-eaa7-4b3d-9fc7-da1400acb1e7	117	coding
coding	4e99831a-16fa-4354-8e26-6847574168be	117	coding
coding	97f7e659-11f3-4a50-8181-e0c8bd69e4fc	117	coding
coding	4197b14d-45f4-4d58-9541-3451cc31f9b7	117	coding
coding	0c7fe73e-a122-4090-a31e-a05abe4163a8	117	coding
coding	e7c3c7b8-56fd-407f-952b-eb7412be863e	118	coding
coding	4adbf89c-09f8-41db-b427-071c31a60c0c	118	coding
coding	22cba87e-9518-4dff-8421-df91eb895a9f	118	coding
coding	5883fcbd-834e-4fe6-bc0a-88caf1a93bba	118	coding
coding	fed3ea28-bdc4-4c96-a06f-4ad274eeeba8	118	coding
coding	f0ad8217-b61e-4342-969b-8e98e2740c93	118	coding
coding	73d8a272-d68d-41f9-861f-4ec3d83335cd	118	coding
coding	b0f6ee67-2a17-4ebe-9fb9-b7f57a74a8a8	118	coding
coding	e92d3bff-7a4e-4e40-b45a-a92228a807f0	118	coding
coding	3bba22a3-559d-4977-bb09-b66f93f728d0	118	coding
coding	43212fb4-14fe-4bbc-8fec-91fcbea5684e	118	coding
coding	2b4ef3a1-f616-4e0c-b6db-836a2d802cf8	118	coding
coding	a7175537-c34c-4013-847c-2f87019add5b	118	coding
coding	deadea89-f036-45af-a46b-8b7b6731a8b1	118	coding
coding	e7bffb28-fa28-45e2-a600-64e0e0708dad	118	coding
coding	3cea6fcc-b5be-4af6-ae0b-a7dcec5bbe05	118	coding
coding	07fbbbba-52d3-4f9f-baa0-50c2e11abd69	118	coding
coding	250fd061-a9b3-4784-8ea9-9e86eab1242b	118	coding
coding	eae285e8-18d8-45ca-830e-13106b0c50d3	118	coding
coding	72bf5da4-96df-44b9-a456-39b04fed7a9a	119	coding
coding	c5a4ad57-2ea8-41f7-8cec-df77b755219b	119	coding
coding	f11a9672-c37b-4b33-96ab-3ef47df3d467	119	coding
coding	f202ef58-54cc-4829-9cbf-82ac898ac61a	119	coding
coding	f41de0a2-2c65-4c4d-ad5c-dafb1854a1b0	119	coding
coding	bf4d7d2e-ef68-457f-a414-4b6acfd805fb	119	coding
coding	ae16322c-7784-4c7c-902e-b6be8a33a6a7	119	coding
coding	c26e7c43-3c15-4dc6-b139-8067349d13eb	119	coding
coding	ca63fee4-5aad-4237-8765-9ee0bd580294	119	coding
coding	8b7f033d-f49b-4b96-8140-197aff388b72	119	coding
coding	107e840a-3970-4e47-83b8-13adab5cc1e5	119	coding
coding	ba89edcf-4d30-40ea-8a38-cc7a008adce5	119	coding
coding	766ddae1-03ba-428a-933e-79c1bc10cd63	119	coding
coding	dc75a273-2de3-4435-adfa-4f427459105a	119	coding
coding	ef28ec4e-8152-4807-9c28-ecdb4f0b8fdb	119	coding
coding	9d1dde47-0af2-479c-a1f3-d4ab30071da1	119	coding
coding	32b41614-35fc-4d9f-9b56-4dd151689de4	119	coding
coding	0607d5f0-8d4a-4ec5-957c-90cecadff736	120	coding
coding	c6b053e0-1cc1-440c-9071-287415cbf614	120	coding
coding	7612afc5-2970-43db-820b-109dc9a176d3	120	coding
coding	85b6e335-590f-4324-9cfc-e357f58b826c	120	coding
coding	8c2320cc-5140-4e8a-afbf-41c9a19195b0	120	coding
coding	44a95e82-c2e6-44f8-8e32-e5b5fa8318b8	120	coding
coding	38b3cb71-9817-4560-bccd-d9909cf79311	120	coding
coding	58f6dc91-1f87-4ba3-af7c-5778d407d660	120	coding
coding	8165dfac-eb37-4f33-aef7-da38e843b204	120	coding
coding	0c0a61c2-3fa1-4175-afdd-452971771ef8	120	coding
coding	3ad30cf4-1183-4fea-84da-e8d60d03ddd3	120	coding
coding	00e0c96b-2877-446a-97a3-9c17512d327e	120	coding
coding	d24abd3e-f774-4933-9b45-94bb737dfeab	120	coding
coding	7faafc54-20d9-451f-bca9-d2d80fc732ca	120	coding
coding	bfb4e791-3831-4f84-ae63-cd107fa53bde	120	coding
coding	570a3a13-3158-4b53-a16a-4ac94d4adca3	120	coding
coding	bc3e2078-07ab-432a-88e1-caa340baab6d	121	coding
coding	27d59d0c-b284-430f-aa42-6fb29cedd05d	121	coding
coding	5bab2f02-e862-443c-9281-161b03c8f339	121	coding
coding	c7edd3a3-63fa-476f-9b2c-20a5bc87abf3	121	coding
coding	ab91d60d-1565-41ca-8c3c-f95036ee7d41	121	coding
coding	4405ce16-b6e8-415a-ae9a-bb16e3737eb5	121	coding
coding	9be9dfef-edb5-4913-a37d-04e893d3c10f	121	coding
coding	971c1e6a-a178-4d33-b062-da8d226faf56	121	coding
coding	4aae6af8-6f7e-45ce-b59a-06a91ccae412	121	coding
coding	63c0aff9-9301-4bb2-8ab4-55f9a4b26148	121	coding
coding	54afed7c-d960-4784-b7f8-c30275612660	121	coding
coding	dafab93b-8bfc-4c33-99f7-aed4620403b6	121	coding
coding	41aa50b3-a5fe-4490-af6c-c03ee06e8a60	121	coding
coding	d2ade687-8d0f-4047-a20a-b853fd73c881	121	coding
coding	f7a91080-e427-4d8b-b094-eefeca2f5d6e	121	coding
coding	621eb662-4968-41dc-b9d8-44a3de489a5e	122	coding
coding	3060ebac-bd4e-4005-bbfc-c5a7cfa00ff3	122	coding
coding	871c4b4a-9915-471c-9c26-2b962ee30dfa	122	coding
coding	8175f921-9ba4-469f-a707-202ef637aa43	122	coding
coding	69fe60a1-c5e2-44f6-abc3-5a91c0541f22	122	coding
coding	30441fc9-3832-4eeb-ae67-4e2eee0a196e	122	coding
coding	e1a5e5d3-1d96-443b-8369-886251e9c23e	122	coding
coding	f257546b-f10f-41b8-ae3d-1dcf7704d9c3	122	coding
coding	03072021-2877-4e1d-85ee-815d832daf6a	122	coding
coding	f882aec8-2c0c-410d-bb07-3350d24a561a	122	coding
coding	f2a45b3a-ea4b-4230-b6dc-a716bf023f13	122	coding
coding	001eb0f4-8bce-4d5b-84ed-e3348a262643	122	coding
coding	f7577ad9-6744-46dc-b3db-709c97e0030e	123	coding
coding	eae62f16-4dd4-416b-82c7-3fec734977c7	123	coding
coding	700f8eac-8e55-429e-8be9-e75c936f6c03	123	coding
coding	abd2d90d-d7ab-4a82-ad4a-99441e9e8bcc	123	coding
coding	ababae8b-6391-4115-a0fb-d8fc798395c2	123	coding
coding	29b89701-be17-423e-9ef8-666b63f33191	123	coding
coding	fd887908-752a-40bf-9d62-ef99515e89fb	123	coding
coding	c4297724-f43a-4188-b001-1c929d2fad0c	123	coding
coding	da14cd62-cb21-42fe-b8a3-3fa3b3ecdcdb	123	coding
coding	9eba8c2d-8fc9-40cf-a8df-a5691fe0b99e	123	coding
coding	c1b94d7f-78e8-4038-a3dd-26ad7d80fd01	123	coding
coding	9f70cfe9-4a58-40a1-b3f9-b6c34a5c72ea	123	coding
coding	69ef17f1-50bd-4f60-a859-cd18be610865	123	coding
coding	163b9642-67c1-4cdf-90f5-df740f831df3	123	coding
coding	69f0aae6-5d74-403e-8e27-2983e3efe653	123	coding
coding	c770edb0-6128-418e-9aa1-9c1dc704c931	123	coding
coding	1bffa55e-147f-450f-9600-f5e5cad1d814	123	coding
coding	176a1fb4-e848-4e86-9ba6-41fa414a6fd6	124	coding
coding	b3c79a56-199c-4da1-b935-a641a389416d	124	coding
coding	04e8bbcc-e3bc-48a5-95d1-c1ef49baafef	124	coding
coding	c54bdc8d-f3d6-4075-a868-1efd4ada5374	124	coding
coding	817d8f62-4bf9-46cf-923c-d92afa16ffb6	124	coding
coding	7188eba1-9b40-4661-a709-266a90b0c9b6	124	coding
coding	8f79195e-746f-45ca-8223-db22f27d5886	124	coding
coding	e599f962-293c-4c25-9dc3-cf7382f74793	124	coding
coding	b930bea9-8994-42d7-9c87-cf39c1ff1496	124	coding
coding	31d14673-3365-460d-990c-af8262ecf296	124	coding
coding	117fb82c-d4e8-45ec-9f5b-d08597c31c46	124	coding
coding	bd4f5bee-5ef0-49c1-908b-bb3bb6694c3b	124	coding
coding	3cb8a424-fda7-496d-a12a-9b7639bf6b5d	124	coding
coding	d2a396f1-e009-471a-af3f-797a6672b7d2	124	coding
coding	a4c507b7-e25f-417e-9add-8cce048d9383	124	coding
coding	f7a78576-a627-4b65-85d6-c2ad5004ccd3	124	coding
coding	8883fcfe-ac38-4479-921b-b86824a9f420	124	coding
coding	52fe5b95-5701-4117-b4dc-726c1e1eccbe	124	coding
coding	7afb5765-e016-468a-a616-6efe7088d38d	124	coding
coding	a6233d01-230e-4723-9e3d-e99d57744910	124	coding
coding	99acdcdb-f758-401d-a93e-602cabeb9100	124	coding
coding	bc4672a6-3b58-4cb2-9095-f00cfed58afd	124	coding
coding	2aaecf9d-b7ae-4022-90c4-877a6c4d9599	124	coding
coding	1048eef7-53e4-4855-8548-4d4c9fdd1cfc	124	coding
coding	c30dea24-e3a5-459e-859b-80fcf050ea9a	124	coding
coding	e8bdff0c-081d-4258-8d44-548c55918e1f	124	coding
coding	ead0af5c-e8d0-4723-91b4-739fcce713b7	124	coding
coding	1262d370-2d27-4d24-a95b-c480cf8f8bb5	124	coding
coding	425200ef-8682-4ea0-ab30-c34a4ae771bd	124	coding
coding	bdef016e-074c-4568-bb18-8054b6c8de07	124	coding
coding	f359d08d-e7bc-488d-9d30-902ce3160110	124	coding
coding	497def7b-3130-4b48-8c00-7cc964be3fc1	124	coding
coding	fe40ae66-47a9-431c-9426-dbd1d492bc8f	124	coding
coding	b6573ed8-6fe6-4e6e-94d7-bbf71783057d	125	coding
coding	74cecf36-689a-4319-b8d2-cc0ac1d8de97	125	coding
coding	7e35f98f-a887-4fdd-a485-0b93e4e5ffc5	125	coding
coding	43979c02-a641-4d4f-998c-43da96bc101e	125	coding
coding	e2b2b34d-b085-46b3-a596-2757018fa70c	125	coding
coding	e07437ff-ed69-4de0-a2ea-cc46ca1df1c4	125	coding
coding	6abd0df5-acb2-4767-b663-c5e85e995e21	125	coding
coding	1fd876f5-f6c9-44b6-a068-9399a0c1df42	125	coding
coding	f60ae4fc-8cd9-47d3-a9b0-6bc847dd8db3	125	coding
coding	e15ee493-b27e-4fb2-992f-e43beef61e34	125	coding
coding	d8697b00-4d4c-4be0-ae90-b37aab94e86b	125	coding
coding	03aca0ae-0111-488d-a5de-9b75187b3f11	125	coding
coding	94c64ffe-1898-4d24-a226-e3ec3a8a2288	125	coding
coding	fa0d3ec8-9e72-43a2-a4c9-7b5dcf45ce68	125	coding
coding	485f69f3-5650-46ed-9e28-e55e6b855016	125	coding
coding	bcf7485f-312b-4587-8821-4e77a0c40d4a	125	coding
coding	b3f8edbf-e523-4921-8d3d-4b8e3f6460dd	125	coding
coding	a544a6d7-a0ba-4ddb-9a8a-c5040e554fd9	125	coding
coding	0ff6d4fb-4349-4441-afeb-0cb3b5e97274	125	coding
coding	e64c3e99-b697-465a-a10f-4af1c2a3c8c8	125	coding
coding	70be1463-86b8-461b-aa4b-6d15729437ac	125	coding
coding	c1410571-b5bd-400d-9668-46b727e72700	125	coding
coding	4a6fb14e-7f61-4246-aa4d-2d168278f284	125	coding
coding	ffb3be34-53c2-4b55-99fc-46475864b3e2	125	coding
coding	f6388d6d-9dd8-4a2b-98fc-77596edd36e9	125	coding
coding	cd58da2f-e635-41ee-b47d-2d009b975c86	125	coding
coding	8bfd8021-0dfb-48b8-846a-67bbc5ddfa2f	125	coding
coding	472576cc-1eca-4553-80ac-9b52b55e4ed9	125	coding
coding	bd5fc7de-8e84-4611-9b85-91f4872f1e31	125	coding
coding	946d6def-dfa5-400b-b611-2db6476b804a	125	coding
coding	f3bd9aa3-4aa6-4c08-a876-06b5d0d1988d	125	coding
coding	6d927a3e-2350-4602-bc5f-b5ecdee094f2	125	coding
coding	c9c18c5e-d264-41c6-b9a4-936e63c3c842	125	coding
coding	989cf229-1d25-4332-970e-eb4b1fffcc38	125	coding
coding	8e387ce6-f804-4321-a759-95f21374ad98	125	coding
coding	7f27de32-4907-41e6-aa66-0c469d6b5b9e	126	coding
coding	25a31a11-1343-4d2f-8d32-5e0d647d3477	126	coding
coding	aa511ee4-de90-4891-a561-f0af0aaa4f1d	126	coding
coding	7e6fdc44-b80c-4e5f-82c9-d5f77a1020c3	126	coding
coding	2bee6f9a-d3ec-4850-9045-56839daab343	126	coding
coding	5f5ec2f2-e4a7-4dd5-95d4-40d37b8f6a01	126	coding
coding	a93a0d3a-e643-49dd-b35d-5d33ec70362c	126	coding
coding	0ea7c2b1-bf7b-4385-ac41-6310853d390c	126	coding
coding	58e5fdb9-c881-4f40-b92b-850d1e467ce0	126	coding
coding	f99b1eb6-fd51-444a-987e-5192a8a81e16	126	coding
coding	22d7bb00-5a4b-450e-a2fd-bb32912a66f9	126	coding
coding	fdb32766-ab4b-4bd5-9916-5cde33c31cec	126	coding
coding	25749120-d99b-469e-9ef8-55d6c69d6f49	126	coding
coding	eed29948-9db0-4495-a90a-7e2bf862a257	126	coding
coding	60e452d9-8b02-4a4e-b162-b4adc2490ee5	126	coding
coding	b2abe625-5f9d-4b4e-be81-c19285b2fa1c	126	coding
coding	988e9292-c905-4b6a-9956-586292b9e5f2	126	coding
coding	035c351d-9f42-4277-b787-c8f9d8be3183	126	coding
coding	ed044016-0fcf-44f9-8c2b-174df4d4c6ae	126	coding
coding	ee2be62f-1674-4592-8515-e3535861ebf6	126	coding
coding	ea38cbec-0713-4e6a-be1d-215ca030debc	126	coding
coding	e2c6f471-e350-44e6-ae65-b6c92f9a3c9c	127	coding
coding	575bdf37-1ca3-429d-b465-dac6a1b92b62	127	coding
coding	24ad9346-d103-42d9-9147-32bda277a04b	127	coding
coding	aa85b4c4-b17b-4de0-92db-286e86740535	127	coding
coding	6e3416a8-f898-4770-aad4-5c22ef017753	127	coding
coding	50308ed4-482e-4fcc-957f-737a5630a86d	127	coding
coding	456a81ca-9c9e-4946-b36a-da7e2f446c57	127	coding
coding	8de396d5-7fb0-4946-ae12-500c2e6943e6	127	coding
coding	7f26c339-df56-45d1-a7c6-ac7691bf9b65	127	coding
coding	1cb655c5-89f4-43c9-96e8-99fca308e866	127	coding
coding	67865bab-bb21-42ea-a31e-e88ba2185e58	127	coding
coding	a28dd36b-c873-41fd-b2ee-6ad2e1ff0451	127	coding
coding	59ec94f4-05d9-44e6-a150-6b6d62cdf4cc	127	coding
coding	2a749a9f-d886-4908-a1bf-eb5c9cd531f3	127	coding
coding	cca7d377-6f2a-4bb5-a712-007b773b4411	127	coding
coding	1e019df6-2b8a-401e-a166-7dc6c2c818df	127	coding
coding	daceee03-429f-44a4-88a7-c15f255c7ec6	127	coding
coding	b887f7a5-8cdd-422f-b527-075dbabe6543	127	coding
coding	e7dab8a7-1525-4d2c-9852-34256218ab48	127	coding
coding	b6006058-2b1a-4a1b-bc72-f877a3479076	127	coding
coding	b6664146-6168-4880-bf71-2e38f85d5521	127	coding
coding	b29fd516-f24a-4b81-ab51-0faf007efd75	128	coding
coding	1722a6cc-4db9-40b2-9b3d-ff6a4a9a3ff4	128	coding
coding	85295660-8408-4feb-8cd3-d4b2cbaa0e0e	128	coding
coding	2df2ef10-9dff-45ea-ac6b-338866e5078c	128	coding
coding	c54c4b7b-954c-44ab-b553-1c719476a9a4	128	coding
coding	a6232c5c-cb07-46a5-a44c-a73aacc19482	128	coding
coding	28df46e6-90dc-4e8c-8768-6bbf4e81c136	128	coding
coding	6d43eefb-283a-4e57-b8ae-33f582d483f8	128	coding
coding	b40ab77c-6f5e-41b4-a179-1f4f5457e751	128	coding
coding	cc3579cb-119b-4f0e-bf5e-b952a7694c25	128	coding
coding	53964560-937b-44f5-bc47-a7ef47e4fb52	128	coding
coding	66cab764-fda0-4c03-93bc-20d090af7e11	128	coding
coding	cd14a545-ebf3-4e53-9b94-32f0ebeb3f9f	128	coding
coding	f8a79834-e3bc-4619-94f3-db2537c68529	128	coding
coding	fa4af560-ef5d-49e7-a39e-5eff7ef0d828	128	coding
coding	0402c359-8b9f-4126-bed8-7d6be77bf3e6	128	coding
coding	51ce176e-0646-4b3a-8740-f8b4a535e3df	128	coding
coding	6fd2a72f-1c98-4bcc-9af5-7adc9e0d78a3	128	coding
coding	cf3ae9f4-e711-4321-8301-d7d84b699138	128	coding
coding	43d1454c-4b36-43c4-81f0-f0791132668b	128	coding
coding	129adf5e-2bb1-4002-9a4e-0c98bd2f6421	128	coding
coding	3af8d8dc-6cc0-492b-a935-017cd9e4a9a2	128	coding
coding	98b73259-aca5-4f5b-8b38-ce29d6e2baf9	128	coding
coding	2c66a9d4-ea55-460c-9423-8d91f506cdb3	128	coding
coding	b6c088d0-8627-4f56-8328-5a9edae9cb21	128	coding
coding	e417f330-6ad5-4051-944b-057b84bd6f24	128	coding
coding	499b1dac-9e2d-410e-b2c9-3e3d3fade7c9	128	coding
coding	63af824a-8aaf-4710-8f13-6c7bcbaebae3	129	coding
coding	90cc5777-c001-4927-b06d-55a77460eabd	129	coding
coding	3fa59b16-401a-40c0-b402-290a6ade09bb	129	coding
coding	ca5c1956-d46f-4754-a4c4-6bd61a39c248	129	coding
coding	5b493fec-2cf7-43d0-8143-0d34495501a2	129	coding
coding	7508ff18-fdcd-4ac6-a7b3-aa596bf292d7	129	coding
coding	55253aea-3e8f-4dc6-ba2c-8a0c2ec98ea5	129	coding
coding	e78aa2e7-d9bd-41a9-a326-dc52445b9404	129	coding
coding	8bf7b41b-4f29-4e88-b377-549888b938f7	129	coding
coding	028ea11f-f8cd-40b2-8239-af1a49855591	129	coding
coding	1dc0c2a5-3a97-4858-bba3-493359ac6bec	129	coding
coding	b545d4ce-38e1-4582-b737-78e9dc83488d	129	coding
coding	7dc1aa22-bd5c-4b9e-9e69-2a8972411744	129	coding
coding	097fc8bb-a2b0-46a5-868d-3d7b5c11ed79	129	coding
coding	25e5bddb-62f3-4671-ac4f-7207b56aa4cd	129	coding
coding	b0ad1d45-35c1-436f-8f81-158d1f854255	129	coding
coding	1314ca4f-9681-4d38-a018-be05010e6957	129	coding
coding	327c0173-75cd-4fe6-afff-ad02bf302f57	129	coding
coding	71eeff92-c202-4dec-b746-413f55ebe984	129	coding
coding	7867e03f-bfaa-4d03-ab8d-067761217461	129	coding
coding	a031212a-d0ed-4948-8b74-c57381b8ec8e	129	coding
coding	b1e049c7-4db9-40b7-b3f6-4cc6a9bc8d49	129	coding
coding	bb526817-de1c-41f6-b932-7c1ef3f55c29	129	coding
coding	0b2a9c01-0773-40f0-a5c0-46d4427f6be4	129	coding
coding	55926553-e553-4eda-8c45-ff84428a684e	129	coding
coding	8022f2bf-df9e-418e-a6f1-54e1a4da7875	129	coding
coding	16fb5f2e-e74c-4611-b8aa-2294af7ad0d2	130	coding
coding	1b524ebd-a604-4c68-bb0a-f74c0afa7334	130	coding
coding	eded773b-e82e-473c-a2fa-6d1a9d970b18	130	coding
coding	5af4be95-4e4c-4a51-be42-ac1d122517fb	130	coding
coding	877ed24d-51ec-4834-b58b-ed9a1a0124c9	130	coding
coding	2159d4d4-4638-410d-a93b-35b4aafce219	130	coding
coding	0a35fe0b-3752-4f55-be53-936d9412f117	130	coding
coding	41f11448-88ad-4a1c-9889-cda65ed95b29	130	coding
coding	e657183d-f578-4564-ae1a-fce43b7c98a7	130	coding
coding	7cdbfee9-bc07-44aa-94df-dee155a0acc6	130	coding
coding	cfd73147-55d2-4d31-b8a3-7c2f76aa72a5	130	coding
coding	c7b8936b-9d8e-4cb6-b79f-8ae8ae31338f	130	coding
coding	0b14cb1e-e4ab-48f8-9d69-779bb6ff4f07	130	coding
coding	2d6635d7-bf1f-49d7-a27b-4024fcd2acca	130	coding
coding	25ec1bd3-6671-427b-83a6-9b5afb386773	130	coding
coding	b8b1858b-5f6b-4c82-b2e6-ee7cdc533bcb	130	coding
coding	f9d9c8da-2dd6-4407-938d-b859432d0ad8	130	coding
coding	be0a3b04-266d-46ea-8336-e563aafc4b55	130	coding
coding	0528f4ee-5992-413c-bcc4-207674e23283	130	coding
coding	b8ad68ee-a73d-419f-831c-134db8032812	130	coding
coding	819c89e4-9eea-41bb-b31e-891afd29fb16	130	coding
coding	f63b7e2a-84e7-4530-89e7-e13fe424a650	130	coding
coding	06ed74f7-5750-4ba6-81a9-2771899a2b8a	130	coding
coding	75adbee3-fb1c-4efd-a2c6-b78e1b264733	131	coding
coding	e2f8d7c3-774b-4962-a997-2a3c733ba357	131	coding
coding	c00304ba-5586-4480-8f94-800a4c124a33	131	coding
coding	1afa8248-114b-42d9-873b-644ec9247d4b	131	coding
coding	b6880947-a9c4-44b5-9cd7-3383f7dbcebc	131	coding
coding	b04b629a-e3a7-4414-9366-5eae94818346	131	coding
coding	b172cb98-2615-4640-8e3c-52efad9db62a	131	coding
coding	0b49e42c-8e21-4236-89aa-7193b0d3630b	131	coding
coding	3266cfca-6062-4340-a0f9-c4b6651cc384	131	coding
coding	6b9dcc60-9694-4c8b-a2c2-b2896e227ea0	131	coding
coding	c1862c99-78d7-42b0-b341-e859e9de8c16	131	coding
coding	ccc2b301-cc09-4c84-83f4-ee1cb0b175ee	131	coding
coding	fd7f7c2d-2aa6-4824-a823-ab7ee7e2cec6	131	coding
coding	d7498055-d0a2-416c-a5b2-ca048797ac90	131	coding
coding	fabbdbcf-5c45-4389-a146-bd3736769115	131	coding
coding	5a19aee4-5736-4bdd-bb86-d381f7d25562	131	coding
coding	ca835ede-4a55-4404-b3f3-b29dec782c85	131	coding
coding	e428a3c0-2203-4e05-91ad-6523418d796e	131	coding
coding	bbd01936-5d2e-4679-9976-829a0c53c14b	131	coding
coding	2f781d38-c714-4279-ba15-4f68f5a639c6	131	coding
coding	00cafe4b-26f8-47bd-be8e-afa7b6c33e8f	131	coding
coding	7faceafe-6d3e-4458-8aae-5c88d5cbb794	131	coding
coding	dc62c374-b5a9-4de3-996a-d9e0f1149c53	131	coding
coding	d854c5e1-5197-4795-8959-ca822b2dbff2	131	coding
coding	5a1fd90b-f8b6-4df9-abe0-276f70982bac	131	coding
coding	7a569cc6-463c-49f1-8714-53eb2040ec3c	132	coding
coding	de62947b-90ec-446c-938a-953847f62b1b	132	coding
coding	6329ee64-4f42-498b-a220-0c29eca5ae72	132	coding
coding	fb8309a9-0bf3-405c-b202-b7daec620819	132	coding
coding	a372e167-8869-4e47-9f7e-b62b4b20c8c6	132	coding
coding	f5d60e9b-16b5-414f-94f1-7cf4dd068740	132	coding
coding	52777c53-2428-496e-8463-ef541c91cf04	132	coding
coding	7e14cdf9-5908-4e32-bf3b-0b3f7a8b0817	132	coding
coding	778ea816-c098-4f6a-94e9-51f6cfcfae58	132	coding
coding	447c3c17-bcea-49e1-a000-da2d96a10abd	132	coding
coding	fbe0e424-d76f-4f4a-81de-a8cd6b7a83aa	132	coding
coding	ad4cb156-fb40-431b-a432-89db9c9ad7dd	132	coding
coding	bd5dcac6-bfcc-4f94-ba09-5ba05eb15a18	132	coding
coding	e860c000-31df-4798-80d3-84c83e67a4a6	132	coding
coding	91ba74e5-0919-4db6-96b1-1cbba727b8a1	132	coding
coding	12fa3555-94e5-4cb7-bf7e-42390b571ff4	132	coding
coding	85551613-e7c7-4125-9292-903afe202a19	132	coding
coding	a64e7a1a-b265-432f-9b36-2b57b4c0dcd4	132	coding
coding	0ffc3bfb-3b5a-4e27-86fc-24e682ddb5a3	132	coding
coding	788c3080-76d9-4f61-89f5-3744249c5710	132	coding
coding	bac18dce-a9cf-4c56-969e-cc45f454098c	132	coding
coding	b0a1cbf9-9ae6-4050-abc7-a01f5b8c0ce9	132	coding
coding	5ed88724-6358-4f0c-9ca7-a9a7062201c0	133	coding
coding	1cd88f88-c875-44e1-954e-c17d1703096e	133	coding
coding	fdeff84b-bfa7-4973-9cbf-005324825145	133	coding
coding	b09460e7-622d-442c-a208-a3991f1c3e74	133	coding
coding	f5c73593-e2b2-41de-9cbe-d184defd8b0a	133	coding
coding	a36abed0-5ec4-4bfc-a519-ee0e794413f8	133	coding
coding	6264ff45-31ea-47d4-a05a-9f77f5cf5df3	133	coding
coding	c38d0991-fe6a-4977-b603-afc11fc5c81e	133	coding
coding	babec244-1947-469f-8597-214cd4e3230e	133	coding
coding	22a6bd88-739d-4c90-bd47-577279f8b4f2	133	coding
coding	fd441905-aa58-49e7-a012-6599c499c38a	133	coding
coding	853e1be4-a797-439f-8b57-b7fa07ec9a9c	133	coding
coding	72cea116-4e8e-4521-b0cb-128eab8f42fd	133	coding
coding	5440e9f9-6114-43d8-903d-0805e3553ee6	133	coding
coding	43c63f2c-2d3c-4fda-a549-7816daa95c97	133	coding
coding	3f25f7e5-49c6-4eec-b791-771fc0a6143f	133	coding
coding	3503d0f0-89d8-4615-8d43-ef7cd9ef6d66	133	coding
coding	98bfea3d-c43a-4c37-a534-9bf1562a1e42	133	coding
coding	d4214082-3eef-4d73-a2f7-f5ef0b828962	133	coding
coding	bdd2de65-c7a6-458a-a267-246b98df260d	133	coding
coding	5a583ab4-7ece-49bd-a8f6-836e91086a9f	133	coding
coding	20dfbd50-ff24-43d4-8933-c85667c53c7b	133	coding
coding	b59f9202-6298-49a8-8ffe-d9329ece782a	133	coding
coding	9a565aa2-16c1-4df9-8891-367bef1d21c3	133	coding
coding	7c979b58-afe2-40fd-bde1-7e163bcfba65	134	coding
coding	a089b789-7b43-4742-913a-258d2c40968b	134	coding
coding	ccdfdfc7-7d78-435c-8539-5ecc3fcd81c1	134	coding
coding	e399f1ce-81bb-477a-aa61-dc3b158451ce	134	coding
coding	50c07067-46bf-414b-8974-8d4ee7d8503b	134	coding
coding	98af6685-9938-4d88-bfcb-6cdccf616ccb	134	coding
coding	ef94602a-bd5a-4d30-83c6-f06bd5bbaac6	134	coding
coding	e7d0fe3e-2e5f-40f7-abb9-d96b7e6fa7f3	134	coding
coding	b76a18df-ae2a-47d9-8cdc-d1ede77fccc1	134	coding
coding	3a1d05a8-8ca4-40c7-b35b-907b9b18bc4e	134	coding
coding	68c97204-9d06-449b-9804-e81b97a95198	134	coding
coding	c138facd-be5e-4e73-9a3e-d7d35b78d420	134	coding
coding	19c3cd0b-19ec-4675-9dae-4e4b54e62853	134	coding
coding	3ad5519d-cb1f-49c6-93d0-a7ad89d5158c	134	coding
coding	e1e834af-57fd-4b79-bb48-b09fca8c3586	134	coding
coding	7482cf1c-62ae-4483-bb24-ba5e0091f2f9	134	coding
coding	be6b5f29-11fc-49fc-83cd-dadd16950179	134	coding
coding	2bda1c9a-610b-4d33-bf01-f49dda86d515	134	coding
coding	d14a0df5-03ad-490e-81f5-95e1af4f97ab	134	coding
coding	da8ec6cd-1fba-4287-b7a5-a79f736bfaf4	134	coding
coding	8fdb5d1b-b09e-459b-8d78-51d5dd1e68ce	134	coding
coding	2fb78a95-17dc-4e68-b42a-de88ecbe1d6c	134	coding
coding	4924e9e0-ffed-4d54-b94a-a20e0b911756	134	coding
coding	32236631-14f6-4d48-970d-9d79291c7223	134	coding
coding	96274614-0c1d-4540-8cb9-c38ecf6cb20a	134	coding
coding	2a495bf2-d2f4-401d-a484-cb06b24b0b55	134	coding
coding	955dc9d3-bd0f-4952-908e-d68fc4f78674	134	coding
coding	ae669266-bedc-4a10-a10f-08e5255b61cb	134	coding
coding	be551ce0-ac45-4c05-8331-cca906248e84	135	coding
coding	7c3332da-89a4-4936-b1d9-ce2140ac0fdb	135	coding
coding	d982e63b-2fdc-4ed3-b204-b6d924eb635d	135	coding
coding	672ce57a-b7bc-4dbf-8da6-e5fb658a386d	135	coding
coding	ea4ddcc4-d20a-44df-9ac2-7fcbf90a5131	135	coding
coding	a1146d98-d6af-41cf-a376-04044dc4f765	135	coding
coding	9bb7de44-397b-453c-9ab4-74a427f71572	135	coding
coding	7aba5e6e-5291-4373-ab6e-fbd41ff1cd28	135	coding
coding	ed01b778-1d92-46a4-95c3-700036dbea48	135	coding
coding	331bb828-324b-4594-bbe3-020c30a9a7a2	135	coding
coding	869b5afa-3674-4f07-adad-345235c87d24	135	coding
coding	f5868f22-97ae-49c3-9f8f-afc22cafdc16	135	coding
coding	b673f2db-eb54-438a-bbfa-75c40588e93d	135	coding
coding	73c65319-6bc3-4157-acf0-c76cad3bcd36	135	coding
coding	c9e9e836-fcdc-44bc-8872-a511c37dff06	135	coding
coding	70d4a0fd-f6f3-4c36-ba4a-7762592dd481	135	coding
coding	adcb9741-43ee-4f66-a35b-19956f531aa1	135	coding
coding	75888e2a-e853-44e8-a853-966381615117	135	coding
coding	7510ebdb-8040-484b-8526-163a96cafc44	135	coding
coding	592e303e-fa9d-4943-8768-aaab09516bdd	135	coding
coding	d72e7601-57b7-42b9-8552-099ab8aa0fae	135	coding
coding	a83537d2-5464-43e0-b289-64baff3fee40	135	coding
coding	fa1102b0-e3ca-4a4e-8a11-d6f661d6db31	135	coding
coding	caa93418-f04a-4085-bf0f-a6c6e044dbd0	135	coding
coding	6f5ce095-3e61-49a1-b82f-0770e810b4f6	136	coding
coding	8ab82822-775b-4d9f-9477-04f93e007901	136	coding
coding	a0801e4c-11a2-468c-be53-83b01709f09e	136	coding
coding	84b1ebf2-59cd-4c7b-a90d-b9d00575ad99	136	coding
coding	28cd3d8e-a69e-4fd6-9ba1-857cebe82265	136	coding
coding	efd08181-8eba-4a91-b135-d6f63bafeed9	136	coding
coding	fbf7bb53-5b8a-4743-8c88-d7ed66eb8944	136	coding
coding	842766f4-e08a-4356-a5f1-4888affff8d9	136	coding
coding	ec0b21f9-868e-4eac-bddf-493eb8cc1647	136	coding
coding	08d5e88c-93dd-4ec2-bbee-b196b4fb46f1	136	coding
coding	93605a90-8200-4d4c-9fe8-b0c61c9aab18	136	coding
coding	645098ca-4351-4a10-a453-3c00406003e5	136	coding
coding	24686806-d92d-4253-abf8-316640699b64	136	coding
coding	a2551350-1a9a-4e09-9d5d-0ca1a04feea4	136	coding
coding	f29379a6-8741-41f9-9b56-c598bd263381	136	coding
coding	74153195-6da0-4aff-9e6e-fcec45fcbf6a	136	coding
coding	6ad2e735-30ab-4afe-bf14-8564f6f6f9de	136	coding
coding	5b9c5840-6a42-4698-a10d-47446f02404d	136	coding
coding	7d96ae48-343d-4365-9ee5-bfc162e7b72e	136	coding
coding	52bd708a-b42b-4f09-b60c-9134d1813fd7	136	coding
coding	9d4624ed-05be-4bd2-88ce-ee780e70be7e	136	coding
coding	953ff3be-e67c-4340-851a-53fe6ae6b576	136	coding
coding	e2779225-514c-4e14-b75a-84d6c1349340	136	coding
coding	c158e2ab-8b9a-4d2b-9562-d80a4aa4bb54	136	coding
coding	622d58e1-e860-4b63-a31e-caf9c8c22fff	136	coding
coding	9075457f-2455-4c9e-87db-7bbdf716d201	136	coding
coding	3fbea3c2-f464-476f-9920-195101199e79	136	coding
coding	2eb682f3-5cce-428b-ba09-10008803d913	136	coding
coding	1bc58527-e7cd-4fa3-a486-481757075c0a	136	coding
coding	84ba0435-9197-4f84-bb2e-6f6f03883b07	136	coding
coding	a8e2703f-f98f-48c9-981b-8d1742fe35f9	136	coding
coding	d3a83797-67e2-4ba5-a95c-cccb8d13eb48	136	coding
coding	b0f8e793-0a2c-4847-b5a7-b518ce582ae5	136	coding
coding	5ea2da59-1e71-4186-a750-c3469648b553	136	coding
coding	5f11b2e9-4156-43bb-9fca-ed5707237bae	136	coding
coding	952f1967-1505-41f5-afb5-304f0cda10bb	136	coding
coding	00db6e15-7037-401d-a595-cda2cab303a4	136	coding
coding	b20a81c5-62a9-47cb-8645-f64580a5b6fd	137	coding
coding	793bf586-4193-4c55-b602-b960eca7b4ec	137	coding
coding	a4ead8dd-51a7-4106-a272-2c736214770b	137	coding
coding	77f99213-5dba-45e8-b12b-fa782d5a8ea5	137	coding
coding	92fd67b8-ed2f-4df5-ad87-e406a55b5a22	137	coding
coding	3f422b67-d4b4-40b9-aa8d-fe802e76b9aa	137	coding
coding	0651d2c4-4d6f-4952-83d3-c1b9491fd866	137	coding
coding	efbbb93f-4a80-4dae-a7be-bab19c41e549	137	coding
coding	e7f7ecab-a31a-4337-9a73-ee8616c8e15f	137	coding
coding	276f3ff8-b5b6-46ec-90af-da9296a0c5b1	137	coding
coding	f921c657-617c-4080-b9f4-51d6ccc25d85	137	coding
coding	1693d687-3bc2-4cea-bfb5-ff6a04ecbb17	137	coding
coding	baca7141-7591-431e-b8cf-4c2b794342db	137	coding
coding	d1aa16d8-7719-4b6f-9034-bb89f6137035	137	coding
coding	1fa0120d-313d-4083-8d79-8dbd37b58e4c	137	coding
coding	a48b2fc0-a531-4813-8899-749b197184c5	137	coding
coding	3aaf1ac0-90d9-4d48-a44f-fe131a00f7ad	137	coding
coding	4beecc3a-fb9b-4225-a57b-a44b96e4cf3e	137	coding
coding	18898049-fc9e-42ec-b056-1d7761ef27c7	137	coding
coding	d9be20aa-d6c8-4bdc-a730-fa96f2e169af	137	coding
coding	1635ea54-7526-4222-8691-fcdc15cec6e8	137	coding
coding	059064c6-f3b1-4afb-ab51-1b5cd0e48fd1	137	coding
coding	53970084-3d48-4fb2-99bc-1395bf2b92dd	137	coding
coding	f36905ad-bb5e-4e88-8d28-f70675a83384	137	coding
coding	895976b8-7b8a-4336-91bc-c5beac5d2a29	137	coding
coding	cfceb054-d8c1-482f-8cd2-6739bac81e79	137	coding
coding	ee9aae15-a753-4489-a46e-52eb91a9c2c5	137	coding
coding	2f382048-0545-4fbf-b98d-fa95b233307c	137	coding
coding	6a0d32eb-8c37-48ee-9d2c-029f94de869a	137	coding
coding	61f17b23-d63f-4701-8951-a8f80892ad33	137	coding
coding	0f213761-b74f-43b9-b5f4-6881a9b20dc3	137	coding
coding	acaea27f-6ad0-48f6-b848-003a6dcffda7	137	coding
coding	4f41231e-4680-4cf4-ab78-fc7e284ca45a	137	coding
coding	d1e39b1f-af90-4838-a420-a532b1194ebf	137	coding
coding	88e92042-c4cb-4c2c-88e1-750384119563	137	coding
coding	aa9221d9-723d-45d4-b626-8d5c00e7c68d	137	coding
coding	4765bbdf-c78b-4db0-8541-76d61f1a2715	137	coding
coding	6fa80a12-d55b-4eb0-b4e2-e4c9c185b18b	137	coding
coding	16f40fb6-554a-4d8b-99a9-fe08935075d5	137	coding
coding	bb1b9a86-22d5-404f-be5e-aaa0fb615380	137	coding
coding	8b971a08-88f5-40cc-9967-c485c816fedc	138	coding
coding	2e54908f-a5c5-46a0-8ff5-28e363a708ac	138	coding
coding	4d0a855b-75f2-4f66-adf0-de5a2e7dfcad	138	coding
coding	433b5e84-35c5-491a-9e53-0c2a847a53e8	138	coding
coding	5d38c8ba-34ff-4cc3-b929-92cac7f4686d	138	coding
coding	3e197698-f995-4ed7-aa84-517eeff27ef1	138	coding
coding	846550b6-aa26-48b2-9d46-4e09dfe8afe4	138	coding
coding	3e9b2921-30a0-4d71-acd7-7c3d5c9982b9	138	coding
coding	14056645-af3d-4c4d-9860-eac732c7c441	138	coding
coding	cf859702-6367-4fc4-80e8-116097fa7e87	138	coding
coding	bf3e0cbe-3db2-4994-94d0-8205a20ef97d	138	coding
coding	4970ab3e-3286-4e29-a4fe-ca3df171b07f	138	coding
coding	fa743bd7-3cfb-4b9e-b201-c78614f6d5e3	138	coding
coding	03eafd64-d30f-4389-b2b5-23d446b9f30b	138	coding
coding	6be21acf-30d8-4ae3-b659-77f92251b188	138	coding
coding	8cc01ddc-5433-4c7a-9f11-f4a49ed80356	138	coding
coding	7f42cfa8-9158-4b4f-8410-80bdace7c712	138	coding
coding	deb15433-3bf5-434a-8a42-7999c3642838	138	coding
coding	c3f625b8-8cc6-4770-956b-20bf88904b51	138	coding
coding	865b8e0d-ea91-4283-9761-edda2650be9d	138	coding
coding	694b7444-8ffd-49bd-a9a3-fc0c39c26e6d	138	coding
coding	08ce5cfe-e7b8-4960-af10-c0d76f09a635	138	coding
coding	01e590f3-cb12-4301-8d8d-d33e7fe1cec7	138	coding
coding	d6e38a79-76a9-47f5-9168-0ce909652f4e	138	coding
coding	f1b614e7-f8d2-4bfa-9e2e-9c22a18f64ed	138	coding
coding	1e244ff8-dafa-4544-b317-8ea83d0e88d8	138	coding
coding	553cb908-8a14-4734-8ebe-4f1590821847	138	coding
coding	a40f4f6a-3a88-4813-98fe-e64d76c62faa	138	coding
coding	4b19d892-23d4-4cae-ad11-cbfeb4e31296	138	coding
coding	4add1400-0521-4da2-af56-3e85a9c8513b	138	coding
coding	1980e2b4-5f77-40d7-886a-27415c0e9204	139	coding
coding	c93555a7-ffd9-4710-8ff8-5df2c680b449	139	coding
coding	2f24e731-3dad-4a49-b7f4-41873a44ae49	139	coding
coding	1ffc232b-d4a4-499a-8748-f61e64dea3a8	139	coding
coding	c92f575d-4074-4dd6-a400-8fa854b365cb	139	coding
coding	1ddbbf6a-db49-416a-99d7-1d7f9911b61e	139	coding
coding	66daad83-f06c-43df-bd85-4b1cb36f0bd1	139	coding
coding	50181a9d-182b-44f1-b8e5-75fa907d3b06	139	coding
coding	45158136-9eb2-4f4e-92f5-4edea630aa90	139	coding
coding	1d488b50-8f6b-4ccf-b5c1-35d8bac44ae9	139	coding
coding	64f54f63-40d1-4817-aae4-3b999e0a56d9	139	coding
coding	bfd1596b-3088-431d-a17b-de1e5f828d94	139	coding
coding	cf78c088-130c-4589-a05a-7cb85576a85a	139	coding
coding	0ab97008-763b-4026-a472-0fafa14f7703	139	coding
coding	0444484d-02f0-42dd-9100-62c27ab04279	139	coding
coding	05e0bdac-fbac-4ef6-b971-6ac0f0552fff	139	coding
coding	bf1fe247-405e-433e-b97b-c5d32137e128	139	coding
coding	393396b0-dc32-4b2d-88c1-02416de93df8	139	coding
coding	b69311aa-2ef0-4c96-9f37-421b74b7111c	139	coding
coding	3b57a22a-58de-44a4-b82d-93563499c2b0	139	coding
coding	d63f83b9-065b-4444-b815-ce29af1ee0da	139	coding
coding	e22e1e42-ff7c-4c56-860b-b72d55b35ed5	139	coding
coding	c392a784-723a-49e9-9e75-7e491c5b7cb7	139	coding
coding	77862673-2230-4116-93ae-1d55921413fa	139	coding
coding	f1de813c-705d-4f91-94ef-7656dc476a1e	139	coding
coding	8f715e87-91f2-4ddc-85c6-d8d5c195fcf7	139	coding
coding	1abc4c9b-1d9b-4b25-baa4-ba4d87cd0d88	139	coding
coding	da29f7ed-1abc-4afb-aa91-58d3e7b03bc6	139	coding
coding	dd7b4a35-11b1-4a77-8c35-64d45e278a50	139	coding
coding	773dbbc7-c573-46b8-b17c-0847949450f8	140	coding
coding	327eab6d-9b4d-4179-bab7-3317670521d4	140	coding
coding	dc97bc8b-3e23-4976-b472-c4aa0092fba4	140	coding
coding	ea07e578-f5f2-420a-adcf-8c2eca57cf0a	140	coding
coding	2ecab517-6cff-4ed2-850a-cc94c3465cfc	140	coding
coding	9e0a641c-4e67-47ce-88a7-f5fa5768d241	140	coding
coding	4e714ead-ee43-49cf-881e-a5e71290782d	140	coding
coding	506429f8-4240-45f7-887a-5c491cd28f03	140	coding
coding	2ddfd806-d97c-441b-b8a4-0d4ae258097b	140	coding
coding	32a35334-c3f5-4f87-bcee-0913707d97f1	140	coding
coding	11be3af4-7070-42fd-baa6-66935d4797e6	140	coding
coding	a5f42269-dda7-49f1-98f5-c1140ab1681b	140	coding
coding	05db8ff9-029f-4963-8981-a5af78e6443d	140	coding
coding	920b3116-f6fb-4ad1-a61a-cb36dcb951ff	140	coding
coding	2c277c1a-dbc4-4069-a6f2-b3271a2d0c7c	140	coding
coding	52ba2a23-6355-414c-a8d3-92ce46b8c1bf	140	coding
coding	34a7ec4c-83fa-418f-8275-4c1de8e7960c	140	coding
coding	49cc06bd-794d-4b0c-bedf-964f335a5be6	140	coding
coding	36677d88-aeb3-47c3-b629-ae472b2a79dd	140	coding
coding	ac00aa16-f599-48be-ba9c-20d19255b8d7	140	coding
coding	9d6a7552-d651-45a3-aab6-b01ed5cad7b8	140	coding
coding	1b8beb95-d201-49fb-8fec-0497998de17b	140	coding
coding	7d22d083-c4a9-4f8b-8fdb-fe0b2030cd3d	140	coding
coding	051d3fc0-7f7e-478f-a812-7d2691ad2d30	140	coding
coding	44c70633-bb40-40d1-bbbc-425585a59d42	140	coding
coding	11000f23-0c39-4019-9573-612006c1169e	140	coding
coding	97f542b2-f9b1-45a6-9a8b-9d43b7dc812f	140	coding
coding	d9147529-d40e-43b6-b0c4-dad9329c54ab	140	coding
coding	547911b0-fa1f-4418-bc0b-9d2c67cd76f4	140	coding
coding	da041be1-f00a-433d-b246-6136825a27d1	140	coding
coding	241c2e8e-73b6-4ff4-be84-7b3d3776549e	141	coding
coding	6d4fd587-e4d8-4cbb-863b-86b2028708a2	141	coding
coding	94dc844d-52e9-4b09-a1db-0e47959ce04d	141	coding
coding	dfbd4c20-9b0f-4ca0-acf8-915ea42618a7	141	coding
coding	0b19e462-4c9c-4056-80dd-3569764a2a33	141	coding
coding	8819706f-73fb-4f13-b894-c4bd7a54f306	141	coding
coding	bb377f17-78e9-49b1-82f5-2745e1264c11	141	coding
coding	31a1f2f6-d3bc-4daa-bc55-30c0e5befb04	141	coding
coding	2a7f4162-fd69-40ad-b318-9a2c76c7cd9b	141	coding
coding	99134099-eebe-401b-8f7b-4e2b04f76657	141	coding
coding	2b992d24-935b-4906-a3ee-a45601cef34d	141	coding
coding	8813f800-d93d-4d17-b88c-48bd52e5735c	141	coding
coding	06bd2c6b-bb5e-4647-b03f-11281db5d7dc	141	coding
coding	629bdf55-a934-419a-96e0-ed4075cc757c	141	coding
coding	62571a11-921c-4e57-8e05-74b797719c97	141	coding
coding	5ea13a17-4086-49d9-a727-aa1ec43c6ccb	141	coding
coding	21a7ef54-597b-42c3-9241-dfea2b3b0168	141	coding
coding	709e95f5-473e-48a3-aace-387cb93a6635	141	coding
coding	136a2c6b-d886-4791-b054-346f11171b95	141	coding
coding	6bceb925-3a75-49be-9a63-e54cd366590d	141	coding
coding	c177a767-deea-4bef-8f17-5bbbb61083bf	141	coding
coding	8fede704-0716-4aa5-9963-317c71a26ba1	141	coding
coding	c26aa553-bb06-4191-87f0-7ba29db9d1cf	141	coding
coding	88e934d1-d52d-4ef6-96c6-1996ba778036	141	coding
coding	49b6cb2a-fc3a-486e-a942-b330aaa3233f	141	coding
coding	2f7fc572-51a4-4357-afc8-b438b6a2758e	141	coding
coding	bf849e08-20af-46b9-809d-b2ff72ba7c1e	141	coding
coding	93882a58-8cfd-4a8d-994b-89450cdcfb6f	141	coding
coding	8db6c707-a708-4915-9d8c-77b6222970f2	142	coding
coding	7fb0ee00-64e4-4963-a75a-cd6a39996b33	142	coding
coding	3854d8bb-b3af-4e74-9832-cada216f8817	142	coding
coding	0da14a55-2e5c-4b8b-82c2-476f540b57e3	142	coding
coding	e5634d39-505b-4cc4-b5cf-8784e6307ce9	142	coding
coding	6a55811b-9aeb-4477-94df-3c5c98013bde	142	coding
coding	6d4cec05-554b-4c17-b652-c98ac73f2047	142	coding
coding	0c752d1a-46d0-4666-a00b-238470c0f3df	142	coding
coding	e0910d32-29f6-4307-9a34-554972138762	142	coding
coding	d73ee84c-5aa4-4b5a-9d16-948891d1c323	142	coding
coding	58aeb625-2cd8-4f1a-a92f-31d6ad11c9a0	142	coding
coding	630718f5-7259-4d1f-b612-3c229612b661	142	coding
coding	964afb57-e612-465d-a22b-a245573f2db4	142	coding
coding	afbf7dfe-32b3-4842-9f40-6490b5015e19	142	coding
coding	ea5d8f4f-c451-46ad-a6dd-4cc6329934d7	142	coding
coding	598d08ed-4d7f-45d4-b2f3-982878fab1ec	142	coding
coding	05aae28c-11b0-49ba-896a-c3c76c6ec53d	142	coding
coding	c03223c0-82ab-435e-bf6f-33830ccd6b25	142	coding
coding	03c8475f-e70d-4920-a9a9-03f7b01a49b4	142	coding
coding	a2bc956a-7cab-4cf6-964d-4080853709d1	142	coding
coding	7c13df2c-4089-4066-910c-6f06fa14a850	142	coding
coding	812fcb93-9c76-4da5-939b-2de3473bb891	142	coding
coding	9df48a5d-ee2b-43ad-826f-6778549252fa	142	coding
coding	89ee9239-0c7d-41fb-8409-b496bde0520c	142	coding
coding	a7857b8b-d69d-4840-9757-c7804fab1372	142	coding
coding	901cc5c0-1fc5-4a13-b0a3-4bfe1ea083fb	142	coding
coding	7428c47d-137c-4e3f-85b1-707d24bda381	142	coding
coding	d225fcae-e922-4489-aadf-36bef5979e0e	142	coding
coding	bc408f02-275a-43f0-a7f5-70137db3a4cb	142	coding
coding	e2a1b383-c36c-4f24-a5cf-c367cf25f736	142	coding
coding	e98e04c3-01cf-4586-8e04-01debb25c8aa	142	coding
coding	dc84d899-2a09-4e83-b8da-fce98cb18fea	143	coding
coding	3e61e241-b257-4d58-84b7-37b629f0d8b7	143	coding
coding	27ae36d2-d6ee-4082-b68c-f089505ce032	143	coding
coding	4032ee19-a5da-4635-89a0-85522e051fd1	143	coding
coding	b90b6f02-d934-4457-96b9-67b1c842f8a6	143	coding
coding	1f93a0f7-7975-443f-879d-88dcac2c8008	143	coding
coding	1de410a4-97a6-46c4-adf8-7adbb9415c80	143	coding
coding	d7a7c6d7-ff36-498d-b148-91b67baa2c0b	143	coding
coding	5d1399b9-8bf1-43d5-a34e-09413b20ef8c	143	coding
coding	e955ccbc-7d6c-403d-b052-cc2e2c91c581	143	coding
coding	1a2ca62b-9380-4c31-a278-5c8e8ce9725d	143	coding
coding	16f02388-2519-4ea7-86c5-cc3ff6a9eda5	143	coding
coding	c9f9b1f8-4413-4f3a-b28c-e5ff881905bc	143	coding
coding	55472196-0f5c-4a1c-9eb3-dbab21463b3e	143	coding
coding	da22fa9a-64ba-4256-bc58-ca676a1401c4	143	coding
coding	bd3ea9bf-cf39-4f3e-9709-d147189ab62a	143	coding
coding	0711c51f-b80a-4aa3-a578-675d253ebb4c	143	coding
coding	80f59e40-4809-49b7-a81e-0b569ee9ed14	143	coding
coding	fd13f793-56a4-4032-a686-905a80016a9a	143	coding
coding	5c4b33fa-6a0f-4fe8-b3b5-fa91bb207616	143	coding
coding	c8b48459-6739-4be0-b864-a5d25172dffe	143	coding
coding	21ff2983-a425-420b-ac1f-46f68fde312b	143	coding
coding	16916396-ccee-4b58-bc2a-d95e5ced3d9f	143	coding
coding	faf660d1-4aa4-4f64-a78b-91843677211b	143	coding
coding	def7c817-6339-41cf-b4e7-50a16350ecd8	143	coding
coding	ef453347-4476-456e-a161-22aad4ba8100	143	coding
coding	d09c9546-e0af-4dcb-8685-91a989fa70ae	143	coding
coding	6cec011d-5802-434f-91cc-ddd8c19ee2fe	143	coding
coding	9360c8a8-e2b1-47e0-ae44-5671138950d5	144	coding
coding	78e8c056-67a8-4b0e-bec3-e33946f57da7	144	coding
coding	d1edcaaf-821a-44a9-b434-b28b2986bebe	144	coding
coding	c1199512-bd91-4102-868b-ec1b973c01a4	144	coding
coding	087d426f-7f4f-4213-8058-f864c1edbac0	144	coding
coding	94e17eb2-abb5-4fe1-aead-4eea70282091	144	coding
coding	ec76018e-6c95-4fe0-a3bb-bb01d356ca22	144	coding
coding	609a865e-97a0-48b1-9ceb-a2b4eff06bca	144	coding
coding	2fb51139-8cd0-44e0-8456-bc29f12c9508	144	coding
coding	35d26f65-05f5-4d09-9bf9-73593ef71a36	144	coding
coding	0dfc4651-c47c-4c27-980a-b5a0e567efa3	144	coding
coding	53b19c38-7886-48b6-9e9f-171de143c58d	144	coding
coding	7f57a30c-0b7a-4eb1-86e8-3fd66c1c08a0	144	coding
coding	1265c1f5-513a-4f4b-b128-483fb1f7b2ee	144	coding
coding	a6aec3d4-cb09-40b3-aff3-f3f380d92c9c	144	coding
coding	eb71044b-0e80-4723-90bd-7dbab382dbe6	144	coding
coding	9d6f082f-0274-466a-99ae-d25a716c096a	144	coding
coding	bc59af52-15d0-4827-a2be-8271784e8a62	144	coding
coding	b1a9f4bc-fdb3-4fd1-999c-5ce893334b27	144	coding
coding	9638fe88-783e-4437-a986-ef83a8e1a1b0	144	coding
coding	4e700b18-70b7-4c41-a3e3-48b61ff21377	144	coding
coding	ee065317-4826-4978-9864-e43669f445f2	144	coding
coding	714b8048-7e8d-48e1-bde2-dbffbf859fee	144	coding
coding	3d41dd09-c22a-453c-97f9-b2e32fca6844	144	coding
coding	4e30aeb2-6bdf-409d-95b4-8ac13d40ebbb	144	coding
coding	4d1ff91d-6b3f-4e1a-abf8-76ec44a4a78e	144	coding
coding	cb41c8c9-41ba-4c58-a7b3-10adcd1aeb50	144	coding
coding	c982c57c-9f81-4f75-9fea-a3fd5946754b	144	coding
coding	a6244814-2a6e-4269-af77-aee0c07ce9a6	144	coding
coding	e1cf3ce2-9c32-4667-98e9-14910c07e9bc	144	coding
coding	3ef16016-bd2a-4da2-ba8d-8335ec05e938	144	coding
coding	64ae2624-76aa-414d-a108-e0a1ac5410cc	144	coding
coding	5bd77220-728f-4855-8950-8a64d60d1b44	144	coding
coding	4ea3b3a7-9607-4658-ac5e-1e186a36ca69	144	coding
coding	9f0498d2-0a3f-4009-b8f5-8549273bddd6	144	coding
coding	eb59f0d5-34c5-4c4a-a68a-f86257bac544	144	coding
coding	397963ac-3a41-4c3a-9744-c4b3069cdb69	144	coding
coding	6bc53fab-e73e-4e31-8cc4-d9bb08671a74	144	coding
coding	986b0353-252f-4a23-a497-55bfde989170	144	coding
coding	f862e7e1-3634-42d8-ada4-fe3ca6f5d04f	144	coding
coding	1fce795d-dd69-412e-a277-04351aa1d971	144	coding
coding	067fe335-d90d-45f1-a9bb-e11914baaa8d	145	coding
coding	5ddc5c6f-6853-4e86-9877-288cdb909bf1	145	coding
coding	c65f94e6-db2e-4a9f-89ff-f76e2b4f3778	145	coding
coding	4385d982-190c-4475-af55-2ccc4614c332	145	coding
coding	2e8afacb-e9e9-4465-8737-f49311c29944	145	coding
coding	ce7f7765-c7e9-4ee3-a797-8fe3cfdff9e1	145	coding
coding	f66296b1-d809-4636-8b7f-d7a0081d2caa	145	coding
coding	2de27481-44ca-4c9a-a6f1-0ce8971cf836	145	coding
coding	d39c359f-68dc-4c88-ad94-60491f0f62e9	145	coding
coding	04fd02ed-a82b-408c-8bc6-44ac30393c7d	145	coding
coding	c641ba64-1936-4019-99ec-dc1a82673bc7	145	coding
coding	0f7f6d32-43a4-4450-aa69-85cacfa349f0	145	coding
coding	61e3243d-fac5-4d81-8346-bd92115f0fcd	145	coding
coding	6440ba90-c697-4c7f-8baa-4bc496481fdb	145	coding
coding	0d5878d1-8a75-43b6-8239-6b2667b43549	145	coding
coding	76d8ba68-0089-4a04-addf-5713bfe04b53	145	coding
coding	10ef9527-d28f-4d7d-a0d8-33c820d7a652	145	coding
coding	27e783fc-1e04-4682-80eb-ff1e7a3949a2	145	coding
coding	4ba6d1ec-7fe2-4f5e-b646-d8037c003bbd	145	coding
coding	ad3253f7-6832-4f3d-a283-9fbab5d99b04	145	coding
coding	ff3f6431-08c8-4aa3-9091-6e2ab3a0860c	145	coding
coding	82e0365a-c704-4607-94bd-75165458254c	145	coding
coding	36b60d81-62b7-42c8-b83a-545db78964d9	145	coding
coding	477998d8-f248-4079-ad90-5109892f38ea	145	coding
coding	cc924f81-866c-4d8b-8609-99d743cd77b3	145	coding
coding	cae19742-fa28-431c-a6cb-2f38a690ec9b	145	coding
coding	df444181-8046-44c4-9127-cdcb0f856874	145	coding
coding	5a6c798e-14d9-470b-9c23-a2deecf82aaf	145	coding
coding	a7e3700f-63b1-42ac-80b7-8d446c99b354	145	coding
coding	9003f000-e5a6-481e-aa8c-6db519560730	145	coding
coding	5705569b-8efc-4d55-9ddc-6adba8e13757	145	coding
coding	cf9c47db-116c-412d-9c49-10152ee83d13	145	coding
coding	78962283-6639-43d0-879d-80fc696c4529	145	coding
coding	76622af9-bee4-466a-a2e5-e120eecfe5d6	145	coding
coding	6b429c20-d794-4def-bf1d-052811f168c3	145	coding
coding	a802c311-ca86-4378-91ce-2b6be0c35967	145	coding
coding	f5358e92-b425-4647-9687-8bfd468357b0	145	coding
coding	acc2df13-03fd-4d54-b40a-30a97b3e669c	145	coding
coding	8f866c8b-ac5a-4a72-9606-9078eaf2f8a5	145	coding
coding	0daf6c66-7846-4b3c-9ac2-9fe0ba034449	145	coding
coding	8af62668-f116-4fb3-af20-60127a576446	145	coding
coding	8f591724-f0be-4a83-99d9-f3970a1fc55e	145	coding
coding	f234d8b0-0425-4a46-8d44-897bb7553d97	145	coding
coding	ed15236e-b569-4914-9c27-91947798bfe2	145	coding
coding	92f4b745-eead-4555-a596-613626367ba5	146	coding
coding	7409dec6-4a7b-4510-9aeb-5eb7c0b59b2d	146	coding
coding	c17ca098-701e-400a-8573-2819f473006f	146	coding
coding	e8f167c4-12dd-42fa-afab-748c7677b659	146	coding
coding	668cc2a5-8542-4296-b486-dabe1d5eaa64	146	coding
coding	59187d51-7cf7-486b-8818-1c4a660414c9	146	coding
coding	2b4697cb-0567-4456-9f29-b10eedf47193	146	coding
coding	96cdc92d-c913-4bda-80f1-371cf87cf0f7	146	coding
coding	45128570-ea90-491c-a841-1f614000e3be	146	coding
coding	adb77cb1-afa9-48d4-be21-97056f95c888	146	coding
coding	13ca81d0-3424-4f4d-8ffd-4ebd8693d869	146	coding
coding	f7f81e97-bdd5-4d67-82ff-ff7a204a0b51	146	coding
coding	2ce9b5c6-e037-4ef0-a231-bb09c45ce215	146	coding
coding	e6b241ad-8e98-4043-be84-4205e245e1d8	146	coding
coding	db879749-aa20-4df2-884c-23f0486fe87a	146	coding
coding	e364c351-eccd-4cde-8583-5bdc0388cf33	146	coding
coding	f2d45c2f-42bf-4c1f-aa9c-d2d6cdd59149	146	coding
coding	04243124-2f58-49a2-ac2a-a7785fccb16b	146	coding
coding	bcb8a95e-a996-449a-93a6-4085a5fbe40b	146	coding
coding	ad1438ab-5d7e-4b6b-b277-c544d9dedb1b	146	coding
coding	b1cc4854-0d77-40b7-9845-4a5ae7571dfa	146	coding
coding	9e42e371-7bba-4399-925e-0f55f3d969bc	146	coding
coding	71444dce-2c57-4a58-8ade-3f17e721c8af	146	coding
coding	610534e2-4fb6-481a-93b7-ea53902ab48d	146	coding
coding	9a70b915-4c7a-4984-9683-16ba7665720a	146	coding
coding	7eec026c-23ea-4edd-88a6-dc84b44c6136	146	coding
coding	6913df68-40c8-41c9-bce4-ec356904528f	146	coding
coding	51f2f141-0c4e-4ca9-8bb2-b1de51260675	146	coding
coding	6b5a1145-a0fc-4ee5-afdf-5902bbd9ced1	146	coding
coding	cc7bb1d8-19dc-4d38-807f-2f84c1bd6c1b	146	coding
coding	2563c5a4-9047-4ace-b81e-c5a499a921cc	146	coding
coding	85d088b6-1759-419f-a090-0c48336b3512	146	coding
coding	cae744f9-9b84-4274-995f-e36bf255727f	146	coding
coding	75586151-e031-41f9-b3ab-ff30e02c2505	146	coding
coding	f57cd0c5-0113-4898-959e-a6fe7dc079a9	146	coding
coding	1d65483c-91c6-47a5-9067-526e122dc215	147	coding
coding	0661c3a8-ec2c-4e5a-a44f-e8d2c7fcc515	147	coding
coding	7d408098-03dc-41fd-9cbc-b140c45c7fd6	147	coding
coding	186f19b2-a6b6-4ef1-a5e5-e43ed480b88d	147	coding
coding	744fe46a-f84e-4feb-bc58-d939565cecec	147	coding
coding	2daede64-362e-4a7d-979d-ba2296d89079	147	coding
coding	c451b2c6-ff52-4702-b997-d339a5b6d785	147	coding
coding	97fb8783-f46d-47a9-8140-cc9a92f9727b	147	coding
coding	bc3fc4a3-1c55-4fce-a309-a88025cc030c	147	coding
coding	c2691ce7-9ac2-4450-b998-2e450716fb01	147	coding
coding	3ce518b3-5b8d-4e8a-b228-325bb7163df2	147	coding
coding	df734afd-ccce-49ac-81b0-4af104951954	147	coding
coding	08c1d53e-446e-40f7-a2df-37a83d257eeb	147	coding
coding	9a42cade-8e67-4a43-a32b-945c3eb5f366	147	coding
coding	67440021-fa9c-4ac1-addc-8fced75b7464	147	coding
coding	da46e6f1-833d-468c-9f21-7990eeed10e9	147	coding
coding	0bcb928d-4273-46d6-9198-247e67c9a3d1	147	coding
coding	5af20059-7fc8-4171-8144-5cb5d08af06c	147	coding
coding	1eaac94c-4312-4c0b-932e-3afae61053e2	147	coding
coding	1dc9db1b-3660-42ea-b64b-1469b504c149	147	coding
coding	4e6b1e61-3f42-438f-99f0-36b951bfb530	147	coding
coding	1f4255a3-7dcd-44ef-b418-a835585dcd02	147	coding
coding	dc690766-6b8d-497a-8366-bb7b7c63ef83	147	coding
coding	f28c4203-5df3-41ad-a768-51d34ca8a2e7	147	coding
coding	eff93951-04ed-4027-a69e-598a43da7573	147	coding
coding	6448c3fe-f328-4150-800d-fd4430697064	147	coding
coding	166a275a-4751-4c97-9e4c-b563c9ccc06e	147	coding
coding	cdcba32d-5d4b-4c55-8cd1-11cc010cc729	147	coding
coding	4f0cd349-2fd9-4eb4-a49f-cfbcf7411514	147	coding
coding	9b422e7e-a928-443f-bfc8-1a0882c015ec	148	coding
coding	2433c4b3-7eb4-4497-9948-62c818b91a4b	148	coding
coding	6f9a6ed4-7af3-4d20-a553-98aeb07dc0a7	148	coding
coding	1e81df94-2ca0-4194-afd3-cb10cd22114b	148	coding
coding	97d2cc26-def2-4209-bb91-00c30d7fed83	148	coding
coding	fcfc8228-ea8a-4d94-b68c-dfddf69a637c	148	coding
coding	6c17d377-0856-479a-9880-840a6bf1a4bd	148	coding
coding	fab7093a-1434-4956-9de1-5b6402aa6254	148	coding
coding	0dfa3469-c3fe-4b5e-b969-4543f1a81d75	148	coding
coding	b3a1202d-4b8e-4f85-96c4-857e7ff58383	148	coding
coding	ae798ad5-e1e9-4e03-8471-cf1aa8ece3b4	148	coding
coding	a3d01bee-d134-4847-873e-e3027050b6ad	148	coding
coding	6f68c535-a6c2-4ebf-a5b6-d68a5953b228	148	coding
coding	a6799957-5c57-4f23-b7ad-a90ea615666a	148	coding
coding	be336a95-6812-4450-badf-3f90f4d6ced6	148	coding
coding	7c72d7ab-a3b5-49ed-b118-f8e468323fe0	148	coding
coding	de82c831-c234-47f8-9ad2-bb13c63377b4	148	coding
coding	e7cd5124-876f-472f-9324-fb5df14455a0	148	coding
coding	9dc4451d-7359-4655-964c-cd8ca43ba753	148	coding
coding	9e5ddb33-e6e8-4274-ac0a-65cf9799d413	148	coding
coding	8b241255-f264-4d9c-922e-356d01cc74bb	148	coding
coding	95a86ad2-9861-434c-8c7b-29dd27d0e844	148	coding
coding	36284812-ee52-43f6-8b32-c97bac905923	148	coding
coding	36330ee0-3caf-49e4-bf29-369c96e3be57	148	coding
coding	20062f18-3462-479e-bd8b-8531344c75d1	148	coding
coding	ab2de5c5-775e-406b-b284-2cf8b4f8fb0d	148	coding
coding	f8a1af05-1fd5-4156-afb6-6dc9b234e460	148	coding
coding	2d8e181c-855e-42b1-b4ba-33fc6e6d8756	148	coding
coding	c4cd452a-f0af-4217-9d7c-4c0aacec072f	148	coding
coding	8a748422-439b-4d55-b31e-62086406e071	148	coding
coding	cab281d8-9942-40dd-8bcb-3cfe022d4577	148	coding
coding	35ac951f-91f2-4851-a072-e87762371263	148	coding
coding	214238aa-fcbe-42a7-ac60-9c3a37725d37	148	coding
coding	c883497e-f776-40f7-b827-762004fdad31	148	coding
coding	70313bf6-0018-4752-99e5-095d61aab78e	148	coding
coding	efdf1769-a14a-4c76-bb1b-9621309e6468	149	coding
coding	0beb505d-5fb5-4741-8909-5bd4e2050239	149	coding
coding	c0575f60-49e4-45f0-8d77-b407947804a6	149	coding
coding	cecfc325-4459-4b8f-815c-662f57ae7a5c	149	coding
coding	d3d04b10-075b-477c-873b-f9739c2b3842	149	coding
coding	ec4d8888-e5c6-4c3e-83d5-e37b59e5eb1a	149	coding
coding	154bdb1f-802a-4c79-9bcf-09d97728ce3b	149	coding
coding	6a455fc4-df97-4a42-b20d-1f21ad3a95e7	149	coding
coding	37e5521d-2392-47ef-aa53-772535841a6b	149	coding
coding	9dea180c-a8cb-42e5-8506-9f42312a502d	149	coding
coding	5e233e84-15bd-48bd-98e7-063193e4e5a7	149	coding
coding	449236fc-fcfc-4199-8dad-6557ea6c1e46	149	coding
coding	6b1e2bc3-aca9-43c8-8043-1c8bdf5703ad	149	coding
coding	a501ae36-3a03-4b3c-bafd-88e8a09f6abb	149	coding
coding	de959940-b683-416a-9aac-18df1275064b	149	coding
coding	f401240c-bf42-4f1d-b38d-76fc0e82cd00	149	coding
coding	8d362b20-8e55-4a29-9053-832aeb78b361	149	coding
coding	2313db5d-316f-4500-b36a-40739faccf97	149	coding
coding	d696fa19-467c-468e-a2f2-22524233600f	149	coding
coding	6d1f74b4-1550-4c9d-9b91-bd7b85773bde	149	coding
coding	4838c70e-c1a9-4454-b8cc-88b429ed54ed	149	coding
coding	abcee9a8-3e88-4ca6-913b-385ab3c321b1	149	coding
coding	e3edd825-38c2-4db4-a9f4-68f3afc6ae64	149	coding
coding	f21015fc-8f79-4c53-b36b-aef5d58e30a4	149	coding
coding	8153304f-0b9e-48b5-8d50-6f7be3fe1373	149	coding
coding	83c25cdc-4c03-4384-91bc-1042745b595c	149	coding
coding	d800dab7-7c29-4efc-88cd-f5fc5c3b3954	149	coding
coding	412cd1d8-cd59-44a2-b7b1-07fc335eeacd	149	coding
coding	c515a99a-7621-4253-ac4b-72e37c2a7e6d	149	coding
coding	10e16e61-6248-46bb-a0b7-7a8b98be7785	149	coding
coding	b46930f8-867e-4f0b-bfca-e68b0d3e1e04	149	coding
coding	5a8df615-7132-4bc1-8073-19cad09160fb	149	coding
coding	d45ee251-da11-49a9-adea-7b2190d0a9a1	149	coding
coding	85076c3a-f698-4f93-98f1-1c090980ef8d	149	coding
coding	3da91837-3d15-448c-bbe5-0394e2a31fd5	149	coding
coding	c2e7b2de-8ea1-4ffc-9f22-d831da3c23f4	149	coding
coding	d11ec6c5-ceb6-43cd-8725-3e46ed7b9c9a	150	coding
coding	dfd0c375-6b37-4dc8-ba13-d69bec28bf4f	150	coding
coding	cc81937c-aef9-4ad9-80cf-f50879a1cb70	150	coding
coding	3080b060-a3ba-4a85-8586-1edbf6fb7e0a	150	coding
coding	017b01d8-143f-4b8a-910a-52e0ee8d8005	150	coding
coding	70fc42e9-5d3e-4c08-a231-3dff5344f4cd	150	coding
coding	446648d7-20f8-45c3-bffc-98ef00768282	150	coding
coding	2c4cde70-46ac-4f4c-96ba-b97e7701b1dd	150	coding
coding	240be099-2ea6-4e82-b030-d9ac06a1186d	150	coding
coding	0e46b466-baa0-42da-8951-167095bb8b63	150	coding
coding	3add04ef-037f-462f-b03d-07805c2ba68c	150	coding
coding	99b86a3c-64c3-45d2-8331-c9db09a0c59d	150	coding
coding	88becc24-6c4c-434b-bb22-de07c4387efb	150	coding
coding	22a52576-ccd6-4156-8a33-4eef4773e193	150	coding
coding	76ab1b5a-9049-4543-aa08-c16f43901853	150	coding
coding	b1be2929-b84d-4078-aa64-a9fd44c1cc64	150	coding
coding	75d4915b-a30a-44e5-9bdc-6e44e99cef2e	150	coding
coding	637df6b8-6660-400b-a3eb-d59993d801e6	150	coding
coding	052ae26f-08d8-4f7e-9ffc-2f02c5541540	150	coding
coding	af752dd1-cf8a-4717-8911-51efb4480c75	150	coding
coding	99f972c7-9437-4aa8-8773-9adaa8b04033	150	coding
coding	42a15d43-d091-40f5-b6fa-4e21d0b86c6b	150	coding
coding	3e0932fa-ad1d-471b-9cfa-6a77d82222e2	150	coding
coding	5f6d1fb9-ec27-44b4-b193-cfb3f8c2191e	150	coding
coding	da4a8afa-dc91-4fe7-8535-39bea988b6bb	150	coding
coding	b7d1e753-30b0-4f39-ba3c-a9b7b8cb16bf	150	coding
coding	bc3b1235-7f9c-4065-a6c3-ad9655d4ca4d	150	coding
coding	40f00344-f6e8-4487-aa9a-b799342d1520	150	coding
coding	02fcc096-0c3a-45fc-aaba-44512795e578	150	coding
coding	84d07127-38e2-48dc-9cef-344c436a18eb	150	coding
coding	f145ff19-1b64-41e6-b168-7fd82d41495f	150	coding
coding	c3820a1f-af30-4ef9-98e5-8ffca6aea436	150	coding
coding	69e98809-fef5-45e8-83d8-b9c3497b5e94	150	coding
coding	d6e34935-eaec-421f-9628-f28ee8ec7517	150	coding
coding	337b7356-98bf-4346-930d-f4c9200f0b69	150	coding
coding	56650e28-55c3-4e5f-9550-7acea40d9d87	150	coding
coding	352daec8-72c1-4aa7-b324-6c468296126d	150	coding
coding	ee4d1e7e-0647-4270-a0e9-8139d1782dab	150	coding
coding	a2692910-7e21-4ebb-bb38-ae85a2b1c85e	150	coding
coding	355b671e-2f91-496d-949a-d1826c9610d1	150	coding
coding	cc8cdf65-1976-4743-9629-06ffa27fbe71	150	coding
coding	d53b9435-38c7-4f1b-b212-3423e145b9ff	150	coding
coding	010fa27a-4a4f-43fb-9574-c14e8873565b	150	coding
coding	d9b551af-a7d5-453b-b44a-dd41eff66099	151	coding
coding	a839b173-f2d9-4bdb-b7ae-e20d8fcd84e4	151	coding
coding	4639fbc7-c657-47f3-a332-8cb16321a818	151	coding
coding	f7f0757c-0008-453c-a14b-5b857385a8f1	151	coding
coding	22559086-db11-4f72-88c7-d6a4bac85cbe	151	coding
coding	20ce8b33-dba3-478b-9a6a-6027b3dd20a9	151	coding
coding	a3b9ee2c-e73b-4d07-95b0-4a1f1893d08e	151	coding
coding	9901652f-b0b2-4fb0-9470-2d6c8b0a294d	151	coding
coding	fed3c277-afc5-4bf0-b931-9748dcea5284	151	coding
coding	05e28223-cc3e-4f1f-8252-190a2fb6b4d4	151	coding
coding	b5cbfc09-c625-4ae9-a402-eb91b7416047	151	coding
coding	535fffde-0ef5-44cc-b532-b483437ac2b5	151	coding
coding	d3c2bf01-8988-4b96-9026-5c8379a38e31	151	coding
coding	510c211e-b2fd-4a2b-8ff1-39c232df66eb	151	coding
coding	d2360cc0-6523-4b41-9edc-2c45c32c32ae	151	coding
coding	fc1d4511-fb25-4993-9118-a0137bff330c	151	coding
coding	453d500b-e249-4d87-969f-822e214443d9	151	coding
coding	600c87ae-a33e-4909-a256-7151144e6865	151	coding
coding	ba85ecaa-ac5d-40ad-bc10-99b7b2727ade	151	coding
coding	7fbf548b-a3dd-4cd4-9538-6ed84a8389d0	151	coding
coding	5d07bd3a-5802-46fd-9091-34e3aed4002a	151	coding
coding	f9b3210e-b54d-4aaf-b0ad-0c063df8a8e9	151	coding
coding	68f0c9ab-46b3-4ef0-8383-478923ab0a92	151	coding
coding	4dc43a14-16ca-4cb0-93f2-bce7535dfa0f	151	coding
coding	d8bdd1c5-d90d-4487-ab68-c66b8fd4ed3b	151	coding
coding	3551e4f6-a06a-4715-897f-72b6629af61a	151	coding
coding	216ab120-d624-46da-90c5-d17ef9b6bbd6	151	coding
coding	9f0873d8-19c9-4224-b9c4-3bee3393c832	151	coding
coding	dc7453e0-93ba-4560-aae5-257eb9150aca	151	coding
coding	36965628-ef99-4ca8-893e-a4e612c5c414	151	coding
coding	a872d513-7eb2-485c-80fb-667d247113d5	151	coding
coding	54776bc5-5558-477a-af11-e898f32ff9b3	151	coding
coding	f0f7fc9d-614b-45b8-a446-8d3da63799bf	151	coding
coding	2bfd03cc-66df-4502-a2e6-2e5e5e79afa0	152	coding
coding	d790476b-05c1-4679-b0ec-dc7b7f52f7cc	152	coding
coding	7c80e445-f28a-4e2c-9fdf-c7c1ac40d39e	152	coding
coding	ff7c5475-f72c-4533-a1fe-3323ca7ae77c	152	coding
coding	dfd62545-d5d1-4c8b-a73b-7cf2d04652fe	152	coding
coding	24e6bfc2-f742-4ed3-97f4-f9e6440fd123	152	coding
coding	6980de23-67fe-42ff-9388-bf59ed8f6240	152	coding
coding	25219e02-8579-4583-a1d1-e1a273699ceb	152	coding
coding	fc391cab-b9ab-4778-848a-142389c3c17d	152	coding
coding	09515e93-176f-4224-81bc-e646f9182d87	152	coding
coding	2ccb5694-507c-45db-9ee7-cfa1675f57e3	152	coding
coding	c2a77933-8eb7-448c-9d67-b677bd471e18	152	coding
coding	f389fe4c-54cd-466f-820c-6ae57b5936e7	152	coding
coding	f9868f2e-0f12-4820-b8b6-9c484cf34e05	152	coding
coding	e761dc23-de69-487e-a5cb-c2afbc5c779d	152	coding
coding	dc3c843e-c5d4-4dca-a348-bc818973c803	152	coding
coding	6d272b10-c32c-405b-a132-154cfce6c652	152	coding
coding	7be9b70e-91b0-425c-a9bf-d8894ef84128	152	coding
coding	e73ee644-c0c9-4016-b794-c68c938e5678	152	coding
coding	726230ae-3123-472e-b608-ed1af3619d8d	152	coding
coding	47aa92bd-0614-4264-beb6-8c37d9fb800c	152	coding
coding	287175e2-49ef-4bd4-9181-2428481cd6e7	152	coding
coding	68834fdd-e585-4923-a146-5f7aee23af72	152	coding
coding	406d31a6-1eca-4121-94ad-69a18d4e22b1	152	coding
coding	300a5e57-947a-4af2-8ce4-7b89f3638b19	152	coding
coding	8dbab84d-2f40-41e7-983c-add3afeae338	152	coding
coding	5d9ad11c-7aff-42e3-b035-e4b8f0987c16	152	coding
coding	6c1eee3e-6fc1-4831-94d2-af796b4f77c9	152	coding
coding	a1d48413-750b-438d-8503-82202fd9a7b1	152	coding
coding	d3cb12e9-906e-4fe5-84a2-356b1ba9c525	152	coding
coding	640e20d7-b7ef-4804-a6e4-e557000aebb1	152	coding
coding	1dba5332-3053-4c4a-9ca5-cc4650cc63ed	152	coding
coding	c68028ea-a11e-4bc7-b7e1-f87a4b142e50	152	coding
coding	ff39dcf9-0485-4a5a-837f-0075b877ff7d	152	coding
coding	0ff025de-85cd-4389-9d96-6a48864f9693	152	coding
coding	2a5f3dea-45f6-4972-b6a6-3bf20b4d61aa	152	coding
coding	fdaabdb4-3a79-443e-88e8-987d35cf883a	152	coding
coding	d5304a66-1a30-47ae-bdb7-53bd84d03d24	152	coding
coding	ee8ee52c-3a2c-4a25-bd2a-61dfb12698f9	152	coding
coding	d03c04f3-ea7c-444c-adf5-20097df67c8a	152	coding
coding	cbd81fdb-5823-4572-93c6-73ec3462b82b	152	coding
coding	40376fd4-40a6-45ed-8041-b3699d0975c3	152	coding
coding	912daa29-d4f1-440b-9f85-4cc3f70454b1	152	coding
coding	3422813c-8383-4226-84b3-5379bbb6ad70	152	coding
coding	724c0314-2fa4-4c00-8a40-da7c724242c1	153	coding
coding	1a72c298-98e7-469a-8cec-cdb380d2ba5e	153	coding
coding	be57e16b-471a-432f-a7c5-caaf59a8f400	153	coding
coding	a3967a40-89ae-4e87-b137-366ad3782cc9	153	coding
coding	90f34f71-17b1-4d39-888d-b17625b71738	153	coding
coding	0dc881a0-df44-4e75-9073-2860083d0a04	153	coding
coding	6e99a349-a7a4-4bf8-9ecd-ec1c372024e8	153	coding
coding	58d208e1-de70-4c99-b802-7ec6cd74b0a0	153	coding
coding	7c1f8851-5ee0-4e3c-a9ac-f7510ca2947d	153	coding
coding	8b3ba955-57e8-4dd5-a989-6977ddb8243f	153	coding
coding	ecfe9caf-c616-439b-b0f6-336f0dbc87e2	153	coding
coding	fffad269-4bcb-4d53-ab7a-e73ad8ff2acc	153	coding
coding	90c6467c-1eb2-4cda-9ecd-70169f03e5c8	153	coding
coding	4af6a260-18b4-4bac-a3b0-ccdf2a4c287e	153	coding
coding	06201f60-7196-41b4-a056-45c0370f8c0e	153	coding
coding	f0519de2-de6b-4817-beed-fdb716294306	153	coding
coding	e503ecd6-6657-4d48-850e-b80fb4bcb6c0	153	coding
coding	409ff173-685c-4a1b-853e-606fbae864ed	153	coding
coding	13e5554c-af1c-48ba-bf83-a3ceb628500f	153	coding
coding	f27d6d9d-6906-406a-a40f-3c586fa26527	153	coding
coding	57e23b8f-7837-40b5-aa9f-686d875e6c33	153	coding
coding	d9226f9f-2682-4e89-89a4-57f841545366	153	coding
coding	b9799dbc-ba31-4070-9cd2-d9d1b03a1c7d	153	coding
coding	27b3054e-5141-43eb-9c7a-eefec88baad7	153	coding
coding	62ad309d-4844-43cb-a88a-bb8639492a3b	153	coding
coding	dd4e2604-b029-4aa5-91c9-49e24ed5223d	153	coding
coding	e46646e5-cecf-4087-a22c-55f6ca2d93c8	153	coding
coding	a707b7c0-df2f-4bbd-98fa-bf966889fa14	153	coding
coding	11d04238-f825-4640-b932-0551594415fc	153	coding
coding	a4a67bdb-18d0-41d5-903c-94466ea4e7f4	153	coding
coding	a1d719a7-9534-4dce-bf50-f37c8925c86d	153	coding
coding	240df407-1109-4794-bcc3-fd5b1e66820f	153	coding
coding	1202fa91-ce18-4452-a6ba-0dedbc1d6e2d	153	coding
coding	ca4dbb71-7116-4810-ae20-3692137ccd01	153	coding
coding	fe5496fd-bbaa-4ab6-85d3-c0903b63ab1c	153	coding
coding	18b3bb5a-51bd-4081-8385-9714f3b4441d	153	coding
coding	2c19facd-e500-49f4-b5d1-144042813136	153	coding
coding	93a30c2a-b7b9-4f8a-b5da-4e06d94de333	153	coding
coding	388bd4cf-b56e-40a7-81be-50c93246ccc5	153	coding
coding	a8b1f28a-1b11-4b02-a414-407af7c6492c	154	coding
coding	a0ed7ec8-e902-462c-a9eb-63e0dc97ee92	154	coding
coding	fa6fed67-2416-4091-8989-bb9347d7c215	154	coding
coding	4184d9a4-8605-4ddf-9897-c8051288babb	154	coding
coding	ba2b4bda-e534-4fb7-b08f-87f3f8aa9f2a	154	coding
coding	871a2ec5-6d38-4ad9-a2e2-330e6cbe1f82	154	coding
coding	4dbe5d8f-d885-4f5d-866b-d0dbc489f6a9	154	coding
coding	276a72e1-cd0e-4e39-a97e-c710346954b3	154	coding
coding	960f8809-dc29-4623-9915-c5a8e475cd4d	154	coding
coding	65b43c9e-feab-4b45-ae3a-e4d7c8abbb3b	154	coding
coding	d3457ffa-36cb-4e30-9524-96251cc9a19f	154	coding
coding	e2840f0f-ac6b-49be-9495-5257dede60d7	154	coding
coding	dc5ae1db-4f73-4e79-b7f6-a9a41bbd993e	154	coding
coding	3d19273d-c8af-43a0-b93b-e51c48c10efc	154	coding
coding	e3d198dd-edec-4aab-becc-bfa967fae8f5	154	coding
coding	9aa355e9-517b-4cd5-921f-ee8f9fa380b4	154	coding
coding	03d5d4b2-db67-425f-ba2e-2cdfa5752278	154	coding
coding	f217541a-1d8c-4831-a3f6-7be682dc3082	154	coding
coding	f2c7597c-37f3-46b0-a44a-92730b6fa89c	154	coding
coding	f8b35efc-29b8-4f3d-8878-fb4ed4310eed	154	coding
coding	49cd3983-cb6d-48c8-be00-8a03bf370f81	154	coding
coding	4cc523cb-1356-4242-a672-2cae44b8eb22	154	coding
coding	498c9678-5873-463e-b667-cd2dd555a690	154	coding
coding	4cfa25e3-3bdb-4547-bfaf-aa7d4395fec5	154	coding
coding	33c8492d-b495-4864-800f-ca16cd69592c	154	coding
coding	085e2fc1-7c1f-48c7-ac67-bcf8c575a3b1	154	coding
coding	8997a90c-e64b-485e-bb75-2125ac7694b8	154	coding
coding	fefca52b-ab17-4971-a8b9-09073ad4405c	154	coding
coding	9f974980-d2a8-4cff-8628-62675b0df54c	154	coding
coding	f0cca176-3cbe-4f73-ae9b-d867d0f3af28	154	coding
coding	7e7e5846-7843-4576-8eef-6c2db5187429	154	coding
coding	8f112771-4e29-4d14-adad-741e1e5ff55d	154	coding
coding	38477933-0856-48a1-b652-9a066111256d	154	coding
coding	f7918b1e-78af-454d-8f4f-0e349ed8d7e8	154	coding
coding	e13b8aba-ae14-4b16-a09a-28077d015b79	154	coding
coding	4939493a-6dea-47f6-a5ae-a0e09599fed9	154	coding
coding	1faad6fb-3468-4e2c-8f40-0eec384c52cf	154	coding
coding	683524ab-c635-40d4-a38d-b16736dc7ef7	154	coding
coding	9098abff-0f52-45ba-81e3-92fcd842992a	154	coding
coding	2fbd7b73-4f0a-450f-8a05-d0e41da2606f	154	coding
coding	4fe21d94-12be-4daa-b2a0-0c0a08057efb	154	coding
coding	aecef0c4-0da6-46c8-b9b9-9fbb2f607ba4	154	coding
coding	49dc576d-1bbf-4bcc-81be-4b0e70e56b13	154	coding
coding	193ea632-578c-412d-a2ad-639c00b13216	154	coding
coding	d1ab97a8-e5f5-4e09-be04-4d819b26e51f	154	coding
coding	855af699-c10f-4950-ae34-91a78852fb46	154	coding
coding	fc6c19e8-1a02-4314-a23b-f965114b4694	155	coding
coding	e1478ede-2c3c-404f-9728-51beb1ecb59d	155	coding
coding	5809422e-84b8-4cd5-84b7-c5346372a391	155	coding
coding	dbce7d6f-b43b-4ae5-9dff-8d3261ed098b	155	coding
coding	f22ca536-79c4-4c33-9e5f-b564a95f7f06	155	coding
coding	835ebf55-9c09-48f1-b0e0-b243cc23e604	155	coding
coding	f95a8a09-0694-4b0f-93a8-78b5fef22c17	155	coding
coding	acf0a07a-bef0-4ae2-b42e-dd2a7fb7d588	155	coding
coding	c2102dd5-d044-4904-a698-3c30f45aaba7	155	coding
coding	145888b1-8d2a-46c3-aa01-3578ea512e4d	155	coding
coding	d2d826a9-79b6-4509-8139-38beb9636445	155	coding
coding	cb7bf774-cea9-4fee-8d94-f76d40e44504	155	coding
coding	4bb21f6d-e4c5-400b-a65a-a9d5fb916430	155	coding
coding	9ebcd4de-b706-4f4b-a29c-c82f9b798615	155	coding
coding	72989f5d-df05-4a9a-aa13-6c12a83d6663	155	coding
coding	80f46e13-7a35-46cf-83b1-6d18bfa716ec	155	coding
coding	8c3f5cc2-086f-4c6d-bef4-212a6b007a25	155	coding
coding	3d31449c-48cb-42fd-919b-9fdaa3282908	155	coding
coding	d14db133-3c7f-4c0e-bdce-fe1dc6c9d2b1	155	coding
coding	623ef92c-e5a0-4f4a-bbd1-597397ce3efd	155	coding
coding	92540e9a-371f-42d7-a0a5-d54e111541ab	155	coding
coding	a135062b-1c6c-44d8-ad0b-3e7159c1fb6c	155	coding
coding	1fe76952-970e-4ba4-99f5-91b027baa1ae	155	coding
coding	7a6ed404-464f-427e-bc80-c4cb297384b1	155	coding
coding	efe61881-7736-47d6-a7a5-3f64bc5a73a4	155	coding
coding	baeaf5a2-2ed3-4f7d-9b78-0fe067667a2a	155	coding
coding	1d1e22b8-506f-4fd4-a0a9-1c10bab53b3c	155	coding
coding	b65be08f-f4ac-44d4-8698-70c9c00381e0	155	coding
coding	5b50f520-1c96-452c-ad2c-737a563d1ea8	155	coding
coding	67f3478f-2441-4ade-8d3b-8fae7615393b	155	coding
coding	04e10713-ab41-415d-8930-eec435db8c33	155	coding
coding	8f18f253-6504-40b7-9f54-70dc9770605e	155	coding
coding	97c2212b-f8ff-47f8-8a10-b3c7cbc5bb57	155	coding
coding	0064854c-36e2-41ee-852c-c7008492f7d2	155	coding
coding	b67f8d02-bf4d-4c6a-8a48-84cf5fd54901	155	coding
coding	04732018-6285-42b6-8402-ff7c1dc50c67	155	coding
coding	4af925f7-aa48-43e7-a829-9cf28bb551ae	156	coding
coding	84245ad6-4b9b-44f2-b816-396b43de5c83	156	coding
coding	21f0215f-6413-4676-a3eb-ee7caee72af8	156	coding
coding	cc12f572-6b55-4493-86d0-89fa343f136e	156	coding
coding	659d872d-4e4a-4cf9-bfc9-89e3f17cdc0e	156	coding
coding	443224d8-e3ee-497a-969c-6425d9c036a7	156	coding
coding	4be7772d-f715-43a8-8b33-3e3a0ba8702a	156	coding
coding	9376fc60-d991-4b14-8947-a00eb5296c93	156	coding
coding	dabeae46-40d0-49ed-afcd-cd999a46d55d	156	coding
coding	79d4dced-4af9-4ad9-8804-6bb71d480148	156	coding
coding	66d6c0ad-2802-4497-ac8a-8172e363e4dd	156	coding
coding	ef7ce2c1-2375-4c15-a897-ed0531b5a21e	156	coding
coding	0b98713e-be02-49fc-9879-28a8587c839f	156	coding
coding	eb789a81-92b1-4331-92fb-2f543fe65184	156	coding
coding	180e98fb-92e6-4db2-9639-a009253d4fdb	156	coding
coding	7034647a-0b56-424c-8a61-6ff4007b566f	156	coding
coding	7dda339a-fa46-4871-a690-c560ea12e3b7	156	coding
coding	62c6dcb1-32e8-4f47-ab56-40d9a4da90c8	156	coding
coding	bf0db25c-1fba-42a9-8987-8b9fb355b243	156	coding
coding	183d8c3c-034d-4aca-aefc-5efb7cb5e42f	156	coding
coding	b17e987f-0b5f-4ead-a7ad-4bfd78529870	156	coding
coding	3fbc3295-3b84-4e83-a9a1-d14bc9358d81	156	coding
coding	e3cc4b4c-f2e0-40eb-aeee-39e9e8dbcbf9	156	coding
coding	ef5a6f1f-bacb-47a3-bff0-8cabf91ba4fd	156	coding
coding	13e5e644-dff3-4d5f-b847-7a665579ecdc	156	coding
coding	5d1eabe6-0b95-4298-9754-de8c5188144c	156	coding
coding	27ffc625-c641-404d-be0d-93eec986ccb0	156	coding
coding	e6e6d937-a360-4f9f-b7a4-ca5ac5589f2e	156	coding
coding	56027697-9493-4122-87ee-2e9d8b3f03cf	156	coding
coding	ee760ada-362d-4940-a30c-231f08251c55	156	coding
coding	c2f49fc0-552e-49b4-851f-eb015b767b08	156	coding
coding	7fd0150a-be67-43ab-9b19-3b3586431002	156	coding
coding	5d83c704-df2e-4414-98e3-a7240c838c42	156	coding
coding	f7cd4eb9-a37d-4fcf-8373-2b2a827a027a	156	coding
coding	7aaee668-002d-4de2-9f14-fabb94974841	156	coding
coding	f723db34-1006-4970-9b4c-bb0aca3a6972	156	coding
coding	f7575054-d704-4a5b-b297-8ead1a7abce5	156	coding
coding	8fb0bbf7-9789-431d-ade1-ab63e2dacc0f	156	coding
coding	3e17c407-1b13-4d61-a6e4-05c755f43e28	156	coding
coding	4b3c5de0-72ad-4125-8620-77b3676a0d5a	156	coding
coding	73066dda-5d15-44bc-ae3f-4a6505567612	156	coding
coding	65cd1c00-96c0-44da-8c6f-702ceab1c2e1	156	coding
coding	fcb9458c-06ba-4298-b25e-fcc3d418b9ed	156	coding
coding	b20261c0-ab0c-43af-a81c-0ee6a0c2d922	156	coding
coding	704f6498-8f9d-48f8-9d6e-312c8d95dbf2	156	coding
coding	c082e9a9-c412-489c-81f8-20bd3d5ceaf0	156	coding
coding	208ef32c-1a4f-4180-a265-fc3b87b16e3c	157	coding
coding	32d362d4-0ccf-4e31-a7a3-ff429c4a4d74	157	coding
coding	12dd9d39-a213-4de9-b46c-8173fde51cd7	157	coding
coding	891331db-3983-4b56-a758-cfc3ee12dea9	157	coding
coding	bd51f739-c18c-494c-9c04-6ba4525f1ddd	157	coding
coding	f1d3f49f-23bb-4bd6-80d8-eb6776f4c9b8	157	coding
coding	39700b4b-bfc0-4504-883b-54333d4a5272	157	coding
coding	886fcee7-a875-4a4d-9339-739df03cf5dd	157	coding
coding	5102f0c7-a587-41cb-8f3b-3e10a9aad712	157	coding
coding	dee7ba4f-6bbc-4ed4-9a5f-ad49881a2143	157	coding
coding	03d65ad4-57fc-4081-a6ae-49777ff8a062	157	coding
coding	01729098-2dc1-4e88-8dc5-a2093a5150c7	157	coding
coding	56bf2ff7-aaaf-4d6f-acae-8452cf70c4ea	157	coding
coding	890e0122-20b5-42fb-9bce-2483ead258ff	157	coding
coding	71b696cb-b845-4c1d-94b2-bcb10292bb41	157	coding
coding	1e5313b1-92e5-4725-81e2-b0ddb0474eb2	157	coding
coding	031c388c-591d-4cd2-921e-96ac43dbde51	157	coding
coding	8ffe8283-cc95-4a74-984c-d6a3252846e7	157	coding
coding	7196a049-39fd-4901-b369-5f7da20ea41a	157	coding
coding	e29f05f4-5d02-4754-91f7-2907e9c64b2d	157	coding
coding	6b1cf7a4-fab7-4108-a2de-12eac9194821	157	coding
coding	26f832ee-3f21-4e19-b7e0-2430721b6068	157	coding
coding	98600fa3-bbd4-49b2-a23c-9bc31a1da745	157	coding
coding	4ab91bed-6e4c-46d9-8993-706384236c75	157	coding
coding	2e198272-5920-4f8a-844a-2fef4d41c2fa	157	coding
coding	9d7d1bbd-1f75-4b4b-9c84-cc502744f3c5	157	coding
coding	8a1a41c1-4fde-4af6-820b-966507b78ade	157	coding
coding	410c5e19-b771-47e5-8171-629444ca9ee8	157	coding
coding	db72a18b-561d-4f06-87b1-b3058ab091d4	157	coding
coding	23b7fefc-a483-4b8c-b7dc-6dfd4d439c57	157	coding
coding	7540933d-a34e-427f-84e7-81faf0abbe04	157	coding
coding	2137204f-5379-4cab-9a65-745219b1d270	157	coding
coding	86b78f26-c9b5-4b49-b2b9-a43dd6f6c629	157	coding
coding	909d1eb7-7cd4-45a7-a146-fa309f565a36	157	coding
coding	e27aa5dc-bc65-471c-bd7a-0b1797bd52d7	157	coding
coding	3543beeb-e914-41d4-ac97-20bb9c9f7909	157	coding
coding	e1af5cb0-3931-46a1-9a95-4412b2a7bda0	157	coding
coding	30f27ac0-a516-4520-8ce6-c7182ffeee2d	157	coding
coding	7afa5952-3900-4fdd-acf1-85f37798da75	157	coding
coding	6bbe2918-b052-4584-a2e1-6ea1689f12bb	157	coding
coding	52d7cb59-7583-4b08-bc53-5e00facfa87a	157	coding
coding	52a1333b-7977-4ff5-a25d-3b71f8f17605	157	coding
coding	3ffcb017-47f2-4cbf-82d7-720895308719	157	coding
coding	2a494424-a3cc-4e3d-abae-1a3c6a070e2e	157	coding
coding	81311276-3f5a-4529-ae8f-409c504c4db4	157	coding
coding	b44b55c4-9e16-4c1c-a32e-4d3d9f8ec44c	157	coding
coding	e5d35219-2bc1-497a-a715-6622ded45de4	157	coding
coding	0e9c87f7-9059-4ebc-8e9d-f2b0f2292c73	157	coding
coding	bedee9d2-1082-4394-871a-533fb957dcc2	157	coding
coding	c08e9fcc-4aa7-44e3-897d-590c4e14c635	157	coding
coding	6a76c974-3b49-40d5-b63f-ec5210930291	157	coding
coding	1fcda78b-cffe-4835-8022-fa7e072957f6	157	coding
coding	25f7fb97-57ae-42a4-9cbf-3263229550ef	158	coding
coding	554dc1a6-7274-4e91-95ae-4a85f0e075ed	158	coding
coding	a3d4d504-7c2c-48b8-a9c9-de33dd196789	158	coding
coding	6668f1b7-32c8-4873-b408-297b4d8e0b73	158	coding
coding	eeec724b-94bd-466d-ab1b-0f6911918f7f	158	coding
coding	b3322e56-303c-4ea6-87c2-8abb7f1a0bd2	158	coding
coding	be025de5-cf0a-47e1-be38-3d8370bba0d5	158	coding
coding	38f0b236-8cbd-423b-ae2b-d14ffea6524c	158	coding
coding	a78e8657-b69e-4236-be02-0f555cc8607c	158	coding
coding	66e4d691-f24b-4f07-9b90-151df0b38aaf	158	coding
coding	ba3c7b37-a055-449c-b732-6b13aab61f41	158	coding
coding	c7de4cd7-b4c9-4c1b-aac3-d1bc10a4140d	158	coding
coding	ee6f7fd0-9dce-491b-b1d5-fb4898c7fe78	158	coding
coding	afa03ed0-21e7-4c1e-bb3c-39b0482e3c7d	158	coding
coding	b568e88c-78ae-49c0-b7ec-6f88129caa5c	158	coding
coding	05838ebe-1868-4f9b-8d9b-431ffca587b4	158	coding
coding	5d9d6e44-6a99-49ad-9448-2c22d9585550	158	coding
coding	b6e58a53-6fa5-4f15-ba17-2c4baf80fdc0	158	coding
coding	207a59c4-1800-442f-9f3d-689a3e0a145b	158	coding
coding	8130b612-51f2-406d-8c89-09bd7fe5df5a	158	coding
coding	483185c1-5f66-4168-b0f4-ce4ae7bbb8fb	158	coding
coding	e8cc1edc-2f4c-4415-9eaf-9a2487e60258	158	coding
coding	3c43991c-77ef-4f84-9e48-66b7155f6a10	158	coding
coding	4d87abee-a80f-4be7-b17a-743e2fd95de3	158	coding
coding	44e93c15-4786-4a01-9195-14c8920bef3b	158	coding
coding	1f8e983b-207b-46d4-9b15-2311ecf48fa1	158	coding
coding	34c60963-9782-43b1-ad0b-b846f87d1619	158	coding
coding	7faad049-9385-4858-a569-64121f0490ad	158	coding
coding	1c85413a-ea90-43f4-b1e1-eeb3e6787215	158	coding
coding	f606d87f-0556-4d18-93e6-173fa509ac91	158	coding
coding	7ccb3a0b-64c6-42ac-89ea-83f3aa711afe	158	coding
coding	9795ab9e-04e2-4c2b-b683-f281548c58da	158	coding
coding	3f17c3a8-bc24-4929-a808-b5de74215400	158	coding
coding	4386dc2b-f135-4014-acb6-210e72e38c57	158	coding
coding	a4c76f44-643c-463a-a665-77bf18d316e6	158	coding
coding	3e0a422a-c5f9-48ea-9ce8-0a330b1b066a	158	coding
coding	22bc7ef2-eb43-4418-8603-d20dd305953c	158	coding
coding	0190a4f5-2ce3-4e89-976d-bae75ed3ec46	158	coding
coding	ff3db006-e2b1-4a2b-9e49-fcaddd012347	158	coding
coding	44eeb0d8-2198-4387-89b0-b064dffe915c	158	coding
coding	efc9cef0-a94b-476d-8146-7eabf246e451	158	coding
coding	1ecca6f1-620a-4dbb-97f7-7af265458a6d	158	coding
coding	72ccd546-7f36-4f84-9673-81d4ad86b988	158	coding
coding	38bfed85-1e64-44cc-9810-00e4cce194dd	158	coding
coding	4a83b3c9-f46a-4fbe-b22c-05430e340a96	158	coding
coding	a678d2da-e3e9-40f8-b6da-a682382e912d	158	coding
coding	ba3a7134-f2a8-408d-ad34-972e33dd9048	158	coding
coding	6edcaf67-d7e4-4249-9b78-7aa202f84550	158	coding
coding	4a54944c-7dc7-46ec-b6d0-3723f6c5c9c5	158	coding
coding	204e0951-73a7-48ae-9284-ceefdc1585b7	158	coding
coding	71e9e55c-6078-4ae6-a8d6-790bcb763b93	158	coding
coding	3d455b1e-1396-4e7a-93ef-2784fc72c729	159	coding
coding	5a3de945-2715-4a8d-b1c5-e4c4eb5040f1	159	coding
coding	9d9cea4d-49ba-45ca-b9cf-e10ec3e1fbbe	159	coding
coding	64f8d2a9-540a-44ea-a2f1-62a0a717e2ee	159	coding
coding	5d5e9b3a-6da2-4b92-96e5-b2021eb7a5a5	159	coding
coding	66b8fa3c-0318-42e6-90d2-d4ae717301ec	159	coding
coding	479dd6e2-86f8-443a-8ca3-07e4f3bde96c	159	coding
coding	40686049-9414-4c80-8ca4-b5faa0c1e3ff	159	coding
coding	f951a9cf-2a5f-430b-9285-963e502d2f13	159	coding
coding	a304fc1f-3de4-47d6-a43d-1e501007155a	159	coding
coding	cb2ab503-74a3-4bbb-8209-a3fbca3742b3	159	coding
coding	180cebf9-aa07-48af-b038-110369423c6e	159	coding
coding	42829ebc-d499-423e-94cc-80e5c519b1e5	159	coding
coding	e9cdab23-de53-429f-b153-9975d70d7959	159	coding
coding	b573f53e-7d74-4999-bd08-3523ef6b7cc0	159	coding
coding	3d943f4a-c33f-4a87-a9e5-d71c15852ef8	159	coding
coding	6d131e2c-5ee2-43b0-b126-a4485466a5f7	159	coding
coding	f7ecba21-5891-48d5-8e47-e6ca0e4fe258	159	coding
coding	cf7c4392-85ae-4d8b-8922-2903a11391a2	159	coding
coding	1e123c5f-71e1-4f62-92c5-ae547d52c930	159	coding
coding	ef9deec9-7210-43b2-a083-f34a2f3f74be	159	coding
coding	63dffb7c-1c58-40a4-9989-ea66579b8932	159	coding
coding	82b03c20-01ea-44d8-8d9b-def427a03495	159	coding
coding	92d11fcb-5bd1-4b0d-a89a-f16d1774e8f2	159	coding
coding	b7fc5d45-4786-4ab1-8fea-ec0fe3a305c2	159	coding
coding	466c504d-fc11-4d48-ac9d-d2fcaca279ab	159	coding
coding	a544b55d-e0e4-49de-96e3-9fa8b8809b03	159	coding
coding	3ac1633e-fae3-4539-8f5b-826d95019ccb	159	coding
coding	101ad83c-d59e-4f32-a262-1ff9f6044cb7	159	coding
coding	d974aa6c-d073-4b05-b3ba-76541687fad2	159	coding
coding	65e19000-a25a-4e43-84b4-7ba91477e6ad	159	coding
coding	9bb5fe9e-1e34-42de-b62d-1bb71ef83413	159	coding
coding	77d38e3f-554c-4032-b70d-8ff6198153ab	159	coding
coding	486191fc-df66-42c6-9cf0-190de783db3a	159	coding
coding	cdc6f069-ef08-4bf0-8b8f-da07d00735bc	159	coding
coding	7273eb21-2f6f-48be-b6d6-b6a7ecc8c084	159	coding
coding	ee899393-64a2-421f-b3e9-43b3d3fa43b4	159	coding
coding	9932f7c6-a792-4f84-807c-5e24efebf37c	159	coding
coding	66f029c6-d572-4613-b5c4-5f54ec92a6f8	159	coding
coding	6c906d5e-4589-46c8-91ee-829222ae754e	159	coding
coding	b6627f16-a20e-4538-bbfd-d1aa89e38608	159	coding
coding	788867a7-a6ea-46c4-9740-75bbf970089b	159	coding
coding	d1ef5d5c-8f41-4604-b44e-0390e7d14d58	159	coding
coding	f94a959c-248a-474b-b0ca-c4445107eccd	160	coding
coding	86f50fd8-8b79-465e-8053-cb1bdf79dd41	160	coding
coding	75f8e6af-ef17-4377-a327-e1a761bace58	160	coding
coding	9580d5c6-748f-4445-ab0b-76e62fe70d1f	160	coding
coding	f9854f8d-2e28-44fd-9630-aac7f0020abf	160	coding
coding	73f0d712-0c8f-4f8e-9605-cbe1b151faaa	160	coding
coding	de2ed72e-eac6-4389-a335-3fa043291e2c	160	coding
coding	acf4a6ae-67de-4387-8cf8-2808deb905e1	160	coding
coding	022c3c3c-e1e1-4860-aadb-8fa3183bc4b1	160	coding
coding	aa03c0be-c69d-4be6-9379-2818d6ef17f9	160	coding
coding	3efecfd3-f4aa-4042-acde-f94a703cf676	160	coding
coding	6ce7c289-ce9e-4f07-8b72-bb21466c84fc	160	coding
coding	5166cb64-d011-4a4b-b93a-d2081ba884ba	160	coding
coding	729599b9-26ba-4d00-9cce-d72075121065	160	coding
coding	194619f9-9f31-46ec-b267-27168c35fd5b	160	coding
coding	6906fbfe-9fef-4c33-b846-3455e94aa08f	160	coding
coding	1baa2830-d8a7-455c-8430-cac0fdeeea79	160	coding
coding	f1b91a64-d4ca-4a9c-b941-655a8f27d6e6	160	coding
coding	58c14845-f4c1-49e5-b345-dde21492bd09	160	coding
coding	3190171b-af5c-40ee-b7e6-1480c50239a2	160	coding
coding	42186629-417e-4744-95a9-98eceda25a82	160	coding
coding	6784a5e7-26ce-4d36-9afc-fcb69ec3e99d	160	coding
coding	61077d42-6771-4e53-8f8c-583ed0b14cee	160	coding
coding	9f86bd4a-cd69-4126-9a3f-947fccaa59f3	160	coding
coding	39924bf5-edc0-4496-a4f4-27a662db8d73	160	coding
coding	bcea0ecc-f150-4091-a864-bb541a0a3a96	160	coding
coding	9e171f04-3a0d-410b-bf34-cb161c48f645	160	coding
coding	8c5e05f0-3929-4954-b892-979d821d4c64	160	coding
coding	f61cb74e-41e8-4ab0-ac81-3d05c8928bf7	160	coding
coding	f2da6dcf-e6ae-476e-9234-016993f1e60e	160	coding
coding	66dea496-a8cf-4297-af9e-e19a546784b2	160	coding
coding	5e688252-4a35-4efa-ba79-36ec3a45490c	160	coding
coding	b4ca8c14-bc79-4e35-967b-8cc45f238598	160	coding
coding	b6f60882-7b64-4fbe-9e3f-2112ee6cb6d9	160	coding
coding	5459ee4f-b21c-4541-96fc-f0a6130465e3	160	coding
coding	d4a12f0e-b358-44d2-8a85-3cc7b89d49dc	160	coding
coding	d7412a95-a9fa-42af-ba7d-1218ab30d90e	160	coding
coding	2e268d56-9481-42cb-9923-bb37ee4055b2	160	coding
coding	ba8758ee-5b57-4ed7-b61b-152ca8517384	160	coding
coding	a16e3784-92bc-41af-9285-495ca7639af2	160	coding
coding	207dc6d2-277a-48fd-a09c-4caa248cd8dd	160	coding
coding	952b60c0-3515-40b0-9485-f435d775ed43	161	coding
coding	1313bf2e-a4d4-43c9-9527-bce6fa38a43f	161	coding
coding	76a98590-0445-4b62-a311-02e69e7f25c5	161	coding
coding	0326ef88-ffe1-40a0-8761-6fec845cb514	161	coding
coding	0c72038f-236f-4cf7-a1f9-6fd53de90360	161	coding
coding	1655c439-bc12-4ff0-8521-6feb051f3054	161	coding
coding	c489f7ad-8b37-46ac-8752-734c6d5e865a	161	coding
coding	78847637-923e-4429-a4b4-f153ad6c88d7	161	coding
coding	6e207bbe-a95a-48de-be53-2b061d52ce3e	161	coding
coding	e9ab2440-fdaa-4431-bf79-b32c460e875f	161	coding
coding	f1133196-c8d1-4286-8c11-bbfab248b06a	161	coding
coding	6112e3c2-0cdd-4518-aa78-33ce99ab0bd1	161	coding
coding	cb137fc5-1712-4df7-8be4-56d68c9c8ca9	161	coding
coding	ab12859e-3e51-40bb-b793-fdd21d8a4dd3	161	coding
coding	ec440025-ebf1-4b30-9380-47b19114f550	161	coding
coding	b319b12d-72c8-4b08-ac00-9021f9976d84	161	coding
coding	712cac82-60a3-4c86-968e-9b1cbb4cf979	161	coding
coding	54f7ca7d-21c5-4d00-9868-1d4b03faa4f4	161	coding
coding	ced2e064-8fd6-4f5f-8886-df5325bdfe03	161	coding
coding	27b7d08a-2fc2-40eb-9c82-1a07f9e4d5bc	161	coding
coding	c44168f2-a36e-45a8-9507-add19c6414c9	161	coding
coding	a8214889-12e7-4a12-b019-2748392bafeb	161	coding
coding	ce116ae3-2c98-48ec-9af8-ff2e0b52b151	161	coding
coding	7e2d8772-3778-436c-babe-62223f88e7ff	161	coding
coding	3293bda7-5bf6-40a9-9994-eaf3d7c12e79	161	coding
coding	ded226aa-566c-43fb-a8bb-847f7e65beea	161	coding
coding	cfd0fa79-2034-4b8b-b467-fc29d411ee92	161	coding
coding	2e54ea5b-9534-4d60-b552-964b38d81ce4	161	coding
coding	af68d44f-e0bb-4860-924e-289ad218631e	161	coding
coding	80c3e1e7-1667-476d-9ff6-d3f95dc45b0a	161	coding
coding	e2edd044-2aa0-4afd-9407-9a785024f347	161	coding
coding	b568e419-97d5-4940-9d1f-a35a9c6d58c9	161	coding
coding	ed85a447-66b9-4b8a-bc71-568a330127c1	161	coding
coding	c2c169a4-a480-4406-b096-6267ff8310d3	161	coding
coding	79d0360b-5f37-4f0c-ae3b-944d9f51ea49	161	coding
coding	297acec5-1563-4a33-bf56-464de9787d27	161	coding
coding	7d665ac2-53ad-466e-b20f-6b8e6a10eb21	161	coding
coding	257715b7-6bd5-4991-ae8c-459c18593596	161	coding
coding	336a56d6-819d-4a96-ad21-0f6121265efd	161	coding
coding	72b41ea8-7a47-46eb-a783-a31d5181b833	161	coding
coding	c9487a0c-4ab1-4bc9-a2b2-5975c1621b56	161	coding
coding	749b2077-8bc6-41cb-8183-47c252b2a00a	161	coding
coding	68974c54-0ebc-4c36-a9a2-244782fdac60	161	coding
coding	d6c887de-d7b1-4dc5-99e5-411a231ae910	161	coding
coding	682fd42a-d6d5-4745-adb4-91769f937c2d	161	coding
coding	363a9e02-c54c-427a-aced-3337948c554a	161	coding
coding	a31d2dc3-7342-421b-8755-2e451ad91d95	161	coding
coding	95a2cf0f-e069-4f81-9a0c-f327b4f2966e	161	coding
coding	a5228f90-6ffe-4f3d-bfaf-c6ae70746a7b	161	coding
coding	623e1ac0-56e6-44ce-814e-97655452b2a0	161	coding
coding	3bde239b-7dd2-4005-aa96-d653aa5deb38	161	coding
coding	7285d232-c537-4535-a94d-0a476ca426e7	162	coding
coding	1ff415fe-20d8-4be9-883b-85a6efc53ada	162	coding
coding	2f916b41-722e-4f27-aca3-a21c0acd6d1f	162	coding
coding	4568daa8-2392-4ff1-a37e-f2679f6554fe	162	coding
coding	356eef64-d489-4051-af90-6f8738c81927	162	coding
coding	8931a8bc-f9e9-426a-8264-54eb118a37bf	162	coding
coding	3c8fca25-5dd8-42ae-b30a-45dac37c3e1a	162	coding
coding	92889224-fab6-45d0-8fe2-59ff839a02b2	162	coding
coding	3a447fcd-e15a-4b55-b6b7-9d5640cad4d5	162	coding
coding	47ce1349-e702-4121-bee7-7813543ff4c3	162	coding
coding	44e61a70-5a95-4048-b5d0-c43c9d938cb0	162	coding
coding	5e515bf4-8166-4cda-b45b-7e97167a9d54	162	coding
coding	779f7a83-64e8-4f96-a8b4-999f02b9de8a	162	coding
coding	94830538-347b-4e7e-b994-fc035a1aca96	162	coding
coding	20bfd120-94af-4bd3-8416-d2707704205e	162	coding
coding	b36108b2-8520-4176-81a8-6d12a18b221b	162	coding
coding	c835a97c-8334-4277-9121-bdc6c95be0da	162	coding
coding	02fb1487-0fe7-4666-8047-f88b21e81c16	162	coding
coding	40f35e2d-085d-4384-b600-179b9ae0d273	162	coding
coding	3525d08a-5ea6-4b41-92e6-b0b4e7b1a3d0	162	coding
coding	d034cb50-3c96-4ddc-b8f7-50503d483f25	162	coding
coding	a579c675-3078-49b8-a346-bd52bfc2ce43	162	coding
coding	1970aab5-4d00-4ea0-a64e-9323967d49dd	162	coding
coding	432a071b-7dc7-4e0d-88f3-0a56a685fd12	162	coding
coding	6cdbd669-199d-449d-8137-41f8803ad274	162	coding
coding	56714dd8-b022-42c5-b524-ec74d1c1a6b6	162	coding
coding	3320d5db-9e13-41b5-b985-765ff44cdb6e	162	coding
coding	8c8aca43-df64-403c-ba41-6123848024aa	162	coding
coding	990729a1-6d35-4f6c-bafe-e7b74d634957	162	coding
coding	a86361e2-c9ba-46e8-92b7-4f4c3fc41dd4	162	coding
coding	ff40593e-7b34-47c4-a241-7bbe665d372c	162	coding
coding	1798b5d2-1e77-46e5-b849-c66ecf84a75c	162	coding
coding	812ada9e-96c4-47db-9f53-94acd397a4ca	162	coding
coding	2f6d8394-70ec-4980-b80e-40278a3ca6f3	162	coding
coding	f4245c1d-0857-4a6a-b7ae-dd03ae764412	162	coding
coding	91b1bbfd-0fab-4780-886b-9ac56b22444f	162	coding
coding	d270faa6-32e3-49ae-a2fe-10caa42e7b47	162	coding
coding	4c02798f-99d0-49f2-ada7-386f75198291	162	coding
coding	4a434509-5c6d-4814-8838-d66cf8211046	162	coding
coding	82025765-e80c-42b3-8ecb-5ff8e813340d	162	coding
coding	7ac1a619-849b-4e7e-88a4-a0e8f84bebb0	162	coding
coding	dd92466b-3485-4b4d-830e-81b166ac94a7	162	coding
coding	eacbcf94-9b25-477d-8cde-1110aff64ac2	162	coding
coding	0953e349-09df-4d02-babc-45e58f1b91b2	162	coding
coding	b4bb002e-7fe2-4891-8b4b-50bb6b884e6a	162	coding
coding	cf56a7dd-e847-4f4e-928f-7030b751cf3c	163	coding
coding	1a9324c1-205b-45a4-bd65-822debc6cbc8	163	coding
coding	a623ac9e-c32e-44ae-a90e-77be1d785ecb	163	coding
coding	7fcf38b2-9f15-4e2e-928d-79fa58a8d803	163	coding
coding	95ccc077-2a24-41a8-9ca3-3d8d5ba25101	163	coding
coding	10153494-e995-40bc-aaa8-d8e2ae0dcc61	163	coding
coding	c28c3a6f-715f-4eea-8485-e0ddf691abe8	163	coding
coding	03f0e978-647d-4af5-b620-8e6c0c70b66f	163	coding
coding	717d3ea4-b63d-4089-a89a-5f33c1c4eac9	163	coding
coding	b54dbf83-52c8-483d-8a5b-ae3f9a9f7c71	163	coding
coding	5061f404-221f-46c6-ad64-0d2a716c33a8	163	coding
coding	8cea1223-40d8-49e0-afa8-ae20043f0cd0	163	coding
coding	d236d13a-fb66-42f4-b3db-0eed0258b599	163	coding
coding	1106ce22-5c95-4cc7-b6f2-49f68080642f	163	coding
coding	8c62424b-507d-4317-b4a5-540963f29a1c	163	coding
coding	0399f0a7-e153-459d-8c7b-bc4503126e34	163	coding
coding	543d9aba-2827-453d-bdef-a1939ec2218b	163	coding
coding	116d9233-1581-4371-82f1-8fa8191c3b89	163	coding
coding	bb4fc719-f6ac-4776-9006-e86b802415e4	163	coding
coding	d37e878a-b522-4601-9b29-e36f98a2209f	163	coding
coding	c9b89926-c0eb-48f3-b649-1b11b5816895	163	coding
coding	70869111-d116-49b1-9a70-8f11ebaf0db5	163	coding
coding	ca7bb5c1-e712-4643-99e8-1bb37697147e	163	coding
coding	cac2132d-5e2c-461a-b5f6-192aa0150b0f	163	coding
coding	ce66447c-bb39-42d8-b0e0-3cf3110a914c	163	coding
coding	8765cacf-eb84-4c67-982d-f7b96c425f70	163	coding
coding	c0ca94d6-1dbe-4ae0-84bb-29b33ebfe834	163	coding
coding	8e07c8b3-2306-4a98-b97d-4a9eb88bc4b1	163	coding
coding	5a839bd8-5e35-49e0-b85b-b979e02b697c	163	coding
coding	fa45b38d-b1ea-4aae-bba0-deb58483c2ae	163	coding
coding	b8926838-5790-48c3-a3b0-ff48110f34a2	163	coding
coding	514cc96f-d8dd-46ce-96f8-9e7b2bb42991	163	coding
coding	6c4f3bb2-8d41-41b9-a448-741557ee02e1	163	coding
coding	7344d1f5-3f00-4eb0-96d7-646a3473be22	163	coding
coding	d6e29d05-f921-43ae-8ef7-b6088208015d	163	coding
coding	e12378e3-47ce-40ce-bbd3-857cd174f203	163	coding
coding	96a9eb95-c9e9-416e-81f8-c8f1fb1c95ab	163	coding
coding	3b7d6f96-2c9c-4658-977b-b6d303179e01	163	coding
coding	00b38174-9d21-489a-8d88-33fdf0496608	163	coding
coding	7cd5acad-7d47-4086-baea-21422a8b3f48	163	coding
coding	9723be26-6602-4359-8f56-c2eecb43db2b	163	coding
coding	fa86b3cd-4485-429b-9a7b-4b6fe5296561	163	coding
coding	b47f9228-75cf-4fca-ae47-cbf09996dd99	163	coding
coding	cea6085e-c5b4-4dc9-acb5-ee367eb8596c	163	coding
coding	1d32652e-6b87-441b-b22c-5c1ccb1aff70	163	coding
coding	f20b4aab-efe3-450c-bdd6-aff34bf8c83f	163	coding
coding	5371eb7d-d27e-4613-b8fe-0f47dec76cc1	163	coding
coding	ae4394bd-31d8-4732-9bb1-b01f6811e227	163	coding
coding	d9d5f918-2bf0-4d5e-a197-26dd703fcbd8	163	coding
coding	de0e34e0-c6d0-4035-87c3-94ead38142f4	163	coding
coding	d4581f9c-0293-478c-b34e-94d750cebf63	163	coding
coding	5dc4359f-ad7c-494b-94fe-b53c16240834	163	coding
coding	fb2f15f3-8861-4679-9355-418a96eafedd	163	coding
coding	d262dc55-335e-4139-bd5e-c70fdfc460fd	163	coding
coding	b7843b88-2d13-485a-827d-d0a870b2a17c	164	coding
coding	5b0c8cb3-0d0f-4736-92ef-c6fe73d5b6a8	164	coding
coding	b6f3d3a3-7926-4302-b4d1-825a7a40de80	164	coding
coding	e20c5b5e-d2c3-46a7-95e1-94f31d98e99d	164	coding
coding	c6084b66-95f5-4d8a-b134-a1c5bd67fc2f	164	coding
coding	486efdad-8476-4b04-b9b0-b5a8dbfa5c19	164	coding
coding	102caeab-c4a8-4e82-b5ab-77499458d5da	164	coding
coding	87b49c22-23ea-443f-9b4c-fe6ef568366c	164	coding
coding	c8ad4d68-6c5e-4af6-8494-b7522ccfc8a9	164	coding
coding	c3a7fcb7-728a-4ac6-9a27-8aee66ca1db1	164	coding
coding	fbfd12cb-d1d9-4da5-958e-d860414fb606	164	coding
coding	dc7b8d19-2d15-4c34-87bb-d7bd7f879ff7	164	coding
coding	456d264e-4b63-4a1f-95ea-dcc58f301de4	164	coding
coding	2a19f3cf-af40-442c-a0df-87296cf2e235	164	coding
coding	08d1ce2e-5312-40a6-8887-cb482bb70284	164	coding
coding	ea4ab733-2afc-4228-93b3-c54c5569e107	164	coding
coding	fa95dfb3-cf0c-421b-bd9f-6106215ec0eb	164	coding
coding	fa1013a9-22f8-4976-9cf2-cbbc38236db9	164	coding
coding	136d08d9-0cad-4724-9c91-00bfe8dd9f43	164	coding
coding	d54c23c8-4e32-4a81-98d3-2001a2853c63	164	coding
coding	dec143e5-fb74-42ed-8a8a-312fc71b2013	164	coding
coding	98cf3981-9440-4caf-9c33-326f757c2139	164	coding
coding	dd2c62d2-c1d2-45f0-9eef-a567b84bae05	164	coding
coding	6bf27aa7-5337-46c1-8959-893a35ad5f4f	164	coding
coding	6b7dee9e-cdf2-4eeb-83ad-334f25f660b6	164	coding
coding	d6909433-9444-4734-8f13-6a1ee41608d5	164	coding
coding	cbe43ec4-60cd-4af8-a428-97a30cc8e48f	164	coding
coding	9753fd1d-43fe-407f-a666-ef11d7d6c67c	164	coding
coding	78ee34fc-484f-4c47-9a72-3112a11f80b9	164	coding
coding	e3050b06-b35b-4b5f-a076-9078dfe37436	164	coding
coding	b90fbf23-5e55-462a-add7-321eacf2751e	164	coding
coding	e63f7e6e-7766-4703-80b9-bacfe21f3a7d	164	coding
coding	9d37b361-d81b-495a-86a2-e2ea18e03d25	164	coding
coding	71182977-f99f-47bb-99f2-456f66ba9004	164	coding
coding	905bf73f-62a3-4e65-af4e-5dfaab282af4	164	coding
coding	7b33dc08-7462-491b-bdec-d1e0aef1b39f	164	coding
coding	a51d729c-7af9-4bcb-bb82-5455b8973183	164	coding
coding	0163373e-3691-41ec-8764-e09f9a832bf3	164	coding
coding	4721ae0f-23c1-4d29-b351-d45cae1b2058	164	coding
coding	48eed79b-57f9-43a5-8969-796df83494f8	164	coding
coding	ec16ae73-8b2e-40f1-b281-d3d3e17d51ae	164	coding
coding	102e5c57-fb8e-4d85-9a76-c3643e6b6f1d	164	coding
coding	d74d5b1a-99bc-4ab2-8be8-3c8f056f15d2	164	coding
coding	d08f1d60-bcb1-42e2-9d41-701c9681375f	164	coding
coding	3b3faf0b-34c9-4da2-a2b1-a49485bb55a0	164	coding
coding	4192b5a2-8b10-4e3a-b7a1-d30848e53e48	164	coding
coding	3840318b-3450-4d3f-98e6-a2ac61e2368f	164	coding
coding	e2356a73-8ed8-428d-9a21-c9938cac86ea	164	coding
coding	92a3a3a0-8cbc-4461-bf3a-889ebfb0c3bc	164	coding
coding	0f96f530-4939-4a01-988c-a2beffb52afa	164	coding
coding	45fe179a-415d-4ca3-887b-72aa5a8d1822	164	coding
coding	6a211be6-2e1c-4bdc-80da-e4caa4195bc6	164	coding
coding	42cdbdb1-1186-4746-ae6c-ac3bd03725ea	164	coding
coding	ef88c599-fba4-4c48-a225-48b170916f61	164	coding
coding	b8b3a26e-c5af-497f-b892-1b9290afe905	164	coding
coding	3b8174a2-ca77-4259-ab7b-0a4d10536b0f	165	coding
coding	b1f44099-3d75-4a66-a2e5-e58efeec79df	165	coding
coding	d9deabce-d792-4640-a89b-870baa3967ac	165	coding
coding	9c97c260-af1d-4af8-9d2f-7f63961a3ff9	165	coding
coding	d20eb3fe-7eb7-4268-b6b0-85079223a9a7	165	coding
coding	0764abe7-0d66-4199-af7a-865459a09dda	165	coding
coding	02e77fb8-bfd3-43b5-a407-9b2f28e8dc34	165	coding
coding	a1e0e060-91c2-4198-a58d-42fce0d2958a	165	coding
coding	1c3b56c6-62a4-4233-b864-74f3b31585e0	165	coding
coding	a0e5bfb8-cf86-44f1-8fdc-8ad0968d529e	165	coding
coding	4e8bd13d-0fcc-4ad5-9a65-4ba66753e4ce	165	coding
coding	def0679e-6b7a-4575-8158-151588f898f9	165	coding
coding	832c4bf4-a834-4643-bcb1-769b035a29fd	165	coding
[truncated: 301,567 more rows]
