# Supplementary material for: Biochemical-free enrichment or depletion of RNA classes in real-time during direct RNA sequencing with RISER
Source: Nat Commun. 2024 May 24;15:4422. doi: 10.1038/s41467-024-48673-8 (PMC11126589; doi:10.1038/s41467-024-48673-8)
Supplement: Supplementary file 4 — Source Data Files [file 41467_2024_48673_MOESM4_ESM.zip › Source Data/supp_fig5.tsv]

dataset	biotype	prop
GM12878	mRNA	0.8492306493877436
GM12878	mt-rRNA	0.026123948647929322
GM12878	mt-mRNA	0.055368143626539836
GM12878	other	0.03603862873612713
GM12878	lncRNA	0.0207489889493079
GM12878	IG C gene	0.012489640652352195
HEK293	mRNA	0.84147868524999625
HEK293	mt-rRNA	0.04542733710268796
HEK293	mt-mRNA	0.050150979826560776
HEK293	other	0.024715339250253023
HEK293	lncRNA	0.02576411131990216
HEK293	NMD	0.012463547250599834
HeLa	mRNA	0.8337660799083828
HeLa	mt-rRNA	0.061000812839574425
HeLa	mt-mRNA	0.059421205569431965
HeLa	other	0.020092275391364156
HeLa	lncRNA	0.01452415976411198
HeLa	NMD	0.011195466527134691
Heart	mRNA	0.5531315277928843
Heart	mt-rRNA	0.291283540131023
Heart	mt-mRNA	0.13115129001040263
Heart	other	0.010610408770564727
Heart	lncRNA	0.007928871634831258
Heart	NMD	0.005894361660294007
KOPN8	mRNA	0.882302233087645
KOPN8	mt-rRNA	0.03195696197912866
KOPN8	mt-mRNA	0.04003001167627527
KOPN8	other	0.015382124352331605
KOPN8	lncRNA	0.01795683426986791
KOPN8	NMD	0.012371834634751513
REH	mRNA	0.8448877524452751
REH	mt-rRNA	0.0452468202679019
REH	mt-mRNA	0.05598388080813576
REH	other	0.02345015990953356
REH	lncRNA	0.019762331298356604
REH	NMD	0.010669055270796982
