# Supplementary material for: Biochemical-free enrichment or depletion of RNA classes in real-time during direct RNA sequencing with RISER
Source: Nat Commun. 2024 May 24;15:4422. doi: 10.1038/s41467-024-48673-8 (PMC11126589; doi:10.1038/s41467-024-48673-8)
Supplement: Supplementary file 4 — Source Data Files [file 41467_2024_48673_MOESM4_ESM.zip › Source Data/main_fig5g.tsv]

transcript_type	transcript	experiment	pchange
globin_mRNA	ENST00000251595.11	between_controls	-0.18948506286667044
globin_mRNA	ENST00000251595.11	riser_vs_control	-95.89893272574648
globin_mRNA	ENST00000320868.9	between_controls	-0.0856557965266919
globin_mRNA	ENST00000320868.9	riser_vs_control	-95.06806186922078
globin_mRNA	ENST00000335295.4	between_controls	1.2295540065052524
globin_mRNA	ENST00000335295.4	riser_vs_control	-95.62569897898334
globin_mRNA	ENST00000647020.1	between_controls	-0.5660619258928321
globin_mRNA	ENST00000647020.1	riser_vs_control	-95.5361069154548
nonglobin_mRNA	ENST00000222247.10	between_controls	-4.029033155290406
nonglobin_mRNA	ENST00000222247.10	riser_vs_control	66.62043237038453
nonglobin_mRNA	ENST00000222308.8	between_controls	56.241403972052595
nonglobin_mRNA	ENST00000222308.8	riser_vs_control	10.28485647334505
nonglobin_mRNA	ENST00000225308.12	between_controls	-5.851782384923692
nonglobin_mRNA	ENST00000225308.12	riser_vs_control	10.529233337278033
nonglobin_mRNA	ENST00000225430.9	between_controls	-0.773019989329098
nonglobin_mRNA	ENST00000225430.9	riser_vs_control	82.60901162790698
nonglobin_mRNA	ENST00000228251.9	between_controls	1.6695473099694775
nonglobin_mRNA	ENST00000228251.9	riser_vs_control	-26.77395583236266
nonglobin_mRNA	ENST00000230050.4	between_controls	-2.661944032159292
nonglobin_mRNA	ENST00000230050.4	riser_vs_control	13.507319675207937
nonglobin_mRNA	ENST00000233143.6	between_controls	-2.5125931209175603
nonglobin_mRNA	ENST00000233143.6	riser_vs_control	6.055414866676598
nonglobin_mRNA	ENST00000237654.9	between_controls	-2.269576883476927
nonglobin_mRNA	ENST00000237654.9	riser_vs_control	64.30035248790884
nonglobin_mRNA	ENST00000243997.8	between_controls	-2.1442480693622787
nonglobin_mRNA	ENST00000243997.8	riser_vs_control	-17.56875918538736
nonglobin_mRNA	ENST00000249786.9	between_controls	22.455167409557376
nonglobin_mRNA	ENST00000249786.9	riser_vs_control	-19.579594412886586
nonglobin_mRNA	ENST00000251453.8	between_controls	-2.6709194978995923
nonglobin_mRNA	ENST00000251453.8	riser_vs_control	-6.343725335438043
nonglobin_mRNA	ENST00000259254.9	between_controls	-2.472749974690379
nonglobin_mRNA	ENST00000259254.9	riser_vs_control	5.985451218527721
nonglobin_mRNA	ENST00000260379.11	between_controls	3.5635634125739104
nonglobin_mRNA	ENST00000260379.11	riser_vs_control	16.69635323896128
nonglobin_mRNA	ENST00000261267.7	between_controls	-1.6437546507653964
nonglobin_mRNA	ENST00000261267.7	riser_vs_control	18.623336668707715
nonglobin_mRNA	ENST00000263368.9	between_controls	16.30106081697307
nonglobin_mRNA	ENST00000263368.9	riser_vs_control	21.533635413035903
nonglobin_mRNA	ENST00000264258.8	between_controls	-6.042247694791764
nonglobin_mRNA	ENST00000264258.8	riser_vs_control	15.246440306681269
nonglobin_mRNA	ENST00000270625.7	between_controls	-1.536140494804793
nonglobin_mRNA	ENST00000270625.7	riser_vs_control	23.353319620114664
nonglobin_mRNA	ENST00000270792.10	between_controls	-4.143809187091084
nonglobin_mRNA	ENST00000270792.10	riser_vs_control	19.21182266009852
nonglobin_mRNA	ENST00000273550.12	between_controls	4.962027890161244
nonglobin_mRNA	ENST00000273550.12	riser_vs_control	-15.079683191175528
nonglobin_mRNA	ENST00000274242.10	between_controls	0.25706337625545056
nonglobin_mRNA	ENST00000274242.10	riser_vs_control	37.90862841887875
nonglobin_mRNA	ENST00000279550.11	between_controls	-10.007134542450528
nonglobin_mRNA	ENST00000279550.11	riser_vs_control	6.772342480540878
nonglobin_mRNA	ENST00000287038.8	between_controls	-4.676226952881446
nonglobin_mRNA	ENST00000287038.8	riser_vs_control	-22.452253397499923
nonglobin_mRNA	ENST00000296028.4	between_controls	18.32302206404712
nonglobin_mRNA	ENST00000296028.4	riser_vs_control	84.99934836439463
nonglobin_mRNA	ENST00000302182.8	between_controls	10.671495886142385
nonglobin_mRNA	ENST00000302182.8	riser_vs_control	-0.6853101015980786
nonglobin_mRNA	ENST00000309268.11	between_controls	-0.960678171487722
nonglobin_mRNA	ENST00000309268.11	riser_vs_control	10.472314862976676
nonglobin_mRNA	ENST00000309311.7	between_controls	-2.310506088808631
nonglobin_mRNA	ENST00000309311.7	riser_vs_control	-4.72125639723405
nonglobin_mRNA	ENST00000311111.11	between_controls	4.890348107926084
nonglobin_mRNA	ENST00000311111.11	riser_vs_control	-1.8331641488027708
nonglobin_mRNA	ENST00000311528.10	between_controls	5.675604927583202
nonglobin_mRNA	ENST00000311528.10	riser_vs_control	3.335464620630861
nonglobin_mRNA	ENST00000311549.11	between_controls	4.386608874289618
nonglobin_mRNA	ENST00000311549.11	riser_vs_control	1.2221473873267104
nonglobin_mRNA	ENST00000314138.11	between_controls	-3.5522786815644776
nonglobin_mRNA	ENST00000314138.11	riser_vs_control	8.523569522680106
nonglobin_mRNA	ENST00000316084.10	between_controls	2.0839509937626883
nonglobin_mRNA	ENST00000316084.10	riser_vs_control	42.032256547703014
nonglobin_mRNA	ENST00000321153.9	between_controls	0.6316956700588414
nonglobin_mRNA	ENST00000321153.9	riser_vs_control	14.34953450833972
nonglobin_mRNA	ENST00000321358.12	between_controls	12.312945666365373
nonglobin_mRNA	ENST00000321358.12	riser_vs_control	42.31272896049861
nonglobin_mRNA	ENST00000323345.11	between_controls	-0.7421153972517637
nonglobin_mRNA	ENST00000323345.11	riser_vs_control	-18.522686171281595
nonglobin_mRNA	ENST00000329251.5	between_controls	-5.398806813180926
nonglobin_mRNA	ENST00000329251.5	riser_vs_control	144.841880056161
nonglobin_mRNA	ENST00000330398.9	between_controls	-4.834627470082042
nonglobin_mRNA	ENST00000330398.9	riser_vs_control	42.53591632412193
nonglobin_mRNA	ENST00000330597.5	between_controls	-0.05052502086903036
nonglobin_mRNA	ENST00000330597.5	riser_vs_control	-24.896241969412703
nonglobin_mRNA	ENST00000331825.11	between_controls	-4.723727554633297
nonglobin_mRNA	ENST00000331825.11	riser_vs_control	5.239450671987793
nonglobin_mRNA	ENST00000335895.12	between_controls	11.38300797360462
nonglobin_mRNA	ENST00000335895.12	riser_vs_control	18.27263530601922
nonglobin_mRNA	ENST00000336906.6	between_controls	4.121142683608605
nonglobin_mRNA	ENST00000336906.6	riser_vs_control	-2.920861737739256
nonglobin_mRNA	ENST00000340385.6	between_controls	6.66609800827398
nonglobin_mRNA	ENST00000340385.6	riser_vs_control	33.274080198429104
nonglobin_mRNA	ENST00000340990.10	between_controls	-15.11203277527692
nonglobin_mRNA	ENST00000340990.10	riser_vs_control	4.514712861888941
nonglobin_mRNA	ENST00000343262.9	between_controls	4.4466233121512735
nonglobin_mRNA	ENST00000343262.9	riser_vs_control	26.213795998320972
nonglobin_mRNA	ENST00000344063.7	between_controls	-0.1409717080156554
nonglobin_mRNA	ENST00000344063.7	riser_vs_control	20.012301498546183
nonglobin_mRNA	ENST00000352983.7	between_controls	-3.5217080025886407
nonglobin_mRNA	ENST00000352983.7	riser_vs_control	23.658261727003804
nonglobin_mRNA	ENST00000353334.11	between_controls	-11.295674267538816
nonglobin_mRNA	ENST00000353334.11	riser_vs_control	26.069727947787285
nonglobin_mRNA	ENST00000356815.4	between_controls	0.12107870115575124
nonglobin_mRNA	ENST00000356815.4	riser_vs_control	16.525071862024912
nonglobin_mRNA	ENST00000356887.12	between_controls	43.66612399348792
nonglobin_mRNA	ENST00000356887.12	riser_vs_control	8.663230068565136
nonglobin_mRNA	ENST00000361264.9	between_controls	-16.758139077407296
nonglobin_mRNA	ENST00000361264.9	riser_vs_control	-6.533293435358156
nonglobin_mRNA	ENST00000361436.10	between_controls	-4.346982583281703
nonglobin_mRNA	ENST00000361436.10	riser_vs_control	-13.37303735787764
nonglobin_mRNA	ENST00000361574.10	between_controls	31.993591054748755
nonglobin_mRNA	ENST00000361574.10	riser_vs_control	-27.701075614063253
nonglobin_mRNA	ENST00000361575.4	between_controls	0.05358949110079513
nonglobin_mRNA	ENST00000361575.4	riser_vs_control	9.977728285077951
nonglobin_mRNA	ENST00000368733.4	between_controls	-2.9949324065710305
nonglobin_mRNA	ENST00000368733.4	riser_vs_control	29.924745462594064
nonglobin_mRNA	ENST00000368738.4	between_controls	5.676618051018882
nonglobin_mRNA	ENST00000368738.4	riser_vs_control	17.577319587628864
nonglobin_mRNA	ENST00000369817.7	between_controls	-2.257332501276451
nonglobin_mRNA	ENST00000369817.7	riser_vs_control	26.15116076104032
nonglobin_mRNA	ENST00000370179.8	between_controls	15.591713733368712
nonglobin_mRNA	ENST00000370179.8	riser_vs_control	-29.04634694483314
nonglobin_mRNA	ENST00000376630.5	between_controls	0.22911916167795832
nonglobin_mRNA	ENST00000376630.5	riser_vs_control	2.0647799986806517
nonglobin_mRNA	ENST00000377095.10	between_controls	44.83269050349213
nonglobin_mRNA	ENST00000377095.10	riser_vs_control	-20.336247110162653
nonglobin_mRNA	ENST00000380394.9	between_controls	-2.440413363635115
nonglobin_mRNA	ENST00000380394.9	riser_vs_control	65.09108813392417
nonglobin_mRNA	ENST00000381359.5	between_controls	-11.608466479986824
nonglobin_mRNA	ENST00000381359.5	riser_vs_control	5.673149242505641
nonglobin_mRNA	ENST00000391857.9	between_controls	2.818477561411304
nonglobin_mRNA	ENST00000391857.9	riser_vs_control	9.713838587078024
nonglobin_mRNA	ENST00000394667.8	between_controls	-9.47668035434266
nonglobin_mRNA	ENST00000394667.8	riser_vs_control	57.80570705873054
nonglobin_mRNA	ENST00000394936.8	between_controls	5.780424921757593
nonglobin_mRNA	ENST00000394936.8	riser_vs_control	39.784754641673494
nonglobin_mRNA	ENST00000396198.7	between_controls	-23.803626957263543
nonglobin_mRNA	ENST00000396198.7	riser_vs_control	-11.225104476488085
nonglobin_mRNA	ENST00000396651.8	between_controls	2.768321845547897
nonglobin_mRNA	ENST00000396651.8	riser_vs_control	17.21479958890031
nonglobin_mRNA	ENST00000397426.5	between_controls	-22.04675128085701
nonglobin_mRNA	ENST00000397426.5	riser_vs_control	37.29217042493767
nonglobin_mRNA	ENST00000407193.7	between_controls	3.649285835283255
nonglobin_mRNA	ENST00000407193.7	riser_vs_control	32.23382376206296
nonglobin_mRNA	ENST00000419783.3	between_controls	-13.556517451098571
nonglobin_mRNA	ENST00000419783.3	riser_vs_control	-0.5071531299674513
nonglobin_mRNA	ENST00000422514.7	between_controls	2.753124162375844
nonglobin_mRNA	ENST00000422514.7	riser_vs_control	27.791122715404697
nonglobin_mRNA	ENST00000429711.7	between_controls	0.4777761948856756
nonglobin_mRNA	ENST00000429711.7	riser_vs_control	6.932773109243698
nonglobin_mRNA	ENST00000430157.6	between_controls	-1.2197760503714203
nonglobin_mRNA	ENST00000430157.6	riser_vs_control	0.5900728913571677
nonglobin_mRNA	ENST00000442744.7	between_controls	5.200761686357215
nonglobin_mRNA	ENST00000442744.7	riser_vs_control	-0.3497710893030198
nonglobin_mRNA	ENST00000451311.7	between_controls	-0.4236008654396235
nonglobin_mRNA	ENST00000451311.7	riser_vs_control	4.820786689945568
nonglobin_mRNA	ENST00000453943.6	between_controls	0.6402238926108008
nonglobin_mRNA	ENST00000453943.6	riser_vs_control	1.980090889417875
nonglobin_mRNA	ENST00000469257.2	between_controls	-3.610041531451247
nonglobin_mRNA	ENST00000469257.2	riser_vs_control	24.747267020240287
nonglobin_mRNA	ENST00000479035.7	between_controls	1.4476047830917804
nonglobin_mRNA	ENST00000479035.7	riser_vs_control	25.317274270471263
nonglobin_mRNA	ENST00000491306.6	between_controls	-3.830140143034104
nonglobin_mRNA	ENST00000491306.6	riser_vs_control	10.490485124631466
nonglobin_mRNA	ENST00000501597.3	between_controls	7.265395329815513
nonglobin_mRNA	ENST00000501597.3	riser_vs_control	10.764600980829249
nonglobin_mRNA	ENST00000519973.6	between_controls	59.53874753107935
nonglobin_mRNA	ENST00000519973.6	riser_vs_control	26.408754348925033
nonglobin_mRNA	ENST00000525634.6	between_controls	0.1849554640169642
nonglobin_mRNA	ENST00000525634.6	riser_vs_control	43.65830367219377
nonglobin_mRNA	ENST00000527673.2	between_controls	0.126559583197106
nonglobin_mRNA	ENST00000527673.2	riser_vs_control	-21.839953803604537
nonglobin_mRNA	ENST00000530705.6	between_controls	0.9470845685867536
nonglobin_mRNA	ENST00000530705.6	riser_vs_control	-5.11900845739996
nonglobin_mRNA	ENST00000582401.6	between_controls	-5.470457039150773
nonglobin_mRNA	ENST00000582401.6	riser_vs_control	18.290788762830903
nonglobin_mRNA	ENST00000592588.7	between_controls	-2.889992011868082
nonglobin_mRNA	ENST00000592588.7	riser_vs_control	-8.37202260799354
nonglobin_mRNA	ENST00000596558.6	between_controls	25.67738668017219
nonglobin_mRNA	ENST00000596558.6	riser_vs_control	-23.055082339579787
nonglobin_mRNA	ENST00000597960.7	between_controls	8.072674718695158
nonglobin_mRNA	ENST00000597960.7	riser_vs_control	36.50473694819593
nonglobin_mRNA	ENST00000600659.3	between_controls	-4.918003794740419
nonglobin_mRNA	ENST00000600659.3	riser_vs_control	-17.54031058487535
nonglobin_mRNA	ENST00000602676.6	between_controls	3.8978303445408495
nonglobin_mRNA	ENST00000602676.6	riser_vs_control	3.3689628203079662
nonglobin_mRNA	ENST00000608443.6	between_controls	19.11186059584036
nonglobin_mRNA	ENST00000608443.6	riser_vs_control	26.123258465962618
nonglobin_mRNA	ENST00000614404.1	between_controls	-11.958139073504611
nonglobin_mRNA	ENST00000614404.1	riser_vs_control	1.3122674152902003
nonglobin_mRNA	ENST00000642908.1	between_controls	-0.12692095503235207
nonglobin_mRNA	ENST00000642908.1	riser_vs_control	-6.762648281455946
nonglobin_mRNA	ENST00000643754.2	between_controls	2.697219375680681
nonglobin_mRNA	ENST00000643754.2	riser_vs_control	90.42872133113477
nonglobin_mRNA	ENST00000646664.1	between_controls	-0.6649742899895278
nonglobin_mRNA	ENST00000646664.1	riser_vs_control	-8.000532284535655
nonglobin_mRNA	ENST00000647248.2	between_controls	2.171359348041555
nonglobin_mRNA	ENST00000647248.2	riser_vs_control	-4.8027708293246105
nonglobin_mRNA	ENST00000647841.1	between_controls	5.960583283883871
nonglobin_mRNA	ENST00000647841.1	riser_vs_control	14.799774393683023
nonglobin_mRNA	ENST00000648006.3	between_controls	-2.8004457225977353
nonglobin_mRNA	ENST00000648006.3	riser_vs_control	-16.58922680827098
nonglobin_mRNA	ENST00000648437.1	between_controls	-2.10646710396752
nonglobin_mRNA	ENST00000648437.1	riser_vs_control	26.10001305653479
nonglobin_mRNA	ENST00000648839.1	between_controls	3.089133688789052
nonglobin_mRNA	ENST00000648839.1	riser_vs_control	8.581125949974174
nonglobin_mRNA	ENST00000650242.1	between_controls	9.041530132497506
nonglobin_mRNA	ENST00000650242.1	riser_vs_control	36.39439935263971
nonglobin_mRNA	ENST00000651669.1	between_controls	-2.255304210457029
nonglobin_mRNA	ENST00000651669.1	riser_vs_control	22.96042487579236
