# Supplementary material for: Biochemical-free enrichment or depletion of RNA classes in real-time during direct RNA sequencing with RISER
Source: Nat Commun. 2024 May 24;15:4422. doi: 10.1038/s41467-024-48673-8 (PMC11126589; doi:10.1038/s41467-024-48673-8)
Supplement: Supplementary file 4 — Source Data Files [file 41467_2024_48673_MOESM4_ESM.zip › Source Data/supp_fig11a.tsv]

transcript_type	transcript	experiment	pchange
globin_mRNA	ENST00000251595.11	between_controls	1.556873417871956
globin_mRNA	ENST00000251595.11	riser_vs_control	-93.78214344297886
globin_mRNA	ENST00000320868.9	between_controls	2.538477506598262
globin_mRNA	ENST00000320868.9	riser_vs_control	-92.41226631682518
globin_mRNA	ENST00000335295.4	between_controls	0.6129642813731789
globin_mRNA	ENST00000335295.4	riser_vs_control	-93.43284285983776
globin_mRNA	ENST00000647020.1	between_controls	-0.04991651892524571
globin_mRNA	ENST00000647020.1	riser_vs_control	-93.32132918644622
nonglobin_mRNA	ENST00000222247.10	between_controls	3.804347826086957
nonglobin_mRNA	ENST00000222247.10	riser_vs_control	64.86486486486487
nonglobin_mRNA	ENST00000222308.8	between_controls	-21.311475409836063
nonglobin_mRNA	ENST00000222308.8	riser_vs_control	12.5
nonglobin_mRNA	ENST00000225308.12	between_controls	-7.096774193548387
nonglobin_mRNA	ENST00000225308.12	riser_vs_control	12.030075187969924
nonglobin_mRNA	ENST00000225430.9	between_controls	12.558139534883722
nonglobin_mRNA	ENST00000225430.9	riser_vs_control	76.19047619047619
nonglobin_mRNA	ENST00000228251.9	between_controls	-16.666666666666664
nonglobin_mRNA	ENST00000228251.9	riser_vs_control	-16.216216216216218
nonglobin_mRNA	ENST00000230050.4	between_controls	9.77961432506887
nonglobin_mRNA	ENST00000230050.4	riser_vs_control	13.270142180094789
nonglobin_mRNA	ENST00000233143.6	between_controls	13.080168776371307
nonglobin_mRNA	ENST00000233143.6	riser_vs_control	3.125
nonglobin_mRNA	ENST00000237654.9	between_controls	-17.543859649122805
nonglobin_mRNA	ENST00000237654.9	riser_vs_control	26.923076923076923
nonglobin_mRNA	ENST00000243997.8	between_controls	-4.761904761904762
nonglobin_mRNA	ENST00000243997.8	riser_vs_control	-17.46031746031746
nonglobin_mRNA	ENST00000249786.9	between_controls	-8.333333333333332
nonglobin_mRNA	ENST00000249786.9	riser_vs_control	-19.73684210526316
nonglobin_mRNA	ENST00000251453.8	between_controls	0.6535947712418301
nonglobin_mRNA	ENST00000251453.8	riser_vs_control	-10
nonglobin_mRNA	ENST00000259254.9	between_controls	15.384615384615383
nonglobin_mRNA	ENST00000259254.9	riser_vs_control	0
nonglobin_mRNA	ENST00000260379.11	between_controls	-2.256944444444444
nonglobin_mRNA	ENST00000260379.11	riser_vs_control	17.24137931034483
nonglobin_mRNA	ENST00000261267.7	between_controls	-11.057692307692308
nonglobin_mRNA	ENST00000261267.7	riser_vs_control	18.29268292682927
nonglobin_mRNA	ENST00000263368.9	between_controls	-18
nonglobin_mRNA	ENST00000263368.9	riser_vs_control	19.51219512195122
nonglobin_mRNA	ENST00000264258.8	between_controls	6.153846153846154
nonglobin_mRNA	ENST00000264258.8	riser_vs_control	14.814814814814811
nonglobin_mRNA	ENST00000270625.7	between_controls	1.7857142857142856
nonglobin_mRNA	ENST00000270625.7	riser_vs_control	19.101123595505616
nonglobin_mRNA	ENST00000270792.10	between_controls	9.47867298578199
nonglobin_mRNA	ENST00000270792.10	riser_vs_control	13.461538461538462
nonglobin_mRNA	ENST00000273550.12	between_controls	0.2695417789757413
nonglobin_mRNA	ENST00000273550.12	riser_vs_control	-12.048192771084338
nonglobin_mRNA	ENST00000274242.10	between_controls	5.063291139240507
nonglobin_mRNA	ENST00000274242.10	riser_vs_control	40
nonglobin_mRNA	ENST00000287038.8	between_controls	4.0106951871657754
nonglobin_mRNA	ENST00000287038.8	riser_vs_control	-22.388059701492537
nonglobin_mRNA	ENST00000296028.4	between_controls	1.4184397163120568
nonglobin_mRNA	ENST00000296028.4	riser_vs_control	105.26315789473684
nonglobin_mRNA	ENST00000302182.8	between_controls	-1.49812734082397
nonglobin_mRNA	ENST00000302182.8	riser_vs_control	0
nonglobin_mRNA	ENST00000309268.11	between_controls	-0.6825938566552902
nonglobin_mRNA	ENST00000309268.11	riser_vs_control	2.941176470588235
nonglobin_mRNA	ENST00000309311.7	between_controls	-15.11627906976744
nonglobin_mRNA	ENST00000309311.7	riser_vs_control	0
nonglobin_mRNA	ENST00000311111.11	between_controls	-7.818930041152264
nonglobin_mRNA	ENST00000311111.11	riser_vs_control	-2.127659574468085
nonglobin_mRNA	ENST00000311528.10	between_controls	-0.6198347107438017
nonglobin_mRNA	ENST00000311528.10	riser_vs_control	3.7037037037037033
nonglobin_mRNA	ENST00000311549.11	between_controls	-11.469534050179211
nonglobin_mRNA	ENST00000311549.11	riser_vs_control	-0.7518796992481203
nonglobin_mRNA	ENST00000314138.11	between_controls	8.517350157728707
nonglobin_mRNA	ENST00000314138.11	riser_vs_control	9.75609756097561
nonglobin_mRNA	ENST00000316084.10	between_controls	3.125
nonglobin_mRNA	ENST00000316084.10	riser_vs_control	32.25806451612903
nonglobin_mRNA	ENST00000321153.9	between_controls	14.201183431952662
nonglobin_mRNA	ENST00000321153.9	riser_vs_control	13.47517730496454
nonglobin_mRNA	ENST00000321358.12	between_controls	0
nonglobin_mRNA	ENST00000321358.12	riser_vs_control	29.09090909090909
nonglobin_mRNA	ENST00000323345.11	between_controls	2.28310502283105
nonglobin_mRNA	ENST00000323345.11	riser_vs_control	-18.181818181818183
nonglobin_mRNA	ENST00000329251.5	between_controls	8.176100628930817
nonglobin_mRNA	ENST00000329251.5	riser_vs_control	100
nonglobin_mRNA	ENST00000330398.9	between_controls	-5.357142857142857
nonglobin_mRNA	ENST00000330398.9	riser_vs_control	44.44444444444444
nonglobin_mRNA	ENST00000331825.11	between_controls	2.3323615160349855
nonglobin_mRNA	ENST00000331825.11	riser_vs_control	6.989247311827956
nonglobin_mRNA	ENST00000335895.12	between_controls	12.32876712328767
nonglobin_mRNA	ENST00000335895.12	riser_vs_control	17.857142857142858
nonglobin_mRNA	ENST00000340990.10	between_controls	4.6875
nonglobin_mRNA	ENST00000340990.10	riser_vs_control	19.402985074626866
nonglobin_mRNA	ENST00000343262.9	between_controls	-4.25531914893617
nonglobin_mRNA	ENST00000343262.9	riser_vs_control	22.857142857142858
nonglobin_mRNA	ENST00000344063.7	between_controls	5.095541401273886
nonglobin_mRNA	ENST00000344063.7	riser_vs_control	18.91891891891892
nonglobin_mRNA	ENST00000352983.7	between_controls	5.164319248826291
nonglobin_mRNA	ENST00000352983.7	riser_vs_control	37.83783783783784
nonglobin_mRNA	ENST00000353334.11	between_controls	2.083333333333333
nonglobin_mRNA	ENST00000353334.11	riser_vs_control	28.000000000000004
nonglobin_mRNA	ENST00000356815.4	between_controls	-23
nonglobin_mRNA	ENST00000356815.4	riser_vs_control	10.606060606060606
nonglobin_mRNA	ENST00000356887.12	between_controls	45.16129032258064
nonglobin_mRNA	ENST00000356887.12	riser_vs_control	7.894736842105263
nonglobin_mRNA	ENST00000361264.9	between_controls	-27.906976744186046
nonglobin_mRNA	ENST00000361264.9	riser_vs_control	-3.7735849056603774
nonglobin_mRNA	ENST00000361436.10	between_controls	-11.11111111111111
nonglobin_mRNA	ENST00000361436.10	riser_vs_control	-19.51219512195122
nonglobin_mRNA	ENST00000361574.10	between_controls	28.57142857142857
nonglobin_mRNA	ENST00000361574.10	riser_vs_control	-24.444444444444443
nonglobin_mRNA	ENST00000361575.4	between_controls	-14.095744680851062
nonglobin_mRNA	ENST00000361575.4	riser_vs_control	13.79310344827586
nonglobin_mRNA	ENST00000368733.4	between_controls	5.405405405405405
nonglobin_mRNA	ENST00000368733.4	riser_vs_control	23.684210526315788
nonglobin_mRNA	ENST00000368738.4	between_controls	0.19120458891013384
nonglobin_mRNA	ENST00000368738.4	riser_vs_control	16.867469879518072
nonglobin_mRNA	ENST00000369817.7	between_controls	-3.953488372093023
nonglobin_mRNA	ENST00000369817.7	riser_vs_control	26.82926829268293
nonglobin_mRNA	ENST00000370179.8	between_controls	13.333333333333334
nonglobin_mRNA	ENST00000370179.8	riser_vs_control	-39.473684210526315
nonglobin_mRNA	ENST00000376630.5	between_controls	2.3255813953488373
nonglobin_mRNA	ENST00000376630.5	riser_vs_control	6.0606060606060606
nonglobin_mRNA	ENST00000377095.10	between_controls	14.705882352941178
nonglobin_mRNA	ENST00000377095.10	riser_vs_control	-8.955223880597014
nonglobin_mRNA	ENST00000380394.9	between_controls	-8.806818181818182
nonglobin_mRNA	ENST00000380394.9	riser_vs_control	87.5
nonglobin_mRNA	ENST00000381359.5	between_controls	11.538461538461538
nonglobin_mRNA	ENST00000381359.5	riser_vs_control	3.4482758620689653
nonglobin_mRNA	ENST00000391857.9	between_controls	-4.699738903394255
nonglobin_mRNA	ENST00000391857.9	riser_vs_control	13.88888888888889
nonglobin_mRNA	ENST00000394667.8	between_controls	-3.1645569620253164
nonglobin_mRNA	ENST00000394667.8	riser_vs_control	54.83870967741935
nonglobin_mRNA	ENST00000394936.8	between_controls	-5.164319248826291
nonglobin_mRNA	ENST00000394936.8	riser_vs_control	39.39393939393939
nonglobin_mRNA	ENST00000396651.8	between_controls	-4.744525547445255
nonglobin_mRNA	ENST00000396651.8	riser_vs_control	20.689655172413794
nonglobin_mRNA	ENST00000397426.5	between_controls	16.666666666666664
nonglobin_mRNA	ENST00000397426.5	riser_vs_control	37.83783783783784
nonglobin_mRNA	ENST00000407193.7	between_controls	-11.160714285714286
nonglobin_mRNA	ENST00000407193.7	riser_vs_control	33.33333333333333
nonglobin_mRNA	ENST00000419783.3	between_controls	3.1914893617021276
nonglobin_mRNA	ENST00000419783.3	riser_vs_control	-3.0303030303030303
nonglobin_mRNA	ENST00000422514.7	between_controls	5.570291777188329
nonglobin_mRNA	ENST00000422514.7	riser_vs_control	30.555555555555557
nonglobin_mRNA	ENST00000429711.7	between_controls	20.37037037037037
nonglobin_mRNA	ENST00000429711.7	riser_vs_control	9.375
nonglobin_mRNA	ENST00000430157.6	between_controls	-3.1088082901554404
nonglobin_mRNA	ENST00000430157.6	riser_vs_control	0.47393364928909953
nonglobin_mRNA	ENST00000442744.7	between_controls	-2.2988505747126435
nonglobin_mRNA	ENST00000442744.7	riser_vs_control	4.046242774566474
nonglobin_mRNA	ENST00000451311.7	between_controls	4.225352112676056
nonglobin_mRNA	ENST00000451311.7	riser_vs_control	6.172839506172839
nonglobin_mRNA	ENST00000453943.6	between_controls	16.363636363636363
nonglobin_mRNA	ENST00000453943.6	riser_vs_control	9.836065573770492
nonglobin_mRNA	ENST00000469257.2	between_controls	-11.023622047244094
nonglobin_mRNA	ENST00000469257.2	riser_vs_control	25
nonglobin_mRNA	ENST00000479035.7	between_controls	-3.767123287671233
nonglobin_mRNA	ENST00000479035.7	riser_vs_control	26.923076923076923
nonglobin_mRNA	ENST00000491306.6	between_controls	0.7537688442211055
nonglobin_mRNA	ENST00000491306.6	riser_vs_control	7.547169811320755
nonglobin_mRNA	ENST00000501597.3	between_controls	-2.0344287949921753
nonglobin_mRNA	ENST00000501597.3	riser_vs_control	9.345794392523365
nonglobin_mRNA	ENST00000519973.6	between_controls	0
nonglobin_mRNA	ENST00000519973.6	riser_vs_control	26.08695652173913
nonglobin_mRNA	ENST00000525634.6	between_controls	11.165048543689322
nonglobin_mRNA	ENST00000525634.6	riser_vs_control	47.82608695652174
nonglobin_mRNA	ENST00000527673.2	between_controls	-8.108108108108109
nonglobin_mRNA	ENST00000527673.2	riser_vs_control	-22.058823529411764
nonglobin_mRNA	ENST00000530705.6	between_controls	-0.2560819462227913
nonglobin_mRNA	ENST00000530705.6	riser_vs_control	-0.8333333333333334
nonglobin_mRNA	ENST00000582401.6	between_controls	8.51063829787234
nonglobin_mRNA	ENST00000582401.6	riser_vs_control	60.86956521739131
nonglobin_mRNA	ENST00000592588.7	between_controls	11.11111111111111
nonglobin_mRNA	ENST00000592588.7	riser_vs_control	-9.75609756097561
nonglobin_mRNA	ENST00000596558.6	between_controls	-15
nonglobin_mRNA	ENST00000596558.6	riser_vs_control	-12.903225806451612
nonglobin_mRNA	ENST00000597960.7	between_controls	-21.62162162162162
nonglobin_mRNA	ENST00000597960.7	riser_vs_control	39.39393939393939
nonglobin_mRNA	ENST00000600659.3	between_controls	27.106227106227102
nonglobin_mRNA	ENST00000600659.3	riser_vs_control	-15.217391304347828
nonglobin_mRNA	ENST00000602676.6	between_controls	0.36231884057971014
nonglobin_mRNA	ENST00000602676.6	riser_vs_control	0.6896551724137931
nonglobin_mRNA	ENST00000608443.6	between_controls	-9.48905109489051
nonglobin_mRNA	ENST00000608443.6	riser_vs_control	12.34567901234568
nonglobin_mRNA	ENST00000642908.1	between_controls	-15.909090909090908
nonglobin_mRNA	ENST00000642908.1	riser_vs_control	-7.865168539325842
nonglobin_mRNA	ENST00000643754.2	between_controls	-11.071428571428571
nonglobin_mRNA	ENST00000643754.2	riser_vs_control	80
nonglobin_mRNA	ENST00000646664.1	between_controls	1.0554089709762533
nonglobin_mRNA	ENST00000646664.1	riser_vs_control	-6
nonglobin_mRNA	ENST00000647248.2	between_controls	15
nonglobin_mRNA	ENST00000647248.2	riser_vs_control	0
nonglobin_mRNA	ENST00000647841.1	between_controls	-4.391891891891892
nonglobin_mRNA	ENST00000647841.1	riser_vs_control	12.195121951219512
nonglobin_mRNA	ENST00000648006.3	between_controls	2.4807527801539777
nonglobin_mRNA	ENST00000648006.3	riser_vs_control	-17.21311475409836
nonglobin_mRNA	ENST00000648437.1	between_controls	-0.33670033670033667
nonglobin_mRNA	ENST00000648437.1	riser_vs_control	28.57142857142857
nonglobin_mRNA	ENST00000648839.1	between_controls	-2.3880597014925375
nonglobin_mRNA	ENST00000648839.1	riser_vs_control	14.814814814814811
nonglobin_mRNA	ENST00000651669.1	between_controls	3.932584269662921
nonglobin_mRNA	ENST00000651669.1	riser_vs_control	19.54022988505747
