# Supplementary material for: Biochemical-free enrichment or depletion of RNA classes in real-time during direct RNA sequencing with RISER
Source: Nat Commun. 2024 May 24;15:4422. doi: 10.1038/s41467-024-48673-8 (PMC11126589; doi:10.1038/s41467-024-48673-8)
Supplement: Supplementary file 4 — Source Data Files [file 41467_2024_48673_MOESM4_ESM.zip › Source Data/main_fig4d.tsv]

transcript_type	transcript	experiment	pchange
lncRNA	ENST00000429829.6	between_controls	5.701754385964912
lncRNA	ENST00000429829.6	riser_vs_control	49.107142857142854
lncRNA	ENST00000475947.7	between_controls	28.57142857142857
lncRNA	ENST00000475947.7	riser_vs_control	52.77777777777778
lncRNA	ENST00000520944.6	between_controls	4.761904761904762
lncRNA	ENST00000520944.6	riser_vs_control	34.48275862068966
lncRNA	ENST00000530422.1	between_controls	-11.76470588235294
lncRNA	ENST00000530422.1	riser_vs_control	48.148148148148145
lncRNA	ENST00000565493.2	between_controls	3.3707865168539324
lncRNA	ENST00000565493.2	riser_vs_control	22.950819672131143
lncRNA	ENST00000650366.1	between_controls	-1.7857142857142856
lncRNA	ENST00000650366.1	riser_vs_control	42.5531914893617
lncRNA	ENST00000654795.1	between_controls	-9.433962264150944
lncRNA	ENST00000654795.1	riser_vs_control	33.33333333333333
lncRNA	ENST00000687189.1	between_controls	3.3333333333333335
lncRNA	ENST00000687189.1	riser_vs_control	93.33333333333331
mtRNA	ENST00000361227.2	between_controls	1.6129032258064515
mtRNA	ENST00000361227.2	riser_vs_control	-85.87360594795538
mtRNA	ENST00000361335.1	between_controls	21.62162162162162
mtRNA	ENST00000361335.1	riser_vs_control	-69.49152542372882
mtRNA	ENST00000361381.2	between_controls	-1.8774157923799009
mtRNA	ENST00000361381.2	riser_vs_control	-95.90594744121717
mtRNA	ENST00000361390.2	between_controls	-2.0242914979757085
mtRNA	ENST00000361390.2	riser_vs_control	-94.80593607305936
mtRNA	ENST00000361453.3	between_controls	2.0076481835564053
mtRNA	ENST00000361453.3	riser_vs_control	-93.91304347826087
mtRNA	ENST00000361567.2	between_controls	-1.839080459770115
mtRNA	ENST00000361567.2	riser_vs_control	-93.74201787994892
mtRNA	ENST00000361624.2	between_controls	0.1925096254812741
mtRNA	ENST00000361624.2	riser_vs_control	-94.82660602615124
mtRNA	ENST00000361681.2	between_controls	-18.29268292682927
mtRNA	ENST00000361681.2	riser_vs_control	-22.22222222222222
mtRNA	ENST00000361739.1	between_controls	-1.1089548100914888
mtRNA	ENST00000361739.1	riser_vs_control	-91.88945629318114
mtRNA	ENST00000361789.2	between_controls	-3.927492447129909
mtRNA	ENST00000361789.2	riser_vs_control	-96.11542730299666
mtRNA	ENST00000361899.2	between_controls	0.7835455435847208
mtRNA	ENST00000361899.2	riser_vs_control	-95.31645569620252
mtRNA	ENST00000362079.2	between_controls	-0.16670635865682304
mtRNA	ENST00000362079.2	riser_vs_control	-92.72955974842768
mtRNA	ENST00000387347.2	between_controls	2.4596916558785455
mtRNA	ENST00000387347.2	riser_vs_control	-85.79120879120879
mtRNA	ENST00000389680.2	between_controls	3.4704112337011033
mtRNA	ENST00000389680.2	riser_vs_control	-77.92863909062204
protein_coding	ENST00000000233.10	between_controls	-1.8518518518518516
protein_coding	ENST00000000233.10	riser_vs_control	-53.191489361702125
protein_coding	ENST00000001008.6	between_controls	-10.869565217391305
protein_coding	ENST00000001008.6	riser_vs_control	-88.33333333333333
protein_coding	ENST00000003100.13	between_controls	10.869565217391305
protein_coding	ENST00000003100.13	riser_vs_control	-90.625
protein_coding	ENST00000007516.8	between_controls	-10.38961038961039
protein_coding	ENST00000007516.8	riser_vs_control	-92.3076923076923
protein_coding	ENST00000009589.8	between_controls	0
protein_coding	ENST00000009589.8	riser_vs_control	-80
protein_coding	ENST00000022615.9	between_controls	18.421052631578945
protein_coding	ENST00000022615.9	riser_vs_control	-86.8421052631579
protein_coding	ENST00000037243.7	between_controls	20.833333333333336
protein_coding	ENST00000037243.7	riser_vs_control	-83.33333333333334
protein_coding	ENST00000044462.12	between_controls	-10.344827586206897
protein_coding	ENST00000044462.12	riser_vs_control	-92.72727272727272
protein_coding	ENST00000054950.4	between_controls	-25.71428571428571
protein_coding	ENST00000054950.4	riser_vs_control	-82.97872340425532
protein_coding	ENST00000084795.9	between_controls	11.267605633802818
protein_coding	ENST00000084795.9	riser_vs_control	-72.22222222222221
protein_coding	ENST00000175091.5	between_controls	0
protein_coding	ENST00000175091.5	riser_vs_control	-83.87096774193549
protein_coding	ENST00000184266.3	between_controls	-19.230769230769234
protein_coding	ENST00000184266.3	riser_vs_control	-80
protein_coding	ENST00000196551.8	between_controls	-10.674157303370784
protein_coding	ENST00000196551.8	riser_vs_control	-88.96103896103897
protein_coding	ENST00000199389.11	between_controls	1.7857142857142856
protein_coding	ENST00000199389.11	riser_vs_control	-89.74358974358975
protein_coding	ENST00000202773.14	between_controls	0
protein_coding	ENST00000202773.14	riser_vs_control	-87.33459357277883
protein_coding	ENST00000203407.6	between_controls	10.714285714285714
protein_coding	ENST00000203407.6	riser_vs_control	-84.48275862068965
protein_coding	ENST00000203630.10	between_controls	-1.2195121951219512
protein_coding	ENST00000203630.10	riser_vs_control	-93.75
protein_coding	ENST00000209875.9	between_controls	12.06896551724138
protein_coding	ENST00000209875.9	riser_vs_control	-88.52459016393442
protein_coding	ENST00000215570.8	between_controls	15.625
protein_coding	ENST00000215570.8	riser_vs_control	-66.66666666666666
protein_coding	ENST00000215754.8	between_controls	-5.467625899280575
protein_coding	ENST00000215754.8	riser_vs_control	-84.76702508960572
protein_coding	ENST00000215793.13	between_controls	40
protein_coding	ENST00000215793.13	riser_vs_control	-92.3076923076923
protein_coding	ENST00000215829.8	between_controls	16.535433070866144
protein_coding	ENST00000215829.8	riser_vs_control	-84.70588235294117
protein_coding	ENST00000215882.10	between_controls	2.9850746268656714
protein_coding	ENST00000215882.10	riser_vs_control	-93.47826086956522
protein_coding	ENST00000216034.6	between_controls	17.24137931034483
protein_coding	ENST00000216034.6	riser_vs_control	-87.5
protein_coding	ENST00000216037.10	between_controls	26.923076923076923
protein_coding	ENST00000216037.10	riser_vs_control	-89.47368421052632
protein_coding	ENST00000216038.6	between_controls	-9.090909090909092
protein_coding	ENST00000216038.6	riser_vs_control	-84.84848484848484
protein_coding	ENST00000216121.12	between_controls	9.836065573770492
protein_coding	ENST00000216121.12	riser_vs_control	-83.33333333333334
protein_coding	ENST00000216146.9	between_controls	-1.625
protein_coding	ENST00000216146.9	riser_vs_control	-89.86254295532646
protein_coding	ENST00000216190.13	between_controls	10.416666666666668
protein_coding	ENST00000216190.13	riser_vs_control	-91.56626506024097
protein_coding	ENST00000216218.8	between_controls	-14.37125748502994
protein_coding	ENST00000216218.8	riser_vs_control	-87.02290076335878
protein_coding	ENST00000216225.9	between_controls	-9.67741935483871
protein_coding	ENST00000216225.9	riser_vs_control	-86.48648648648648
protein_coding	ENST00000216281.13	between_controls	-2.7777777777777777
protein_coding	ENST00000216281.13	riser_vs_control	-91.93548387096774
protein_coding	ENST00000216297.7	between_controls	8.51063829787234
protein_coding	ENST00000216297.7	riser_vs_control	-86.48648648648648
protein_coding	ENST00000216392.8	between_controls	-15.714285714285714
protein_coding	ENST00000216392.8	riser_vs_control	-82.97872340425532
protein_coding	ENST00000216416.9	between_controls	20
protein_coding	ENST00000216416.9	riser_vs_control	-93.15068493150685
protein_coding	ENST00000217026.5	between_controls	20
protein_coding	ENST00000217026.5	riser_vs_control	-88.23529411764706
protein_coding	ENST00000217182.6	between_controls	-34.883720930232556
protein_coding	ENST00000217182.6	riser_vs_control	-86.48648648648648
protein_coding	ENST00000217426.7	between_controls	-10.81081081081081
protein_coding	ENST00000217426.7	riser_vs_control	-84.7457627118644
protein_coding	ENST00000217958.8	between_controls	12
protein_coding	ENST00000217958.8	riser_vs_control	-82.05128205128204
protein_coding	ENST00000217971.8	between_controls	13.861386138613865
protein_coding	ENST00000217971.8	riser_vs_control	-89.47368421052632
protein_coding	ENST00000218388.9	between_controls	-3.9473684210526314
protein_coding	ENST00000218388.9	riser_vs_control	-92.5925925925926
protein_coding	ENST00000219169.9	between_controls	-7.6923076923076925
protein_coding	ENST00000219169.9	riser_vs_control	-80.55555555555556
protein_coding	ENST00000219479.7	between_controls	-25.53191489361702
protein_coding	ENST00000219479.7	riser_vs_control	-89.0909090909091
protein_coding	ENST00000220849.10	between_controls	2.857142857142857
protein_coding	ENST00000220849.10	riser_vs_control	-95.3125
protein_coding	ENST00000221419.10	between_controls	19.230769230769234
protein_coding	ENST00000221419.10	riser_vs_control	-90
protein_coding	ENST00000221486.6	between_controls	18.571428571428573
protein_coding	ENST00000221486.6	riser_vs_control	-94.33962264150944
protein_coding	ENST00000221494.10	between_controls	-39.285714285714285
protein_coding	ENST00000221494.10	riser_vs_control	-95.91836734693877
protein_coding	ENST00000221801.8	between_controls	13.815789473684212
protein_coding	ENST00000221801.8	riser_vs_control	-87.76978417266187
protein_coding	ENST00000221975.6	between_controls	6.557377049180328
protein_coding	ENST00000221975.6	riser_vs_control	-65.78947368421053
protein_coding	ENST00000222005.7	between_controls	3.1746031746031744
protein_coding	ENST00000222005.7	riser_vs_control	-80
protein_coding	ENST00000222008.11	between_controls	-27.419354838709676
protein_coding	ENST00000222008.11	riser_vs_control	-78.78787878787878
protein_coding	ENST00000222247.10	between_controls	-3.403863845446182
protein_coding	ENST00000222247.10	riser_vs_control	-78.21782178217822
protein_coding	ENST00000223129.8	between_controls	0
protein_coding	ENST00000223129.8	riser_vs_control	-91.66666666666666
protein_coding	ENST00000223321.9	between_controls	-14.705882352941178
protein_coding	ENST00000223321.9	riser_vs_control	-80.55555555555556
protein_coding	ENST00000223641.5	between_controls	-27.368421052631582
protein_coding	ENST00000223641.5	riser_vs_control	-93.02325581395348
protein_coding	ENST00000224073.6	between_controls	46.93877551020408
protein_coding	ENST00000224073.6	riser_vs_control	-84.44444444444444
protein_coding	ENST00000224237.9	between_controls	12.244897959183673
protein_coding	ENST00000224237.9	riser_vs_control	-92.85714285714286
protein_coding	ENST00000225430.9	between_controls	1.1142061281337048
protein_coding	ENST00000225430.9	riser_vs_control	-88.1578947368421
protein_coding	ENST00000225655.6	between_controls	-5.214723926380368
protein_coding	ENST00000225655.6	riser_vs_control	-86.24338624338624
protein_coding	ENST00000225698.8	between_controls	11.235955056179774
protein_coding	ENST00000225698.8	riser_vs_control	-88.14814814814815
protein_coding	ENST00000225972.8	between_controls	-17.24137931034483
protein_coding	ENST00000225972.8	riser_vs_control	-89.1891891891892
protein_coding	ENST00000227524.9	between_controls	-7.142857142857142
protein_coding	ENST00000227524.9	riser_vs_control	-83.78378378378379
protein_coding	ENST00000228136.9	between_controls	-30
protein_coding	ENST00000228136.9	riser_vs_control	-89.0909090909091
protein_coding	ENST00000228251.9	between_controls	20.155038759689923
protein_coding	ENST00000228251.9	riser_vs_control	-89.47368421052632
protein_coding	ENST00000228306.8	between_controls	-14.130434782608695
protein_coding	ENST00000228306.8	riser_vs_control	-84.375
protein_coding	ENST00000228825.12	between_controls	26.041666666666668
protein_coding	ENST00000228825.12	riser_vs_control	-58.730158730158735
protein_coding	ENST00000229238.5	between_controls	-1.5384615384615383
protein_coding	ENST00000229238.5	riser_vs_control	-89.74358974358975
protein_coding	ENST00000229239.10	between_controls	0.2617801047120419
protein_coding	ENST00000229239.10	riser_vs_control	-95.06666666666666
protein_coding	ENST00000229270.8	between_controls	-16.27906976744186
protein_coding	ENST00000229270.8	riser_vs_control	-93.90243902439023
protein_coding	ENST00000229379.3	between_controls	2.5316455696202533
protein_coding	ENST00000229379.3	riser_vs_control	-88.96551724137932
protein_coding	ENST00000229390.8	between_controls	0.8264462809917356
protein_coding	ENST00000229390.8	riser_vs_control	-80.43478260869566
protein_coding	ENST00000230050.4	between_controls	7.352941176470589
protein_coding	ENST00000230050.4	riser_vs_control	-78.20823244552058
protein_coding	ENST00000230431.11	between_controls	22
protein_coding	ENST00000230431.11	riser_vs_control	-83.87096774193549
protein_coding	ENST00000232905.4	between_controls	18.055555555555554
protein_coding	ENST00000232905.4	riser_vs_control	-89.36170212765957
protein_coding	ENST00000233025.11	between_controls	-10.638297872340424
protein_coding	ENST00000233025.11	riser_vs_control	-83.78378378378379
protein_coding	ENST00000233143.6	between_controls	11.07011070110701
protein_coding	ENST00000233143.6	riser_vs_control	-86.4
protein_coding	ENST00000233468.5	between_controls	-15.300546448087433
protein_coding	ENST00000233468.5	riser_vs_control	-81.1881188118812
protein_coding	ENST00000233609.8	between_controls	-6.25
protein_coding	ENST00000233609.8	riser_vs_control	-88.73239436619718
protein_coding	ENST00000233809.9	between_controls	25
protein_coding	ENST00000233809.9	riser_vs_control	-59.375
protein_coding	ENST00000233893.10	between_controls	-3.8461538461538463
protein_coding	ENST00000233893.10	riser_vs_control	-78.72340425531915
protein_coding	ENST00000234590.10	between_controls	-7.784431137724551
protein_coding	ENST00000234590.10	riser_vs_control	-86.27450980392157
protein_coding	ENST00000234677.7	between_controls	9.375
protein_coding	ENST00000234677.7	riser_vs_control	-90.80459770114942
protein_coding	ENST00000234875.9	between_controls	-2.7600849256900215
protein_coding	ENST00000234875.9	riser_vs_control	-83.89513108614233
protein_coding	ENST00000236957.9	between_controls	8.064516129032258
protein_coding	ENST00000236957.9	riser_vs_control	-93.87755102040816
protein_coding	ENST00000237530.11	between_controls	2.083333333333333
protein_coding	ENST00000237530.11	riser_vs_control	-95.23809523809524
protein_coding	ENST00000237654.9	between_controls	14.84375
protein_coding	ENST00000237654.9	riser_vs_control	-83.49514563106796
protein_coding	ENST00000238081.8	between_controls	-9.63855421686747
protein_coding	ENST00000238081.8	riser_vs_control	-88.57142857142857
protein_coding	ENST00000240922.8	between_controls	-8
protein_coding	ENST00000240922.8	riser_vs_control	-90
protein_coding	ENST00000242577.11	between_controls	48.57142857142857
protein_coding	ENST00000242577.11	riser_vs_control	-91.93548387096774
protein_coding	ENST00000243563.8	between_controls	23.75
protein_coding	ENST00000243563.8	riser_vs_control	-88.88888888888889
protein_coding	ENST00000243997.8	between_controls	25.60386473429952
protein_coding	ENST00000243997.8	riser_vs_control	-88.76404494382022
protein_coding	ENST00000244520.10	between_controls	-4
protein_coding	ENST00000244520.10	riser_vs_control	-88.37209302325581
protein_coding	ENST00000244745.4	between_controls	-20.454545454545457
protein_coding	ENST00000244745.4	riser_vs_control	-85.71428571428571
protein_coding	ENST00000245206.10	between_controls	32.69230769230769
protein_coding	ENST00000245206.10	riser_vs_control	-87.2340425531915
protein_coding	ENST00000245458.11	between_controls	-6.531531531531531
protein_coding	ENST00000245458.11	riser_vs_control	-70.93023255813954
protein_coding	ENST00000245816.11	between_controls	17.94871794871795
protein_coding	ENST00000245816.11	riser_vs_control	-75.75757575757575
protein_coding	ENST00000246548.9	between_controls	6.0606060606060606
protein_coding	ENST00000246548.9	riser_vs_control	-88.63636363636364
protein_coding	ENST00000246802.10	between_controls	17.647058823529413
protein_coding	ENST00000246802.10	riser_vs_control	-77.77777777777779
protein_coding	ENST00000246957.10	between_controls	28.57142857142857
protein_coding	ENST00000246957.10	riser_vs_control	-88.09523809523809
protein_coding	ENST00000247655.4	between_controls	12.8
protein_coding	ENST00000247655.4	riser_vs_control	-86.22047244094489
protein_coding	ENST00000248342.9	between_controls	12.5
protein_coding	ENST00000248342.9	riser_vs_control	-81.3953488372093
protein_coding	ENST00000248566.4	between_controls	-11.494252873563218
protein_coding	ENST00000248566.4	riser_vs_control	-91.3793103448276
protein_coding	ENST00000249014.5	between_controls	43.58974358974359
protein_coding	ENST00000249014.5	riser_vs_control	-97.95918367346938
protein_coding	ENST00000249289.5	between_controls	12.941176470588236
protein_coding	ENST00000249289.5	riser_vs_control	-93.84615384615384
protein_coding	ENST00000249786.9	between_controls	25
protein_coding	ENST00000249786.9	riser_vs_control	-92.3076923076923
protein_coding	ENST00000250495.10	between_controls	18.571428571428573
protein_coding	ENST00000250495.10	riser_vs_control	-79.41176470588235
protein_coding	ENST00000251047.6	between_controls	6.521739130434782
protein_coding	ENST00000251047.6	riser_vs_control	-90.32258064516128
protein_coding	ENST00000251413.8	between_controls	21.62162162162162
protein_coding	ENST00000251413.8	riser_vs_control	-88.37209302325581
protein_coding	ENST00000251453.8	between_controls	7.427536231884058
protein_coding	ENST00000251453.8	riser_vs_control	-85.88957055214725
protein_coding	ENST00000252818.5	between_controls	-14.516129032258066
protein_coding	ENST00000252818.5	riser_vs_control	-95.45454545454544
protein_coding	ENST00000253023.8	between_controls	-3.64963503649635
protein_coding	ENST00000253023.8	riser_vs_control	-79.54545454545455
protein_coding	ENST00000253024.10	between_controls	25.53191489361702
protein_coding	ENST00000253024.10	riser_vs_control	-98.4375
protein_coding	ENST00000253039.9	between_controls	-2.6785714285714284
protein_coding	ENST00000253039.9	riser_vs_control	-76.92307692307693
protein_coding	ENST00000253108.9	between_controls	26.027397260273972
protein_coding	ENST00000253108.9	riser_vs_control	-92.2077922077922
protein_coding	ENST00000253122.10	between_controls	27.58620689655172
protein_coding	ENST00000253122.10	riser_vs_control	-81.57894736842105
protein_coding	ENST00000253452.8	between_controls	11.25
protein_coding	ENST00000253452.8	riser_vs_control	-94.44444444444444
protein_coding	ENST00000253788.12	between_controls	-7.011866235167206
protein_coding	ENST00000253788.12	riser_vs_control	-76.01809954751131
protein_coding	ENST00000253814.6	between_controls	4.761904761904762
protein_coding	ENST00000253814.6	riser_vs_control	-93.75
protein_coding	ENST00000254193.11	between_controls	-17.46031746031746
protein_coding	ENST00000254193.11	riser_vs_control	-89.79591836734694
protein_coding	ENST00000254480.10	between_controls	26.41509433962264
protein_coding	ENST00000254480.10	riser_vs_control	-88.88888888888889
protein_coding	ENST00000254508.7	between_controls	-29.78723404255319
protein_coding	ENST00000254508.7	riser_vs_control	-92.3076923076923
protein_coding	ENST00000254810.8	between_controls	-23.456790123456788
protein_coding	ENST00000254810.8	riser_vs_control	-88.18897637795276
protein_coding	ENST00000256442.10	between_controls	-19.11764705882353
protein_coding	ENST00000256442.10	riser_vs_control	-91.42857142857144
protein_coding	ENST00000256689.10	between_controls	27.450980392156865
protein_coding	ENST00000256689.10	riser_vs_control	-89.79591836734694
protein_coding	ENST00000257013.9	between_controls	-13.23529411764706
protein_coding	ENST00000257013.9	riser_vs_control	-93.61702127659576
protein_coding	ENST00000257857.9	between_controls	4.761904761904762
protein_coding	ENST00000257857.9	riser_vs_control	-87.8048780487805
protein_coding	ENST00000257904.11	between_controls	4
protein_coding	ENST00000257904.11	riser_vs_control	-85.36585365853658
protein_coding	ENST00000258091.10	between_controls	28.205128205128204
protein_coding	ENST00000258091.10	riser_vs_control	-98.68421052631578
protein_coding	ENST00000258341.5	between_controls	-21.951219512195124
protein_coding	ENST00000258341.5	riser_vs_control	-89.1891891891892
protein_coding	ENST00000258424.3	between_controls	-5.185185185185185
protein_coding	ENST00000258424.3	riser_vs_control	-84.61538461538461
protein_coding	ENST00000258739.9	between_controls	10.227272727272728
protein_coding	ENST00000258739.9	riser_vs_control	-91.78082191780824
protein_coding	ENST00000258962.5	between_controls	-15.909090909090908
protein_coding	ENST00000258962.5	riser_vs_control	-95
protein_coding	ENST00000259457.8	between_controls	9.58904109589041
protein_coding	ENST00000259457.8	riser_vs_control	-69.76744186046511
protein_coding	ENST00000260379.11	between_controls	8.4
protein_coding	ENST00000260379.11	riser_vs_control	-74.52631578947368
protein_coding	ENST00000260443.9	between_controls	-12.5
protein_coding	ENST00000260443.9	riser_vs_control	-87.17948717948718
protein_coding	ENST00000260641.10	between_controls	17.28395061728395
protein_coding	ENST00000260641.10	riser_vs_control	-96.875
protein_coding	ENST00000260956.9	between_controls	13.333333333333334
protein_coding	ENST00000260956.9	riser_vs_control	-86.11111111111111
protein_coding	ENST00000261254.8	between_controls	-8.333333333333332
protein_coding	ENST00000261254.8	riser_vs_control	-96.7741935483871
protein_coding	ENST00000261303.13	between_controls	-26
protein_coding	ENST00000261303.13	riser_vs_control	-75
protein_coding	ENST00000261313.3	between_controls	21.59090909090909
protein_coding	ENST00000261313.3	riser_vs_control	-83.87096774193549
protein_coding	ENST00000261396.6	between_controls	32.55813953488372
protein_coding	ENST00000261396.6	riser_vs_control	-84.21052631578947
protein_coding	ENST00000261479.9	between_controls	-13.333333333333334
protein_coding	ENST00000261479.9	riser_vs_control	-97.14285714285714
protein_coding	ENST00000261497.9	between_controls	-10.714285714285714
protein_coding	ENST00000261497.9	riser_vs_control	-92.10526315789474
protein_coding	ENST00000261590.13	between_controls	-5.405405405405405
protein_coding	ENST00000261590.13	riser_vs_control	-96.875
protein_coding	ENST00000261593.8	between_controls	-10.526315789473683
protein_coding	ENST00000261593.8	riser_vs_control	-84.375
protein_coding	ENST00000261622.5	between_controls	21.052631578947366
protein_coding	ENST00000261622.5	riser_vs_control	-82.85714285714286
protein_coding	ENST00000261700.8	between_controls	24.67532467532467
protein_coding	ENST00000261700.8	riser_vs_control	-98.48484848484848
protein_coding	ENST00000261875.10	between_controls	23.728813559322035
protein_coding	ENST00000261875.10	riser_vs_control	-95.83333333333334
protein_coding	ENST00000261890.7	between_controls	-8.955223880597014
protein_coding	ENST00000261890.7	riser_vs_control	-89.1891891891892
protein_coding	ENST00000262030.8	between_controls	17.120622568093385
protein_coding	ENST00000262030.8	riser_vs_control	-89.39393939393939
protein_coding	ENST00000262033.11	between_controls	-21.518987341772153
protein_coding	ENST00000262033.11	riser_vs_control	-92.85714285714286
protein_coding	ENST00000262056.14	between_controls	2.2857142857142856
protein_coding	ENST00000262056.14	riser_vs_control	-91.66666666666666
protein_coding	ENST00000262061.7	between_controls	-17.20430107526882
protein_coding	ENST00000262061.7	riser_vs_control	-84.61538461538461
protein_coding	ENST00000262187.10	between_controls	19.35483870967742
protein_coding	ENST00000262187.10	riser_vs_control	-95.23809523809524
protein_coding	ENST00000262193.7	between_controls	14.634146341463412
protein_coding	ENST00000262193.7	riser_vs_control	-85.36585365853658
protein_coding	ENST00000262225.8	between_controls	4.878048780487805
protein_coding	ENST00000262225.8	riser_vs_control	-92.7536231884058
protein_coding	ENST00000262238.10	between_controls	-3.92156862745098
protein_coding	ENST00000262238.10	riser_vs_control	-91.42857142857144
protein_coding	ENST00000262584.7	between_controls	-5.548996458087367
protein_coding	ENST00000262584.7	riser_vs_control	-85.96802841918296
protein_coding	ENST00000262646.12	between_controls	32.142857142857146
protein_coding	ENST00000262646.12	riser_vs_control	-90.9090909090909
protein_coding	ENST00000262812.9	between_controls	-13.88888888888889
protein_coding	ENST00000262812.9	riser_vs_control	-87.8048780487805
protein_coding	ENST00000262942.10	between_controls	-14.754098360655735
protein_coding	ENST00000262942.10	riser_vs_control	-66.66666666666666
protein_coding	ENST00000262947.8	between_controls	-19.402985074626866
protein_coding	ENST00000262947.8	riser_vs_control	-88.63636363636364
protein_coding	ENST00000262948.10	between_controls	-14.473684210526317
protein_coding	ENST00000262948.10	riser_vs_control	-90
protein_coding	ENST00000262982.3	between_controls	-26.190476190476193
protein_coding	ENST00000262982.3	riser_vs_control	-94
protein_coding	ENST00000263168.4	between_controls	-6.493506493506493
protein_coding	ENST00000263168.4	riser_vs_control	-95.91836734693877
protein_coding	ENST00000263270.11	between_controls	-5.747126436781609
protein_coding	ENST00000263270.11	riser_vs_control	-93.02325581395348
protein_coding	ENST00000263382.8	between_controls	-4.761904761904762
protein_coding	ENST00000263382.8	riser_vs_control	-83.33333333333334
protein_coding	ENST00000263645.10	between_controls	-3.4482758620689653
protein_coding	ENST00000263645.10	riser_vs_control	-88.31168831168831
protein_coding	ENST00000263697.6	between_controls	16
protein_coding	ENST00000263697.6	riser_vs_control	-93.87755102040816
protein_coding	ENST00000264156.3	between_controls	52.94117647058824
protein_coding	ENST00000264156.3	riser_vs_control	-100
protein_coding	ENST00000264161.9	between_controls	-39.58333333333333
protein_coding	ENST00000264161.9	riser_vs_control	-92.5
protein_coding	ENST00000264202.8	between_controls	-4.878048780487805
protein_coding	ENST00000264202.8	riser_vs_control	-88.88888888888889
protein_coding	ENST00000264258.8	between_controls	21.323529411764707
protein_coding	ENST00000264258.8	riser_vs_control	-87.14555765595463
protein_coding	ENST00000264335.13	between_controls	-4.6875
protein_coding	ENST00000264335.13	riser_vs_control	-85.37735849056604
protein_coding	ENST00000264552.14	between_controls	-13.559322033898304
protein_coding	ENST00000264552.14	riser_vs_control	-78.64077669902912
protein_coding	ENST00000264710.5	between_controls	-22.448979591836736
protein_coding	ENST00000264710.5	riser_vs_control	-84.375
protein_coding	ENST00000265044.7	between_controls	10.16949152542373
protein_coding	ENST00000265044.7	riser_vs_control	-79.22077922077922
protein_coding	ENST00000265056.12	between_controls	-1.7857142857142856
protein_coding	ENST00000265056.12	riser_vs_control	-94
protein_coding	ENST00000265073.9	between_controls	9.433962264150944
protein_coding	ENST00000265073.9	riser_vs_control	-91.66666666666666
protein_coding	ENST00000265112.8	between_controls	-1.96078431372549
protein_coding	ENST00000265112.8	riser_vs_control	-82.35294117647058
protein_coding	ENST00000265304.11	between_controls	100
protein_coding	ENST00000265304.11	riser_vs_control	-85.29411764705883
protein_coding	ENST00000265462.9	between_controls	15.65217391304348
protein_coding	ENST00000265462.9	riser_vs_control	-86.76470588235294
protein_coding	ENST00000265729.7	between_controls	-4.25531914893617
protein_coding	ENST00000265729.7	riser_vs_control	-85.71428571428571
protein_coding	ENST00000265866.12	between_controls	-10.714285714285714
protein_coding	ENST00000265866.12	riser_vs_control	-100
protein_coding	ENST00000266735.10	between_controls	-28.985507246376812
protein_coding	ENST00000266735.10	riser_vs_control	-91.3793103448276
protein_coding	ENST00000267115.10	between_controls	-5.194805194805195
protein_coding	ENST00000267115.10	riser_vs_control	-88.13559322033898
protein_coding	ENST00000267884.11	between_controls	-23.4375
protein_coding	ENST00000267884.11	riser_vs_control	-91.04477611940298
protein_coding	ENST00000267970.9	between_controls	-4.444444444444445
protein_coding	ENST00000267970.9	riser_vs_control	-91.2280701754386
protein_coding	ENST00000268379.9	between_controls	0
protein_coding	ENST00000268379.9	riser_vs_control	-70.58823529411765
protein_coding	ENST00000268668.11	between_controls	-13.333333333333334
protein_coding	ENST00000268668.11	riser_vs_control	-84.12698412698413
protein_coding	ENST00000268802.10	between_controls	51.61290322580645
protein_coding	ENST00000268802.10	riser_vs_control	-84.375
protein_coding	ENST00000269122.8	between_controls	72.22222222222221
protein_coding	ENST00000269122.8	riser_vs_control	-86.8421052631579
protein_coding	ENST00000269321.12	between_controls	20.588235294117645
protein_coding	ENST00000269321.12	riser_vs_control	-90.9090909090909
protein_coding	ENST00000269601.10	between_controls	-14.754098360655735
protein_coding	ENST00000269601.10	riser_vs_control	-97.5
protein_coding	ENST00000270142.11	between_controls	11.976047904191615
protein_coding	ENST00000270142.11	riser_vs_control	-92.74193548387096
protein_coding	ENST00000270625.7	between_controls	-7.446808510638298
protein_coding	ENST00000270625.7	riser_vs_control	-81.37472283813747
protein_coding	ENST00000270776.13	between_controls	25
protein_coding	ENST00000270776.13	riser_vs_control	-81.25
protein_coding	ENST00000271843.9	between_controls	11.627906976744184
protein_coding	ENST00000271843.9	riser_vs_control	-92.3076923076923
protein_coding	ENST00000272102.10	between_controls	-5.555555555555555
protein_coding	ENST00000272102.10	riser_vs_control	-90.36697247706422
protein_coding	ENST00000272227.8	between_controls	25.71428571428571
protein_coding	ENST00000272227.8	riser_vs_control	-93.02325581395348
protein_coding	ENST00000272233.6	between_controls	16.10738255033557
protein_coding	ENST00000272233.6	riser_vs_control	-92.4812030075188
protein_coding	ENST00000272298.12	between_controls	-16.176470588235293
protein_coding	ENST00000272298.12	riser_vs_control	-89.36170212765957
protein_coding	ENST00000272317.11	between_controls	5.153374233128835
protein_coding	ENST00000272317.11	riser_vs_control	-92.72727272727272
protein_coding	ENST00000272348.7	between_controls	2.7777777777777777
protein_coding	ENST00000272348.7	riser_vs_control	-81.81818181818183
protein_coding	ENST00000273258.4	between_controls	24.24242424242424
protein_coding	ENST00000273258.4	riser_vs_control	-93.5483870967742
protein_coding	ENST00000273550.12	between_controls	1.7482517482517483
protein_coding	ENST00000273550.12	riser_vs_control	-88.75739644970415
protein_coding	ENST00000274026.10	between_controls	64.86486486486487
protein_coding	ENST00000274026.10	riser_vs_control	-87.09677419354838
protein_coding	ENST00000274065.9	between_controls	5.726872246696035
protein_coding	ENST00000274065.9	riser_vs_control	-87.97653958944281
protein_coding	ENST00000274137.10	between_controls	12.12121212121212
protein_coding	ENST00000274137.10	riser_vs_control	-79.24528301886792
protein_coding	ENST00000274242.10	between_controls	2.4342745861733204
protein_coding	ENST00000274242.10	riser_vs_control	-67.88793103448276
protein_coding	ENST00000274606.8	between_controls	-6.25
protein_coding	ENST00000274606.8	riser_vs_control	-76.66666666666667
protein_coding	ENST00000274787.3	between_controls	6.896551724137931
protein_coding	ENST00000274787.3	riser_vs_control	-89.47368421052632
protein_coding	ENST00000275603.9	between_controls	17.857142857142858
protein_coding	ENST00000275603.9	riser_vs_control	-88.67924528301887
protein_coding	ENST00000278412.7	between_controls	-27.27272727272727
protein_coding	ENST00000278412.7	riser_vs_control	-85.91549295774648
protein_coding	ENST00000278903.11	between_controls	-11.11111111111111
protein_coding	ENST00000278903.11	riser_vs_control	-88.09523809523809
protein_coding	ENST00000279387.12	between_controls	10.909090909090908
protein_coding	ENST00000279387.12	riser_vs_control	-84.61538461538461
protein_coding	ENST00000280326.9	between_controls	-19.17808219178082
protein_coding	ENST00000280326.9	riser_vs_control	-90
protein_coding	ENST00000281141.9	between_controls	-21.568627450980394
protein_coding	ENST00000281141.9	riser_vs_control	-87.09677419354838
protein_coding	ENST00000281871.11	between_controls	20
protein_coding	ENST00000281871.11	riser_vs_control	-84.21052631578947
protein_coding	ENST00000283006.7	between_controls	5.769230769230769
protein_coding	ENST00000283006.7	riser_vs_control	-93.75
protein_coding	ENST00000283131.4	between_controls	17.5
protein_coding	ENST00000283131.4	riser_vs_control	-86.8421052631579
protein_coding	ENST00000284719.8	between_controls	0
protein_coding	ENST00000284719.8	riser_vs_control	-83.33333333333334
protein_coding	ENST00000284727.9	between_controls	-9.782608695652174
protein_coding	ENST00000284727.9	riser_vs_control	-90.21739130434784
protein_coding	ENST00000284971.8	between_controls	-6.451612903225806
protein_coding	ENST00000284971.8	riser_vs_control	-95.83333333333334
protein_coding	ENST00000285379.10	between_controls	22.58064516129032
protein_coding	ENST00000285379.10	riser_vs_control	-80.59701492537313
protein_coding	ENST00000285930.9	between_controls	-12.987012987012983
protein_coding	ENST00000285930.9	riser_vs_control	-96.61016949152544
protein_coding	ENST00000286428.7	between_controls	11.475409836065571
protein_coding	ENST00000286428.7	riser_vs_control	-76
protein_coding	ENST00000286788.9	between_controls	6.666666666666667
protein_coding	ENST00000286788.9	riser_vs_control	-95.91836734693877
protein_coding	ENST00000286953.8	between_controls	-5.769230769230769
protein_coding	ENST00000286953.8	riser_vs_control	-79.54545454545455
protein_coding	ENST00000287022.10	between_controls	-17.543859649122805
protein_coding	ENST00000287022.10	riser_vs_control	-87.75510204081633
protein_coding	ENST00000287038.8	between_controls	0
protein_coding	ENST00000287038.8	riser_vs_control	-80.28985507246377
protein_coding	ENST00000290158.9	between_controls	-27.58620689655172
protein_coding	ENST00000290158.9	riser_vs_control	-89.36170212765957
protein_coding	ENST00000290299.7	between_controls	-1.5151515151515151
protein_coding	ENST00000290299.7	riser_vs_control	-90.67796610169492
protein_coding	ENST00000290541.7	between_controls	8.333333333333332
protein_coding	ENST00000290541.7	riser_vs_control	-89.1566265060241
protein_coding	ENST00000291295.14	between_controls	-1.8018018018018016
protein_coding	ENST00000291295.14	riser_vs_control	-77.27272727272727
protein_coding	ENST00000291386.4	between_controls	25
protein_coding	ENST00000291386.4	riser_vs_control	-87.8048780487805
protein_coding	ENST00000292475.8	between_controls	1.639344262295082
protein_coding	ENST00000292475.8	riser_vs_control	-78.94736842105263
protein_coding	ENST00000293831.13	between_controls	-1.3888888888888888
protein_coding	ENST00000293831.13	riser_vs_control	-30.23255813953488
protein_coding	ENST00000294189.11	between_controls	-14.794520547945206
protein_coding	ENST00000294189.11	riser_vs_control	-84.19023136246787
protein_coding	ENST00000295598.10	between_controls	-3.225806451612903
protein_coding	ENST00000295598.10	riser_vs_control	-83.72093023255815
protein_coding	ENST00000295633.8	between_controls	26.190476190476193
protein_coding	ENST00000295633.8	riser_vs_control	-94.28571428571428
protein_coding	ENST00000295682.6	between_controls	-16.901408450704224
protein_coding	ENST00000295682.6	riser_vs_control	-80
protein_coding	ENST00000295688.8	between_controls	-3.4722222222222223
protein_coding	ENST00000295688.8	riser_vs_control	-94.4954128440367
protein_coding	ENST00000295702.9	between_controls	-2.1739130434782608
protein_coding	ENST00000295702.9	riser_vs_control	-95.58823529411764
protein_coding	ENST00000295770.4	between_controls	21.73913043478261
protein_coding	ENST00000295770.4	riser_vs_control	-85.71428571428571
protein_coding	ENST00000295899.10	between_controls	-2.702702702702702
protein_coding	ENST00000295899.10	riser_vs_control	-87.87878787878788
protein_coding	ENST00000295955.14	between_controls	-1.1864406779661016
protein_coding	ENST00000295955.14	riser_vs_control	-84.18079096045197
protein_coding	ENST00000296255.8	between_controls	-9.278350515463918
protein_coding	ENST00000296255.8	riser_vs_control	-78.84615384615384
protein_coding	ENST00000296417.6	between_controls	-21.53846153846154
protein_coding	ENST00000296417.6	riser_vs_control	-86.90476190476191
protein_coding	ENST00000296490.8	between_controls	0
protein_coding	ENST00000296490.8	riser_vs_control	-87.09677419354838
protein_coding	ENST00000296503.10	between_controls	9.230769230769232
protein_coding	ENST00000296503.10	riser_vs_control	-77.77777777777779
protein_coding	ENST00000296509.11	between_controls	-14.705882352941178
protein_coding	ENST00000296509.11	riser_vs_control	-86
protein_coding	ENST00000296511.10	between_controls	7.575757575757576
protein_coding	ENST00000296511.10	riser_vs_control	-94.23076923076924
protein_coding	ENST00000296577.9	between_controls	-15
protein_coding	ENST00000296577.9	riser_vs_control	-83.87096774193549
protein_coding	ENST00000296674.13	between_controls	8.673469387755102
protein_coding	ENST00000296674.13	riser_vs_control	-85.71428571428571
protein_coding	ENST00000296930.10	between_controls	-14.619883040935672
protein_coding	ENST00000296930.10	riser_vs_control	-93.2475884244373
protein_coding	ENST00000297290.4	between_controls	-4.545454545454546
protein_coding	ENST00000297290.4	riser_vs_control	-87.09677419354838
protein_coding	ENST00000298289.7	between_controls	-4.166666666666666
protein_coding	ENST00000298289.7	riser_vs_control	-81.53846153846153
protein_coding	ENST00000298510.4	between_controls	1.834862385321101
protein_coding	ENST00000298510.4	riser_vs_control	-87.20930232558139
protein_coding	ENST00000298556.8	between_controls	-6.796116504854369
protein_coding	ENST00000298556.8	riser_vs_control	-89.87341772151899
protein_coding	ENST00000299166.9	between_controls	12
protein_coding	ENST00000299166.9	riser_vs_control	-77.19298245614034
protein_coding	ENST00000299300.11	between_controls	-10.714285714285714
protein_coding	ENST00000299300.11	riser_vs_control	-83.92857142857143
protein_coding	ENST00000299767.10	between_controls	-8.108108108108109
protein_coding	ENST00000299767.10	riser_vs_control	-97.82608695652172
protein_coding	ENST00000300026.4	between_controls	2.2222222222222223
protein_coding	ENST00000300026.4	riser_vs_control	-96.20253164556962
protein_coding	ENST00000300291.10	between_controls	20
protein_coding	ENST00000300291.10	riser_vs_control	-91.66666666666666
protein_coding	ENST00000300413.10	between_controls	15.68627450980392
protein_coding	ENST00000300413.10	riser_vs_control	-80
protein_coding	ENST00000300688.8	between_controls	7.894736842105263
protein_coding	ENST00000300688.8	riser_vs_control	-94.18604651162792
protein_coding	ENST00000300738.10	between_controls	25.64102564102564
protein_coding	ENST00000300738.10	riser_vs_control	-91.66666666666666
protein_coding	ENST00000301019.9	between_controls	-15.909090909090908
protein_coding	ENST00000301019.9	riser_vs_control	-88.69565217391305
protein_coding	ENST00000301072.11	between_controls	-12.676056338028168
protein_coding	ENST00000301072.11	riser_vs_control	-78.26086956521739
protein_coding	ENST00000301457.3	between_controls	-9.836065573770492
protein_coding	ENST00000301457.3	riser_vs_control	-88.23529411764706
protein_coding	ENST00000301522.3	between_controls	22.321428571428573
protein_coding	ENST00000301522.3	riser_vs_control	-92.38095238095238
protein_coding	ENST00000301587.9	between_controls	-7.142857142857142
protein_coding	ENST00000301587.9	riser_vs_control	-76.31578947368422
protein_coding	ENST00000301729.9	between_controls	-4.545454545454546
protein_coding	ENST00000301729.9	riser_vs_control	-78.26086956521739
protein_coding	ENST00000301740.13	between_controls	-5.194805194805195
protein_coding	ENST00000301740.13	riser_vs_control	-94.44444444444444
protein_coding	ENST00000301821.11	between_controls	2.4277456647398843
protein_coding	ENST00000301821.11	riser_vs_control	-92.44444444444444
protein_coding	ENST00000302182.8	between_controls	-3.125
protein_coding	ENST00000302182.8	riser_vs_control	-88.97058823529412
protein_coding	ENST00000302386.10	between_controls	22.988505747126435
protein_coding	ENST00000302386.10	riser_vs_control	-61.76470588235294
protein_coding	ENST00000302503.8	between_controls	-12
protein_coding	ENST00000302503.8	riser_vs_control	-88.88888888888889
protein_coding	ENST00000302516.10	between_controls	15.09433962264151
protein_coding	ENST00000302516.10	riser_vs_control	-82.05128205128204
protein_coding	ENST00000302907.9	between_controls	2.287581699346405
protein_coding	ENST00000302907.9	riser_vs_control	-88.41698841698842
protein_coding	ENST00000303127.12	between_controls	19.642857142857142
protein_coding	ENST00000303127.12	riser_vs_control	-78
protein_coding	ENST00000303204.9	between_controls	10.112359550561797
protein_coding	ENST00000303204.9	riser_vs_control	-76.31578947368422
protein_coding	ENST00000303210.9	between_controls	34.21052631578947
protein_coding	ENST00000303210.9	riser_vs_control	-85.71428571428571
protein_coding	ENST00000303305.11	between_controls	-28.440366972477065
protein_coding	ENST00000303305.11	riser_vs_control	-81.25
protein_coding	ENST00000303436.11	between_controls	-5.714285714285714
protein_coding	ENST00000303436.11	riser_vs_control	-96.22641509433964
protein_coding	ENST00000303575.9	between_controls	2.857142857142857
protein_coding	ENST00000303575.9	riser_vs_control	-89.65517241379311
protein_coding	ENST00000303577.7	between_controls	-3.7037037037037033
protein_coding	ENST00000303577.7	riser_vs_control	-85.9375
protein_coding	ENST00000303887.10	between_controls	-18.421052631578945
protein_coding	ENST00000303887.10	riser_vs_control	-92.5925925925926
protein_coding	ENST00000303904.8	between_controls	0
protein_coding	ENST00000303904.8	riser_vs_control	-79.66101694915254
protein_coding	ENST00000304312.5	between_controls	-10.989010989010987
protein_coding	ENST00000304312.5	riser_vs_control	-68
protein_coding	ENST00000304414.12	between_controls	34.04255319148936
protein_coding	ENST00000304414.12	riser_vs_control	-89.0909090909091
protein_coding	ENST00000304758.5	between_controls	2.1739130434782608
protein_coding	ENST00000304758.5	riser_vs_control	-93.33333333333331
protein_coding	ENST00000304786.12	between_controls	11.25
protein_coding	ENST00000304786.12	riser_vs_control	-88.46153846153845
protein_coding	ENST00000304858.7	between_controls	-23.52941176470588
protein_coding	ENST00000304858.7	riser_vs_control	-75
protein_coding	ENST00000304863.6	between_controls	-26.666666666666668
protein_coding	ENST00000304863.6	riser_vs_control	-86.04651162790698
protein_coding	ENST00000304992.11	between_controls	-5.333333333333334
protein_coding	ENST00000304992.11	riser_vs_control	-83.01886792452831
protein_coding	ENST00000305786.7	between_controls	6.349206349206349
protein_coding	ENST00000305786.7	riser_vs_control	-81.25
protein_coding	ENST00000305943.9	between_controls	-6.024096385542169
protein_coding	ENST00000305943.9	riser_vs_control	-77.61194029850746
protein_coding	ENST00000306024.4	between_controls	13.580246913580249
protein_coding	ENST00000306024.4	riser_vs_control	-95.23809523809524
protein_coding	ENST00000306125.12	between_controls	37.93103448275862
protein_coding	ENST00000306125.12	riser_vs_control	-91.8918918918919
protein_coding	ENST00000306917.5	between_controls	-22.916666666666664
protein_coding	ENST00000306917.5	riser_vs_control	-94.28571428571428
protein_coding	ENST00000307365.4	between_controls	10.144927536231885
protein_coding	ENST00000307365.4	riser_vs_control	-78.33333333333333
protein_coding	ENST00000307630.5	between_controls	6.976744186046512
protein_coding	ENST00000307630.5	riser_vs_control	-91.66666666666666
protein_coding	ENST00000307839.10	between_controls	10.354223433242508
protein_coding	ENST00000307839.10	riser_vs_control	-88.88888888888889
protein_coding	ENST00000307961.11	between_controls	8.536585365853659
protein_coding	ENST00000307961.11	riser_vs_control	-83.53115727002968
protein_coding	ENST00000308153.9	between_controls	-12.658227848101266
protein_coding	ENST00000308153.9	riser_vs_control	-81.25
protein_coding	ENST00000308162.10	between_controls	-1.1235955056179776
protein_coding	ENST00000308162.10	riser_vs_control	-81.81818181818183
protein_coding	ENST00000308961.5	between_controls	33.33333333333333
protein_coding	ENST00000308961.5	riser_vs_control	-86
protein_coding	ENST00000308987.6	between_controls	10.76923076923077
protein_coding	ENST00000308987.6	riser_vs_control	-89.47368421052632
protein_coding	ENST00000309083.8	between_controls	-19.672131147540984
protein_coding	ENST00000309083.8	riser_vs_control	-90.9090909090909
protein_coding	ENST00000309268.11	between_controls	-1.8998272884283247
protein_coding	ENST00000309268.11	riser_vs_control	-93.14586994727593
protein_coding	ENST00000309311.7	between_controls	15.010141987829616
protein_coding	ENST00000309311.7	riser_vs_control	-71.59353348729792
protein_coding	ENST00000309318.8	between_controls	-12.307692307692308
protein_coding	ENST00000309318.8	riser_vs_control	-88.88888888888889
protein_coding	ENST00000309451.7	between_controls	2.4096385542168677
protein_coding	ENST00000309451.7	riser_vs_control	-71.875
protein_coding	ENST00000309579.7	between_controls	25.806451612903224
protein_coding	ENST00000309579.7	riser_vs_control	-87.2340425531915
protein_coding	ENST00000310118.9	between_controls	-6.451612903225806
protein_coding	ENST00000310118.9	riser_vs_control	-93.5483870967742
protein_coding	ENST00000311111.11	between_controls	2.635431918008785
protein_coding	ENST00000311111.11	riser_vs_control	-80
protein_coding	ENST00000311177.7	between_controls	8.51063829787234
protein_coding	ENST00000311177.7	riser_vs_control	-68.88888888888889
protein_coding	ENST00000311181.5	between_controls	-8.108108108108109
protein_coding	ENST00000311181.5	riser_vs_control	-75
protein_coding	ENST00000311481.11	between_controls	-12.698412698412698
protein_coding	ENST00000311481.11	riser_vs_control	-84.31372549019608
protein_coding	ENST00000311487.9	between_controls	3.571428571428571
protein_coding	ENST00000311487.9	riser_vs_control	-91.8918918918919
protein_coding	ENST00000311528.10	between_controls	1.680672268907563
protein_coding	ENST00000311528.10	riser_vs_control	-85.34278959810875
protein_coding	ENST00000311549.11	between_controls	-0.15503875968992248
protein_coding	ENST00000311549.11	riser_vs_control	-93.5933147632312
protein_coding	ENST00000311672.10	between_controls	-9.75609756097561
protein_coding	ENST00000311672.10	riser_vs_control	-83.33333333333334
protein_coding	ENST00000312037.6	between_controls	26.31578947368421
protein_coding	ENST00000312037.6	riser_vs_control	-84.84848484848484
protein_coding	ENST00000312175.7	between_controls	-15.789473684210526
protein_coding	ENST00000312175.7	riser_vs_control	-90.56603773584906
protein_coding	ENST00000313468.10	between_controls	-13.636363636363637
protein_coding	ENST00000313468.10	riser_vs_control	-81.03448275862068
protein_coding	ENST00000313511.8	between_controls	-11.016949152542372
protein_coding	ENST00000313511.8	riser_vs_control	-86.51685393258427
protein_coding	ENST00000313899.12	between_controls	-16.037735849056602
protein_coding	ENST00000313899.12	riser_vs_control	-88.23529411764706
protein_coding	ENST00000314133.4	between_controls	-4.1522491349480966
protein_coding	ENST00000314133.4	riser_vs_control	-65.44117647058823
protein_coding	ENST00000314138.11	between_controls	6.306306306306306
protein_coding	ENST00000314138.11	riser_vs_control	-79.64601769911505
protein_coding	ENST00000314191.7	between_controls	6.185567010309279
protein_coding	ENST00000314191.7	riser_vs_control	-96.96969696969695
protein_coding	ENST00000314355.7	between_controls	-2.8169014084507045
protein_coding	ENST00000314355.7	riser_vs_control	-81.35593220338984
protein_coding	ENST00000314940.7	between_controls	-6.862745098039216
protein_coding	ENST00000314940.7	riser_vs_control	-76.92307692307693
protein_coding	ENST00000315579.10	between_controls	26.47058823529412
protein_coding	ENST00000315579.10	riser_vs_control	-93.18181818181816
protein_coding	ENST00000315717.10	between_controls	-26.47058823529412
protein_coding	ENST00000315717.10	riser_vs_control	-97.5
protein_coding	ENST00000315731.4	between_controls	-27.27272727272727
protein_coding	ENST00000315731.4	riser_vs_control	-79.59183673469387
protein_coding	ENST00000315758.10	between_controls	26.732673267326735
protein_coding	ENST00000315758.10	riser_vs_control	-86.8421052631579
protein_coding	ENST00000316084.10	between_controls	-0.05060728744939271
protein_coding	ENST00000316084.10	riser_vs_control	-80.94405594405595
protein_coding	ENST00000316292.13	between_controls	-1.488095238095238
protein_coding	ENST00000316292.13	riser_vs_control	-94.44444444444444
protein_coding	ENST00000316448.10	between_controls	5.88235294117647
protein_coding	ENST00000316448.10	riser_vs_control	-71.42857142857143
protein_coding	ENST00000316660.7	between_controls	-12.837837837837837
protein_coding	ENST00000316660.7	riser_vs_control	-94.017094017094
protein_coding	ENST00000317147.10	between_controls	8.823529411764707
protein_coding	ENST00000317147.10	riser_vs_control	-81.25
protein_coding	ENST00000317881.9	between_controls	-3.658536585365854
protein_coding	ENST00000317881.9	riser_vs_control	-86.89655172413792
protein_coding	ENST00000318607.10	between_controls	16.216216216216218
protein_coding	ENST00000318607.10	riser_vs_control	-92.3076923076923
protein_coding	ENST00000318911.5	between_controls	-9.210526315789473
protein_coding	ENST00000318911.5	riser_vs_control	-92.5925925925926
protein_coding	ENST00000319074.6	between_controls	65.21739130434783
protein_coding	ENST00000319074.6	riser_vs_control	-71.875
protein_coding	ENST00000319248.13	between_controls	34.04255319148936
protein_coding	ENST00000319248.13	riser_vs_control	-89.6103896103896
protein_coding	ENST00000320676.11	between_controls	-1.96078431372549
protein_coding	ENST00000320676.11	riser_vs_control	-98.1132075471698
protein_coding	ENST00000320912.8	between_controls	1.1363636363636365
protein_coding	ENST00000320912.8	riser_vs_control	-92.06349206349206
protein_coding	ENST00000320954.11	between_controls	-8.60215053763441
protein_coding	ENST00000320954.11	riser_vs_control	-91.30434782608695
protein_coding	ENST00000321153.9	between_controls	0.32608695652173914
protein_coding	ENST00000321153.9	riser_vs_control	-74.67811158798283
protein_coding	ENST00000321265.10	between_controls	55.55555555555556
protein_coding	ENST00000321265.10	riser_vs_control	-87.5
protein_coding	ENST00000321331.12	between_controls	0
protein_coding	ENST00000321331.12	riser_vs_control	-93.33333333333331
protein_coding	ENST00000321358.12	between_controls	0.6644518272425249
protein_coding	ENST00000321358.12	riser_vs_control	-90.9090909090909
protein_coding	ENST00000321394.12	between_controls	-11.805555555555555
protein_coding	ENST00000321394.12	riser_vs_control	-90.72164948453609
protein_coding	ENST00000321442.10	between_controls	-10.81081081081081
protein_coding	ENST00000321442.10	riser_vs_control	-81.48148148148148
protein_coding	ENST00000322028.5	between_controls	19.791666666666664
protein_coding	ENST00000322028.5	riser_vs_control	-72.54901960784314
protein_coding	ENST00000322030.13	between_controls	-11.224489795918368
protein_coding	ENST00000322030.13	riser_vs_control	-90.78947368421052
protein_coding	ENST00000322088.11	between_controls	26.31578947368421
protein_coding	ENST00000322088.11	riser_vs_control	-85.1063829787234
protein_coding	ENST00000322203.7	between_controls	-15.625
protein_coding	ENST00000322203.7	riser_vs_control	-75.68306010928961
protein_coding	ENST00000322347.11	between_controls	22.818791946308725
protein_coding	ENST00000322347.11	riser_vs_control	-89.47368421052632
protein_coding	ENST00000322535.11	between_controls	22.5
protein_coding	ENST00000322535.11	riser_vs_control	-86.8421052631579
protein_coding	ENST00000322723.9	between_controls	-26.923076923076923
protein_coding	ENST00000322723.9	riser_vs_control	-98.21428571428572
protein_coding	ENST00000322753.7	between_controls	-25
protein_coding	ENST00000322753.7	riser_vs_control	-74.07407407407408
protein_coding	ENST00000322945.11	between_controls	8.823529411764707
protein_coding	ENST00000322945.11	riser_vs_control	-74.28571428571429
protein_coding	ENST00000322989.8	between_controls	2.479338842975207
protein_coding	ENST00000322989.8	riser_vs_control	-79.6875
protein_coding	ENST00000323274.15	between_controls	-5.88235294117647
protein_coding	ENST00000323274.15	riser_vs_control	-93.02325581395348
protein_coding	ENST00000323345.11	between_controls	1.5789473684210529
protein_coding	ENST00000323345.11	riser_vs_control	-93.07359307359307
protein_coding	ENST00000323666.10	between_controls	15.555555555555555
protein_coding	ENST00000323666.10	riser_vs_control	-94.87179487179486
protein_coding	ENST00000323699.9	between_controls	25
protein_coding	ENST00000323699.9	riser_vs_control	-81.08108108108108
protein_coding	ENST00000325307.12	between_controls	18.421052631578945
protein_coding	ENST00000325307.12	riser_vs_control	-80
protein_coding	ENST00000325327.4	between_controls	-9.523809523809524
protein_coding	ENST00000325327.4	riser_vs_control	-90.1639344262295
protein_coding	ENST00000326739.9	between_controls	33.33333333333333
protein_coding	ENST00000326739.9	riser_vs_control	-76.71232876712328
protein_coding	ENST00000327300.12	between_controls	0
protein_coding	ENST00000327300.12	riser_vs_control	-82.6086956521739
protein_coding	ENST00000327892.13	between_controls	4.313725490196078
protein_coding	ENST00000327892.13	riser_vs_control	-87.24279835390946
protein_coding	ENST00000328923.8	between_controls	58.82352941176471
protein_coding	ENST00000328923.8	riser_vs_control	-82.97872340425532
protein_coding	ENST00000329251.5	between_controls	5.951219512195122
protein_coding	ENST00000329251.5	riser_vs_control	-68.1462140992167
protein_coding	ENST00000329399.7	between_controls	-29.310344827586203
protein_coding	ENST00000329399.7	riser_vs_control	-91.17647058823528
protein_coding	ENST00000329421.8	between_controls	22.131147540983605
protein_coding	ENST00000329421.8	riser_vs_control	-93.04347826086956
protein_coding	ENST00000330398.9	between_controls	6.349206349206349
protein_coding	ENST00000330398.9	riser_vs_control	-82.5
protein_coding	ENST00000330720.7	between_controls	-20.32520325203252
protein_coding	ENST00000330720.7	riser_vs_control	-92.13483146067416
protein_coding	ENST00000330914.7	between_controls	16.94915254237288
protein_coding	ENST00000330914.7	riser_vs_control	-84.21052631578947
protein_coding	ENST00000331457.9	between_controls	-21.052631578947366
protein_coding	ENST00000331457.9	riser_vs_control	-88.23529411764706
protein_coding	ENST00000331523.7	between_controls	-13.286713286713288
protein_coding	ENST00000331523.7	riser_vs_control	-87.5776397515528
protein_coding	ENST00000331569.6	between_controls	-1.0256410256410255
protein_coding	ENST00000331569.6	riser_vs_control	-85.91549295774648
protein_coding	ENST00000331825.11	between_controls	-6.60377358490566
protein_coding	ENST00000331825.11	riser_vs_control	-87.39495798319328
protein_coding	ENST00000331835.10	between_controls	21.666666666666668
protein_coding	ENST00000331835.10	riser_vs_control	-77.14285714285715
protein_coding	ENST00000332211.11	between_controls	-8.695652173913043
protein_coding	ENST00000332211.11	riser_vs_control	-88.88888888888889
protein_coding	ENST00000332598.7	between_controls	-17.02127659574468
protein_coding	ENST00000332598.7	riser_vs_control	-83.01886792452831
protein_coding	ENST00000332687.11	between_controls	0
protein_coding	ENST00000332687.11	riser_vs_control	-94.73684210526316
protein_coding	ENST00000332707.10	between_controls	15.254237288135592
protein_coding	ENST00000332707.10	riser_vs_control	-80
protein_coding	ENST00000333130.4	between_controls	47.05882352941176
protein_coding	ENST00000333130.4	riser_vs_control	-86.8421052631579
protein_coding	ENST00000333676.8	between_controls	-15.584415584415584
protein_coding	ENST00000333676.8	riser_vs_control	-67.27272727272727
protein_coding	ENST00000333762.6	between_controls	-7.317073170731707
protein_coding	ENST00000333762.6	riser_vs_control	-82.43243243243244
protein_coding	ENST00000334828.6	between_controls	-10.194174757281552
protein_coding	ENST00000334828.6	riser_vs_control	-87.78625954198473
protein_coding	ENST00000335007.10	between_controls	3.92156862745098
protein_coding	ENST00000335007.10	riser_vs_control	-92.7536231884058
protein_coding	ENST00000335181.10	between_controls	-1.5625
protein_coding	ENST00000335181.10	riser_vs_control	-96.15384615384616
protein_coding	ENST00000335514.10	between_controls	27.906976744186046
protein_coding	ENST00000335514.10	riser_vs_control	-87.5
protein_coding	ENST00000335895.12	between_controls	12.244897959183673
protein_coding	ENST00000335895.12	riser_vs_control	-89.85507246376811
protein_coding	ENST00000335972.11	between_controls	4.166666666666666
protein_coding	ENST00000335972.11	riser_vs_control	-94.23076923076924
protein_coding	ENST00000336023.9	between_controls	-2.3771790808240887
protein_coding	ENST00000336023.9	riser_vs_control	-89.413988657845
protein_coding	ENST00000336458.13	between_controls	29.6875
protein_coding	ENST00000336458.13	riser_vs_control	-88.98305084745762
protein_coding	ENST00000337288.10	between_controls	12.962962962962962
protein_coding	ENST00000337288.10	riser_vs_control	-90
protein_coding	ENST00000338110.11	between_controls	27.906976744186046
protein_coding	ENST00000338110.11	riser_vs_control	-89.58333333333334
protein_coding	ENST00000338167.10	between_controls	56.52173913043478
protein_coding	ENST00000338167.10	riser_vs_control	-91.42857142857144
protein_coding	ENST00000338639.10	between_controls	0
protein_coding	ENST00000338639.10	riser_vs_control	-94.87179487179486
protein_coding	ENST00000338825.5	between_controls	-0.5847953216374269
protein_coding	ENST00000338825.5	riser_vs_control	-89.69072164948454
protein_coding	ENST00000338970.10	between_controls	-6.086956521739131
protein_coding	ENST00000338970.10	riser_vs_control	-91.68646080760097
protein_coding	ENST00000339399.5	between_controls	9.523809523809524
protein_coding	ENST00000339399.5	riser_vs_control	-84.61538461538461
protein_coding	ENST00000339600.6	between_controls	9.027777777777777
protein_coding	ENST00000339600.6	riser_vs_control	-87.5
protein_coding	ENST00000339647.6	between_controls	-11.320754716981131
protein_coding	ENST00000339647.6	riser_vs_control	-96.2406015037594
protein_coding	ENST00000339697.5	between_controls	-3.7037037037037033
protein_coding	ENST00000339697.5	riser_vs_control	-76.47058823529412
protein_coding	ENST00000339950.5	between_controls	12.5
protein_coding	ENST00000339950.5	riser_vs_control	-94.11764705882352
protein_coding	ENST00000339995.11	between_controls	-35.13513513513514
protein_coding	ENST00000339995.11	riser_vs_control	-88.23529411764706
protein_coding	ENST00000340368.9	between_controls	-33.72093023255814
protein_coding	ENST00000340368.9	riser_vs_control	-94.11764705882352
protein_coding	ENST00000340384.5	between_controls	-25.217391304347824
protein_coding	ENST00000340384.5	riser_vs_control	-91.17647058823528
protein_coding	ENST00000340385.6	between_controls	-5.649717514124294
protein_coding	ENST00000340385.6	riser_vs_control	-78.63247863247864
protein_coding	ENST00000340648.6	between_controls	62.06896551724138
protein_coding	ENST00000340648.6	riser_vs_control	-91.42857142857144
protein_coding	ENST00000340828.7	between_controls	-3.9473684210526314
protein_coding	ENST00000340828.7	riser_vs_control	-94.11764705882352
protein_coding	ENST00000340857.4	between_controls	4.294478527607362
protein_coding	ENST00000340857.4	riser_vs_control	-91.30434782608695
protein_coding	ENST00000340913.11	between_controls	-1.574803149606299
protein_coding	ENST00000340913.11	riser_vs_control	-86.58536585365853
protein_coding	ENST00000341369.11	between_controls	6.896551724137931
protein_coding	ENST00000341369.11	riser_vs_control	-92.85714285714286
protein_coding	ENST00000341394.9	between_controls	-11.538461538461538
protein_coding	ENST00000341394.9	riser_vs_control	-74.35897435897436
protein_coding	ENST00000341423.10	between_controls	8.974358974358974
protein_coding	ENST00000341423.10	riser_vs_control	-88.46153846153845
protein_coding	ENST00000341491.9	between_controls	-6.8181818181818175
protein_coding	ENST00000341491.9	riser_vs_control	-97.14285714285714
protein_coding	ENST00000342669.8	between_controls	27.659574468085108
protein_coding	ENST00000342669.8	riser_vs_control	-88.67924528301887
protein_coding	ENST00000343262.9	between_controls	0.546448087431694
protein_coding	ENST00000343262.9	riser_vs_control	-79.57302280446386
protein_coding	ENST00000343813.10	between_controls	-23.52941176470588
protein_coding	ENST00000343813.10	riser_vs_control	-84.375
protein_coding	ENST00000343986.9	between_controls	10.614525139664805
protein_coding	ENST00000343986.9	riser_vs_control	-80.21108179419525
protein_coding	ENST00000344063.7	between_controls	7.630522088353414
protein_coding	ENST00000344063.7	riser_vs_control	-87.63557483731019
protein_coding	ENST00000344746.8	between_controls	-13
protein_coding	ENST00000344746.8	riser_vs_control	-71.96969696969697
protein_coding	ENST00000345046.12	between_controls	46.15384615384615
protein_coding	ENST00000345046.12	riser_vs_control	-65
protein_coding	ENST00000347512.8	between_controls	-1.467710371819961
protein_coding	ENST00000347512.8	riser_vs_control	-84.71953578336557
protein_coding	ENST00000348035.9	between_controls	-11.320754716981131
protein_coding	ENST00000348035.9	riser_vs_control	-93.05555555555556
protein_coding	ENST00000348462.6	between_controls	1.293103448275862
protein_coding	ENST00000348462.6	riser_vs_control	-76.94300518134715
protein_coding	ENST00000348956.7	between_controls	26.605504587155966
protein_coding	ENST00000348956.7	riser_vs_control	-89.28571428571429
protein_coding	ENST00000350051.8	between_controls	-23.25581395348837
protein_coding	ENST00000350051.8	riser_vs_control	-88.88888888888889
protein_coding	ENST00000350498.8	between_controls	-6.153846153846154
protein_coding	ENST00000350498.8	riser_vs_control	-92.85714285714286
protein_coding	ENST00000350669.5	between_controls	-2.702702702702702
protein_coding	ENST00000350669.5	riser_vs_control	-94.82758620689656
protein_coding	ENST00000350697.8	between_controls	50
protein_coding	ENST00000350697.8	riser_vs_control	-94.87179487179486
protein_coding	ENST00000352983.7	between_controls	-1.118881118881119
protein_coding	ENST00000352983.7	riser_vs_control	-84.61538461538461
protein_coding	ENST00000353107.8	between_controls	25
protein_coding	ENST00000353107.8	riser_vs_control	-80
protein_coding	ENST00000353555.9	between_controls	10.81081081081081
protein_coding	ENST00000353555.9	riser_vs_control	-95.18072289156626
protein_coding	ENST00000353703.9	between_controls	-25
protein_coding	ENST00000353703.9	riser_vs_control	-94.73684210526316
protein_coding	ENST00000353801.7	between_controls	10.95890410958904
protein_coding	ENST00000353801.7	riser_vs_control	-100
protein_coding	ENST00000354171.13	between_controls	-9.523809523809524
protein_coding	ENST00000354171.13	riser_vs_control	-86.66666666666667
protein_coding	ENST00000354185.9	between_controls	-7.575757575757576
protein_coding	ENST00000354185.9	riser_vs_control	-97.72727272727272
protein_coding	ENST00000354725.8	between_controls	-6.122448979591836
protein_coding	ENST00000354725.8	riser_vs_control	-88.57142857142857
protein_coding	ENST00000355653.8	between_controls	-18.571428571428573
protein_coding	ENST00000355653.8	riser_vs_control	-93.65079365079364
protein_coding	ENST00000355899.8	between_controls	21.428571428571427
protein_coding	ENST00000355899.8	riser_vs_control	-89.83050847457628
protein_coding	ENST00000355937.9	between_controls	-1.639344262295082
protein_coding	ENST00000355937.9	riser_vs_control	-78.94736842105263
protein_coding	ENST00000356303.7	between_controls	-5.263157894736842
protein_coding	ENST00000356303.7	riser_vs_control	-86.07594936708861
protein_coding	ENST00000356455.9	between_controls	-17.82178217821782
protein_coding	ENST00000356455.9	riser_vs_control	-90.625
protein_coding	ENST00000356464.10	between_controls	-8.51063829787234
protein_coding	ENST00000356464.10	riser_vs_control	-80.24691358024691
protein_coding	ENST00000356487.11	between_controls	5
protein_coding	ENST00000356487.11	riser_vs_control	-97.87234042553192
protein_coding	ENST00000356493.10	between_controls	-12.5
protein_coding	ENST00000356493.10	riser_vs_control	-87.87878787878788
protein_coding	ENST00000356692.10	between_controls	-5
protein_coding	ENST00000356692.10	riser_vs_control	-96.7741935483871
protein_coding	ENST00000356708.12	between_controls	48.4375
protein_coding	ENST00000356708.12	riser_vs_control	-90.2439024390244
protein_coding	ENST00000356769.7	between_controls	0.9803921568627452
protein_coding	ENST00000356769.7	riser_vs_control	-86.81318681318682
protein_coding	ENST00000356978.9	between_controls	-14.102564102564102
protein_coding	ENST00000356978.9	riser_vs_control	-93.75
protein_coding	ENST00000357156.7	between_controls	-51.42857142857142
protein_coding	ENST00000357156.7	riser_vs_control	-81.63265306122449
protein_coding	ENST00000357227.9	between_controls	-15.555555555555555
protein_coding	ENST00000357227.9	riser_vs_control	-84.0909090909091
protein_coding	ENST00000357325.10	between_controls	-14.102564102564102
protein_coding	ENST00000357325.10	riser_vs_control	-88.67924528301887
protein_coding	ENST00000358344.8	between_controls	2.255639097744361
protein_coding	ENST00000358344.8	riser_vs_control	-80.88235294117648
protein_coding	ENST00000358435.9	between_controls	4.3478260869565215
protein_coding	ENST00000358435.9	riser_vs_control	-76.05633802816901
protein_coding	ENST00000359462.9	between_controls	27.142857142857142
protein_coding	ENST00000359462.9	riser_vs_control	-93.5483870967742
protein_coding	ENST00000359856.11	between_controls	-17.391304347826086
protein_coding	ENST00000359856.11	riser_vs_control	-91.66666666666666
protein_coding	ENST00000359867.7	between_controls	-23.214285714285715
protein_coding	ENST00000359867.7	riser_vs_control	-75
protein_coding	ENST00000359995.10	between_controls	12.32876712328767
protein_coding	ENST00000359995.10	riser_vs_control	-94.44444444444444
protein_coding	ENST00000360079.8	between_controls	3.1746031746031744
protein_coding	ENST00000360079.8	riser_vs_control	-92.42424242424242
protein_coding	ENST00000360458.5	between_controls	35.55555555555556
protein_coding	ENST00000360458.5	riser_vs_control	-96.22641509433964
protein_coding	ENST00000360840.9	between_controls	-7.894736842105263
protein_coding	ENST00000360840.9	riser_vs_control	-77.35849056603774
protein_coding	ENST00000361219.11	between_controls	7.518796992481203
protein_coding	ENST00000361219.11	riser_vs_control	-84.95575221238938
protein_coding	ENST00000361298.9	between_controls	10.44776119402985
protein_coding	ENST00000361298.9	riser_vs_control	-93.02325581395348
protein_coding	ENST00000361427.6	between_controls	-1.3736263736263736
protein_coding	ENST00000361427.6	riser_vs_control	-89.71631205673759
protein_coding	ENST00000361436.10	between_controls	-8.19277108433735
protein_coding	ENST00000361436.10	riser_vs_control	-87.06365503080082
protein_coding	ENST00000361564.9	between_controls	0
protein_coding	ENST00000361564.9	riser_vs_control	-93.18181818181816
protein_coding	ENST00000361565.9	between_controls	2.127659574468085
protein_coding	ENST00000361565.9	riser_vs_control	-81.25
protein_coding	ENST00000361575.4	between_controls	1.9394512771996215
protein_coding	ENST00000361575.4	riser_vs_control	-79.491833030853
protein_coding	ENST00000361611.11	between_controls	-15.517241379310343
protein_coding	ENST00000361611.11	riser_vs_control	-94
protein_coding	ENST00000361891.9	between_controls	-33.82352941176471
protein_coding	ENST00000361891.9	riser_vs_control	-87.3015873015873
protein_coding	ENST00000366607.5	between_controls	21.34831460674157
protein_coding	ENST00000366607.5	riser_vs_control	-86.8421052631579
protein_coding	ENST00000366812.6	between_controls	6.25
protein_coding	ENST00000366812.6	riser_vs_control	-82.85714285714286
protein_coding	ENST00000366815.10	between_controls	-9.11214953271028
protein_coding	ENST00000366815.10	riser_vs_control	-91.16607773851592
protein_coding	ENST00000366839.8	between_controls	6.896551724137931
protein_coding	ENST00000366839.8	riser_vs_control	-87.27272727272727
protein_coding	ENST00000366922.3	between_controls	-1.5873015873015872
protein_coding	ENST00000366922.3	riser_vs_control	-86.8421052631579
protein_coding	ENST00000366923.8	between_controls	0
protein_coding	ENST00000366923.8	riser_vs_control	-79.66101694915254
protein_coding	ENST00000367089.8	between_controls	0
protein_coding	ENST00000367089.8	riser_vs_control	-97.435897435897445
protein_coding	ENST00000367142.5	between_controls	-8.13953488372093
protein_coding	ENST00000367142.5	riser_vs_control	-90.95744680851064
protein_coding	ENST00000367242.4	between_controls	0
protein_coding	ENST00000367242.4	riser_vs_control	-92.10526315789474
protein_coding	ENST00000367478.9	between_controls	-2
protein_coding	ENST00000367478.9	riser_vs_control	-67.74193548387096
protein_coding	ENST00000367569.4	between_controls	-12.5
protein_coding	ENST00000367569.4	riser_vs_control	-92
protein_coding	ENST00000367679.7	between_controls	16.666666666666664
protein_coding	ENST00000367679.7	riser_vs_control	-90.2439024390244
protein_coding	ENST00000367833.7	between_controls	-2.1739130434782608
protein_coding	ENST00000367833.7	riser_vs_control	-92.3076923076923
protein_coding	ENST00000367975.7	between_controls	-8.333333333333332
protein_coding	ENST00000367975.7	riser_vs_control	-97.2222222222222
protein_coding	ENST00000368003.6	between_controls	17.647058823529413
protein_coding	ENST00000368003.6	riser_vs_control	-85.29411764705883
protein_coding	ENST00000368097.9	between_controls	-8.695652173913043
protein_coding	ENST00000368097.9	riser_vs_control	-32.098765432098766
protein_coding	ENST00000368494.4	between_controls	-27.27272727272727
protein_coding	ENST00000368494.4	riser_vs_control	-90.32258064516128
protein_coding	ENST00000368533.8	between_controls	-30.434782608695656
protein_coding	ENST00000368533.8	riser_vs_control	-100
protein_coding	ENST00000368547.4	between_controls	17.77777777777778
protein_coding	ENST00000368547.4	riser_vs_control	-93.5483870967742
protein_coding	ENST00000368608.4	between_controls	37.83783783783784
protein_coding	ENST00000368608.4	riser_vs_control	-90
protein_coding	ENST00000368636.9	between_controls	37.83783783783784
protein_coding	ENST00000368636.9	riser_vs_control	-95.34883720930232
protein_coding	ENST00000368811.8	between_controls	27.835051546391753
protein_coding	ENST00000368811.8	riser_vs_control	-87.67123287671232
protein_coding	ENST00000368865.9	between_controls	3.4482758620689653
protein_coding	ENST00000368865.9	riser_vs_control	-79.41176470588235
protein_coding	ENST00000368884.8	between_controls	-4.477611940298507
protein_coding	ENST00000368884.8	riser_vs_control	-87.87878787878788
protein_coding	ENST00000369014.10	between_controls	13.23529411764706
protein_coding	ENST00000369014.10	riser_vs_control	-78.26086956521739
protein_coding	ENST00000369144.8	between_controls	-9.278350515463918
protein_coding	ENST00000369144.8	riser_vs_control	-90.74074074074076
protein_coding	ENST00000369713.10	between_controls	-9.090909090909092
protein_coding	ENST00000369713.10	riser_vs_control	-87.09677419354838
protein_coding	ENST00000369722.8	between_controls	-20.37037037037037
protein_coding	ENST00000369722.8	riser_vs_control	-85.71428571428571
protein_coding	ENST00000369817.7	between_controls	4.736275565123789
protein_coding	ENST00000369817.7	riser_vs_control	-77.03125
protein_coding	ENST00000369842.9	between_controls	-7.84313725490196
protein_coding	ENST00000369842.9	riser_vs_control	-92.45283018867924
protein_coding	ENST00000369905.9	between_controls	-2.4390243902439024
protein_coding	ENST00000369905.9	riser_vs_control	-97.36842105263158
protein_coding	ENST00000370081.6	between_controls	40
protein_coding	ENST00000370081.6	riser_vs_control	-84.84848484848484
protein_coding	ENST00000370086.8	between_controls	-7.947019867549669
protein_coding	ENST00000370086.8	riser_vs_control	-90.32258064516128
protein_coding	ENST00000370179.8	between_controls	3.125
protein_coding	ENST00000370179.8	riser_vs_control	-88.46153846153845
protein_coding	ENST00000370206.9	between_controls	-15
protein_coding	ENST00000370206.9	riser_vs_control	-93.75
protein_coding	ENST00000370321.8	between_controls	-3.16622691292876
protein_coding	ENST00000370321.8	riser_vs_control	-85.67164179104478
protein_coding	ENST00000370355.3	between_controls	5.063291139240507
protein_coding	ENST00000370355.3	riser_vs_control	-90.64748201438849
protein_coding	ENST00000370645.9	between_controls	2.127659574468085
protein_coding	ENST00000370645.9	riser_vs_control	-93.33333333333331
protein_coding	ENST00000370873.9	between_controls	-30
protein_coding	ENST00000370873.9	riser_vs_control	-78.57142857142857
protein_coding	ENST00000370986.9	between_controls	36.11111111111111
protein_coding	ENST00000370986.9	riser_vs_control	-91.66666666666666
protein_coding	ENST00000370994.8	between_controls	-22.727272727272727
protein_coding	ENST00000370994.8	riser_vs_control	-89.90825688073394
protein_coding	ENST00000370995.6	between_controls	1.574803149606299
protein_coding	ENST00000370995.6	riser_vs_control	-91.66666666666666
protein_coding	ENST00000371085.8	between_controls	23.636363636363637
protein_coding	ENST00000371085.8	riser_vs_control	-93.47826086956522
protein_coding	ENST00000371095.7	between_controls	27.77777777777778
protein_coding	ENST00000371095.7	riser_vs_control	-94.44444444444444
protein_coding	ENST00000371142.9	between_controls	18.75
protein_coding	ENST00000371142.9	riser_vs_control	-84.61538461538461
protein_coding	ENST00000371222.4	between_controls	19.727891156462583
protein_coding	ENST00000371222.4	riser_vs_control	-65
protein_coding	ENST00000371224.7	between_controls	-23.25581395348837
protein_coding	ENST00000371224.7	riser_vs_control	-91.42857142857144
protein_coding	ENST00000371317.10	between_controls	-2.380952380952381
protein_coding	ENST00000371317.10	riser_vs_control	-87.87878787878788
protein_coding	ENST00000371437.5	between_controls	3.1372549019607843
protein_coding	ENST00000371437.5	riser_vs_control	-80.53097345132744
protein_coding	ENST00000371443.6	between_controls	16.666666666666664
protein_coding	ENST00000371443.6	riser_vs_control	-89.47368421052632
protein_coding	ENST00000371554.2	between_controls	-8.16326530612245
protein_coding	ENST00000371554.2	riser_vs_control	-90
protein_coding	ENST00000371646.10	between_controls	-24.561403508771928
protein_coding	ENST00000371646.10	riser_vs_control	-93.33333333333331
protein_coding	ENST00000372129.4	between_controls	12.804878048780488
protein_coding	ENST00000372129.4	riser_vs_control	-91.50943396226415
protein_coding	ENST00000372209.3	between_controls	41.30434782608695
protein_coding	ENST00000372209.3	riser_vs_control	-72.5
protein_coding	ENST00000372360.9	between_controls	-1.818181818181818
protein_coding	ENST00000372360.9	riser_vs_control	-68.8715953307393
protein_coding	ENST00000372397.6	between_controls	17.5
protein_coding	ENST00000372397.6	riser_vs_control	-89.02439024390245
protein_coding	ENST00000372435.10	between_controls	5.714285714285714
protein_coding	ENST00000372435.10	riser_vs_control	-94.44444444444444
protein_coding	ENST00000372524.5	between_controls	-23.809523809523807
protein_coding	ENST00000372524.5	riser_vs_control	-77.77777777777779
protein_coding	ENST00000372645.3	between_controls	-15.950920245398772
protein_coding	ENST00000372645.3	riser_vs_control	-87.2340425531915
protein_coding	ENST00000372661.6	between_controls	39.53488372093023
protein_coding	ENST00000372661.6	riser_vs_control	-94.5945945945946
protein_coding	ENST00000372692.8	between_controls	5.970149253731343
protein_coding	ENST00000372692.8	riser_vs_control	-84.05797101449275
protein_coding	ENST00000372695.6	between_controls	-13.333333333333334
protein_coding	ENST00000372695.6	riser_vs_control	-86.53846153846155
protein_coding	ENST00000372715.7	between_controls	30
protein_coding	ENST00000372715.7	riser_vs_control	-91.66666666666666
protein_coding	ENST00000372967.3	between_controls	-1.3157894736842104
protein_coding	ENST00000372967.3	riser_vs_control	-80
protein_coding	ENST00000373019.5	between_controls	-15.384615384615383
protein_coding	ENST00000373019.5	riser_vs_control	-97.435897435897445
protein_coding	ENST00000373218.5	between_controls	13.513513513513514
protein_coding	ENST00000373218.5	riser_vs_control	-87.09677419354838
protein_coding	ENST00000373232.8	between_controls	5.05050505050505
protein_coding	ENST00000373232.8	riser_vs_control	-84.26966292134831
protein_coding	ENST00000373237.4	between_controls	38.70967741935484
protein_coding	ENST00000373237.4	riser_vs_control	-51.21951219512195
protein_coding	ENST00000373316.5	between_controls	-9.174311926605505
protein_coding	ENST00000373316.5	riser_vs_control	-86.51685393258427
protein_coding	ENST00000373365.5	between_controls	-1.3888888888888888
protein_coding	ENST00000373365.5	riser_vs_control	-89.01098901098901
protein_coding	ENST00000373477.9	between_controls	-14.893617021276595
protein_coding	ENST00000373477.9	riser_vs_control	-85.24590163934425
protein_coding	ENST00000373493.10	between_controls	-11.194029850746269
protein_coding	ENST00000373493.10	riser_vs_control	-75.90361445783132
protein_coding	ENST00000373703.5	between_controls	44
protein_coding	ENST00000373703.5	riser_vs_control	-87.87878787878788
protein_coding	ENST00000373715.11	between_controls	10.655737704918032
protein_coding	ENST00000373715.11	riser_vs_control	-97.0873786407767
protein_coding	ENST00000373768.4	between_controls	-10.909090909090908
protein_coding	ENST00000373768.4	riser_vs_control	-88.57142857142857
protein_coding	ENST00000373795.7	between_controls	1.818181818181818
protein_coding	ENST00000373795.7	riser_vs_control	-90
protein_coding	ENST00000373912.8	between_controls	4.615384615384616
protein_coding	ENST00000373912.8	riser_vs_control	-87.17948717948718
protein_coding	ENST00000374358.5	between_controls	14.634146341463412
protein_coding	ENST00000374358.5	riser_vs_control	-93.75
protein_coding	ENST00000374379.9	between_controls	-3.508771929824561
protein_coding	ENST00000374379.9	riser_vs_control	-91.66666666666666
protein_coding	ENST00000374517.6	between_controls	-9.365558912386708
protein_coding	ENST00000374517.6	riser_vs_control	-82.70270270270271
protein_coding	ENST00000374550.8	between_controls	5.555555555555555
protein_coding	ENST00000374550.8	riser_vs_control	-86.79245283018868
protein_coding	ENST00000374980.3	between_controls	20.588235294117645
protein_coding	ENST00000374980.3	riser_vs_control	-88.31168831168831
protein_coding	ENST00000375436.9	between_controls	11.11111111111111
protein_coding	ENST00000375436.9	riser_vs_control	-88.23529411764706
protein_coding	ENST00000375499.8	between_controls	-7.462686567164178
protein_coding	ENST00000375499.8	riser_vs_control	-97.67441860465117
protein_coding	ENST00000375571.6	between_controls	-6.122448979591836
protein_coding	ENST00000375571.6	riser_vs_control	-91.17647058823528
protein_coding	ENST00000375650.5	between_controls	3.0303030303030303
protein_coding	ENST00000375650.5	riser_vs_control	-88.05970149253731
protein_coding	ENST00000375882.7	between_controls	-2.702702702702702
protein_coding	ENST00000375882.7	riser_vs_control	-92.3076923076923
protein_coding	ENST00000376007.8	between_controls	67.74193548387096
protein_coding	ENST00000376007.8	riser_vs_control	-81.3953488372093
protein_coding	ENST00000376033.3	between_controls	30
protein_coding	ENST00000376033.3	riser_vs_control	-78.72340425531915
protein_coding	ENST00000376281.8	between_controls	14.85148514851485
protein_coding	ENST00000376281.8	riser_vs_control	-90.32258064516128
protein_coding	ENST00000376387.5	between_controls	10.714285714285714
protein_coding	ENST00000376387.5	riser_vs_control	-87.5
protein_coding	ENST00000376588.4	between_controls	8.609271523178808
protein_coding	ENST00000376588.4	riser_vs_control	-72.22222222222221
protein_coding	ENST00000376759.8	between_controls	13.559322033898304
protein_coding	ENST00000376759.8	riser_vs_control	-83.60655737704919
protein_coding	ENST00000376817.8	between_controls	-13.953488372093023
protein_coding	ENST00000376817.8	riser_vs_control	-87.09677419354838
protein_coding	ENST00000376925.8	between_controls	4.25531914893617
protein_coding	ENST00000376925.8	riser_vs_control	-79.48717948717949
protein_coding	ENST00000376957.7	between_controls	31.666666666666664
protein_coding	ENST00000376957.7	riser_vs_control	-96.36363636363636
protein_coding	ENST00000377038.8	between_controls	-11.666666666666666
protein_coding	ENST00000377038.8	riser_vs_control	-82.92682926829268
protein_coding	ENST00000377351.8	between_controls	-5.88235294117647
protein_coding	ENST00000377351.8	riser_vs_control	-91.8918918918919
protein_coding	ENST00000377474.4	between_controls	30.303030303030305
protein_coding	ENST00000377474.4	riser_vs_control	-94.28571428571428
protein_coding	ENST00000377818.4	between_controls	4.10958904109589
protein_coding	ENST00000377818.4	riser_vs_control	-100
protein_coding	ENST00000378364.8	between_controls	1.1764705882352942
protein_coding	ENST00000378364.8	riser_vs_control	-86.79245283018868
protein_coding	ENST00000378670.8	between_controls	4.918032786885246
protein_coding	ENST00000378670.8	riser_vs_control	-68.42105263157895
protein_coding	ENST00000378720.8	between_controls	-14.772727272727272
protein_coding	ENST00000378720.8	riser_vs_control	-92.7536231884058
protein_coding	ENST00000379056.5	between_controls	16.216216216216218
protein_coding	ENST00000379056.5	riser_vs_control	-89.74358974358975
protein_coding	ENST00000379143.10	between_controls	-10.9375
protein_coding	ENST00000379143.10	riser_vs_control	-86.66666666666667
protein_coding	ENST00000379341.9	between_controls	5.555555555555555
protein_coding	ENST00000379341.9	riser_vs_control	-90.56603773584906
protein_coding	ENST00000379412.9	between_controls	-13.636363636363637
protein_coding	ENST00000379412.9	riser_vs_control	-85.36585365853658
protein_coding	ENST00000379607.10	between_controls	-2.727272727272727
protein_coding	ENST00000379607.10	riser_vs_control	-94.52054794520548
protein_coding	ENST00000379719.8	between_controls	1.36986301369863
protein_coding	ENST00000379719.8	riser_vs_control	-85.71428571428571
protein_coding	ENST00000379751.5	between_controls	-14.634146341463412
protein_coding	ENST00000379751.5	riser_vs_control	-92.10526315789474
protein_coding	ENST00000380087.7	between_controls	-19.27710843373494
protein_coding	ENST00000380087.7	riser_vs_control	-95.41284403669724
protein_coding	ENST00000380155.4	between_controls	30.612244897959183
protein_coding	ENST00000380155.4	riser_vs_control	-95.45454545454544
protein_coding	ENST00000380191.9	between_controls	27.27272727272727
protein_coding	ENST00000380191.9	riser_vs_control	-86.27450980392157
protein_coding	ENST00000380325.4	between_controls	-11.267605633802818
protein_coding	ENST00000380325.4	riser_vs_control	-81.08108108108108
protein_coding	ENST00000380377.9	between_controls	-5.426356589147287
protein_coding	ENST00000380377.9	riser_vs_control	-92.72727272727272
protein_coding	ENST00000380394.9	between_controls	7.506053268765134
protein_coding	ENST00000380394.9	riser_vs_control	-83.29764453961455
protein_coding	ENST00000380412.7	between_controls	26.666666666666668
protein_coding	ENST00000380412.7	riser_vs_control	-64.1025641025641
protein_coding	ENST00000380591.8	between_controls	-2.061855670103093
protein_coding	ENST00000380591.8	riser_vs_control	-89.74358974358975
protein_coding	ENST00000380749.10	between_controls	7.8125
protein_coding	ENST00000380749.10	riser_vs_control	-90.2439024390244
protein_coding	ENST00000380752.10	between_controls	17.77777777777778
protein_coding	ENST00000380752.10	riser_vs_control	-100
protein_coding	ENST00000380842.5	between_controls	19.565217391304348
protein_coding	ENST00000380842.5	riser_vs_control	-97.77777777777776
protein_coding	ENST00000381342.7	between_controls	5.829596412556054
protein_coding	ENST00000381342.7	riser_vs_control	-84.61538461538461
protein_coding	ENST00000381359.5	between_controls	54.83870967741935
protein_coding	ENST00000381359.5	riser_vs_control	-72.72727272727273
protein_coding	ENST00000381401.11	between_controls	0
protein_coding	ENST00000381401.11	riser_vs_control	-75.86206896551724
protein_coding	ENST00000381401.11_PAR_Y	between_controls	-19.333333333333332
protein_coding	ENST00000381401.11_PAR_Y	riser_vs_control	-90.52631578947368
protein_coding	ENST00000382581.5	between_controls	14.473684210526317
protein_coding	ENST00000382581.5	riser_vs_control	-97.95918367346938
protein_coding	ENST00000388968.8	between_controls	2
protein_coding	ENST00000388968.8	riser_vs_control	-87.75510204081633
protein_coding	ENST00000391857.9	between_controls	-17.21518987341772
protein_coding	ENST00000391857.9	riser_vs_control	-80.67092651757189
protein_coding	ENST00000392006.8	between_controls	-23.728813559322035
protein_coding	ENST00000392006.8	riser_vs_control	-84.61538461538461
protein_coding	ENST00000392132.7	between_controls	0
protein_coding	ENST00000392132.7	riser_vs_control	-86.66666666666667
protein_coding	ENST00000392133.7	between_controls	-20.833333333333336
protein_coding	ENST00000392133.7	riser_vs_control	-89.74358974358975
protein_coding	ENST00000392222.7	between_controls	5.555555555555555
protein_coding	ENST00000392222.7	riser_vs_control	-91.5032679738562
protein_coding	ENST00000392246.7	between_controls	36.0655737704918
protein_coding	ENST00000392246.7	riser_vs_control	-75.55555555555556
protein_coding	ENST00000392514.9	between_controls	-2.9508196721311477
protein_coding	ENST00000392514.9	riser_vs_control	-93.3901918976546
protein_coding	ENST00000393085.4	between_controls	10.16949152542373
protein_coding	ENST00000393085.4	riser_vs_control	-95.23809523809524
protein_coding	ENST00000393099.3	between_controls	7.246376811594203
protein_coding	ENST00000393099.3	riser_vs_control	-87.62886597938144
protein_coding	ENST00000393196.8	between_controls	-27.27272727272727
protein_coding	ENST00000393196.8	riser_vs_control	-80.85106382978722
protein_coding	ENST00000393263.7	between_controls	3.225806451612903
protein_coding	ENST00000393263.7	riser_vs_control	-97.5
protein_coding	ENST00000393432.9	between_controls	17.142857142857142
protein_coding	ENST00000393432.9	riser_vs_control	-91.11111111111111
protein_coding	ENST00000394053.7	between_controls	-12.903225806451612
protein_coding	ENST00000394053.7	riser_vs_control	-89.1891891891892
protein_coding	ENST00000394077.8	between_controls	-4.861111111111112
protein_coding	ENST00000394077.8	riser_vs_control	-83.19783197831978
protein_coding	ENST00000394249.8	between_controls	-3.508771929824561
protein_coding	ENST00000394249.8	riser_vs_control	-90.9090909090909
protein_coding	ENST00000394349.9	between_controls	0.8733624454148471
protein_coding	ENST00000394349.9	riser_vs_control	-86.04651162790698
protein_coding	ENST00000394440.8	between_controls	-9.285714285714286
protein_coding	ENST00000394440.8	riser_vs_control	-85.29411764705883
protein_coding	ENST00000394580.2	between_controls	-12.307692307692308
protein_coding	ENST00000394580.2	riser_vs_control	-86
protein_coding	ENST00000394667.8	between_controls	-5.154639175257731
protein_coding	ENST00000394667.8	riser_vs_control	-77.81569965870307
protein_coding	ENST00000394885.8	between_controls	20.27027027027027
protein_coding	ENST00000394885.8	riser_vs_control	-86.8421052631579
protein_coding	ENST00000394920.6	between_controls	-9.826589595375722
protein_coding	ENST00000394920.6	riser_vs_control	-80.89887640449437
protein_coding	ENST00000394936.8	between_controls	-1.7241379310344829
protein_coding	ENST00000394936.8	riser_vs_control	-91.8032786885246
protein_coding	ENST00000395044.7	between_controls	4.6875
protein_coding	ENST00000395044.7	riser_vs_control	-91.66666666666666
protein_coding	ENST00000395284.8	between_controls	5.769230769230769
protein_coding	ENST00000395284.8	riser_vs_control	-91.66666666666666
protein_coding	ENST00000395422.4	between_controls	-9.15032679738562
protein_coding	ENST00000395422.4	riser_vs_control	-92.3529411764706
protein_coding	ENST00000395566.9	between_controls	-8.641975308641975
protein_coding	ENST00000395566.9	riser_vs_control	-86.27450980392157
protein_coding	ENST00000395957.6	between_controls	9.25925925925926
protein_coding	ENST00000395957.6	riser_vs_control	-84.31372549019608
protein_coding	ENST00000395958.6	between_controls	18.6046511627907
protein_coding	ENST00000395958.6	riser_vs_control	-91.83673469387756
protein_coding	ENST00000396076.5	between_controls	1.1363636363636365
protein_coding	ENST00000396076.5	riser_vs_control	-88.88888888888889
protein_coding	ENST00000396203.7	between_controls	-1.744186046511628
protein_coding	ENST00000396203.7	riser_vs_control	-89.10891089108911
protein_coding	ENST00000396384.1	between_controls	-16.216216216216218
protein_coding	ENST00000396384.1	riser_vs_control	-93.33333333333331
protein_coding	ENST00000396386.7	between_controls	-12.12121212121212
protein_coding	ENST00000396386.7	riser_vs_control	-95.74468085106383
protein_coding	ENST00000396389.5	between_controls	-3.125
protein_coding	ENST00000396389.5	riser_vs_control	-88.23529411764706
protein_coding	ENST00000396394.7	between_controls	-20.27027027027027
protein_coding	ENST00000396394.7	riser_vs_control	-83.33333333333334
protein_coding	ENST00000396651.8	between_controls	-3.4134988363072147
protein_coding	ENST00000396651.8	riser_vs_control	-88.12785388127854
protein_coding	ENST00000396705.10	between_controls	-6.862745098039216
protein_coding	ENST00000396705.10	riser_vs_control	-88.88888888888889
protein_coding	ENST00000396832.6	between_controls	11.494252873563218
protein_coding	ENST00000396832.6	riser_vs_control	-97.87234042553192
protein_coding	ENST00000396957.5	between_controls	3.2061068702290076
protein_coding	ENST00000396957.5	riser_vs_control	-65.67164179104478
protein_coding	ENST00000397224.9	between_controls	35.714285714285715
protein_coding	ENST00000397224.9	riser_vs_control	-86.48648648648648
protein_coding	ENST00000397764.8	between_controls	-14.285714285714285
protein_coding	ENST00000397764.8	riser_vs_control	-96.96969696969695
protein_coding	ENST00000398606.10	between_controls	5.847953216374268
protein_coding	ENST00000398606.10	riser_vs_control	-82.6923076923077
protein_coding	ENST00000398733.8	between_controls	-22.36842105263158
protein_coding	ENST00000398733.8	riser_vs_control	-91.8918918918919
protein_coding	ENST00000401609.5	between_controls	2.8846153846153846
protein_coding	ENST00000401609.5	riser_vs_control	-82.35294117647058
protein_coding	ENST00000401695.8	between_controls	-8.333333333333332
protein_coding	ENST00000401695.8	riser_vs_control	-81.08108108108108
protein_coding	ENST00000401722.7	between_controls	-32.25806451612903
protein_coding	ENST00000401722.7	riser_vs_control	-90.625
protein_coding	ENST00000401959.6	between_controls	-25
protein_coding	ENST00000401959.6	riser_vs_control	-73.68421052631578
protein_coding	ENST00000402752.5	between_controls	-21.96969696969697
protein_coding	ENST00000402752.5	riser_vs_control	-88.88888888888889
protein_coding	ENST00000403230.3	between_controls	1.8691588785046729
protein_coding	ENST00000403230.3	riser_vs_control	-88.46153846153845
protein_coding	ENST00000403564.5	between_controls	21.91780821917808
protein_coding	ENST00000403564.5	riser_vs_control	-86.11111111111111
protein_coding	ENST00000404241.6	between_controls	-5.88235294117647
protein_coding	ENST00000404241.6	riser_vs_control	-48.148148148148145
protein_coding	ENST00000404735.1	between_controls	-10.267857142857142
protein_coding	ENST00000404735.1	riser_vs_control	-75.53191489361703
protein_coding	ENST00000404933.7	between_controls	14.814814814814811
protein_coding	ENST00000404933.7	riser_vs_control	-90.69767441860463
protein_coding	ENST00000407193.7	between_controls	4.439746300211417
protein_coding	ENST00000407193.7	riser_vs_control	-86.48111332007953
protein_coding	ENST00000407627.7	between_controls	10.20408163265306
protein_coding	ENST00000407627.7	riser_vs_control	-89.47368421052632
protein_coding	ENST00000409115.8	between_controls	13.350125944584384
protein_coding	ENST00000409115.8	riser_vs_control	-94.3217665615142
protein_coding	ENST00000409248.10	between_controls	-26.984126984126984
protein_coding	ENST00000409248.10	riser_vs_control	-90.625
protein_coding	ENST00000409600.6	between_controls	12.06896551724138
protein_coding	ENST00000409600.6	riser_vs_control	-95.55555555555556
protein_coding	ENST00000409733.5	between_controls	-19.047619047619047
protein_coding	ENST00000409733.5	riser_vs_control	-83.33333333333334
protein_coding	ENST00000409784.8	between_controls	39.473684210526315
protein_coding	ENST00000409784.8	riser_vs_control	-90.9090909090909
protein_coding	ENST00000409906.9	between_controls	8.823529411764707
protein_coding	ENST00000409906.9	riser_vs_control	-74.50980392156863
protein_coding	ENST00000412331.6	between_controls	-19.35483870967742
protein_coding	ENST00000412331.6	riser_vs_control	-77.27272727272727
protein_coding	ENST00000413699.7	between_controls	9.75609756097561
protein_coding	ENST00000413699.7	riser_vs_control	-82.82208588957054
protein_coding	ENST00000414487.7	between_controls	-4.166666666666666
protein_coding	ENST00000414487.7	riser_vs_control	-86.58536585365853
protein_coding	ENST00000415136.6	between_controls	21.27659574468085
protein_coding	ENST00000415136.6	riser_vs_control	-57.14285714285714
protein_coding	ENST00000415930.8	between_controls	0
protein_coding	ENST00000415930.8	riser_vs_control	-94.73684210526316
protein_coding	ENST00000415949.5	between_controls	-9.58904109589041
protein_coding	ENST00000415949.5	riser_vs_control	-92.5
protein_coding	ENST00000416373.6	between_controls	11.11111111111111
protein_coding	ENST00000416373.6	riser_vs_control	-90.47619047619048
protein_coding	ENST00000418115.6	between_controls	11.11111111111111
protein_coding	ENST00000418115.6	riser_vs_control	-94.5054945054945
protein_coding	ENST00000419783.3	between_controls	1.0638297872340423
protein_coding	ENST00000419783.3	riser_vs_control	-94.8051948051948
protein_coding	ENST00000419869.7	between_controls	-19.230769230769234
protein_coding	ENST00000419869.7	riser_vs_control	-84.31372549019608
protein_coding	ENST00000420826.7	between_controls	-9.395973154362416
protein_coding	ENST00000420826.7	riser_vs_control	-87.8048780487805
protein_coding	ENST00000421351.4	between_controls	18.181818181818183
protein_coding	ENST00000421351.4	riser_vs_control	-93.93939393939394
protein_coding	ENST00000422318.7	between_controls	2
protein_coding	ENST00000422318.7	riser_vs_control	-88.57142857142857
protein_coding	ENST00000422447.8	between_controls	4.57516339869281
protein_coding	ENST00000422447.8	riser_vs_control	-94.11764705882352
protein_coding	ENST00000422453.7	between_controls	20.33898305084746
protein_coding	ENST00000422453.7	riser_vs_control	-83.33333333333334
protein_coding	ENST00000422465.6	between_controls	2
protein_coding	ENST00000422465.6	riser_vs_control	-80
protein_coding	ENST00000422514.7	between_controls	-1.951779563719862
protein_coding	ENST00000422514.7	riser_vs_control	-85.74468085106382
protein_coding	ENST00000423485.6	between_controls	5.88235294117647
protein_coding	ENST00000423485.6	riser_vs_control	-84.44444444444444
protein_coding	ENST00000423828.5	between_controls	-5.769230769230769
protein_coding	ENST00000423828.5	riser_vs_control	-91.83673469387756
protein_coding	ENST00000426013.7	between_controls	-1.694915254237288
protein_coding	ENST00000426013.7	riser_vs_control	-91.17647058823528
protein_coding	ENST00000427805.6	between_controls	1.2552301255230125
protein_coding	ENST00000427805.6	riser_vs_control	-82.35294117647058
protein_coding	ENST00000428771.6	between_controls	0
protein_coding	ENST00000428771.6	riser_vs_control	-78.125
protein_coding	ENST00000429711.7	between_controls	-1.7721518987341771
protein_coding	ENST00000429711.7	riser_vs_control	-84.65116279069768
protein_coding	ENST00000429772.7	between_controls	-5.813953488372093
protein_coding	ENST00000429772.7	riser_vs_control	-89.1891891891892
protein_coding	ENST00000430157.6	between_controls	-4.081632653061225
protein_coding	ENST00000430157.6	riser_vs_control	-89.58333333333334
protein_coding	ENST00000433866.7	between_controls	4.477611940298507
protein_coding	ENST00000433866.7	riser_vs_control	-82.85714285714286
protein_coding	ENST00000434724.7	between_controls	-32.608695652173914
protein_coding	ENST00000434724.7	riser_vs_control	-84.375
protein_coding	ENST00000435275.5	between_controls	-2.255639097744361
protein_coding	ENST00000435275.5	riser_vs_control	-83.78378378378379
protein_coding	ENST00000436427.1	between_controls	6.557377049180328
protein_coding	ENST00000436427.1	riser_vs_control	-88.88888888888889
protein_coding	ENST00000438607.2	between_controls	10.714285714285714
protein_coding	ENST00000438607.2	riser_vs_control	-82.22222222222221
protein_coding	ENST00000439211.7	between_controls	-18.548387096774192
protein_coding	ENST00000439211.7	riser_vs_control	-90.80459770114942
protein_coding	ENST00000439590.6	between_controls	19.672131147540984
protein_coding	ENST00000439590.6	riser_vs_control	-75.96153846153845
protein_coding	ENST00000439602.7	between_controls	7.5098814229249005
protein_coding	ENST00000439602.7	riser_vs_control	-60.42402826855123
protein_coding	ENST00000441076.7	between_controls	8.235294117647058
protein_coding	ENST00000441076.7	riser_vs_control	-87.75510204081633
protein_coding	ENST00000442744.7	between_controls	10.32258064516129
protein_coding	ENST00000442744.7	riser_vs_control	-73.21428571428571
protein_coding	ENST00000447750.7	between_controls	14.492753623188406
protein_coding	ENST00000447750.7	riser_vs_control	-90.9090909090909
protein_coding	ENST00000450253.7	between_controls	-16.071428571428573
protein_coding	ENST00000450253.7	riser_vs_control	-87.87878787878788
protein_coding	ENST00000453744.7	between_controls	2.702702702702702
protein_coding	ENST00000453744.7	riser_vs_control	-100
protein_coding	ENST00000455785.7	between_controls	-19.1358024691358
protein_coding	ENST00000455785.7	riser_vs_control	-86.60714285714286
protein_coding	ENST00000457458.6	between_controls	-37.5
protein_coding	ENST00000457458.6	riser_vs_control	-73.52941176470588
protein_coding	ENST00000458455.2	between_controls	-6.024096385542169
protein_coding	ENST00000458455.2	riser_vs_control	-84.0909090909091
protein_coding	ENST00000462138.6	between_controls	1.5037593984962403
protein_coding	ENST00000462138.6	riser_vs_control	-80.53097345132744
protein_coding	ENST00000462576.5	between_controls	-1.2345679012345678
protein_coding	ENST00000462576.5	riser_vs_control	-86.48648648648648
protein_coding	ENST00000465139.6	between_controls	-3.4482758620689653
protein_coding	ENST00000465139.6	riser_vs_control	-73.33333333333333
protein_coding	ENST00000465271.6	between_controls	-5.405405405405405
protein_coding	ENST00000465271.6	riser_vs_control	-85.36585365853658
protein_coding	ENST00000466397.5	between_controls	-4.819277108433735
protein_coding	ENST00000466397.5	riser_vs_control	-82.75862068965517
protein_coding	ENST00000467531.5	between_controls	0
protein_coding	ENST00000467531.5	riser_vs_control	-52.94117647058824
protein_coding	ENST00000468812.6	between_controls	-12.598425196850393
protein_coding	ENST00000468812.6	riser_vs_control	-90.80459770114942
protein_coding	ENST00000469257.2	between_controls	-6.103286384976526
protein_coding	ENST00000469257.2	riser_vs_control	-83.40248962655602
protein_coding	ENST00000473257.3	between_controls	-7.6923076923076925
protein_coding	ENST00000473257.3	riser_vs_control	-78.57142857142857
protein_coding	ENST00000474973.5	between_controls	7.111111111111111
protein_coding	ENST00000474973.5	riser_vs_control	-46.15384615384615
protein_coding	ENST00000478753.5	between_controls	-9.25925925925926
protein_coding	ENST00000478753.5	riser_vs_control	-96.7741935483871
protein_coding	ENST00000479035.7	between_controls	11.16279069767442
protein_coding	ENST00000479035.7	riser_vs_control	-75.1497005988024
protein_coding	ENST00000479209.1	between_controls	-17.391304347826086
protein_coding	ENST00000479209.1	riser_vs_control	-96.7741935483871
protein_coding	ENST00000484558.3	between_controls	-39.743589743589745
protein_coding	ENST00000484558.3	riser_vs_control	-87.5
protein_coding	ENST00000484897.4	between_controls	-13.157894736842104
protein_coding	ENST00000484897.4	riser_vs_control	-70.45454545454545
protein_coding	ENST00000491306.6	between_controls	6.8361086765994745
protein_coding	ENST00000491306.6	riser_vs_control	-77.25118483412322
protein_coding	ENST00000493678.5	between_controls	10
protein_coding	ENST00000493678.5	riser_vs_control	-82.85714285714286
protein_coding	ENST00000495461.6	between_controls	9.433962264150944
protein_coding	ENST00000495461.6	riser_vs_control	-81.81818181818183
protein_coding	ENST00000496455.7	between_controls	-4.166666666666666
protein_coding	ENST00000496455.7	riser_vs_control	-80.85106382978722
protein_coding	ENST00000501597.3	between_controls	-4.559848005066498
protein_coding	ENST00000501597.3	riser_vs_control	-69.60081883316275
protein_coding	ENST00000502534.5	between_controls	12.396694214876034
protein_coding	ENST00000502534.5	riser_vs_control	-64.91228070175438
protein_coding	ENST00000502976.5	between_controls	13.333333333333334
protein_coding	ENST00000502976.5	riser_vs_control	-89.1891891891892
protein_coding	ENST00000503362.2	between_controls	-27.27272727272727
protein_coding	ENST00000503362.2	riser_vs_control	-85.29411764705883
protein_coding	ENST00000505490.3	between_controls	-13.157894736842104
protein_coding	ENST00000505490.3	riser_vs_control	-95.34883720930232
protein_coding	ENST00000507754.9	between_controls	5.47945205479452
protein_coding	ENST00000507754.9	riser_vs_control	-86.90476190476191
protein_coding	ENST00000512737.6	between_controls	13.571428571428571
protein_coding	ENST00000512737.6	riser_vs_control	-85.97560975609755
protein_coding	ENST00000512805.6	between_controls	-1.0033444816053512
protein_coding	ENST00000512805.6	riser_vs_control	-91.10787172011662
protein_coding	ENST00000514682.5	between_controls	-3.3989266547406083
protein_coding	ENST00000514682.5	riser_vs_control	-75.75757575757575
protein_coding	ENST00000517671.5	between_controls	-38.88888888888889
protein_coding	ENST00000517671.5	riser_vs_control	-88.57142857142857
protein_coding	ENST00000519065.6	between_controls	3.508771929824561
protein_coding	ENST00000519065.6	riser_vs_control	-88.37209302325581
protein_coding	ENST00000520468.7	between_controls	15.789473684210526
protein_coding	ENST00000520468.7	riser_vs_control	-94.5945945945946
protein_coding	ENST00000521861.6	between_controls	13.157894736842104
protein_coding	ENST00000521861.6	riser_vs_control	-74.54545454545455
protein_coding	ENST00000525428.6	between_controls	18.461538461538463
protein_coding	ENST00000525428.6	riser_vs_control	-83.33333333333334
protein_coding	ENST00000525451.6	between_controls	-13.274336283185844
protein_coding	ENST00000525451.6	riser_vs_control	-79.7872340425532
protein_coding	ENST00000525634.6	between_controls	11.645101663585953
protein_coding	ENST00000525634.6	riser_vs_control	-85.51912568306011
protein_coding	ENST00000527673.2	between_controls	12.738853503184714
protein_coding	ENST00000527673.2	riser_vs_control	-88.63636363636364
protein_coding	ENST00000528157.7	between_controls	50
protein_coding	ENST00000528157.7	riser_vs_control	-94.87179487179486
protein_coding	ENST00000528957.6	between_controls	9.63855421686747
protein_coding	ENST00000528957.6	riser_vs_control	-86.74698795180723
protein_coding	ENST00000529639.6	between_controls	19.742489270386265
protein_coding	ENST00000529639.6	riser_vs_control	-85.0828729281768
protein_coding	ENST00000530022.5	between_controls	-31.03448275862069
protein_coding	ENST00000530022.5	riser_vs_control	-84.44444444444444
protein_coding	ENST00000530028.3	between_controls	-26.76056338028169
protein_coding	ENST00000530028.3	riser_vs_control	-95.65217391304348
protein_coding	ENST00000530167.2	between_controls	-2.5316455696202533
protein_coding	ENST00000530167.2	riser_vs_control	-87.5
protein_coding	ENST00000530705.6	between_controls	-5.414012738853503
protein_coding	ENST00000530705.6	riser_vs_control	-91.56626506024097
protein_coding	ENST00000530758.2	between_controls	15.151515151515152
protein_coding	ENST00000530758.2	riser_vs_control	-90.9090909090909
protein_coding	ENST00000531120.6	between_controls	23.28767123287671
protein_coding	ENST00000531120.6	riser_vs_control	-88.1578947368421
protein_coding	ENST00000531188.6	between_controls	-1.1111111111111112
protein_coding	ENST00000531188.6	riser_vs_control	-86.77248677248677
protein_coding	ENST00000532636.5	between_controls	41.66666666666667
protein_coding	ENST00000532636.5	riser_vs_control	-97.2972972972973
protein_coding	ENST00000533186.5	between_controls	-34.69387755102041
protein_coding	ENST00000533186.5	riser_vs_control	-69.76744186046511
protein_coding	ENST00000534355.6	between_controls	-1.4285714285714286
protein_coding	ENST00000534355.6	riser_vs_control	-80.64516129032258
protein_coding	ENST00000534624.6	between_controls	32.758620689655174
protein_coding	ENST00000534624.6	riser_vs_control	-91.78082191780824
protein_coding	ENST00000535923.6	between_controls	18.51851851851852
protein_coding	ENST00000535923.6	riser_vs_control	-84.84848484848484
protein_coding	ENST00000536769.1	between_controls	-34
protein_coding	ENST00000536769.1	riser_vs_control	-87.87878787878788
protein_coding	ENST00000539919.5	between_controls	18.0327868852459
protein_coding	ENST00000539919.5	riser_vs_control	-96.7741935483871
protein_coding	ENST00000542575.6	between_controls	7.936507936507936
protein_coding	ENST00000542575.6	riser_vs_control	-95.91836734693877
protein_coding	ENST00000543796.6	between_controls	6.493506493506493
protein_coding	ENST00000543796.6	riser_vs_control	-94.5945945945946
protein_coding	ENST00000544079.2	between_controls	54.54545454545454
protein_coding	ENST00000544079.2	riser_vs_control	-90.3846153846154
protein_coding	ENST00000544301.7	between_controls	6
protein_coding	ENST00000544301.7	riser_vs_control	-90.7563025210084
protein_coding	ENST00000544844.6	between_controls	20.833333333333336
protein_coding	ENST00000544844.6	riser_vs_control	-91.02564102564102
protein_coding	ENST00000545606.6	between_controls	-10.81081081081081
protein_coding	ENST00000545606.6	riser_vs_control	-75
protein_coding	ENST00000546463.6	between_controls	7.8125
protein_coding	ENST00000546463.6	riser_vs_control	-87.01298701298701
protein_coding	ENST00000546500.5	between_controls	-8.49056603773585
protein_coding	ENST00000546500.5	riser_vs_control	-86.69724770642202
protein_coding	ENST00000546591.6	between_controls	15.384615384615383
protein_coding	ENST00000546591.6	riser_vs_control	-68.37606837606837
protein_coding	ENST00000549596.5	between_controls	30.76923076923077
protein_coding	ENST00000549596.5	riser_vs_control	-90
protein_coding	ENST00000549920.6	between_controls	1.909307875894988
protein_coding	ENST00000549920.6	riser_vs_control	-90.9090909090909
protein_coding	ENST00000551150.5	between_controls	4.3478260869565215
protein_coding	ENST00000551150.5	riser_vs_control	-83.6734693877551
protein_coding	ENST00000552361.1	between_controls	19.444444444444446
protein_coding	ENST00000552361.1	riser_vs_control	-82.25806451612904
protein_coding	ENST00000552981.6	between_controls	-22.22222222222222
protein_coding	ENST00000552981.6	riser_vs_control	-89.87341772151899
protein_coding	ENST00000553110.8	between_controls	1.7937219730941705
protein_coding	ENST00000553110.8	riser_vs_control	-75
protein_coding	ENST00000553300.6	between_controls	25
protein_coding	ENST00000553300.6	riser_vs_control	-93.90243902439023
protein_coding	ENST00000554969.5	between_controls	15.873015873015872
protein_coding	ENST00000554969.5	riser_vs_control	-97.14285714285714
protein_coding	ENST00000556029.6	between_controls	-26.38888888888889
protein_coding	ENST00000556029.6	riser_vs_control	-86.66666666666667
protein_coding	ENST00000556230.2	between_controls	3.658536585365854
protein_coding	ENST00000556230.2	riser_vs_control	-75.86206896551724
protein_coding	ENST00000557016.6	between_controls	-0.6666666666666667
protein_coding	ENST00000557016.6	riser_vs_control	-84.0909090909091
protein_coding	ENST00000557342.6	between_controls	0
protein_coding	ENST00000557342.6	riser_vs_control	-80.95238095238095
protein_coding	ENST00000563060.6	between_controls	19.565217391304348
protein_coding	ENST00000563060.6	riser_vs_control	-90.32258064516128
protein_coding	ENST00000563390.5	between_controls	20.952380952380953
protein_coding	ENST00000563390.5	riser_vs_control	-84
protein_coding	ENST00000564206.2	between_controls	9.433962264150944
protein_coding	ENST00000564206.2	riser_vs_control	-86.76470588235294
protein_coding	ENST00000566897.6	between_controls	4.166666666666666
protein_coding	ENST00000566897.6	riser_vs_control	-85.1063829787234
protein_coding	ENST00000567815.5	between_controls	15.853658536585366
protein_coding	ENST00000567815.5	riser_vs_control	-78.33333333333333
protein_coding	ENST00000568588.5	between_controls	3
protein_coding	ENST00000568588.5	riser_vs_control	-73.75
protein_coding	ENST00000571133.6	between_controls	10
protein_coding	ENST00000571133.6	riser_vs_control	-84.21052631578947
protein_coding	ENST00000573283.7	between_controls	9.328358208955224
protein_coding	ENST00000573283.7	riser_vs_control	-95.58232931726909
protein_coding	ENST00000574322.6	between_controls	8.695652173913043
protein_coding	ENST00000574322.6	riser_vs_control	-90
protein_coding	ENST00000579248.5	between_controls	20.253164556962027
protein_coding	ENST00000579248.5	riser_vs_control	-82.97872340425532
protein_coding	ENST00000579408.5	between_controls	-1.1363636363636365
protein_coding	ENST00000579408.5	riser_vs_control	-81.25
protein_coding	ENST00000580261.6	between_controls	12.94820717131474
protein_coding	ENST00000580261.6	riser_vs_control	-82.06896551724138
protein_coding	ENST00000586534.6	between_controls	-26.47058823529412
protein_coding	ENST00000586534.6	riser_vs_control	-98.4375
protein_coding	ENST00000586895.6	between_controls	-11.428571428571429
protein_coding	ENST00000586895.6	riser_vs_control	-86.95652173913044
protein_coding	ENST00000588234.6	between_controls	4.411764705882353
protein_coding	ENST00000588234.6	riser_vs_control	-80
protein_coding	ENST00000588301.5	between_controls	0
protein_coding	ENST00000588301.5	riser_vs_control	-90
protein_coding	ENST00000588454.6	between_controls	7.4074074074074066
protein_coding	ENST00000588454.6	riser_vs_control	-77.5
protein_coding	ENST00000589913.6	between_controls	-22.105263157894736
protein_coding	ENST00000589913.6	riser_vs_control	-68.88888888888889
protein_coding	ENST00000591899.8	between_controls	-2.0408163265306123
protein_coding	ENST00000591899.8	riser_vs_control	-82.6923076923077
protein_coding	ENST00000592588.7	between_controls	-0.2898550724637681
protein_coding	ENST00000592588.7	riser_vs_control	-84.50363196125909
protein_coding	ENST00000593829.6	between_controls	4.166666666666666
protein_coding	ENST00000593829.6	riser_vs_control	-92.5
protein_coding	ENST00000593863.5	between_controls	9.375
protein_coding	ENST00000593863.5	riser_vs_control	-58.139534883720934
protein_coding	ENST00000598742.6	between_controls	-0.09861932938856016
protein_coding	ENST00000598742.6	riser_vs_control	-82.57016248153619
protein_coding	ENST00000599898.5	between_controls	21.818181818181817
protein_coding	ENST00000599898.5	riser_vs_control	-77.77777777777779
protein_coding	ENST00000600480.2	between_controls	26.08695652173913
protein_coding	ENST00000600480.2	riser_vs_control	-90
protein_coding	ENST00000600659.3	between_controls	-0.6802721088435374
protein_coding	ENST00000600659.3	riser_vs_control	-78.5862785862786
protein_coding	ENST00000601521.5	between_controls	5.2356020942408374
protein_coding	ENST00000601521.5	riser_vs_control	-83.33333333333334
protein_coding	ENST00000602676.6	between_controls	19.617224880382775
protein_coding	ENST00000602676.6	riser_vs_control	-93.83561643835615
protein_coding	ENST00000610426.5	between_controls	16.129032258064516
protein_coding	ENST00000610426.5	riser_vs_control	-100
protein_coding	ENST00000610520.5	between_controls	-6.962025316455696
protein_coding	ENST00000610520.5	riser_vs_control	-92.61744966442951
protein_coding	ENST00000611050.4	between_controls	-16.379310344827587
protein_coding	ENST00000611050.4	riser_vs_control	-88.42105263157895
protein_coding	ENST00000612661.2	between_controls	0
protein_coding	ENST00000612661.2	riser_vs_control	-87.71929824561403
protein_coding	ENST00000613865.5	between_controls	65
protein_coding	ENST00000613865.5	riser_vs_control	-79.47368421052632
protein_coding	ENST00000613953.4	between_controls	-6.382978723404255
protein_coding	ENST00000613953.4	riser_vs_control	-89.55223880597015
protein_coding	ENST00000614077.4	between_controls	-10.87866108786611
protein_coding	ENST00000614077.4	riser_vs_control	-72.22222222222221
protein_coding	ENST00000615060.5	between_controls	-3.040540540540541
protein_coding	ENST00000615060.5	riser_vs_control	-89.00523560209425
protein_coding	ENST00000615234.5	between_controls	-25
protein_coding	ENST00000615234.5	riser_vs_control	-80.43478260869566
protein_coding	ENST00000617612.3	between_controls	11.904761904761903
protein_coding	ENST00000617612.3	riser_vs_control	-83.87096774193549
protein_coding	ENST00000618619.4	between_controls	-9.523809523809524
protein_coding	ENST00000618619.4	riser_vs_control	-66.66666666666666
protein_coding	ENST00000618691.5	between_controls	2.0202020202020203
protein_coding	ENST00000618691.5	riser_vs_control	-92.40506329113924
protein_coding	ENST00000619601.1	between_controls	-9.923664122137405
protein_coding	ENST00000619601.1	riser_vs_control	-89.11917098445595
protein_coding	ENST00000620073.4	between_controls	16.091954022988507
protein_coding	ENST00000620073.4	riser_vs_control	-88.46153846153845
protein_coding	ENST00000621356.3	between_controls	-8
protein_coding	ENST00000621356.3	riser_vs_control	-80.85106382978722
protein_coding	ENST00000624234.3	between_controls	-24.13793103448276
protein_coding	ENST00000624234.3	riser_vs_control	-79.48717948717949
protein_coding	ENST00000641023.2	between_controls	-18.75
protein_coding	ENST00000641023.2	riser_vs_control	-89.1566265060241
protein_coding	ENST00000642480.2	between_controls	-6.741573033707865
protein_coding	ENST00000642480.2	riser_vs_control	-88
protein_coding	ENST00000642816.3	between_controls	-23.684210526315788
protein_coding	ENST00000642816.3	riser_vs_control	-88.88888888888889
protein_coding	ENST00000643754.2	between_controls	0.6887052341597797
protein_coding	ENST00000643754.2	riser_vs_control	-84.01826484018264
protein_coding	ENST00000643777.4	between_controls	9.523809523809524
protein_coding	ENST00000643777.4	riser_vs_control	-95.23809523809524
protein_coding	ENST00000644362.1	between_controls	-2.702702702702702
protein_coding	ENST00000644362.1	riser_vs_control	-87.5
protein_coding	ENST00000645496.2	between_controls	7.291666666666667
protein_coding	ENST00000645496.2	riser_vs_control	-71.875
protein_coding	ENST00000645674.2	between_controls	-3.4023668639053253
protein_coding	ENST00000645674.2	riser_vs_control	-87.88732394366198
protein_coding	ENST00000645831.2	between_controls	42.10526315789473
protein_coding	ENST00000645831.2	riser_vs_control	-66.66666666666666
protein_coding	ENST00000646449.2	between_controls	-12.592592592592592
protein_coding	ENST00000646449.2	riser_vs_control	-83.75
protein_coding	ENST00000646664.1	between_controls	-14.09090909090909
protein_coding	ENST00000646664.1	riser_vs_control	-91.49797570850204
protein_coding	ENST00000646909.1	between_controls	12.244897959183673
protein_coding	ENST00000646909.1	riser_vs_control	-83.87096774193549
protein_coding	ENST00000647248.2	between_controls	10.9375
protein_coding	ENST00000647248.2	riser_vs_control	-80.41237113402062
protein_coding	ENST00000647408.1	between_controls	-12.658227848101266
protein_coding	ENST00000647408.1	riser_vs_control	-90.74074074074076
protein_coding	ENST00000647444.2	between_controls	38.63636363636363
protein_coding	ENST00000647444.2	riser_vs_control	-80.85106382978722
protein_coding	ENST00000647800.2	between_controls	13.20754716981132
protein_coding	ENST00000647800.2	riser_vs_control	-91.66666666666666
protein_coding	ENST00000647841.1	between_controls	-6.106194690265487
protein_coding	ENST00000647841.1	riser_vs_control	-86.37992831541219
protein_coding	ENST00000648006.3	between_controls	-10.112359550561797
protein_coding	ENST00000648006.3	riser_vs_control	-94.64285714285714
protein_coding	ENST00000648437.1	between_controls	3.664921465968586
protein_coding	ENST00000648437.1	riser_vs_control	-89.98272884283247
protein_coding	ENST00000648640.1	between_controls	-3.571428571428571
protein_coding	ENST00000648640.1	riser_vs_control	-63.07692307692307
protein_coding	ENST00000648839.1	between_controls	0.7299270072992701
protein_coding	ENST00000648839.1	riser_vs_control	-83.22580645161291
protein_coding	ENST00000649764.2	between_controls	15.384615384615383
protein_coding	ENST00000649764.2	riser_vs_control	-75.75757575757575
protein_coding	ENST00000649813.2	between_controls	-17.857142857142858
protein_coding	ENST00000649813.2	riser_vs_control	-90.3846153846154
protein_coding	ENST00000650182.1	between_controls	-30
protein_coding	ENST00000650182.1	riser_vs_control	-94.11764705882352
protein_coding	ENST00000650309.2	between_controls	7.352941176470589
protein_coding	ENST00000650309.2	riser_vs_control	-82.02247191011236
protein_coding	ENST00000651545.1	between_controls	9.5
protein_coding	ENST00000651545.1	riser_vs_control	-88
protein_coding	ENST00000651669.1	between_controls	2.4830699774266365
protein_coding	ENST00000651669.1	riser_vs_control	-60
protein_coding	ENST00000651721.2	between_controls	-15.555555555555555
protein_coding	ENST00000651721.2	riser_vs_control	-93.75
protein_coding	ENST00000651761.1	between_controls	21.052631578947366
protein_coding	ENST00000651761.1	riser_vs_control	-77.14285714285715
protein_coding	ENST00000652021.1	between_controls	10.16949152542373
protein_coding	ENST00000652021.1	riser_vs_control	-73.68421052631578
protein_coding	ENST00000652689.1	between_controls	11.11111111111111
protein_coding	ENST00000652689.1	riser_vs_control	-88.33333333333333
protein_coding	ENST00000673047.2	between_controls	-14.383561643835616
protein_coding	ENST00000673047.2	riser_vs_control	-92.64705882352942
protein_coding	ENST00000674681.1	between_controls	-21.73913043478261
protein_coding	ENST00000674681.1	riser_vs_control	-82.6086956521739
protein_coding	ENST00000674920.3	between_controls	22.727272727272727
protein_coding	ENST00000674920.3	riser_vs_control	-58.69565217391305
protein_coding	ENST00000676710.1	between_controls	19.444444444444446
protein_coding	ENST00000676710.1	riser_vs_control	-87.82051282051282
protein_coding	ENST00000677249.1	between_controls	46.15384615384615
protein_coding	ENST00000677249.1	riser_vs_control	-86.3013698630137
protein_coding	ENST00000677325.1	between_controls	-18.91891891891892
protein_coding	ENST00000677325.1	riser_vs_control	-85.36585365853658
protein_coding	ENST00000678077.1	between_controls	-30.952380952380953
protein_coding	ENST00000678077.1	riser_vs_control	-81.53846153846153
protein_coding	ENST00000678508.1	between_controls	-15.413533834586463
protein_coding	ENST00000678508.1	riser_vs_control	-88.63636363636364
protein_coding	ENST00000678515.1	between_controls	-1.2048192771084338
protein_coding	ENST00000678515.1	riser_vs_control	-94.44444444444444
protein_coding	ENST00000679106.1	between_controls	0
protein_coding	ENST00000679106.1	riser_vs_control	-75
protein_coding	ENST00000681052.1	between_controls	-18.97590361445783
protein_coding	ENST00000681052.1	riser_vs_control	-92.17081850533808
protein_coding	ENST00000681435.1	between_controls	-11.11111111111111
protein_coding	ENST00000681435.1	riser_vs_control	-83.33333333333334
protein_coding	ENST00000689346.1	between_controls	6.726457399103139
protein_coding	ENST00000689346.1	riser_vs_control	-84.44444444444444
