# Supplementary material for: Biochemical-free enrichment or depletion of RNA classes in real-time during direct RNA sequencing with RISER
Source: Nat Commun. 2024 May 24;15:4422. doi: 10.1038/s41467-024-48673-8 (PMC11126589; doi:10.1038/s41467-024-48673-8)
Supplement: Supplementary file 4 — Source Data Files [file 41467_2024_48673_MOESM4_ESM.zip › Source Data/main_fig4e.tsv]

transcript_type	transcript	experiment	pchange
lncRNA	ENST00000429829.6	between_controls	8.400448338534922
lncRNA	ENST00000429829.6	riser_vs_control	60.08010987664406
lncRNA	ENST00000475947.7	between_controls	26.135061271268626
lncRNA	ENST00000475947.7	riser_vs_control	54.42373801338882
lncRNA	ENST00000520944.6	between_controls	4.133847861711688
lncRNA	ENST00000520944.6	riser_vs_control	35.1644790147464
lncRNA	ENST00000530422.1	between_controls	-8.133385778593592
lncRNA	ENST00000530422.1	riser_vs_control	52.11660895789121
lncRNA	ENST00000565493.2	between_controls	17.660253372508137
lncRNA	ENST00000565493.2	riser_vs_control	9.482907508261276
lncRNA	ENST00000650366.1	between_controls	-0.13309907895437365
lncRNA	ENST00000650366.1	riser_vs_control	59.654062073267355
lncRNA	ENST00000654795.1	between_controls	-13.273486430062633
lncRNA	ENST00000654795.1	riser_vs_control	24.739573018576465
lncRNA	ENST00000687189.1	between_controls	6.65446014762259
lncRNA	ENST00000687189.1	riser_vs_control	93.45881379595636
mtRNA	ENST00000361227.2	between_controls	1.4757150280764244
mtRNA	ENST00000361227.2	riser_vs_control	-87.37911962835872
mtRNA	ENST00000361335.1	between_controls	29.17727377921777
mtRNA	ENST00000361335.1	riser_vs_control	-82.86563773635332
mtRNA	ENST00000361381.2	between_controls	-1.1413701694328755
mtRNA	ENST00000361381.2	riser_vs_control	-97.3496668691438
mtRNA	ENST00000361390.2	between_controls	-3.447855997727135
mtRNA	ENST00000361390.2	riser_vs_control	-96.57916465562288
mtRNA	ENST00000361453.3	between_controls	1.0809040991481802
mtRNA	ENST00000361453.3	riser_vs_control	-96.15114094125848
mtRNA	ENST00000361567.2	between_controls	-4.749617435312922
mtRNA	ENST00000361567.2	riser_vs_control	-96.18810747507776
mtRNA	ENST00000361624.2	between_controls	1.6422740336062718
mtRNA	ENST00000361624.2	riser_vs_control	-97.19584416041003
mtRNA	ENST00000361681.2	between_controls	-8.3395116962802
mtRNA	ENST00000361681.2	riser_vs_control	-37.43273414243187
mtRNA	ENST00000361739.1	between_controls	-1.0062357664202033
mtRNA	ENST00000361739.1	riser_vs_control	-94.4350304457976
mtRNA	ENST00000361789.2	between_controls	-3.175624411319402
mtRNA	ENST00000361789.2	riser_vs_control	-97.53269301900016
mtRNA	ENST00000361899.2	between_controls	0.5663027114775965
mtRNA	ENST00000361899.2	riser_vs_control	-96.27281465278357
mtRNA	ENST00000362079.2	between_controls	-0.46023173372034926
mtRNA	ENST00000362079.2	riser_vs_control	-95.11956451870252
mtRNA	ENST00000387347.2	between_controls	2.784797622781347
mtRNA	ENST00000387347.2	riser_vs_control	-94.33063954344468
mtRNA	ENST00000389680.2	between_controls	3.476811858633776
mtRNA	ENST00000389680.2	riser_vs_control	-88.47646776951574
protein_coding	ENST00000000233.10	between_controls	-8.678955453149001
protein_coding	ENST00000000233.10	riser_vs_control	-66.88258096786295
protein_coding	ENST00000001008.6	between_controls	-2.478477197183971
protein_coding	ENST00000001008.6	riser_vs_control	-89.4352625124102
protein_coding	ENST00000003100.13	between_controls	12.296785627970676
protein_coding	ENST00000003100.13	riser_vs_control	-90.92351570659596
protein_coding	ENST00000007516.8	between_controls	-8.349522504652256
protein_coding	ENST00000007516.8	riser_vs_control	-92.3402571711177
protein_coding	ENST00000009589.8	between_controls	-1.6671162665227943
protein_coding	ENST00000009589.8	riser_vs_control	-82.59110654242797
protein_coding	ENST00000022615.9	between_controls	21.635572597891013
protein_coding	ENST00000022615.9	riser_vs_control	-87.37120211360634
protein_coding	ENST00000037243.7	between_controls	21.25982415634693
protein_coding	ENST00000037243.7	riser_vs_control	-83.319543762189
protein_coding	ENST00000044462.12	between_controls	-7.783956419810413
protein_coding	ENST00000044462.12	riser_vs_control	-91.78371920307404
protein_coding	ENST00000054950.4	between_controls	-17.935763262360158
protein_coding	ENST00000054950.4	riser_vs_control	-81.0157783424372
protein_coding	ENST00000084795.9	between_controls	16.225598998349554
protein_coding	ENST00000084795.9	riser_vs_control	-74.5049504950495
protein_coding	ENST00000175091.5	between_controls	-13.33037595652656
protein_coding	ENST00000175091.5	riser_vs_control	-88.11256395679364
protein_coding	ENST00000184266.3	between_controls	-20.158881732664216
protein_coding	ENST00000184266.3	riser_vs_control	-79.11845065895211
protein_coding	ENST00000196551.8	between_controls	-12.554696799503748
protein_coding	ENST00000196551.8	riser_vs_control	-89.21832137216327
protein_coding	ENST00000199389.11	between_controls	24.266901056268654
protein_coding	ENST00000199389.11	riser_vs_control	-93.0379944917376
protein_coding	ENST00000202773.14	between_controls	1.6332202837710392
protein_coding	ENST00000202773.14	riser_vs_control	-89.73928562370156
protein_coding	ENST00000203407.6	between_controls	7.214879154078551
protein_coding	ENST00000203407.6	riser_vs_control	-87.28216096324462
protein_coding	ENST00000203630.10	between_controls	-13.793390666972074
protein_coding	ENST00000203630.10	riser_vs_control	-95.47942948166322
protein_coding	ENST00000209875.9	between_controls	32.00796834199263
protein_coding	ENST00000209875.9	riser_vs_control	-90.8537169345107
protein_coding	ENST00000215570.8	between_controls	12.024288639412555
protein_coding	ENST00000215570.8	riser_vs_control	-78.20386643233743
protein_coding	ENST00000215754.8	between_controls	-5.587647422011532
protein_coding	ENST00000215754.8	riser_vs_control	-85.56182829709314
protein_coding	ENST00000215793.13	between_controls	4.478489530591579
protein_coding	ENST00000215793.13	riser_vs_control	-94.21854444299387
protein_coding	ENST00000215829.8	between_controls	13.151958353991075
protein_coding	ENST00000215829.8	riser_vs_control	-86.7942857142857
protein_coding	ENST00000215882.10	between_controls	12.59424703891709
protein_coding	ENST00000215882.10	riser_vs_control	-92.79628195197522
protein_coding	ENST00000216034.6	between_controls	10.261848437882373
protein_coding	ENST00000216034.6	riser_vs_control	-92.26623151856796
protein_coding	ENST00000216037.10	between_controls	21.08036430889486
protein_coding	ENST00000216037.10	riser_vs_control	-93.34003424912515
protein_coding	ENST00000216038.6	between_controls	1.0309278350515465
protein_coding	ENST00000216038.6	riser_vs_control	-86.25632196276769
protein_coding	ENST00000216121.12	between_controls	15.035750486261405
protein_coding	ENST00000216121.12	riser_vs_control	-88.95335477941177
protein_coding	ENST00000216146.9	between_controls	-0.40394788411860105
protein_coding	ENST00000216146.9	riser_vs_control	-91.98095823095824
protein_coding	ENST00000216190.13	between_controls	9.766589457072314
protein_coding	ENST00000216190.13	riser_vs_control	-95.6493369074492
protein_coding	ENST00000216218.8	between_controls	-5.033156682666962
protein_coding	ENST00000216218.8	riser_vs_control	-87.5633965375103
protein_coding	ENST00000216225.9	between_controls	-12.363955649031098
protein_coding	ENST00000216225.9	riser_vs_control	-87.56998880179171
protein_coding	ENST00000216281.13	between_controls	2.2806953738725633
protein_coding	ENST00000216281.13	riser_vs_control	-92.45805871779508
protein_coding	ENST00000216297.7	between_controls	-11.106219042377544
protein_coding	ENST00000216297.7	riser_vs_control	-91.93416211880808
protein_coding	ENST00000216392.8	between_controls	-12.334576225343405
protein_coding	ENST00000216392.8	riser_vs_control	-90.29021125953469
protein_coding	ENST00000216416.9	between_controls	10.59245960502693
protein_coding	ENST00000216416.9	riser_vs_control	-96.32869715708829
protein_coding	ENST00000217026.5	between_controls	27.093346022682212
protein_coding	ENST00000217026.5	riser_vs_control	-82.57408226448474
protein_coding	ENST00000217182.6	between_controls	-43.997233482545965
protein_coding	ENST00000217182.6	riser_vs_control	-90.93365419120596
protein_coding	ENST00000217426.7	between_controls	-11.097809421796567
protein_coding	ENST00000217426.7	riser_vs_control	-92.88970554030796
protein_coding	ENST00000217958.8	between_controls	18.163982028291706
protein_coding	ENST00000217958.8	riser_vs_control	-88.70552384222499
protein_coding	ENST00000217971.8	between_controls	24.36200185658681
protein_coding	ENST00000217971.8	riser_vs_control	-94.83148674517084
protein_coding	ENST00000218388.9	between_controls	-2.1452200918174453
protein_coding	ENST00000218388.9	riser_vs_control	-94.5520099267202
protein_coding	ENST00000219169.9	between_controls	-1.582161181451062
protein_coding	ENST00000219169.9	riser_vs_control	-77.21488840500817
protein_coding	ENST00000219479.7	between_controls	-20.91827217736563
protein_coding	ENST00000219479.7	riser_vs_control	-89.1009082576452
protein_coding	ENST00000220849.10	between_controls	9.561907720988035
protein_coding	ENST00000220849.10	riser_vs_control	-95.30359085963002
protein_coding	ENST00000221419.10	between_controls	20.127507045721945
protein_coding	ENST00000221419.10	riser_vs_control	-92.51327478168962
protein_coding	ENST00000221486.6	between_controls	20.15922706542294
protein_coding	ENST00000221486.6	riser_vs_control	-93.984450144277
protein_coding	ENST00000221494.10	between_controls	-43.135542426577615
protein_coding	ENST00000221494.10	riser_vs_control	-96.0686809721997
protein_coding	ENST00000221801.8	between_controls	11.33493837363901
protein_coding	ENST00000221801.8	riser_vs_control	-90.28463549230322
protein_coding	ENST00000221975.6	between_controls	9.639825648084424
protein_coding	ENST00000221975.6	riser_vs_control	-67.41863905325444
protein_coding	ENST00000222005.7	between_controls	6.391095084116885
protein_coding	ENST00000222005.7	riser_vs_control	-79.55960234135463
protein_coding	ENST00000222008.11	between_controls	-28.07851798431443
protein_coding	ENST00000222008.11	riser_vs_control	-87.2515477354187
protein_coding	ENST00000222247.10	between_controls	-3.841600950785202
protein_coding	ENST00000222247.10	riser_vs_control	-79.88547730253319
protein_coding	ENST00000223129.8	between_controls	1.023149471277508
protein_coding	ENST00000223129.8	riser_vs_control	-92.91594332754664
protein_coding	ENST00000223321.9	between_controls	-15.405571952129211
protein_coding	ENST00000223321.9	riser_vs_control	-81.70553472707631
protein_coding	ENST00000223641.5	between_controls	-25.5697172975563
protein_coding	ENST00000223641.5	riser_vs_control	-93.74406355237026
protein_coding	ENST00000224073.6	between_controls	48.6592461421705
protein_coding	ENST00000224073.6	riser_vs_control	-86.09433472896364
protein_coding	ENST00000224237.9	between_controls	19.304072618509373
protein_coding	ENST00000224237.9	riser_vs_control	-93.29388408384376
protein_coding	ENST00000225430.9	between_controls	0.8443063288355251
protein_coding	ENST00000225430.9	riser_vs_control	-89.60362562908826
protein_coding	ENST00000225655.6	between_controls	-5.277628255558776
protein_coding	ENST00000225655.6	riser_vs_control	-85.55447866649897
protein_coding	ENST00000225698.8	between_controls	16.883616661270914
protein_coding	ENST00000225698.8	riser_vs_control	-88.73239436619718
protein_coding	ENST00000225972.8	between_controls	-0.9546710691598176
protein_coding	ENST00000225972.8	riser_vs_control	-95.00061812337742
protein_coding	ENST00000227524.9	between_controls	-13.087930484693878
protein_coding	ENST00000227524.9	riser_vs_control	-92.66411981156398
protein_coding	ENST00000228136.9	between_controls	-31.495009774668176
protein_coding	ENST00000228136.9	riser_vs_control	-90.18171250267672
protein_coding	ENST00000228251.9	between_controls	6.871589263837843
protein_coding	ENST00000228251.9	riser_vs_control	-93.76654124212574
protein_coding	ENST00000228306.8	between_controls	-13.891204445869404
protein_coding	ENST00000228306.8	riser_vs_control	-88.64746277179222
protein_coding	ENST00000228825.12	between_controls	23.138921252827085
protein_coding	ENST00000228825.12	riser_vs_control	-70.62141435994515
protein_coding	ENST00000229238.5	between_controls	2.03356922055029
protein_coding	ENST00000229238.5	riser_vs_control	-90.21884227984305
protein_coding	ENST00000229239.10	between_controls	1.1168452334216057
protein_coding	ENST00000229239.10	riser_vs_control	-96.03081316043568
protein_coding	ENST00000229270.8	between_controls	-25.528286668971077
protein_coding	ENST00000229270.8	riser_vs_control	-98.25191655220183
protein_coding	ENST00000229379.3	between_controls	2.4454858762521337
protein_coding	ENST00000229379.3	riser_vs_control	-89.62598962598962
protein_coding	ENST00000229390.8	between_controls	1.819355433629951
protein_coding	ENST00000229390.8	riser_vs_control	-85.10425978669882
protein_coding	ENST00000230050.4	between_controls	7.666552408001372
protein_coding	ENST00000230050.4	riser_vs_control	-79.54662925496567
protein_coding	ENST00000230431.11	between_controls	18.245796950345365
protein_coding	ENST00000230431.11	riser_vs_control	-86.23432580235321
protein_coding	ENST00000232905.4	between_controls	17.59091393835982
protein_coding	ENST00000232905.4	riser_vs_control	-93.13660660164214
protein_coding	ENST00000233025.11	between_controls	-12.718145578030416
protein_coding	ENST00000233025.11	riser_vs_control	-86.32303148188171
protein_coding	ENST00000233143.6	between_controls	10.421320376318665
protein_coding	ENST00000233143.6	riser_vs_control	-88.21975798898588
protein_coding	ENST00000233468.5	between_controls	-16.200281667964205
protein_coding	ENST00000233468.5	riser_vs_control	-83.75177567784571
protein_coding	ENST00000233609.8	between_controls	-5.399834016009423
protein_coding	ENST00000233609.8	riser_vs_control	-91.62264150943396
protein_coding	ENST00000233809.9	between_controls	12.123759878930551
protein_coding	ENST00000233809.9	riser_vs_control	-65.39465424389599
protein_coding	ENST00000233893.10	between_controls	-4.785650311055167
protein_coding	ENST00000233893.10	riser_vs_control	-80.10244124086083
protein_coding	ENST00000234590.10	between_controls	2.285034438237915
protein_coding	ENST00000234590.10	riser_vs_control	-87.13279388273496
protein_coding	ENST00000234677.7	between_controls	24.15900897237809
protein_coding	ENST00000234677.7	riser_vs_control	-92.45794609250969
protein_coding	ENST00000234875.9	between_controls	-1.1828012984082348
protein_coding	ENST00000234875.9	riser_vs_control	-89.41568199899814
protein_coding	ENST00000236957.9	between_controls	3.849106551952349
protein_coding	ENST00000236957.9	riser_vs_control	-93.07645176662808
protein_coding	ENST00000237530.11	between_controls	-12.157848535631636
protein_coding	ENST00000237530.11	riser_vs_control	-98.21511990034256
protein_coding	ENST00000237654.9	between_controls	18.106045455425168
protein_coding	ENST00000237654.9	riser_vs_control	-87.75166830070528
protein_coding	ENST00000238081.8	between_controls	-15.896986810594417
protein_coding	ENST00000238081.8	riser_vs_control	-90.75402953139351
protein_coding	ENST00000240922.8	between_controls	-22.170141930961975
protein_coding	ENST00000240922.8	riser_vs_control	-86.61311270383376
protein_coding	ENST00000242577.11	between_controls	44.50974187423715
protein_coding	ENST00000242577.11	riser_vs_control	-92.51620654268766
protein_coding	ENST00000243563.8	between_controls	26.944876360535687
protein_coding	ENST00000243563.8	riser_vs_control	-92.74829784934616
protein_coding	ENST00000243997.8	between_controls	26.18080552582936
protein_coding	ENST00000243997.8	riser_vs_control	-89.85068717832702
protein_coding	ENST00000244520.10	between_controls	-3.7523866948045423
protein_coding	ENST00000244520.10	riser_vs_control	-92.56220135112868
protein_coding	ENST00000244745.4	between_controls	-22.38039935563631
protein_coding	ENST00000244745.4	riser_vs_control	-90.6262256504118
protein_coding	ENST00000245206.10	between_controls	16.902136926636725
protein_coding	ENST00000245206.10	riser_vs_control	-80.84683357879234
protein_coding	ENST00000245458.11	between_controls	-7.630504326802588
protein_coding	ENST00000245458.11	riser_vs_control	-72.3346547047778
protein_coding	ENST00000245816.11	between_controls	23.350389718569645
protein_coding	ENST00000245816.11	riser_vs_control	-79.74001857010214
protein_coding	ENST00000246548.9	between_controls	12.886363636363637
protein_coding	ENST00000246548.9	riser_vs_control	-94.49343869056018
protein_coding	ENST00000246802.10	between_controls	23.4831510039102
protein_coding	ENST00000246802.10	riser_vs_control	-76.66686563600548
protein_coding	ENST00000246957.10	between_controls	23.614751277367432
protein_coding	ENST00000246957.10	riser_vs_control	-91.58607350096712
protein_coding	ENST00000247655.4	between_controls	13.531866511738322
protein_coding	ENST00000247655.4	riser_vs_control	-87.78533580242387
protein_coding	ENST00000248342.9	between_controls	14.282143955705935
protein_coding	ENST00000248342.9	riser_vs_control	-89.39793866264455
protein_coding	ENST00000248566.4	between_controls	-6.182602444284687
protein_coding	ENST00000248566.4	riser_vs_control	-91.32638579133044
protein_coding	ENST00000249014.5	between_controls	26.07307923480279
protein_coding	ENST00000249014.5	riser_vs_control	-99.28015811136696
protein_coding	ENST00000249289.5	between_controls	20.56378959604766
protein_coding	ENST00000249289.5	riser_vs_control	-95.74103595136692
protein_coding	ENST00000249786.9	between_controls	15.967918337586584
protein_coding	ENST00000249786.9	riser_vs_control	-92.96589524969548
protein_coding	ENST00000250495.10	between_controls	22.31611096971239
protein_coding	ENST00000250495.10	riser_vs_control	-77.66382381517867
protein_coding	ENST00000251047.6	between_controls	16.909909245185567
protein_coding	ENST00000251047.6	riser_vs_control	-87.98687986879868
protein_coding	ENST00000251413.8	between_controls	14.402752002896849
protein_coding	ENST00000251413.8	riser_vs_control	-87.79651720828191
protein_coding	ENST00000251453.8	between_controls	7.473104466009184
protein_coding	ENST00000251453.8	riser_vs_control	-87.20055095580179
protein_coding	ENST00000252818.5	between_controls	-19.899504501360877
protein_coding	ENST00000252818.5	riser_vs_control	-98.71296946659504
protein_coding	ENST00000253023.8	between_controls	-0.6419033830750311
protein_coding	ENST00000253023.8	riser_vs_control	-82.46043356829365
protein_coding	ENST00000253024.10	between_controls	35.85245488274918
protein_coding	ENST00000253024.10	riser_vs_control	-99.55503429647796
protein_coding	ENST00000253039.9	between_controls	7.495558554643121
protein_coding	ENST00000253039.9	riser_vs_control	-77.71303081037594
protein_coding	ENST00000253108.9	between_controls	28.343659778765367
protein_coding	ENST00000253108.9	riser_vs_control	-94.0845912890176
protein_coding	ENST00000253122.10	between_controls	13.176356745423757
protein_coding	ENST00000253122.10	riser_vs_control	-84.13655008845429
protein_coding	ENST00000253452.8	between_controls	6.299531866268569
protein_coding	ENST00000253452.8	riser_vs_control	-96.07898562429334
protein_coding	ENST00000253788.12	between_controls	-6.482753550604441
protein_coding	ENST00000253788.12	riser_vs_control	-77.07811361014159
protein_coding	ENST00000253814.6	between_controls	11.092583770049233
protein_coding	ENST00000253814.6	riser_vs_control	-95.24380838118093
protein_coding	ENST00000254193.11	between_controls	-22.6193515445494
protein_coding	ENST00000254193.11	riser_vs_control	-90.4922189193915
protein_coding	ENST00000254480.10	between_controls	28.874678182875176
protein_coding	ENST00000254480.10	riser_vs_control	-90.68720462929136
protein_coding	ENST00000254508.7	between_controls	-27.65287057854904
protein_coding	ENST00000254508.7	riser_vs_control	-96.1409419526918
protein_coding	ENST00000254810.8	between_controls	-20.276217597334625
protein_coding	ENST00000254810.8	riser_vs_control	-88.11044085415918
protein_coding	ENST00000256442.10	between_controls	-29.353252182466495
protein_coding	ENST00000256442.10	riser_vs_control	-90.9246358454718
protein_coding	ENST00000256689.10	between_controls	47.21058023656515
protein_coding	ENST00000256689.10	riser_vs_control	-97.53401872988708
protein_coding	ENST00000257013.9	between_controls	-17.56805545526753
protein_coding	ENST00000257013.9	riser_vs_control	-94.28354678923648
protein_coding	ENST00000257857.9	between_controls	3.958847581541709
protein_coding	ENST00000257857.9	riser_vs_control	-90.28275475923851
protein_coding	ENST00000257904.11	between_controls	9.35114981357756
protein_coding	ENST00000257904.11	riser_vs_control	-83.45937145183059
protein_coding	ENST00000258091.10	between_controls	30.17413825777516
protein_coding	ENST00000258091.10	riser_vs_control	-98.3060879133704
protein_coding	ENST00000258341.5	between_controls	-20.03480366195052
protein_coding	ENST00000258341.5	riser_vs_control	-97.34208593463092
protein_coding	ENST00000258424.3	between_controls	-4.75522270398108
protein_coding	ENST00000258424.3	riser_vs_control	-84.44982851389194
protein_coding	ENST00000258739.9	between_controls	25.3135555881921
protein_coding	ENST00000258739.9	riser_vs_control	-96.79989119241456
protein_coding	ENST00000258962.5	between_controls	-24.971562763732432
protein_coding	ENST00000258962.5	riser_vs_control	-94.9775463876826
protein_coding	ENST00000259457.8	between_controls	8.432278470531736
protein_coding	ENST00000259457.8	riser_vs_control	-69.27397956303281
protein_coding	ENST00000260379.11	between_controls	7.997087835298407
protein_coding	ENST00000260379.11	riser_vs_control	-76.06140278237828
protein_coding	ENST00000260443.9	between_controls	-13.297309660634133
protein_coding	ENST00000260443.9	riser_vs_control	-89.53534017892191
protein_coding	ENST00000260641.10	between_controls	15.368805889037102
protein_coding	ENST00000260641.10	riser_vs_control	-98.50187689385372
protein_coding	ENST00000260956.9	between_controls	19.8240789572817
protein_coding	ENST00000260956.9	riser_vs_control	-87.94223965543763
protein_coding	ENST00000261254.8	between_controls	3.1869465545916307
protein_coding	ENST00000261254.8	riser_vs_control	-99.15858710972536
protein_coding	ENST00000261303.13	between_controls	-29.864355558643208
protein_coding	ENST00000261303.13	riser_vs_control	-77.74104951024475
protein_coding	ENST00000261313.3	between_controls	21.533127459614935
protein_coding	ENST00000261313.3	riser_vs_control	-87.48481923208669
protein_coding	ENST00000261396.6	between_controls	78.82665282657298
protein_coding	ENST00000261396.6	riser_vs_control	-93.99698382997738
protein_coding	ENST00000261479.9	between_controls	-10.855883433329252
protein_coding	ENST00000261479.9	riser_vs_control	-98.4059348272585
protein_coding	ENST00000261497.9	between_controls	-1.02571746023143
protein_coding	ENST00000261497.9	riser_vs_control	-96.96586394226873
protein_coding	ENST00000261590.13	between_controls	22.456153757976384
protein_coding	ENST00000261590.13	riser_vs_control	-98.7939048067306
protein_coding	ENST00000261593.8	between_controls	-19.349191246431968
protein_coding	ENST00000261593.8	riser_vs_control	-90.29543651159788
protein_coding	ENST00000261622.5	between_controls	13.424533216812598
protein_coding	ENST00000261622.5	riser_vs_control	-90.3269599016834
protein_coding	ENST00000261700.8	between_controls	38.63984890797269
protein_coding	ENST00000261700.8	riser_vs_control	-99.30111524163569
protein_coding	ENST00000261875.10	between_controls	25.85379805254742
protein_coding	ENST00000261875.10	riser_vs_control	-91.93183381053
protein_coding	ENST00000261890.7	between_controls	-13.92770461432408
protein_coding	ENST00000261890.7	riser_vs_control	-93.08005752636626
protein_coding	ENST00000262030.8	between_controls	14.470432622511856
protein_coding	ENST00000262030.8	riser_vs_control	-93.06544858658474
protein_coding	ENST00000262033.11	between_controls	-13.73996515976562
protein_coding	ENST00000262033.11	riser_vs_control	-92.4549086807893
protein_coding	ENST00000262056.14	between_controls	5.882088431428096
protein_coding	ENST00000262056.14	riser_vs_control	-95.32272958363164
protein_coding	ENST00000262061.7	between_controls	-19.831591173054587
protein_coding	ENST00000262061.7	riser_vs_control	-86.92961589007369
protein_coding	ENST00000262187.10	between_controls	30.631694213462
protein_coding	ENST00000262187.10	riser_vs_control	-98.2411627047666
protein_coding	ENST00000262193.7	between_controls	12.919498725573492
protein_coding	ENST00000262193.7	riser_vs_control	-89.15289748107233
protein_coding	ENST00000262225.8	between_controls	-5.974896836313618
protein_coding	ENST00000262225.8	riser_vs_control	-96.50727934930136
protein_coding	ENST00000262238.10	between_controls	-19.420146418851065
protein_coding	ENST00000262238.10	riser_vs_control	-91.4446287083103
protein_coding	ENST00000262584.7	between_controls	-5.234220952343474
protein_coding	ENST00000262584.7	riser_vs_control	-86.79196245737366
protein_coding	ENST00000262646.12	between_controls	40.55464926590538
protein_coding	ENST00000262646.12	riser_vs_control	-95.63792702765512
protein_coding	ENST00000262812.9	between_controls	-18.679747205265016
protein_coding	ENST00000262812.9	riser_vs_control	-86.672950540675
protein_coding	ENST00000262942.10	between_controls	-13.797361692236167
protein_coding	ENST00000262942.10	riser_vs_control	-67.79575990228581
protein_coding	ENST00000262947.8	between_controls	-17.15301436824174
protein_coding	ENST00000262947.8	riser_vs_control	-92.5592907837244
protein_coding	ENST00000262948.10	between_controls	-10.657011469950843
protein_coding	ENST00000262948.10	riser_vs_control	-91.874930885768
protein_coding	ENST00000262982.3	between_controls	-19.052108445904995
protein_coding	ENST00000262982.3	riser_vs_control	-95.32082669655674
protein_coding	ENST00000263168.4	between_controls	-8.604467857962424
protein_coding	ENST00000263168.4	riser_vs_control	-94.91256424816902
protein_coding	ENST00000263270.11	between_controls	-5.732273028495693
protein_coding	ENST00000263270.11	riser_vs_control	-95.25228681026852
protein_coding	ENST00000263382.8	between_controls	-10.532791928140766
protein_coding	ENST00000263382.8	riser_vs_control	-90.31671567417118
protein_coding	ENST00000263645.10	between_controls	-5.291195221411751
protein_coding	ENST00000263645.10	riser_vs_control	-92.07684630738522
protein_coding	ENST00000263697.6	between_controls	27.15142957995058
protein_coding	ENST00000263697.6	riser_vs_control	-93.01141540275472
protein_coding	ENST00000264156.3	between_controls	36.215230278157776
protein_coding	ENST00000264156.3	riser_vs_control	-100
protein_coding	ENST00000264161.9	between_controls	-36.17355735100233
protein_coding	ENST00000264161.9	riser_vs_control	-96.32330649779364
protein_coding	ENST00000264202.8	between_controls	-6.846730880198855
protein_coding	ENST00000264202.8	riser_vs_control	-89.0267335004177
protein_coding	ENST00000264258.8	between_controls	21.440523273501675
protein_coding	ENST00000264258.8	riser_vs_control	-87.87677410167561
protein_coding	ENST00000264335.13	between_controls	-8.665559480353064
protein_coding	ENST00000264335.13	riser_vs_control	-88.53988170913713
protein_coding	ENST00000264552.14	between_controls	-8.856237877963357
protein_coding	ENST00000264552.14	riser_vs_control	-85.126199786704575
protein_coding	ENST00000264710.5	between_controls	-13.36795566726221
protein_coding	ENST00000264710.5	riser_vs_control	-82.4065505170402
protein_coding	ENST00000265044.7	between_controls	0.2550516685315606
protein_coding	ENST00000265044.7	riser_vs_control	-80.25856869378228
protein_coding	ENST00000265056.12	between_controls	-2.6985961706966948
protein_coding	ENST00000265056.12	riser_vs_control	-95.76263558215942
protein_coding	ENST00000265073.9	between_controls	-10.732004029728753
protein_coding	ENST00000265073.9	riser_vs_control	-94.04888041251678
protein_coding	ENST00000265112.8	between_controls	-12.264030389981528
protein_coding	ENST00000265112.8	riser_vs_control	-87.50661003360456
protein_coding	ENST00000265304.11	between_controls	78.67548826261212
protein_coding	ENST00000265304.11	riser_vs_control	-86.88680140430782
protein_coding	ENST00000265462.9	between_controls	12.698098011275633
protein_coding	ENST00000265462.9	riser_vs_control	-90.32593065984982
protein_coding	ENST00000265729.7	between_controls	-5.442871008685697
protein_coding	ENST00000265729.7	riser_vs_control	-87.72116819441483
protein_coding	ENST00000265866.12	between_controls	9.562492746895671
protein_coding	ENST00000265866.12	riser_vs_control	-100
protein_coding	ENST00000266735.10	between_controls	-29.91812310352427
protein_coding	ENST00000266735.10	riser_vs_control	-93.48614775725594
protein_coding	ENST00000267115.10	between_controls	-22.575089613118536
protein_coding	ENST00000267115.10	riser_vs_control	-88.09795673076923
protein_coding	ENST00000267884.11	between_controls	-34.50924128618449
protein_coding	ENST00000267884.11	riser_vs_control	-91.0754340782587
protein_coding	ENST00000267970.9	between_controls	-13.28042593801798
protein_coding	ENST00000267970.9	riser_vs_control	-92.66953231995878
protein_coding	ENST00000268379.9	between_controls	0.05641489878117579
protein_coding	ENST00000268379.9	riser_vs_control	-76.66309762115358
protein_coding	ENST00000268668.11	between_controls	-15.369232447369376
protein_coding	ENST00000268668.11	riser_vs_control	-86.14331401159305
protein_coding	ENST00000268802.10	between_controls	59.08693752730449
protein_coding	ENST00000268802.10	riser_vs_control	-91.22487143525012
protein_coding	ENST00000269122.8	between_controls	105.87684626586228
protein_coding	ENST00000269122.8	riser_vs_control	-91.8196716485285
protein_coding	ENST00000269321.12	between_controls	33.66617957460627
protein_coding	ENST00000269321.12	riser_vs_control	-93.534453602868
protein_coding	ENST00000269601.10	between_controls	-14.599395152702646
protein_coding	ENST00000269601.10	riser_vs_control	-97.67382979396778
protein_coding	ENST00000270142.11	between_controls	13.372562691859624
protein_coding	ENST00000270142.11	riser_vs_control	-93.6977513904528
protein_coding	ENST00000270625.7	between_controls	-7.558953942725942
protein_coding	ENST00000270625.7	riser_vs_control	-81.69447864227176
protein_coding	ENST00000270776.13	between_controls	33.95167242919855
protein_coding	ENST00000270776.13	riser_vs_control	-82.03604929188892
protein_coding	ENST00000271843.9	between_controls	7.433939123648122
protein_coding	ENST00000271843.9	riser_vs_control	-93.11473719485474
protein_coding	ENST00000272102.10	between_controls	-2.3075970843740214
protein_coding	ENST00000272102.10	riser_vs_control	-91.59535007542816
protein_coding	ENST00000272227.8	between_controls	25.209348030419548
protein_coding	ENST00000272227.8	riser_vs_control	-96.58379484709847
protein_coding	ENST00000272233.6	between_controls	24.70275967908422
protein_coding	ENST00000272233.6	riser_vs_control	-95.3365129835718
protein_coding	ENST00000272298.12	between_controls	-14.682072194532548
protein_coding	ENST00000272298.12	riser_vs_control	-93.05252663717366
protein_coding	ENST00000272317.11	between_controls	4.427462819770887
protein_coding	ENST00000272317.11	riser_vs_control	-93.82421771542948
protein_coding	ENST00000272348.7	between_controls	6.101587301587301
protein_coding	ENST00000272348.7	riser_vs_control	-83.62139025843854
protein_coding	ENST00000273258.4	between_controls	26.406061054761725
protein_coding	ENST00000273258.4	riser_vs_control	-94.36196535878403
protein_coding	ENST00000273550.12	between_controls	3.714825836446358
protein_coding	ENST00000273550.12	riser_vs_control	-89.57500658918507
protein_coding	ENST00000274026.10	between_controls	79.46065577714162
protein_coding	ENST00000274026.10	riser_vs_control	-91.84127752238084
protein_coding	ENST00000274065.9	between_controls	6.48497032356883
protein_coding	ENST00000274065.9	riser_vs_control	-88.671221988159
protein_coding	ENST00000274137.10	between_controls	8.452601448055228
protein_coding	ENST00000274137.10	riser_vs_control	-84.85669735669735
protein_coding	ENST00000274242.10	between_controls	-3.730888386120237
protein_coding	ENST00000274242.10	riser_vs_control	-73.0448637563991
protein_coding	ENST00000274606.8	between_controls	-4.658010823593615
protein_coding	ENST00000274606.8	riser_vs_control	-79.49555519260832
protein_coding	ENST00000274787.3	between_controls	7.536663652001206
protein_coding	ENST00000274787.3	riser_vs_control	-93.02510793477803
protein_coding	ENST00000275603.9	between_controls	-1.6283189595731364
protein_coding	ENST00000275603.9	riser_vs_control	-89.91432010763094
protein_coding	ENST00000278412.7	between_controls	-26.15327873503433
protein_coding	ENST00000278412.7	riser_vs_control	-86.73238002684067
protein_coding	ENST00000278903.11	between_controls	-4.417356597718508
protein_coding	ENST00000278903.11	riser_vs_control	-85.51469194312796
protein_coding	ENST00000279387.12	between_controls	9.222224193920466
protein_coding	ENST00000279387.12	riser_vs_control	-86.51305896777477
protein_coding	ENST00000280326.9	between_controls	-12.98692552649048
protein_coding	ENST00000280326.9	riser_vs_control	-92.00273569267506
protein_coding	ENST00000281141.9	between_controls	-25.512810879855735
protein_coding	ENST00000281141.9	riser_vs_control	-88.18189366472005
protein_coding	ENST00000281871.11	between_controls	14.547835164640729
protein_coding	ENST00000281871.11	riser_vs_control	-85.99696548236186
protein_coding	ENST00000283006.7	between_controls	1.4866043360983228
protein_coding	ENST00000283006.7	riser_vs_control	-91.59382500222227
protein_coding	ENST00000283131.4	between_controls	-5.557709251101321
protein_coding	ENST00000283131.4	riser_vs_control	-96.5094201840222
protein_coding	ENST00000284719.8	between_controls	-0.784771351469623
protein_coding	ENST00000284719.8	riser_vs_control	-87.94295309331181
protein_coding	ENST00000284727.9	between_controls	-4.844438806254162
protein_coding	ENST00000284727.9	riser_vs_control	-91.47843461700566
protein_coding	ENST00000284971.8	between_controls	-7.72515775384027
protein_coding	ENST00000284971.8	riser_vs_control	-95.80609349944493
protein_coding	ENST00000285379.10	between_controls	2.8459024437259592
protein_coding	ENST00000285379.10	riser_vs_control	-87.23104693140795
protein_coding	ENST00000285930.9	between_controls	-13.475253944240327
protein_coding	ENST00000285930.9	riser_vs_control	-97.59993179202252
protein_coding	ENST00000286428.7	between_controls	10.791205838893118
protein_coding	ENST00000286428.7	riser_vs_control	-81.0750441330115
protein_coding	ENST00000286788.9	between_controls	5.532802144612406
protein_coding	ENST00000286788.9	riser_vs_control	-94.98786971558354
protein_coding	ENST00000286953.8	between_controls	0.7578295092949254
protein_coding	ENST00000286953.8	riser_vs_control	-74.25393380358112
protein_coding	ENST00000287022.10	between_controls	-33.188484519282994
protein_coding	ENST00000287022.10	riser_vs_control	-85.64106944563082
protein_coding	ENST00000287038.8	between_controls	-0.30255196001052354
protein_coding	ENST00000287038.8	riser_vs_control	-80.416073489522
protein_coding	ENST00000290158.9	between_controls	-36.480012306880866
protein_coding	ENST00000290158.9	riser_vs_control	-92.49264939402322
protein_coding	ENST00000290299.7	between_controls	-1.676571378996226
protein_coding	ENST00000290299.7	riser_vs_control	-91.42139578616586
protein_coding	ENST00000290541.7	between_controls	7.835678562346359
protein_coding	ENST00000290541.7	riser_vs_control	-91.90682698304494
protein_coding	ENST00000291295.14	between_controls	-4.637872954764196
protein_coding	ENST00000291295.14	riser_vs_control	-83.49141034872956
protein_coding	ENST00000291386.4	between_controls	35.02649031158535
protein_coding	ENST00000291386.4	riser_vs_control	-90.01742468244147
protein_coding	ENST00000292475.8	between_controls	0.77217154320754
protein_coding	ENST00000292475.8	riser_vs_control	-80.24176488365065
protein_coding	ENST00000293831.13	between_controls	-9.037149143089362
protein_coding	ENST00000293831.13	riser_vs_control	-34.63289313561996
protein_coding	ENST00000294189.11	between_controls	-13.61840437057698
protein_coding	ENST00000294189.11	riser_vs_control	-85.62353572675376
protein_coding	ENST00000295598.10	between_controls	-10.162194237489286
protein_coding	ENST00000295598.10	riser_vs_control	-88.41758607717497
protein_coding	ENST00000295633.8	between_controls	11.188660016676447
protein_coding	ENST00000295633.8	riser_vs_control	-94.6010120032096
protein_coding	ENST00000295682.6	between_controls	-18.79753511352912
protein_coding	ENST00000295682.6	riser_vs_control	-80.0201078512019
protein_coding	ENST00000295688.8	between_controls	-13.296779682118109
protein_coding	ENST00000295688.8	riser_vs_control	-95.75429210907006
protein_coding	ENST00000295702.9	between_controls	-1.2787753490208833
protein_coding	ENST00000295702.9	riser_vs_control	-96.7562474763336
protein_coding	ENST00000295770.4	between_controls	31.583897995087877
protein_coding	ENST00000295770.4	riser_vs_control	-90.50146755760944
protein_coding	ENST00000295899.10	between_controls	0.7006909138313127
protein_coding	ENST00000295899.10	riser_vs_control	-88.21518852138
protein_coding	ENST00000295955.14	between_controls	-1.8066289441436516
protein_coding	ENST00000295955.14	riser_vs_control	-86.6829746376523
protein_coding	ENST00000296255.8	between_controls	-2.4302901392535476
protein_coding	ENST00000296255.8	riser_vs_control	-84.28753576315462
protein_coding	ENST00000296417.6	between_controls	-16.89905442223596
protein_coding	ENST00000296417.6	riser_vs_control	-87.6321594841261
protein_coding	ENST00000296490.8	between_controls	-3.0680082652052825
protein_coding	ENST00000296490.8	riser_vs_control	-90.40537014635072
protein_coding	ENST00000296503.10	between_controls	5.094056275687638
protein_coding	ENST00000296503.10	riser_vs_control	-79.38233917868045
protein_coding	ENST00000296509.11	between_controls	-26.352729295230027
protein_coding	ENST00000296509.11	riser_vs_control	-86.68134749865519
protein_coding	ENST00000296511.10	between_controls	7.077928981501169
protein_coding	ENST00000296511.10	riser_vs_control	-94.6103735466315
protein_coding	ENST00000296577.9	between_controls	-12.641505868123144
protein_coding	ENST00000296577.9	riser_vs_control	-93.9985891800966
protein_coding	ENST00000296674.13	between_controls	2.61306358281208
protein_coding	ENST00000296674.13	riser_vs_control	-84.6370769985287
protein_coding	ENST00000296930.10	between_controls	-13.847020707141851
protein_coding	ENST00000296930.10	riser_vs_control	-94.36382760941238
protein_coding	ENST00000297290.4	between_controls	-6.809830733088368
protein_coding	ENST00000297290.4	riser_vs_control	-88.36794437837344
protein_coding	ENST00000298289.7	between_controls	-3.2280907803378356
protein_coding	ENST00000298289.7	riser_vs_control	-80.57614500728273
protein_coding	ENST00000298510.4	between_controls	5.340054912904533
protein_coding	ENST00000298510.4	riser_vs_control	-90.18799165352324
protein_coding	ENST00000298556.8	between_controls	-10.58371267787376
protein_coding	ENST00000298556.8	riser_vs_control	-90.86334241170998
protein_coding	ENST00000299166.9	between_controls	10.882474796298853
protein_coding	ENST00000299166.9	riser_vs_control	-76.91240101232754
protein_coding	ENST00000299300.11	between_controls	-3.162406071819658
protein_coding	ENST00000299300.11	riser_vs_control	-87.10612553566928
protein_coding	ENST00000299767.10	between_controls	0.5517164511814534
protein_coding	ENST00000299767.10	riser_vs_control	-97.20241482820572
protein_coding	ENST00000300026.4	between_controls	-0.04022094706923365
protein_coding	ENST00000300026.4	riser_vs_control	-97.14945025111986
protein_coding	ENST00000300291.10	between_controls	32.65380206343141
protein_coding	ENST00000300291.10	riser_vs_control	-94.958432304038
protein_coding	ENST00000300413.10	between_controls	12.975239938704734
protein_coding	ENST00000300413.10	riser_vs_control	-88.1491922367993
protein_coding	ENST00000300688.8	between_controls	-5.57686983348495
protein_coding	ENST00000300688.8	riser_vs_control	-94.98477879252492
protein_coding	ENST00000300738.10	between_controls	12.675169264682726
protein_coding	ENST00000300738.10	riser_vs_control	-94.87393697920014
protein_coding	ENST00000301019.9	between_controls	-12.291030673062943
protein_coding	ENST00000301019.9	riser_vs_control	-89.49618360045977
protein_coding	ENST00000301072.11	between_controls	-9.993172227756574
protein_coding	ENST00000301072.11	riser_vs_control	-83.17590863381697
protein_coding	ENST00000301457.3	between_controls	-10.223582735759708
protein_coding	ENST00000301457.3	riser_vs_control	-90.5940594059406
protein_coding	ENST00000301522.3	between_controls	25.241135572361703
protein_coding	ENST00000301522.3	riser_vs_control	-93.71493892758104
protein_coding	ENST00000301587.9	between_controls	-4.556024282333573
protein_coding	ENST00000301587.9	riser_vs_control	-76.92661394151187
protein_coding	ENST00000301729.9	between_controls	-2.874428645673698
protein_coding	ENST00000301729.9	riser_vs_control	-83.72252928886891
protein_coding	ENST00000301740.13	between_controls	13.289805544333928
protein_coding	ENST00000301740.13	riser_vs_control	-95.28001280391102
protein_coding	ENST00000301821.11	between_controls	-0.5384184096042072
protein_coding	ENST00000301821.11	riser_vs_control	-93.36547066653632
protein_coding	ENST00000302182.8	between_controls	-3.61354382491425
protein_coding	ENST00000302182.8	riser_vs_control	-89.99603525320691
protein_coding	ENST00000302386.10	between_controls	18.264899514899515
protein_coding	ENST00000302386.10	riser_vs_control	-73.21404624609667
protein_coding	ENST00000302503.8	between_controls	1.3009026671568027
protein_coding	ENST00000302503.8	riser_vs_control	-92.16229699018902
protein_coding	ENST00000302516.10	between_controls	15.728551462963797
protein_coding	ENST00000302516.10	riser_vs_control	-84.841110123087
protein_coding	ENST00000302907.9	between_controls	3.5034698372847637
protein_coding	ENST00000302907.9	riser_vs_control	-88.5272442113429
protein_coding	ENST00000303127.12	between_controls	15.485989015263494
protein_coding	ENST00000303127.12	riser_vs_control	-84.5410710041088
protein_coding	ENST00000303204.9	between_controls	8.550001241649904
protein_coding	ENST00000303204.9	riser_vs_control	-79.0223750242604
protein_coding	ENST00000303210.9	between_controls	29.086957373068863
protein_coding	ENST00000303210.9	riser_vs_control	-90.72804645410142
protein_coding	ENST00000303305.11	between_controls	-25.18982461385936
protein_coding	ENST00000303305.11	riser_vs_control	-73.65084849370773
protein_coding	ENST00000303436.11	between_controls	0.26859111750183134
protein_coding	ENST00000303436.11	riser_vs_control	-97.39857702163084
protein_coding	ENST00000303575.9	between_controls	6.016456556201404
protein_coding	ENST00000303575.9	riser_vs_control	-93.66121322291792
protein_coding	ENST00000303577.7	between_controls	-8.218955962725218
protein_coding	ENST00000303577.7	riser_vs_control	-91.7737758380893
protein_coding	ENST00000303887.10	between_controls	-2.5891323473962045
protein_coding	ENST00000303887.10	riser_vs_control	-96.68272743246618
protein_coding	ENST00000303904.8	between_controls	2.5273719748840437
protein_coding	ENST00000303904.8	riser_vs_control	-84.39699543495263
protein_coding	ENST00000304312.5	between_controls	-9.52192667145938
protein_coding	ENST00000304312.5	riser_vs_control	-72.84479999999999
protein_coding	ENST00000304414.12	between_controls	23.770479287862827
protein_coding	ENST00000304414.12	riser_vs_control	-94.06731668882652
protein_coding	ENST00000304758.5	between_controls	-7.116849615069396
protein_coding	ENST00000304758.5	riser_vs_control	-95.10654774620808
protein_coding	ENST00000304786.12	between_controls	27.415153753450223
protein_coding	ENST00000304786.12	riser_vs_control	-89.94934452246885
protein_coding	ENST00000304858.7	between_controls	-16.073481693451544
protein_coding	ENST00000304858.7	riser_vs_control	-86.8108055265902
protein_coding	ENST00000304863.6	between_controls	-20.758010412397734
protein_coding	ENST00000304863.6	riser_vs_control	-94.52909113956142
protein_coding	ENST00000304992.11	between_controls	0.8200914007798414
protein_coding	ENST00000304992.11	riser_vs_control	-90.87956897983284
protein_coding	ENST00000305786.7	between_controls	11.321115450796166
protein_coding	ENST00000305786.7	riser_vs_control	-85.17317928407458
protein_coding	ENST00000305943.9	between_controls	-0.4899073476752775
protein_coding	ENST00000305943.9	riser_vs_control	-82.7807889555939
protein_coding	ENST00000306024.4	between_controls	13.602830646839806
protein_coding	ENST00000306024.4	riser_vs_control	-94.99087934678752
protein_coding	ENST00000306125.12	between_controls	43.82344343759135
protein_coding	ENST00000306125.12	riser_vs_control	-92.3535553773285
protein_coding	ENST00000306917.5	between_controls	-4.7005383580080755
protein_coding	ENST00000306917.5	riser_vs_control	-91.47722616491566
protein_coding	ENST00000307365.4	between_controls	20.087794862112503
protein_coding	ENST00000307365.4	riser_vs_control	-84.74709414568548
protein_coding	ENST00000307630.5	between_controls	7.383875836112612
protein_coding	ENST00000307630.5	riser_vs_control	-95.06050129645637
protein_coding	ENST00000307839.10	between_controls	11.427946681593957
protein_coding	ENST00000307839.10	riser_vs_control	-88.67389817257892
protein_coding	ENST00000307961.11	between_controls	9.646534609554966
protein_coding	ENST00000307961.11	riser_vs_control	-85.79846352600073
protein_coding	ENST00000308153.9	between_controls	-17.16297322253001
protein_coding	ENST00000308153.9	riser_vs_control	-82.15228266435577
protein_coding	ENST00000308162.10	between_controls	3.2516764746133844
protein_coding	ENST00000308162.10	riser_vs_control	-84.83137786687107
protein_coding	ENST00000308961.5	between_controls	34.80167988800746
protein_coding	ENST00000308961.5	riser_vs_control	-88.13314037626628
protein_coding	ENST00000308987.6	between_controls	18.544489718563444
protein_coding	ENST00000308987.6	riser_vs_control	-91.49189473538492
protein_coding	ENST00000309083.8	between_controls	-19.471056215208925
protein_coding	ENST00000309083.8	riser_vs_control	-94.73264166001596
protein_coding	ENST00000309268.11	between_controls	-3.9095012312542337
protein_coding	ENST00000309268.11	riser_vs_control	-94.14934742341644
protein_coding	ENST00000309311.7	between_controls	11.432005679739104
protein_coding	ENST00000309311.7	riser_vs_control	-75.69101408001575
protein_coding	ENST00000309318.8	between_controls	-8.014587219416091
protein_coding	ENST00000309318.8	riser_vs_control	-89.93423653286376
protein_coding	ENST00000309451.7	between_controls	-2.84986051739017
protein_coding	ENST00000309451.7	riser_vs_control	-74.77827050997783
protein_coding	ENST00000309579.7	between_controls	23.53045169274286
protein_coding	ENST00000309579.7	riser_vs_control	-87.37592107667011
protein_coding	ENST00000310118.9	between_controls	-2.358022025480458
protein_coding	ENST00000310118.9	riser_vs_control	-98.30633410473986
protein_coding	ENST00000311111.11	between_controls	2.2420699231301744
protein_coding	ENST00000311111.11	riser_vs_control	-80.56647605432453
protein_coding	ENST00000311177.7	between_controls	23.53570907203452
protein_coding	ENST00000311177.7	riser_vs_control	-86.22884266113154
protein_coding	ENST00000311181.5	between_controls	-12.025757686945036
protein_coding	ENST00000311181.5	riser_vs_control	-85.66242428079951
protein_coding	ENST00000311481.11	between_controls	-17.07365732982204
protein_coding	ENST00000311481.11	riser_vs_control	-85.4314055082476
protein_coding	ENST00000311487.9	between_controls	4.692115717632678
protein_coding	ENST00000311487.9	riser_vs_control	-96.8055814338654
protein_coding	ENST00000311528.10	between_controls	0.5291460311518285
protein_coding	ENST00000311528.10	riser_vs_control	-86.68870689255968
protein_coding	ENST00000311549.11	between_controls	0.7570962083841085
protein_coding	ENST00000311549.11	riser_vs_control	-94.40405891198056
protein_coding	ENST00000311672.10	between_controls	-9.81440482359037
protein_coding	ENST00000311672.10	riser_vs_control	-85.02921535893155
protein_coding	ENST00000312037.6	between_controls	23.059464366772584
protein_coding	ENST00000312037.6	riser_vs_control	-84.35681024447031
protein_coding	ENST00000312175.7	between_controls	-16.448856015023186
protein_coding	ENST00000312175.7	riser_vs_control	-91.0792402680104
protein_coding	ENST00000313468.10	between_controls	-12.98419686565693
protein_coding	ENST00000313468.10	riser_vs_control	-84.98453199703422
protein_coding	ENST00000313511.8	between_controls	-5.0126108282915816
protein_coding	ENST00000313511.8	riser_vs_control	-89.30602157883104
protein_coding	ENST00000313899.12	between_controls	-10.425062534741524
protein_coding	ENST00000313899.12	riser_vs_control	-89.96628299034995
protein_coding	ENST00000314133.4	between_controls	-3.271566941891481
protein_coding	ENST00000314133.4	riser_vs_control	-66.79234382838986
protein_coding	ENST00000314138.11	between_controls	7.709734760029277
protein_coding	ENST00000314138.11	riser_vs_control	-80.05615470690401
protein_coding	ENST00000314191.7	between_controls	31.33617034640872
protein_coding	ENST00000314191.7	riser_vs_control	-99.20601121689609
protein_coding	ENST00000314355.7	between_controls	-1.563950250603304
protein_coding	ENST00000314355.7	riser_vs_control	-87.02963600590262
protein_coding	ENST00000314940.7	between_controls	-1.5003910972054326
protein_coding	ENST00000314940.7	riser_vs_control	-80.37864913706323
protein_coding	ENST00000315579.10	between_controls	23.4030379653384
protein_coding	ENST00000315579.10	riser_vs_control	-95.70307032611876
protein_coding	ENST00000315717.10	between_controls	-32.080985437910755
protein_coding	ENST00000315717.10	riser_vs_control	-95.65094850948508
protein_coding	ENST00000315731.4	between_controls	-25.828736146314796
protein_coding	ENST00000315731.4	riser_vs_control	-85.53557466770914
protein_coding	ENST00000315758.10	between_controls	27.7596296001204
protein_coding	ENST00000315758.10	riser_vs_control	-89.89071038251366
protein_coding	ENST00000316084.10	between_controls	0.3309356287877719
protein_coding	ENST00000316084.10	riser_vs_control	-83.5515924427971
protein_coding	ENST00000316292.13	between_controls	-1.9309637229754488
protein_coding	ENST00000316292.13	riser_vs_control	-94.95094862455026
protein_coding	ENST00000316448.10	between_controls	9.35821724726846
protein_coding	ENST00000316448.10	riser_vs_control	-71.93097661522746
protein_coding	ENST00000316660.7	between_controls	-21.651556774196873
protein_coding	ENST00000316660.7	riser_vs_control	-95.0588827511293
protein_coding	ENST00000317147.10	between_controls	12.391723961905978
protein_coding	ENST00000317147.10	riser_vs_control	-86.4601334738321
protein_coding	ENST00000317881.9	between_controls	-3.777959388948262
protein_coding	ENST00000317881.9	riser_vs_control	-90.6202075325141
protein_coding	ENST00000318607.10	between_controls	-4.907528064365727
protein_coding	ENST00000318607.10	riser_vs_control	-94.22574169603884
protein_coding	ENST00000318911.5	between_controls	-12.285696525144528
protein_coding	ENST00000318911.5	riser_vs_control	-93.88608407501864
protein_coding	ENST00000319074.6	between_controls	75.0844772967265
protein_coding	ENST00000319074.6	riser_vs_control	-86.39389562268417
protein_coding	ENST00000319248.13	between_controls	32.95534370296036
protein_coding	ENST00000319248.13	riser_vs_control	-92.2988839183474
protein_coding	ENST00000320676.11	between_controls	-1.378187879822017
protein_coding	ENST00000320676.11	riser_vs_control	-99.777838118042
protein_coding	ENST00000320912.8	between_controls	-4.3086243402324005
protein_coding	ENST00000320912.8	riser_vs_control	-94.2453746002741
protein_coding	ENST00000320954.11	between_controls	-4.9911417924124875
protein_coding	ENST00000320954.11	riser_vs_control	-91.81921288420098
protein_coding	ENST00000321153.9	between_controls	-0.03518394455395916
protein_coding	ENST00000321153.9	riser_vs_control	-74.91572192377056
protein_coding	ENST00000321265.10	between_controls	57.582307569793635
protein_coding	ENST00000321265.10	riser_vs_control	-91.2538782497058
protein_coding	ENST00000321331.12	between_controls	13.179461448402744
protein_coding	ENST00000321331.12	riser_vs_control	-93.32412523020258
protein_coding	ENST00000321358.12	between_controls	2.59339745316948
protein_coding	ENST00000321358.12	riser_vs_control	-91.55489505062062
protein_coding	ENST00000321394.12	between_controls	-6.333923741592666
protein_coding	ENST00000321394.12	riser_vs_control	-93.61606832590716
protein_coding	ENST00000321442.10	between_controls	-5.318491781834038
protein_coding	ENST00000321442.10	riser_vs_control	-90.52944973586796
protein_coding	ENST00000322028.5	between_controls	21.575873475294603
protein_coding	ENST00000322028.5	riser_vs_control	-72.58488179784027
protein_coding	ENST00000322030.13	between_controls	-13.682188375265357
protein_coding	ENST00000322030.13	riser_vs_control	-94.89322191272052
protein_coding	ENST00000322088.11	between_controls	27.20708064062939
protein_coding	ENST00000322088.11	riser_vs_control	-82.48962777264664
protein_coding	ENST00000322203.7	between_controls	-14.597512136399756
protein_coding	ENST00000322203.7	riser_vs_control	-76.83580443814361
protein_coding	ENST00000322347.11	between_controls	18.214725184577524
protein_coding	ENST00000322347.11	riser_vs_control	-91.37146468636436
protein_coding	ENST00000322535.11	between_controls	15.693712444190808
protein_coding	ENST00000322535.11	riser_vs_control	-92.92504498865505
protein_coding	ENST00000322723.9	between_controls	-39.39368220935957
protein_coding	ENST00000322723.9	riser_vs_control	-96.66724406720942
protein_coding	ENST00000322753.7	between_controls	-27.72407208497434
protein_coding	ENST00000322753.7	riser_vs_control	-76.1997287091689
protein_coding	ENST00000322945.11	between_controls	52.53044654939107
protein_coding	ENST00000322945.11	riser_vs_control	-85.35025078636403
protein_coding	ENST00000322989.8	between_controls	-5.780784635924823
protein_coding	ENST00000322989.8	riser_vs_control	-83.30165698530396
protein_coding	ENST00000323274.15	between_controls	6.8661996546544435
protein_coding	ENST00000323274.15	riser_vs_control	-96.25894927901582
protein_coding	ENST00000323345.11	between_controls	2.27068945455541
protein_coding	ENST00000323345.11	riser_vs_control	-93.85327096018008
protein_coding	ENST00000323666.10	between_controls	17.515945526633338
protein_coding	ENST00000323666.10	riser_vs_control	-95.2417328374711
protein_coding	ENST00000323699.9	between_controls	54.89442883291655
protein_coding	ENST00000323699.9	riser_vs_control	-89.65588776806783
protein_coding	ENST00000325307.12	between_controls	15.84733655350704
protein_coding	ENST00000325307.12	riser_vs_control	-94.30608380146089
protein_coding	ENST00000325327.4	between_controls	-9.628841416162574
protein_coding	ENST00000325327.4	riser_vs_control	-94.04644268774705
protein_coding	ENST00000326739.9	between_controls	29.815159138138466
protein_coding	ENST00000326739.9	riser_vs_control	-77.00112851175038
protein_coding	ENST00000327300.12	between_controls	-1.5414840562188303
protein_coding	ENST00000327300.12	riser_vs_control	-87.67228653562272
protein_coding	ENST00000327892.13	between_controls	4.891143680320682
protein_coding	ENST00000327892.13	riser_vs_control	-89.83806940025335
protein_coding	ENST00000328923.8	between_controls	62.463510961021115
protein_coding	ENST00000328923.8	riser_vs_control	-80.14836867663927
protein_coding	ENST00000329251.5	between_controls	5.15166050299007
protein_coding	ENST00000329251.5	riser_vs_control	-70.5852447457145
protein_coding	ENST00000329399.7	between_controls	-26.02218647362424
protein_coding	ENST00000329399.7	riser_vs_control	-92.52572472528948
protein_coding	ENST00000329421.8	between_controls	24.979952858843827
protein_coding	ENST00000329421.8	riser_vs_control	-94.19032980997932
protein_coding	ENST00000330398.9	between_controls	2.3196557028106213
protein_coding	ENST00000330398.9	riser_vs_control	-82.47301911717055
protein_coding	ENST00000330720.7	between_controls	-29.029038741423523
protein_coding	ENST00000330720.7	riser_vs_control	-94.7272414037719
protein_coding	ENST00000330914.7	between_controls	17.14553748804356
protein_coding	ENST00000330914.7	riser_vs_control	-82.22749476622471
protein_coding	ENST00000331457.9	between_controls	-17.129833040421794
protein_coding	ENST00000331457.9	riser_vs_control	-96.21900594637049
protein_coding	ENST00000331523.7	between_controls	-8.779737298066761
protein_coding	ENST00000331523.7	riser_vs_control	-89.44416390131295
protein_coding	ENST00000331569.6	between_controls	1.0295777084071196
protein_coding	ENST00000331569.6	riser_vs_control	-87.12210346407738
protein_coding	ENST00000331825.11	between_controls	-7.226789108593152
protein_coding	ENST00000331825.11	riser_vs_control	-89.31396215500651
protein_coding	ENST00000331835.10	between_controls	29.894964523899255
protein_coding	ENST00000331835.10	riser_vs_control	-82.44373286645626
protein_coding	ENST00000332211.11	between_controls	-9.058918700283131
protein_coding	ENST00000332211.11	riser_vs_control	-91.54880454129986
protein_coding	ENST00000332598.7	between_controls	-14.141054062183208
protein_coding	ENST00000332598.7	riser_vs_control	-90.61687502226022
protein_coding	ENST00000332687.11	between_controls	-17.94771751853297
protein_coding	ENST00000332687.11	riser_vs_control	-99.06658650232978
protein_coding	ENST00000332707.10	between_controls	12.338765991646794
protein_coding	ENST00000332707.10	riser_vs_control	-83.82741335633051
protein_coding	ENST00000333130.4	between_controls	70.07605082198643
protein_coding	ENST00000333130.4	riser_vs_control	-85.79798998874703
protein_coding	ENST00000333676.8	between_controls	-22.504854680553997
protein_coding	ENST00000333676.8	riser_vs_control	-77.66904644674216
protein_coding	ENST00000333762.6	between_controls	-7.5185737242937325
protein_coding	ENST00000333762.6	riser_vs_control	-83.02398269809058
protein_coding	ENST00000334828.6	between_controls	-10.71707098529851
protein_coding	ENST00000334828.6	riser_vs_control	-92.30857259876286
protein_coding	ENST00000335007.10	between_controls	-7.19467530638118
protein_coding	ENST00000335007.10	riser_vs_control	-96.29228212512515
protein_coding	ENST00000335181.10	between_controls	-2.991306760381023
protein_coding	ENST00000335181.10	riser_vs_control	-95.4052927182204
protein_coding	ENST00000335514.10	between_controls	24.73855391543658
protein_coding	ENST00000335514.10	riser_vs_control	-89.62036260075776
protein_coding	ENST00000335895.12	between_controls	12.328410078192874
protein_coding	ENST00000335895.12	riser_vs_control	-91.41430986693044
protein_coding	ENST00000335972.11	between_controls	-3.5954939924210088
protein_coding	ENST00000335972.11	riser_vs_control	-96.5248598464162
protein_coding	ENST00000336023.9	between_controls	-2.691743977343682
protein_coding	ENST00000336023.9	riser_vs_control	-92.6729469832615
protein_coding	ENST00000336458.13	between_controls	34.657969273023774
protein_coding	ENST00000336458.13	riser_vs_control	-90.75972385381633
protein_coding	ENST00000337288.10	between_controls	30.994533193227017
protein_coding	ENST00000337288.10	riser_vs_control	-98.34780237261944
protein_coding	ENST00000338110.11	between_controls	32.64518660620858
protein_coding	ENST00000338110.11	riser_vs_control	-96.97121351643511
protein_coding	ENST00000338167.10	between_controls	29.798750867453155
protein_coding	ENST00000338167.10	riser_vs_control	-88.80633255633256
protein_coding	ENST00000338639.10	between_controls	-6.726107419057305
protein_coding	ENST00000338639.10	riser_vs_control	-97.9957962047426
protein_coding	ENST00000338825.5	between_controls	2.8925853745319867
protein_coding	ENST00000338825.5	riser_vs_control	-91.59237845689384
protein_coding	ENST00000338970.10	between_controls	-4.676427288916542
protein_coding	ENST00000338970.10	riser_vs_control	-93.12659281048748
protein_coding	ENST00000339399.5	between_controls	7.276333006215244
protein_coding	ENST00000339399.5	riser_vs_control	-82.96780214652357
protein_coding	ENST00000339600.6	between_controls	11.637521649254149
protein_coding	ENST00000339600.6	riser_vs_control	-89.3841457940569
protein_coding	ENST00000339647.6	between_controls	-11.54912420716596
protein_coding	ENST00000339647.6	riser_vs_control	-97.26576113569288
protein_coding	ENST00000339697.5	between_controls	0.1150103214391035
protein_coding	ENST00000339697.5	riser_vs_control	-86.31351869606904
protein_coding	ENST00000339950.5	between_controls	21.835341703884723
protein_coding	ENST00000339950.5	riser_vs_control	-93.75067961165048
protein_coding	ENST00000339995.11	between_controls	-43.44300345257783
protein_coding	ENST00000339995.11	riser_vs_control	-95.91920481488236
protein_coding	ENST00000340368.9	between_controls	-32.53455684944601
protein_coding	ENST00000340368.9	riser_vs_control	-96.20449688578788
protein_coding	ENST00000340384.5	between_controls	-18.09470581341891
protein_coding	ENST00000340384.5	riser_vs_control	-94.43640777506194
protein_coding	ENST00000340385.6	between_controls	-6.511084159591893
protein_coding	ENST00000340385.6	riser_vs_control	-88.41536614645858
protein_coding	ENST00000340648.6	between_controls	88.95765334237633
protein_coding	ENST00000340648.6	riser_vs_control	-92.53898359273953
protein_coding	ENST00000340828.7	between_controls	-6.071585307355508
protein_coding	ENST00000340828.7	riser_vs_control	-94.51980379938966
protein_coding	ENST00000340857.4	between_controls	2.3088155237063153
protein_coding	ENST00000340857.4	riser_vs_control	-97.37531051014057
protein_coding	ENST00000340913.11	between_controls	5.155261505770995
protein_coding	ENST00000340913.11	riser_vs_control	-89.28370889382583
protein_coding	ENST00000341369.11	between_controls	15.422188700930215
protein_coding	ENST00000341369.11	riser_vs_control	-94.22053231939164
protein_coding	ENST00000341394.9	between_controls	-14.266098551873505
protein_coding	ENST00000341394.9	riser_vs_control	-83.9390715125721
protein_coding	ENST00000341423.10	between_controls	-4.588135772443692
protein_coding	ENST00000341423.10	riser_vs_control	-93.13072714087942
protein_coding	ENST00000341491.9	between_controls	-7.707116625952469
protein_coding	ENST00000341491.9	riser_vs_control	-99.31987876099652
protein_coding	ENST00000342669.8	between_controls	20.579865550377367
protein_coding	ENST00000342669.8	riser_vs_control	-91.41115905821788
protein_coding	ENST00000343262.9	between_controls	0.11024915304039036
protein_coding	ENST00000343262.9	riser_vs_control	-80.0522858949948
protein_coding	ENST00000343813.10	between_controls	-29.452639567423983
protein_coding	ENST00000343813.10	riser_vs_control	-89.78535879502752
protein_coding	ENST00000343986.9	between_controls	10.17090855852732
protein_coding	ENST00000343986.9	riser_vs_control	-81.28539198254867
protein_coding	ENST00000344063.7	between_controls	12.07651441375106
protein_coding	ENST00000344063.7	riser_vs_control	-89.13028681306527
protein_coding	ENST00000344746.8	between_controls	-15.479843827824997
protein_coding	ENST00000344746.8	riser_vs_control	-73.70131050953484
protein_coding	ENST00000345046.12	between_controls	31.43351268255189
protein_coding	ENST00000345046.12	riser_vs_control	-73.0983975056196
protein_coding	ENST00000347512.8	between_controls	-1.337070013377753
protein_coding	ENST00000347512.8	riser_vs_control	-85.6766092517388
protein_coding	ENST00000348035.9	between_controls	-19.431515068137177
protein_coding	ENST00000348035.9	riser_vs_control	-94.52430999334553
protein_coding	ENST00000348462.6	between_controls	0.8508766417394583
protein_coding	ENST00000348462.6	riser_vs_control	-78.18551861762438
protein_coding	ENST00000348956.7	between_controls	31.511281857042366
protein_coding	ENST00000348956.7	riser_vs_control	-91.11597911761694
protein_coding	ENST00000350051.8	between_controls	-21.89427709487145
protein_coding	ENST00000350051.8	riser_vs_control	-90.23834560112162
protein_coding	ENST00000350498.8	between_controls	-2.354339615406737
protein_coding	ENST00000350498.8	riser_vs_control	-92.8407383254416
protein_coding	ENST00000350669.5	between_controls	-2.851352838727639
protein_coding	ENST00000350669.5	riser_vs_control	-95.20558972212385
protein_coding	ENST00000350697.8	between_controls	68.6593390160012
protein_coding	ENST00000350697.8	riser_vs_control	-94.52074628717992
protein_coding	ENST00000352983.7	between_controls	-2.25462804140884
protein_coding	ENST00000352983.7	riser_vs_control	-87.21908298921758
protein_coding	ENST00000353107.8	between_controls	20.080581669985644
protein_coding	ENST00000353107.8	riser_vs_control	-84.04960845292068
protein_coding	ENST00000353555.9	between_controls	13.564092647501184
protein_coding	ENST00000353555.9	riser_vs_control	-95.72182793122536
protein_coding	ENST00000353703.9	between_controls	-6.614294732412149
protein_coding	ENST00000353703.9	riser_vs_control	-93.35645631654327
protein_coding	ENST00000353801.7	between_controls	11.946890516555566
protein_coding	ENST00000353801.7	riser_vs_control	-100
protein_coding	ENST00000354171.13	between_controls	-7.275270033028833
protein_coding	ENST00000354171.13	riser_vs_control	-88.16032828574731
protein_coding	ENST00000354185.9	between_controls	-15.168488114168802
protein_coding	ENST00000354185.9	riser_vs_control	-99.6560764159269
protein_coding	ENST00000354725.8	between_controls	-8.378246555298134
protein_coding	ENST00000354725.8	riser_vs_control	-93.13437606120532
protein_coding	ENST00000355653.8	between_controls	-24.2942985672537
protein_coding	ENST00000355653.8	riser_vs_control	-96.56936825445936
protein_coding	ENST00000355899.8	between_controls	3.494593155694424
protein_coding	ENST00000355899.8	riser_vs_control	-96.04700758564218
protein_coding	ENST00000355937.9	between_controls	-9.49892530897367
protein_coding	ENST00000355937.9	riser_vs_control	-84.00137993488433
protein_coding	ENST00000356303.7	between_controls	1.3137296110279515
protein_coding	ENST00000356303.7	riser_vs_control	-88.09272727272727
protein_coding	ENST00000356455.9	between_controls	-17.58883576689495
protein_coding	ENST00000356455.9	riser_vs_control	-89.92370807542824
protein_coding	ENST00000356464.10	between_controls	-10.910115172759138
protein_coding	ENST00000356464.10	riser_vs_control	-81.61936289140934
protein_coding	ENST00000356487.11	between_controls	-13.91130492734306
protein_coding	ENST00000356487.11	riser_vs_control	-98.85502458857115
protein_coding	ENST00000356493.10	between_controls	-10.535524711988362
protein_coding	ENST00000356493.10	riser_vs_control	-92.18346815111188
protein_coding	ENST00000356692.10	between_controls	-0.5081415996070876
protein_coding	ENST00000356692.10	riser_vs_control	-98.868012603571
protein_coding	ENST00000356708.12	between_controls	41.432640186200345
protein_coding	ENST00000356708.12	riser_vs_control	-90.71766935101849
protein_coding	ENST00000356769.7	between_controls	2.9923214524745365
protein_coding	ENST00000356769.7	riser_vs_control	-87.63909147739112
protein_coding	ENST00000356978.9	between_controls	-11.420238095238096
protein_coding	ENST00000356978.9	riser_vs_control	-97.11392405063292
protein_coding	ENST00000357156.7	between_controls	-49.95220342223497
protein_coding	ENST00000357156.7	riser_vs_control	-84.90602471678682
protein_coding	ENST00000357227.9	between_controls	-4.24883206294566
protein_coding	ENST00000357227.9	riser_vs_control	-89.04025122961986
protein_coding	ENST00000357325.10	between_controls	-11.233314423978603
protein_coding	ENST00000357325.10	riser_vs_control	-91.8747806984088
protein_coding	ENST00000358344.8	between_controls	8.929911347024984
protein_coding	ENST00000358344.8	riser_vs_control	-86.13028384725342
protein_coding	ENST00000358435.9	between_controls	5.8027878162106346
protein_coding	ENST00000358435.9	riser_vs_control	-78.600974047634935
protein_coding	ENST00000359462.9	between_controls	31.291149921724937
protein_coding	ENST00000359462.9	riser_vs_control	-95.37608225108224
protein_coding	ENST00000359856.11	between_controls	-21.162462089881444
protein_coding	ENST00000359856.11	riser_vs_control	-92.61282616344748
protein_coding	ENST00000359867.7	between_controls	-27.115635179153095
protein_coding	ENST00000359867.7	riser_vs_control	-83.24942688901874
protein_coding	ENST00000359995.10	between_controls	28.499180356457742
protein_coding	ENST00000359995.10	riser_vs_control	-97.7307592692208
protein_coding	ENST00000360079.8	between_controls	-3.1895402265772637
protein_coding	ENST00000360079.8	riser_vs_control	-92.57471446282082
protein_coding	ENST00000360458.5	between_controls	32.937387212463165
protein_coding	ENST00000360458.5	riser_vs_control	-96.73279197776444
protein_coding	ENST00000360840.9	between_controls	-5.751671489871271
protein_coding	ENST00000360840.9	riser_vs_control	-83.38185227216658
protein_coding	ENST00000361219.11	between_controls	14.905500804623353
protein_coding	ENST00000361219.11	riser_vs_control	-92.64119123030729
protein_coding	ENST00000361298.9	between_controls	13.878185951896612
protein_coding	ENST00000361298.9	riser_vs_control	-95.83699794781587
protein_coding	ENST00000361427.6	between_controls	-1.8772687683035896
protein_coding	ENST00000361427.6	riser_vs_control	-92.10544786898812
protein_coding	ENST00000361436.10	between_controls	-7.868128917492469
protein_coding	ENST00000361436.10	riser_vs_control	-89.9777320709174
protein_coding	ENST00000361564.9	between_controls	13.81861813818618
protein_coding	ENST00000361564.9	riser_vs_control	-94.85222806390688
protein_coding	ENST00000361565.9	between_controls	8.001568080843278
protein_coding	ENST00000361565.9	riser_vs_control	-82.04029660699574
protein_coding	ENST00000361575.4	between_controls	1.1303366952534204
protein_coding	ENST00000361575.4	riser_vs_control	-80.15345756088263
protein_coding	ENST00000361611.11	between_controls	-20.261487735615315
protein_coding	ENST00000361611.11	riser_vs_control	-92.83624414836154
protein_coding	ENST00000361891.9	between_controls	-35.8517751727611
protein_coding	ENST00000361891.9	riser_vs_control	-91.85733210588948
protein_coding	ENST00000366607.5	between_controls	6.690542165525174
protein_coding	ENST00000366607.5	riser_vs_control	-94.19858726239016
protein_coding	ENST00000366812.6	between_controls	-0.19295241311111647
protein_coding	ENST00000366812.6	riser_vs_control	-90.77268861620702
protein_coding	ENST00000366815.10	between_controls	-12.259511330152025
protein_coding	ENST00000366815.10	riser_vs_control	-92.07835300328044
protein_coding	ENST00000366839.8	between_controls	5.293640357012954
protein_coding	ENST00000366839.8	riser_vs_control	-87.1216050791543
protein_coding	ENST00000366922.3	between_controls	-19.81898243340938
protein_coding	ENST00000366922.3	riser_vs_control	-96.83544303797468
protein_coding	ENST00000366923.8	between_controls	-5.2490375770790045
protein_coding	ENST00000366923.8	riser_vs_control	-80.79455034632778
protein_coding	ENST00000367089.8	between_controls	-1.6650623630368444
protein_coding	ENST00000367089.8	riser_vs_control	-97.26814984108846
protein_coding	ENST00000367142.5	between_controls	-4.952430279375767
protein_coding	ENST00000367142.5	riser_vs_control	-94.59338532362464
protein_coding	ENST00000367242.4	between_controls	-2.1510836667953117
protein_coding	ENST00000367242.4	riser_vs_control	-92.74056443386604
protein_coding	ENST00000367478.9	between_controls	12.00046067027525
protein_coding	ENST00000367478.9	riser_vs_control	-77.51768527795488
protein_coding	ENST00000367569.4	between_controls	-16.043857686283285
protein_coding	ENST00000367569.4	riser_vs_control	-92.7564226385938
protein_coding	ENST00000367679.7	between_controls	10.392884407122695
protein_coding	ENST00000367679.7	riser_vs_control	-96.1381296182592
protein_coding	ENST00000367833.7	between_controls	-10.821549608507656
protein_coding	ENST00000367833.7	riser_vs_control	-96.03981476552936
protein_coding	ENST00000367975.7	between_controls	-11.083661086625687
protein_coding	ENST00000367975.7	riser_vs_control	-98.90165416733151
protein_coding	ENST00000368003.6	between_controls	23.90505792596779
protein_coding	ENST00000368003.6	riser_vs_control	-89.75201241742772
protein_coding	ENST00000368097.9	between_controls	-18.083348090431496
protein_coding	ENST00000368097.9	riser_vs_control	-67.71393230630834
protein_coding	ENST00000368494.4	between_controls	-31.363491354558796
protein_coding	ENST00000368494.4	riser_vs_control	-87.20160718506264
protein_coding	ENST00000368533.8	between_controls	-30.92582685158511
protein_coding	ENST00000368533.8	riser_vs_control	-100
protein_coding	ENST00000368547.4	between_controls	15.114266696250278
protein_coding	ENST00000368547.4	riser_vs_control	-95.99081096390472
protein_coding	ENST00000368608.4	between_controls	18.543310785419013
protein_coding	ENST00000368608.4	riser_vs_control	-94.91477099158912
protein_coding	ENST00000368636.9	between_controls	34.3691305484891
protein_coding	ENST00000368636.9	riser_vs_control	-91.61122475324213
protein_coding	ENST00000368811.8	between_controls	26.43960906029189
protein_coding	ENST00000368811.8	riser_vs_control	-89.19549249111795
protein_coding	ENST00000368865.9	between_controls	-0.5124724719178936
protein_coding	ENST00000368865.9	riser_vs_control	-86.22403440441416
protein_coding	ENST00000368884.8	between_controls	1.2094225797184717
protein_coding	ENST00000368884.8	riser_vs_control	-90.70842012018484
protein_coding	ENST00000369014.10	between_controls	14.28148240540077
protein_coding	ENST00000369014.10	riser_vs_control	-81.41996595224585
protein_coding	ENST00000369144.8	between_controls	-4.306744885740448
protein_coding	ENST00000369144.8	riser_vs_control	-97.77917386524264
protein_coding	ENST00000369713.10	between_controls	-10.922805174965388
protein_coding	ENST00000369713.10	riser_vs_control	-86.94944339332072
protein_coding	ENST00000369722.8	between_controls	-19.16848816029144
protein_coding	ENST00000369722.8	riser_vs_control	-88.495560310694
protein_coding	ENST00000369817.7	between_controls	4.779462647049974
protein_coding	ENST00000369817.7	riser_vs_control	-78.04195470177511
protein_coding	ENST00000369842.9	between_controls	-10.89530465463428
protein_coding	ENST00000369842.9	riser_vs_control	-94.811585812318
protein_coding	ENST00000369905.9	between_controls	4.114244103725879
protein_coding	ENST00000369905.9	riser_vs_control	-95.10954759214027
protein_coding	ENST00000370081.6	between_controls	37.536552946389016
protein_coding	ENST00000370081.6	riser_vs_control	-85.586699642759
protein_coding	ENST00000370086.8	between_controls	-10.536798905608755
protein_coding	ENST00000370086.8	riser_vs_control	-90.15465040296232
protein_coding	ENST00000370179.8	between_controls	3.716732483016356
protein_coding	ENST00000370179.8	riser_vs_control	-88.53288688758035
protein_coding	ENST00000370206.9	between_controls	-21.269712899312577
protein_coding	ENST00000370206.9	riser_vs_control	-97.84394458755044
protein_coding	ENST00000370321.8	between_controls	-1.3645145459176384
protein_coding	ENST00000370321.8	riser_vs_control	-87.31105467407613
protein_coding	ENST00000370355.3	between_controls	3.976176636592619
protein_coding	ENST00000370355.3	riser_vs_control	-91.15166148791737
protein_coding	ENST00000370645.9	between_controls	1.934737513962023
protein_coding	ENST00000370645.9	riser_vs_control	-93.95049843172572
protein_coding	ENST00000370873.9	between_controls	-25.922164498782603
protein_coding	ENST00000370873.9	riser_vs_control	-79.04593639575972
protein_coding	ENST00000370986.9	between_controls	17.91500181620051
protein_coding	ENST00000370986.9	riser_vs_control	-90.92119920569574
protein_coding	ENST00000370994.8	between_controls	-26.602051291536803
protein_coding	ENST00000370994.8	riser_vs_control	-92.40588222466144
protein_coding	ENST00000370995.6	between_controls	5.883479228619809
protein_coding	ENST00000370995.6	riser_vs_control	-92.3568740210861
protein_coding	ENST00000371085.8	between_controls	20.957641169699336
protein_coding	ENST00000371085.8	riser_vs_control	-95.52114617054748
protein_coding	ENST00000371095.7	between_controls	23.100153472944204
protein_coding	ENST00000371095.7	riser_vs_control	-94.05817782656422
protein_coding	ENST00000371142.9	between_controls	12.893932610515252
protein_coding	ENST00000371142.9	riser_vs_control	-92.2617199627445
protein_coding	ENST00000371222.4	between_controls	28.332743641152653
protein_coding	ENST00000371222.4	riser_vs_control	-80.43356492702107
protein_coding	ENST00000371224.7	between_controls	-25.58862293961632
protein_coding	ENST00000371224.7	riser_vs_control	-93.83914939271811
protein_coding	ENST00000371317.10	between_controls	-11.06154951502814
protein_coding	ENST00000371317.10	riser_vs_control	-92.62747208394995
protein_coding	ENST00000371437.5	between_controls	1.7303114974645557
protein_coding	ENST00000371437.5	riser_vs_control	-83.72758447458664
protein_coding	ENST00000371443.6	between_controls	11.37376656112631
protein_coding	ENST00000371443.6	riser_vs_control	-91.7239333564048
protein_coding	ENST00000371554.2	between_controls	-17.78957668889533
protein_coding	ENST00000371554.2	riser_vs_control	-94.66858509459274
protein_coding	ENST00000371646.10	between_controls	1.165475876819119
protein_coding	ENST00000371646.10	riser_vs_control	-98.68910383104364
protein_coding	ENST00000372129.4	between_controls	23.325343943243375
protein_coding	ENST00000372129.4	riser_vs_control	-94.50841818679643
protein_coding	ENST00000372209.3	between_controls	39.72897736225642
protein_coding	ENST00000372209.3	riser_vs_control	-80.33402922755741
protein_coding	ENST00000372360.9	between_controls	1.3877314395449112
protein_coding	ENST00000372360.9	riser_vs_control	-70.24903270141472
protein_coding	ENST00000372397.6	between_controls	21.77703242122409
protein_coding	ENST00000372397.6	riser_vs_control	-89.37636297552702
protein_coding	ENST00000372435.10	between_controls	6.215736859077717
protein_coding	ENST00000372435.10	riser_vs_control	-93.34579511292684
protein_coding	ENST00000372524.5	between_controls	-26.443115752348938
protein_coding	ENST00000372524.5	riser_vs_control	-88.13723940098932
protein_coding	ENST00000372645.3	between_controls	-18.217404653066794
protein_coding	ENST00000372645.3	riser_vs_control	-93.71691197859096
protein_coding	ENST00000372661.6	between_controls	63.016646623204
protein_coding	ENST00000372661.6	riser_vs_control	-98.37115603154378
protein_coding	ENST00000372692.8	between_controls	0.4865091569970642
protein_coding	ENST00000372692.8	riser_vs_control	-89.84078741913896
protein_coding	ENST00000372695.6	between_controls	-12.265264353048387
protein_coding	ENST00000372695.6	riser_vs_control	-89.10927988736593
protein_coding	ENST00000372715.7	between_controls	30.24028975322323
protein_coding	ENST00000372715.7	riser_vs_control	-91.9581261908412
protein_coding	ENST00000372967.3	between_controls	-4.080909413079628
protein_coding	ENST00000372967.3	riser_vs_control	-84.29579426237119
protein_coding	ENST00000373019.5	between_controls	-27.079632042323027
protein_coding	ENST00000373019.5	riser_vs_control	-97.01828456900658
protein_coding	ENST00000373218.5	between_controls	4.766171940632876
protein_coding	ENST00000373218.5	riser_vs_control	-88.35053176768277
protein_coding	ENST00000373232.8	between_controls	5.747971899751618
protein_coding	ENST00000373232.8	riser_vs_control	-88.29918249099802
protein_coding	ENST00000373237.4	between_controls	33.86088973697011
protein_coding	ENST00000373237.4	riser_vs_control	-51.64907035410633
protein_coding	ENST00000373316.5	between_controls	-7.490315421117488
protein_coding	ENST00000373316.5	riser_vs_control	-86.302610548748
protein_coding	ENST00000373365.5	between_controls	-3.0820554427305114
protein_coding	ENST00000373365.5	riser_vs_control	-91.17840580284592
protein_coding	ENST00000373477.9	between_controls	-13.278162762728366
protein_coding	ENST00000373477.9	riser_vs_control	-86.55346635968279
protein_coding	ENST00000373493.10	between_controls	-11.599742390843357
protein_coding	ENST00000373493.10	riser_vs_control	-81.75358568358261
protein_coding	ENST00000373703.5	between_controls	51.12027683596071
protein_coding	ENST00000373703.5	riser_vs_control	-90.43733429431904
protein_coding	ENST00000373715.11	between_controls	8.391528246817744
protein_coding	ENST00000373715.11	riser_vs_control	-98.09178988589562
protein_coding	ENST00000373768.4	between_controls	-6.567164179104477
protein_coding	ENST00000373768.4	riser_vs_control	-94.26335384849176
protein_coding	ENST00000373795.7	between_controls	7.365780987761414
protein_coding	ENST00000373795.7	riser_vs_control	-90.651662253604
protein_coding	ENST00000373912.8	between_controls	4.867632124424412
protein_coding	ENST00000373912.8	riser_vs_control	-91.66954999694708
protein_coding	ENST00000374358.5	between_controls	23.146493663578635
protein_coding	ENST00000374358.5	riser_vs_control	-91.53100940367624
protein_coding	ENST00000374379.9	between_controls	1.279564806054872
protein_coding	ENST00000374379.9	riser_vs_control	-96.98820556023588
protein_coding	ENST00000374517.6	between_controls	-10.031908514647936
protein_coding	ENST00000374517.6	riser_vs_control	-83.84401939389151
protein_coding	ENST00000374550.8	between_controls	3.9319260480171576
protein_coding	ENST00000374550.8	riser_vs_control	-87.36360436466033
protein_coding	ENST00000374980.3	between_controls	21.003584911042857
protein_coding	ENST00000374980.3	riser_vs_control	-92.26983627965464
protein_coding	ENST00000375436.9	between_controls	18.070024003500016
protein_coding	ENST00000375436.9	riser_vs_control	-90.18912659297716
protein_coding	ENST00000375499.8	between_controls	-11.80938118414719
protein_coding	ENST00000375499.8	riser_vs_control	-97.44100085299972
protein_coding	ENST00000375571.6	between_controls	-14.844275151243558
protein_coding	ENST00000375571.6	riser_vs_control	-93.38405671796646
protein_coding	ENST00000375650.5	between_controls	-1.9181004191710829
protein_coding	ENST00000375650.5	riser_vs_control	-92.66959968190038
protein_coding	ENST00000375882.7	between_controls	3.4884866800249643
protein_coding	ENST00000375882.7	riser_vs_control	-92.32374717138651
protein_coding	ENST00000376007.8	between_controls	132.98223162868535
protein_coding	ENST00000376007.8	riser_vs_control	-91.18927267621456
protein_coding	ENST00000376033.3	between_controls	10.092758712829712
protein_coding	ENST00000376033.3	riser_vs_control	-87.55284772736978
protein_coding	ENST00000376281.8	between_controls	18.060407800292193
protein_coding	ENST00000376281.8	riser_vs_control	-97.97718917899896
protein_coding	ENST00000376387.5	between_controls	4.286102935720822
protein_coding	ENST00000376387.5	riser_vs_control	-81.57329810510672
protein_coding	ENST00000376588.4	between_controls	11.28992766856082
protein_coding	ENST00000376588.4	riser_vs_control	-77.14816876555788
protein_coding	ENST00000376759.8	between_controls	4.068380802905107
protein_coding	ENST00000376759.8	riser_vs_control	-89.82903000697837
protein_coding	ENST00000376817.8	between_controls	-11.432202193250813
protein_coding	ENST00000376817.8	riser_vs_control	-90.3648269410664
protein_coding	ENST00000376925.8	between_controls	4.775043327556326
protein_coding	ENST00000376925.8	riser_vs_control	-87.16402255146191
protein_coding	ENST00000376957.7	between_controls	24.49292064537373
protein_coding	ENST00000376957.7	riser_vs_control	-97.73724972340196
protein_coding	ENST00000377038.8	between_controls	17.1144922844502
protein_coding	ENST00000377038.8	riser_vs_control	-89.58285052143685
protein_coding	ENST00000377351.8	between_controls	-1.798419775841273
protein_coding	ENST00000377351.8	riser_vs_control	-88.68432190579841
protein_coding	ENST00000377474.4	between_controls	13.674834757375464
protein_coding	ENST00000377474.4	riser_vs_control	-90.95738418976984
protein_coding	ENST00000377818.4	between_controls	-6.282175900925226
protein_coding	ENST00000377818.4	riser_vs_control	-100
protein_coding	ENST00000378364.8	between_controls	1.6360818856536987
protein_coding	ENST00000378364.8	riser_vs_control	-86.24674871959886
protein_coding	ENST00000378670.8	between_controls	3.89379847952765
protein_coding	ENST00000378670.8	riser_vs_control	-69.68272620446534
protein_coding	ENST00000378720.8	between_controls	-14.752893395956098
protein_coding	ENST00000378720.8	riser_vs_control	-93.79243612031355
protein_coding	ENST00000379056.5	between_controls	25.41712057794851
protein_coding	ENST00000379056.5	riser_vs_control	-92.21066200165733
protein_coding	ENST00000379143.10	between_controls	-5.615820586263636
protein_coding	ENST00000379143.10	riser_vs_control	-90.97457564954594
protein_coding	ENST00000379341.9	between_controls	8.199114476386036
protein_coding	ENST00000379341.9	riser_vs_control	-92.46427608519816
protein_coding	ENST00000379412.9	between_controls	-11.84256882580905
protein_coding	ENST00000379412.9	riser_vs_control	-88.87960107226242
protein_coding	ENST00000379607.10	between_controls	19.58139459476986
protein_coding	ENST00000379607.10	riser_vs_control	-96.82117480748484
protein_coding	ENST00000379719.8	between_controls	-5.056142152376275
protein_coding	ENST00000379719.8	riser_vs_control	-90.58133478270716
protein_coding	ENST00000379751.5	between_controls	-7.85754212249461
protein_coding	ENST00000379751.5	riser_vs_control	-93.26274695374424
protein_coding	ENST00000380087.7	between_controls	-21.294967338301593
protein_coding	ENST00000380087.7	riser_vs_control	-95.10938598131445
protein_coding	ENST00000380155.4	between_controls	20.43361124258201
protein_coding	ENST00000380155.4	riser_vs_control	-94.38688762440208
protein_coding	ENST00000380191.9	between_controls	36.62374609195573
protein_coding	ENST00000380191.9	riser_vs_control	-88.50284933953098
protein_coding	ENST00000380325.4	between_controls	-12.078615124300402
protein_coding	ENST00000380325.4	riser_vs_control	-87.04527712724433
protein_coding	ENST00000380377.9	between_controls	-7.463957237163473
protein_coding	ENST00000380377.9	riser_vs_control	-93.70101880877742
protein_coding	ENST00000380394.9	between_controls	7.848661901513579
protein_coding	ENST00000380394.9	riser_vs_control	-85.45537136384283
protein_coding	ENST00000380412.7	between_controls	5.788941270780447
protein_coding	ENST00000380412.7	riser_vs_control	-68.26160606878943
protein_coding	ENST00000380591.8	between_controls	-4.350046820464799
protein_coding	ENST00000380591.8	riser_vs_control	-88.86687264911338
protein_coding	ENST00000380749.10	between_controls	7.835147744945567
protein_coding	ENST00000380749.10	riser_vs_control	-94.89222673898276
protein_coding	ENST00000380752.10	between_controls	69.06164705882352
protein_coding	ENST00000380752.10	riser_vs_control	-100
protein_coding	ENST00000380842.5	between_controls	29.842468127720217
protein_coding	ENST00000380842.5	riser_vs_control	-97.65690376569036
protein_coding	ENST00000381342.7	between_controls	8.363557005829964
protein_coding	ENST00000381342.7	riser_vs_control	-86.91927170416153
protein_coding	ENST00000381359.5	between_controls	53.71285540080868
protein_coding	ENST00000381359.5	riser_vs_control	-74.63366580470385
protein_coding	ENST00000381401.11	between_controls	4.099545884431105
protein_coding	ENST00000381401.11	riser_vs_control	-80.29353456545373
protein_coding	ENST00000381401.11_PAR_Y	between_controls	-15.836856891512245
protein_coding	ENST00000381401.11_PAR_Y	riser_vs_control	-92.43053147753729
protein_coding	ENST00000382581.5	between_controls	13.915513865605364
protein_coding	ENST00000382581.5	riser_vs_control	-98.5506976050138
protein_coding	ENST00000388968.8	between_controls	0.7496054708048395
protein_coding	ENST00000388968.8	riser_vs_control	-93.26395942500824
protein_coding	ENST00000391857.9	between_controls	-18.957146707393765
protein_coding	ENST00000391857.9	riser_vs_control	-79.93992046288552
protein_coding	ENST00000392006.8	between_controls	-15.342297435038189
protein_coding	ENST00000392006.8	riser_vs_control	-78.46893092990587
protein_coding	ENST00000392132.7	between_controls	-10.034651473660986
protein_coding	ENST00000392132.7	riser_vs_control	-90.48212232382411
protein_coding	ENST00000392133.7	between_controls	-13.207224902856654
protein_coding	ENST00000392133.7	riser_vs_control	-88.81049988877237
protein_coding	ENST00000392222.7	between_controls	8.947509933379141
protein_coding	ENST00000392222.7	riser_vs_control	-92.82113346858102
protein_coding	ENST00000392246.7	between_controls	42.491054514838986
protein_coding	ENST00000392246.7	riser_vs_control	-77.51054473660595
protein_coding	ENST00000392514.9	between_controls	-3.375946692941658
protein_coding	ENST00000392514.9	riser_vs_control	-94.28646061897896
protein_coding	ENST00000393085.4	between_controls	23.79573024357456
protein_coding	ENST00000393085.4	riser_vs_control	-93.4035963574169
protein_coding	ENST00000393099.3	between_controls	10.032777155806142
protein_coding	ENST00000393099.3	riser_vs_control	-90.45219596241996
protein_coding	ENST00000393196.8	between_controls	-31.292193179851136
protein_coding	ENST00000393196.8	riser_vs_control	-83.78892681306068
protein_coding	ENST00000393263.7	between_controls	-1.118245436837169
protein_coding	ENST00000393263.7	riser_vs_control	-96.93046033300683
protein_coding	ENST00000393432.9	between_controls	14.605116387394125
protein_coding	ENST00000393432.9	riser_vs_control	-89.38567362428842
protein_coding	ENST00000394053.7	between_controls	-6.538769858621192
protein_coding	ENST00000394053.7	riser_vs_control	-89.57143061700818
protein_coding	ENST00000394077.8	between_controls	-5.650843993842561
protein_coding	ENST00000394077.8	riser_vs_control	-84.07681021390512
protein_coding	ENST00000394249.8	between_controls	4.943907602356025
protein_coding	ENST00000394249.8	riser_vs_control	-95.1349504612231
protein_coding	ENST00000394349.9	between_controls	0.921250901611832
protein_coding	ENST00000394349.9	riser_vs_control	-87.85948837455642
protein_coding	ENST00000394440.8	between_controls	-13.4809355317056
protein_coding	ENST00000394440.8	riser_vs_control	-85.10811373224116
protein_coding	ENST00000394580.2	between_controls	-14.898720682302772
protein_coding	ENST00000394580.2	riser_vs_control	-87.94445292232565
protein_coding	ENST00000394667.8	between_controls	-5.796942670797884
protein_coding	ENST00000394667.8	riser_vs_control	-79.35457736970024
protein_coding	ENST00000394885.8	between_controls	18.544185589305023
protein_coding	ENST00000394885.8	riser_vs_control	-91.02549802574342
protein_coding	ENST00000394920.6	between_controls	-12.60055673315116
protein_coding	ENST00000394920.6	riser_vs_control	-84.19943476059008
protein_coding	ENST00000394936.8	between_controls	-7.258134222386861
protein_coding	ENST00000394936.8	riser_vs_control	-93.15239648769652
protein_coding	ENST00000395044.7	between_controls	7.404863470946907
protein_coding	ENST00000395044.7	riser_vs_control	-93.03014612817856
protein_coding	ENST00000395284.8	between_controls	6.619504800404244
protein_coding	ENST00000395284.8	riser_vs_control	-91.60817296418465
protein_coding	ENST00000395422.4	between_controls	-10.757801843697647
protein_coding	ENST00000395422.4	riser_vs_control	-95.13370330947176
protein_coding	ENST00000395566.9	between_controls	-6.636672217240938
protein_coding	ENST00000395566.9	riser_vs_control	-87.05062171583164
protein_coding	ENST00000395957.6	between_controls	13.485915967292176
protein_coding	ENST00000395957.6	riser_vs_control	-94.80198888563908
protein_coding	ENST00000395958.6	between_controls	36.88370622477636
protein_coding	ENST00000395958.6	riser_vs_control	-91.30067963440356
protein_coding	ENST00000396076.5	between_controls	-1.713624083365496
protein_coding	ENST00000396076.5	riser_vs_control	-91.74078336995572
protein_coding	ENST00000396203.7	between_controls	-0.05956535902089441
protein_coding	ENST00000396203.7	riser_vs_control	-91.89644032396208
protein_coding	ENST00000396384.1	between_controls	-19.58126181639941
protein_coding	ENST00000396384.1	riser_vs_control	-94.36909069686004
protein_coding	ENST00000396386.7	between_controls	-22.18254347410663
protein_coding	ENST00000396386.7	riser_vs_control	-98.536543715847
protein_coding	ENST00000396389.5	between_controls	-9.441487298064835
protein_coding	ENST00000396389.5	riser_vs_control	-91.73501366940054
protein_coding	ENST00000396394.7	between_controls	-26.256028661981535
protein_coding	ENST00000396394.7	riser_vs_control	-87.30494472602467
protein_coding	ENST00000396651.8	between_controls	-3.7187774138089935
protein_coding	ENST00000396651.8	riser_vs_control	-88.72922083037895
protein_coding	ENST00000396705.10	between_controls	-6.402363949766067
protein_coding	ENST00000396705.10	riser_vs_control	-91.7102730448421
protein_coding	ENST00000396832.6	between_controls	16.82152425468848
protein_coding	ENST00000396832.6	riser_vs_control	-99.554077215815
protein_coding	ENST00000396957.5	between_controls	4.112651429998751
protein_coding	ENST00000396957.5	riser_vs_control	-76.28435094563059
protein_coding	ENST00000397224.9	between_controls	70.39182174958856
protein_coding	ENST00000397224.9	riser_vs_control	-89.72939571049719
protein_coding	ENST00000397764.8	between_controls	-17.132183908045977
protein_coding	ENST00000397764.8	riser_vs_control	-96.32129244326327
protein_coding	ENST00000398606.10	between_controls	8.542957410857415
protein_coding	ENST00000398606.10	riser_vs_control	-82.49734542585215
protein_coding	ENST00000398733.8	between_controls	-12.245701351104362
protein_coding	ENST00000398733.8	riser_vs_control	-93.64687477083282
protein_coding	ENST00000401609.5	between_controls	2.2941954019519675
protein_coding	ENST00000401609.5	riser_vs_control	-83.58733781327923
protein_coding	ENST00000401695.8	between_controls	-8.21809872749478
protein_coding	ENST00000401695.8	riser_vs_control	-80.86743825319175
protein_coding	ENST00000401722.7	between_controls	-31.09922497543936
protein_coding	ENST00000401722.7	riser_vs_control	-95.6260529578181
protein_coding	ENST00000401959.6	between_controls	-20.780439485963036
protein_coding	ENST00000401959.6	riser_vs_control	-77.61520579789416
protein_coding	ENST00000402752.5	between_controls	-22.60342999360272
protein_coding	ENST00000402752.5	riser_vs_control	-89.13455730520164
protein_coding	ENST00000403230.3	between_controls	-1.8396238058798844
protein_coding	ENST00000403230.3	riser_vs_control	-93.99921400284168
protein_coding	ENST00000403564.5	between_controls	18.5626169169321
protein_coding	ENST00000403564.5	riser_vs_control	-88.63084138554558
protein_coding	ENST00000404241.6	between_controls	-4.531545195710598
protein_coding	ENST00000404241.6	riser_vs_control	-58.983919832206944
protein_coding	ENST00000404735.1	between_controls	-8.483690915496874
protein_coding	ENST00000404735.1	riser_vs_control	-82.96080696765019
protein_coding	ENST00000404933.7	between_controls	16.491194178820955
protein_coding	ENST00000404933.7	riser_vs_control	-93.06308012881227
protein_coding	ENST00000407193.7	between_controls	3.6454576250921624
protein_coding	ENST00000407193.7	riser_vs_control	-87.91276111157048
protein_coding	ENST00000407627.7	between_controls	17.178377856763756
protein_coding	ENST00000407627.7	riser_vs_control	-86.44214467363662
protein_coding	ENST00000409115.8	between_controls	13.46336547226252
protein_coding	ENST00000409115.8	riser_vs_control	-96.83051796624903
protein_coding	ENST00000409248.10	between_controls	-26.416965443588374
protein_coding	ENST00000409248.10	riser_vs_control	-91.22681883024252
protein_coding	ENST00000409600.6	between_controls	-10.428271180990228
protein_coding	ENST00000409600.6	riser_vs_control	-94.91312459544872
protein_coding	ENST00000409733.5	between_controls	-18.289175793917885
protein_coding	ENST00000409733.5	riser_vs_control	-89.95311889568954
protein_coding	ENST00000409784.8	between_controls	46.9457060710863
protein_coding	ENST00000409784.8	riser_vs_control	-95.86506147105118
protein_coding	ENST00000409906.9	between_controls	15.641076375148396
protein_coding	ENST00000409906.9	riser_vs_control	-74.51732673267327
protein_coding	ENST00000412331.6	between_controls	-24.875506360141394
protein_coding	ENST00000412331.6	riser_vs_control	-75.41395933766506
protein_coding	ENST00000413699.7	between_controls	16.46998886938416
protein_coding	ENST00000413699.7	riser_vs_control	-87.03012499716087
protein_coding	ENST00000414487.7	between_controls	-5.040758609216437
protein_coding	ENST00000414487.7	riser_vs_control	-87.13998830676937
protein_coding	ENST00000415136.6	between_controls	13.885284655445156
protein_coding	ENST00000415136.6	riser_vs_control	-66.03659433915988
protein_coding	ENST00000415930.8	between_controls	24.723126214082093
protein_coding	ENST00000415930.8	riser_vs_control	-94.626100012512
protein_coding	ENST00000415949.5	between_controls	-11.74649311259952
protein_coding	ENST00000415949.5	riser_vs_control	-93.91953498974244
protein_coding	ENST00000416373.6	between_controls	13.759483081893444
protein_coding	ENST00000416373.6	riser_vs_control	-93.86980684015964
protein_coding	ENST00000418115.6	between_controls	8.036586311138672
protein_coding	ENST00000418115.6	riser_vs_control	-94.7097284142359
protein_coding	ENST00000419783.3	between_controls	3.0448298904674744
protein_coding	ENST00000419783.3	riser_vs_control	-92.16329335332334
protein_coding	ENST00000419869.7	between_controls	-19.358028958789415
protein_coding	ENST00000419869.7	riser_vs_control	-90.20318965918072
protein_coding	ENST00000420826.7	between_controls	-9.919584333194283
protein_coding	ENST00000420826.7	riser_vs_control	-91.8250276392916
protein_coding	ENST00000421351.4	between_controls	27.604498196477827
protein_coding	ENST00000421351.4	riser_vs_control	-92.38742886826758
protein_coding	ENST00000422318.7	between_controls	1.2707971106681932
protein_coding	ENST00000422318.7	riser_vs_control	-91.53657448706512
protein_coding	ENST00000422447.8	between_controls	6.897630405880973
protein_coding	ENST00000422447.8	riser_vs_control	-95.64060385056348
protein_coding	ENST00000422453.7	between_controls	38.27350023618328
protein_coding	ENST00000422453.7	riser_vs_control	-91.28027824082648
protein_coding	ENST00000422465.6	between_controls	-4.59133273203625
protein_coding	ENST00000422465.6	riser_vs_control	-85.22646219686163
protein_coding	ENST00000422514.7	between_controls	-3.51119753195537
protein_coding	ENST00000422514.7	riser_vs_control	-85.92195568849615
protein_coding	ENST00000423485.6	between_controls	6.24654286843145
protein_coding	ENST00000423485.6	riser_vs_control	-86.7868609533218
protein_coding	ENST00000423828.5	between_controls	16.5715663425219
protein_coding	ENST00000423828.5	riser_vs_control	-91.3317757009346
protein_coding	ENST00000426013.7	between_controls	1.8121265550004897
protein_coding	ENST00000426013.7	riser_vs_control	-95.329927484747
protein_coding	ENST00000427805.6	between_controls	0.0338567015108553
protein_coding	ENST00000427805.6	riser_vs_control	-84.21994884910487
protein_coding	ENST00000428771.6	between_controls	2.3109050148942054
protein_coding	ENST00000428771.6	riser_vs_control	-79.0462669116419
protein_coding	ENST00000429711.7	between_controls	-3.056834517385779
protein_coding	ENST00000429711.7	riser_vs_control	-85.93423775150035
protein_coding	ENST00000429772.7	between_controls	-7.958657450542783
protein_coding	ENST00000429772.7	riser_vs_control	-90.11626471822468
protein_coding	ENST00000430157.6	between_controls	-3.575648930440445
protein_coding	ENST00000430157.6	riser_vs_control	-90.04028128627023
protein_coding	ENST00000433866.7	between_controls	-7.571681536470748
protein_coding	ENST00000433866.7	riser_vs_control	-87.00431636804025
protein_coding	ENST00000434724.7	between_controls	-26.743043229525753
protein_coding	ENST00000434724.7	riser_vs_control	-87.8041074249605
protein_coding	ENST00000435275.5	between_controls	-3.3186336796472085
protein_coding	ENST00000435275.5	riser_vs_control	-85.02960102960103
protein_coding	ENST00000436427.1	between_controls	-3.4579871658184302
protein_coding	ENST00000436427.1	riser_vs_control	-95.0229857246552
protein_coding	ENST00000438607.2	between_controls	7.594252997731446
protein_coding	ENST00000438607.2	riser_vs_control	-80.37062457103637
protein_coding	ENST00000439211.7	between_controls	-16.248147983288927
protein_coding	ENST00000439211.7	riser_vs_control	-92.5739394963664
protein_coding	ENST00000439590.6	between_controls	22.051126450732003
protein_coding	ENST00000439590.6	riser_vs_control	-78.71445497630332
protein_coding	ENST00000439602.7	between_controls	6.885122352615469
protein_coding	ENST00000439602.7	riser_vs_control	-61.5097594736103
protein_coding	ENST00000441076.7	between_controls	-1.0391967687603223
protein_coding	ENST00000441076.7	riser_vs_control	-89.93434767727683
protein_coding	ENST00000442744.7	between_controls	10.034863648159222
protein_coding	ENST00000442744.7	riser_vs_control	-81.86862523887368
protein_coding	ENST00000447750.7	between_controls	31.74904711455327
protein_coding	ENST00000447750.7	riser_vs_control	-95.02034489440032
protein_coding	ENST00000450253.7	between_controls	-7.476228387736401
protein_coding	ENST00000450253.7	riser_vs_control	-91.95747531277684
protein_coding	ENST00000453744.7	between_controls	-11.28345498783455
protein_coding	ENST00000453744.7	riser_vs_control	-100
protein_coding	ENST00000455785.7	between_controls	-17.45246280281463
protein_coding	ENST00000455785.7	riser_vs_control	-88.92717753450738
protein_coding	ENST00000457458.6	between_controls	-26.04440810486241
protein_coding	ENST00000457458.6	riser_vs_control	-78.07377049180327
protein_coding	ENST00000458455.2	between_controls	-6.4561865458136065
protein_coding	ENST00000458455.2	riser_vs_control	-86.8940849882554
protein_coding	ENST00000462138.6	between_controls	7.752316578431564
protein_coding	ENST00000462138.6	riser_vs_control	-87.87976900001323
protein_coding	ENST00000462576.5	between_controls	-7.417685794920037
protein_coding	ENST00000462576.5	riser_vs_control	-88.1876241077658
protein_coding	ENST00000465139.6	between_controls	3.255176556721545
protein_coding	ENST00000465139.6	riser_vs_control	-78.46233609124884
protein_coding	ENST00000465271.6	between_controls	-5.535988791811796
protein_coding	ENST00000465271.6	riser_vs_control	-88.71849579943992
protein_coding	ENST00000466397.5	between_controls	-7.473328978880906
protein_coding	ENST00000466397.5	riser_vs_control	-89.50635422023066
protein_coding	ENST00000467531.5	between_controls	-1.2432165762210163
protein_coding	ENST00000467531.5	riser_vs_control	-67.27599856063333
protein_coding	ENST00000468812.6	between_controls	-14.281443915311192
protein_coding	ENST00000468812.6	riser_vs_control	-92.261773830202
protein_coding	ENST00000469257.2	between_controls	4.659241079856523
protein_coding	ENST00000469257.2	riser_vs_control	-80.27497717287899
protein_coding	ENST00000473257.3	between_controls	-12.468288745387454
protein_coding	ENST00000473257.3	riser_vs_control	-89.62931273120769
protein_coding	ENST00000474973.5	between_controls	6.302739639284957
protein_coding	ENST00000474973.5	riser_vs_control	-48.82591474915126
protein_coding	ENST00000478753.5	between_controls	-15.13293605317442
protein_coding	ENST00000478753.5	riser_vs_control	-98.92327830089094
protein_coding	ENST00000479035.7	between_controls	11.549212013083556
protein_coding	ENST00000479035.7	riser_vs_control	-75.02612330198536
protein_coding	ENST00000479209.1	between_controls	-22.369048134829512
protein_coding	ENST00000479209.1	riser_vs_control	-95.02333555576722
protein_coding	ENST00000484558.3	between_controls	-37.076949340617134
protein_coding	ENST00000484558.3	riser_vs_control	-87.951408427394
protein_coding	ENST00000484897.4	between_controls	-9.601272534464474
protein_coding	ENST00000484897.4	riser_vs_control	-84.43457189014539
protein_coding	ENST00000491306.6	between_controls	7.381022713481307
protein_coding	ENST00000491306.6	riser_vs_control	-77.92962247819429
protein_coding	ENST00000493678.5	between_controls	12.280314729024193
protein_coding	ENST00000493678.5	riser_vs_control	-89.06648054440761
protein_coding	ENST00000495461.6	between_controls	3.193805952092911
protein_coding	ENST00000495461.6	riser_vs_control	-83.92527287993283
protein_coding	ENST00000496455.7	between_controls	-15.56299800006349
protein_coding	ENST00000496455.7	riser_vs_control	-86.80741190765492
protein_coding	ENST00000501597.3	between_controls	-5.257354930314786
protein_coding	ENST00000501597.3	riser_vs_control	-70.62503474832543
protein_coding	ENST00000502534.5	between_controls	9.773848762550728
protein_coding	ENST00000502534.5	riser_vs_control	-69.61101086819689
protein_coding	ENST00000502976.5	between_controls	6.932266047477927
protein_coding	ENST00000502976.5	riser_vs_control	-91.37399589015506
protein_coding	ENST00000503362.2	between_controls	-24.22000209696988
protein_coding	ENST00000503362.2	riser_vs_control	-90.27781463103987
protein_coding	ENST00000505490.3	between_controls	-14.232815428329609
protein_coding	ENST00000505490.3	riser_vs_control	-94.91329797466268
protein_coding	ENST00000507754.9	between_controls	3.88218793828892
protein_coding	ENST00000507754.9	riser_vs_control	-88.76477999612328
protein_coding	ENST00000512737.6	between_controls	13.78997430711201
protein_coding	ENST00000512737.6	riser_vs_control	-89.23617481927269
protein_coding	ENST00000512805.6	between_controls	-0.21550355748940225
protein_coding	ENST00000512805.6	riser_vs_control	-92.45279777100389
protein_coding	ENST00000514682.5	between_controls	-1.9106653770711115
protein_coding	ENST00000514682.5	riser_vs_control	-82.66384257320888
protein_coding	ENST00000517671.5	between_controls	-25.16738706670057
protein_coding	ENST00000517671.5	riser_vs_control	-91.50042095245068
protein_coding	ENST00000519065.6	between_controls	-2.1062194034621404
protein_coding	ENST00000519065.6	riser_vs_control	-91.3868745879839
protein_coding	ENST00000520468.7	between_controls	15.804909405005828
protein_coding	ENST00000520468.7	riser_vs_control	-94.74574148296593
protein_coding	ENST00000521861.6	between_controls	20.852189012839403
protein_coding	ENST00000521861.6	riser_vs_control	-78.10503786631544
protein_coding	ENST00000525428.6	between_controls	11.203133115287974
protein_coding	ENST00000525428.6	riser_vs_control	-87.12328186881844
protein_coding	ENST00000525451.6	between_controls	-10.855106647905004
protein_coding	ENST00000525451.6	riser_vs_control	-80.54891270677157
protein_coding	ENST00000525634.6	between_controls	12.86380143962074
protein_coding	ENST00000525634.6	riser_vs_control	-86.95835557928457
protein_coding	ENST00000527673.2	between_controls	15.274405698887437
protein_coding	ENST00000527673.2	riser_vs_control	-88.77184593459346
protein_coding	ENST00000528157.7	between_controls	47.49310910296221
protein_coding	ENST00000528157.7	riser_vs_control	-94.19125093926624
protein_coding	ENST00000528957.6	between_controls	9.046620566584876
protein_coding	ENST00000528957.6	riser_vs_control	-87.85372534372054
protein_coding	ENST00000529639.6	between_controls	19.51121391934024
protein_coding	ENST00000529639.6	riser_vs_control	-87.44494103710085
protein_coding	ENST00000530022.5	between_controls	-33.34668171393207
protein_coding	ENST00000530022.5	riser_vs_control	-86.0149625935162
protein_coding	ENST00000530028.3	between_controls	-28.43350640191632
protein_coding	ENST00000530028.3	riser_vs_control	-98.44408770970416
protein_coding	ENST00000530167.2	between_controls	-0.8734465452980027
protein_coding	ENST00000530167.2	riser_vs_control	-82.06133172538547
protein_coding	ENST00000530705.6	between_controls	-7.0831891651426035
protein_coding	ENST00000530705.6	riser_vs_control	-91.93169550374932
protein_coding	ENST00000530758.2	between_controls	12.014071674428022
protein_coding	ENST00000530758.2	riser_vs_control	-92.67443233245444
protein_coding	ENST00000531120.6	between_controls	24.45089365619167
protein_coding	ENST00000531120.6	riser_vs_control	-91.46946890088044
protein_coding	ENST00000531188.6	between_controls	-0.4590685123691103
protein_coding	ENST00000531188.6	riser_vs_control	-88.07082568570172
protein_coding	ENST00000532636.5	between_controls	76.3964409293129
protein_coding	ENST00000532636.5	riser_vs_control	-99.58048434988694
protein_coding	ENST00000533186.5	between_controls	-35.51942326642809
protein_coding	ENST00000533186.5	riser_vs_control	-76.00246761258482
protein_coding	ENST00000534355.6	between_controls	-2.7670497362471744
protein_coding	ENST00000534355.6	riser_vs_control	-80.03980979763354
protein_coding	ENST00000534624.6	between_controls	22.82712604165661
protein_coding	ENST00000534624.6	riser_vs_control	-92.10720413038946
protein_coding	ENST00000535923.6	between_controls	11.289220254737495
protein_coding	ENST00000535923.6	riser_vs_control	-86.72110174593618
protein_coding	ENST00000536769.1	between_controls	-27.48957759773461
protein_coding	ENST00000536769.1	riser_vs_control	-88.16300220008128
protein_coding	ENST00000539919.5	between_controls	25.04292464062363
protein_coding	ENST00000539919.5	riser_vs_control	-98.27754510816511
protein_coding	ENST00000542575.6	between_controls	22.217536275814805
protein_coding	ENST00000542575.6	riser_vs_control	-97.91336610201624
protein_coding	ENST00000543796.6	between_controls	6.284303497255721
protein_coding	ENST00000543796.6	riser_vs_control	-95.47318084765304
protein_coding	ENST00000544079.2	between_controls	49.58763863873353
protein_coding	ENST00000544079.2	riser_vs_control	-93.07715461021373
protein_coding	ENST00000544301.7	between_controls	15.677086015414456
protein_coding	ENST00000544301.7	riser_vs_control	-93.51460961958068
protein_coding	ENST00000544844.6	between_controls	16.155291170945524
protein_coding	ENST00000544844.6	riser_vs_control	-90.9383341318185
protein_coding	ENST00000545606.6	between_controls	21.39976275207592
protein_coding	ENST00000545606.6	riser_vs_control	-82.9783407703807
protein_coding	ENST00000546463.6	between_controls	9.489852569243109
protein_coding	ENST00000546463.6	riser_vs_control	-89.6984131538925
protein_coding	ENST00000546500.5	between_controls	-20.415647921760392
protein_coding	ENST00000546500.5	riser_vs_control	-88.4375776175619
protein_coding	ENST00000546591.6	between_controls	16.134513089278947
protein_coding	ENST00000546591.6	riser_vs_control	-72.35821242920319
protein_coding	ENST00000549596.5	between_controls	40.16236776867324
protein_coding	ENST00000549596.5	riser_vs_control	-90.10284331518451
protein_coding	ENST00000549920.6	between_controls	2.811118190203593
protein_coding	ENST00000549920.6	riser_vs_control	-91.33819175421368
protein_coding	ENST00000551150.5	between_controls	1.3227916428526068
protein_coding	ENST00000551150.5	riser_vs_control	-86.92644778534348
protein_coding	ENST00000552361.1	between_controls	23.257080610021784
protein_coding	ENST00000552361.1	riser_vs_control	-82.49290155626639
protein_coding	ENST00000552981.6	between_controls	-25.673909254633127
protein_coding	ENST00000552981.6	riser_vs_control	-92.34570727038162
protein_coding	ENST00000553110.8	between_controls	1.5580065831264076
protein_coding	ENST00000553110.8	riser_vs_control	-76.45274489977993
protein_coding	ENST00000553300.6	between_controls	20.646710848196413
protein_coding	ENST00000553300.6	riser_vs_control	-94.02221518161656
protein_coding	ENST00000554969.5	between_controls	22.139087741992387
protein_coding	ENST00000554969.5	riser_vs_control	-99.59546429665951
protein_coding	ENST00000556029.6	between_controls	-39.46084639187746
protein_coding	ENST00000556029.6	riser_vs_control	-96.31940663124898
protein_coding	ENST00000556230.2	between_controls	4.7195077813970325
protein_coding	ENST00000556230.2	riser_vs_control	-76.46365721091108
protein_coding	ENST00000557016.6	between_controls	2.497677160240976
protein_coding	ENST00000557016.6	riser_vs_control	-88.71030768446627
protein_coding	ENST00000557342.6	between_controls	-0.6870974038649229
protein_coding	ENST00000557342.6	riser_vs_control	-82.40681026699342
protein_coding	ENST00000563060.6	between_controls	1.725631006442074
protein_coding	ENST00000563060.6	riser_vs_control	-93.4748189321206
protein_coding	ENST00000563390.5	between_controls	20.070929607737774
protein_coding	ENST00000563390.5	riser_vs_control	-86.21036254938294
protein_coding	ENST00000564206.2	between_controls	19.7098833517163
protein_coding	ENST00000564206.2	riser_vs_control	-93.80127963869025
protein_coding	ENST00000566897.6	between_controls	4.088150750558927
protein_coding	ENST00000566897.6	riser_vs_control	-86.76842328695753
protein_coding	ENST00000567815.5	between_controls	27.965504149265065
protein_coding	ENST00000567815.5	riser_vs_control	-81.40330111133031
protein_coding	ENST00000568588.5	between_controls	5.93029621069278
protein_coding	ENST00000568588.5	riser_vs_control	-81.95866360471146
protein_coding	ENST00000571133.6	between_controls	9.58744593545525
protein_coding	ENST00000571133.6	riser_vs_control	-86.67824466282616
protein_coding	ENST00000573283.7	between_controls	2.6197154097419593
protein_coding	ENST00000573283.7	riser_vs_control	-97.19787480784272
protein_coding	ENST00000574322.6	between_controls	-3.145220738799247
protein_coding	ENST00000574322.6	riser_vs_control	-86.95556840153887
protein_coding	ENST00000579248.5	between_controls	21.298583662714098
protein_coding	ENST00000579248.5	riser_vs_control	-83.39545469538542
protein_coding	ENST00000579408.5	between_controls	2.6667846398867456
protein_coding	ENST00000579408.5	riser_vs_control	-78.13249736092895
protein_coding	ENST00000580261.6	between_controls	12.896730676175538
protein_coding	ENST00000580261.6	riser_vs_control	-82.90462034221395
protein_coding	ENST00000586534.6	between_controls	-23.729796332536058
protein_coding	ENST00000586534.6	riser_vs_control	-98.8039062302859
protein_coding	ENST00000586895.6	between_controls	-10.811768876285004
protein_coding	ENST00000586895.6	riser_vs_control	-87.6132768513057
protein_coding	ENST00000588234.6	between_controls	7.845712600852386
protein_coding	ENST00000588234.6	riser_vs_control	-83.31317381014988
protein_coding	ENST00000588301.5	between_controls	-6.9928384520038565
protein_coding	ENST00000588301.5	riser_vs_control	-92.06287220540858
protein_coding	ENST00000588454.6	between_controls	0.19248248944019675
protein_coding	ENST00000588454.6	riser_vs_control	-83.79184861717613
protein_coding	ENST00000589913.6	between_controls	-27.3571964697052
protein_coding	ENST00000589913.6	riser_vs_control	-72.01621907504261
protein_coding	ENST00000591899.8	between_controls	3.911556659015318
protein_coding	ENST00000591899.8	riser_vs_control	-86.39699458326052
protein_coding	ENST00000592588.7	between_controls	0.22705702855632576
protein_coding	ENST00000592588.7	riser_vs_control	-85.5206380159504
protein_coding	ENST00000593829.6	between_controls	-0.4404864502537585
protein_coding	ENST00000593829.6	riser_vs_control	-93.20015366884364
protein_coding	ENST00000593863.5	between_controls	10.985041645419004
protein_coding	ENST00000593863.5	riser_vs_control	-65.9343255374439
protein_coding	ENST00000598742.6	between_controls	0.5309421845698689
protein_coding	ENST00000598742.6	riser_vs_control	-82.7293843004534
protein_coding	ENST00000599898.5	between_controls	32.206847124979326
protein_coding	ENST00000599898.5	riser_vs_control	-79.0430829183806
protein_coding	ENST00000600480.2	between_controls	18.380070002058886
protein_coding	ENST00000600480.2	riser_vs_control	-92.21164651305742
protein_coding	ENST00000600659.3	between_controls	-2.963211647877867
protein_coding	ENST00000600659.3	riser_vs_control	-80.54221542101465
protein_coding	ENST00000601521.5	between_controls	7.047255489412299
protein_coding	ENST00000601521.5	riser_vs_control	-84.69867869803416
protein_coding	ENST00000602676.6	between_controls	23.8021473483194
protein_coding	ENST00000602676.6	riser_vs_control	-93.97472099921048
protein_coding	ENST00000610426.5	between_controls	12.674142682180037
protein_coding	ENST00000610426.5	riser_vs_control	-100
protein_coding	ENST00000610520.5	between_controls	-12.983570557684924
protein_coding	ENST00000610520.5	riser_vs_control	-95.66506138975063
protein_coding	ENST00000611050.4	between_controls	-8.663190400248476
protein_coding	ENST00000611050.4	riser_vs_control	-88.76310330141372
protein_coding	ENST00000612661.2	between_controls	1.8870663376397157
protein_coding	ENST00000612661.2	riser_vs_control	-87.86351769777184
protein_coding	ENST00000613865.5	between_controls	70.11030135907032
protein_coding	ENST00000613865.5	riser_vs_control	-80.61791669674439
protein_coding	ENST00000613953.4	between_controls	-1.02768358957685
protein_coding	ENST00000613953.4	riser_vs_control	-93.54706530646848
protein_coding	ENST00000614077.4	between_controls	-11.339589368938151
protein_coding	ENST00000614077.4	riser_vs_control	-74.38136056581477
protein_coding	ENST00000615060.5	between_controls	-1.4526969542283477
protein_coding	ENST00000615060.5	riser_vs_control	-91.7160594691076
protein_coding	ENST00000615234.5	between_controls	-32.41134397038964
protein_coding	ENST00000615234.5	riser_vs_control	-80.29389166346523
protein_coding	ENST00000617612.3	between_controls	28.475324109380107
protein_coding	ENST00000617612.3	riser_vs_control	-88.16765069339559
protein_coding	ENST00000618619.4	between_controls	-9.396017407358563
protein_coding	ENST00000618619.4	riser_vs_control	-76.68772863318922
protein_coding	ENST00000618691.5	between_controls	3.116237523787331
protein_coding	ENST00000618691.5	riser_vs_control	-97.38173779382048
protein_coding	ENST00000619601.1	between_controls	-5.893225921042332
protein_coding	ENST00000619601.1	riser_vs_control	-92.86043078681293
protein_coding	ENST00000620073.4	between_controls	27.620273565455825
protein_coding	ENST00000620073.4	riser_vs_control	-92.0606220001315
protein_coding	ENST00000621356.3	between_controls	-9.710743801652892
protein_coding	ENST00000621356.3	riser_vs_control	-83.73850496221434
protein_coding	ENST00000624234.3	between_controls	-25.54939014137338
protein_coding	ENST00000624234.3	riser_vs_control	-78.44236176194939
protein_coding	ENST00000641023.2	between_controls	-12.461597305333813
protein_coding	ENST00000641023.2	riser_vs_control	-89.32658912379665
protein_coding	ENST00000642480.2	between_controls	-0.24510104290493753
protein_coding	ENST00000642480.2	riser_vs_control	-89.65848452508004
protein_coding	ENST00000642816.3	between_controls	-24.442371359631895
protein_coding	ENST00000642816.3	riser_vs_control	-96.21618067655083
protein_coding	ENST00000643754.2	between_controls	2.4880611619899606
protein_coding	ENST00000643754.2	riser_vs_control	-85.14618384490339
protein_coding	ENST00000643777.4	between_controls	12.414606626320648
protein_coding	ENST00000643777.4	riser_vs_control	-96.40372999703824
protein_coding	ENST00000644362.1	between_controls	-6.240123934934159
protein_coding	ENST00000644362.1	riser_vs_control	-87.09262759924385
protein_coding	ENST00000645496.2	between_controls	4.592752688546878
protein_coding	ENST00000645496.2	riser_vs_control	-71.96588567869291
protein_coding	ENST00000645674.2	between_controls	-3.711314513571073
protein_coding	ENST00000645674.2	riser_vs_control	-89.17511026853002
protein_coding	ENST00000645831.2	between_controls	59.220389805097454
protein_coding	ENST00000645831.2	riser_vs_control	-90.42784759187109
protein_coding	ENST00000646449.2	between_controls	-11.777507844923576
protein_coding	ENST00000646449.2	riser_vs_control	-85.37974864733332
protein_coding	ENST00000646664.1	between_controls	-13.22623861937341
protein_coding	ENST00000646664.1	riser_vs_control	-92.28639050258823
protein_coding	ENST00000646909.1	between_controls	15.298269871013517
protein_coding	ENST00000646909.1	riser_vs_control	-85.89194417576344
protein_coding	ENST00000647248.2	between_controls	13.27586596470615
protein_coding	ENST00000647248.2	riser_vs_control	-81.55067966903073
protein_coding	ENST00000647408.1	between_controls	-10.9660145534585
protein_coding	ENST00000647408.1	riser_vs_control	-92.68822732158714
protein_coding	ENST00000647444.2	between_controls	44.565074351888406
protein_coding	ENST00000647444.2	riser_vs_control	-83.03462050599201
protein_coding	ENST00000647800.2	between_controls	14.400556281057614
protein_coding	ENST00000647800.2	riser_vs_control	-92.80894768330784
protein_coding	ENST00000647841.1	between_controls	-5.929347147671951
protein_coding	ENST00000647841.1	riser_vs_control	-87.21811169014488
protein_coding	ENST00000648006.3	between_controls	-7.041338310521223
protein_coding	ENST00000648006.3	riser_vs_control	-94.81897881321537
protein_coding	ENST00000648437.1	between_controls	3.3673930030637664
protein_coding	ENST00000648437.1	riser_vs_control	-90.6554404381145
protein_coding	ENST00000648640.1	between_controls	6.04148679462487
protein_coding	ENST00000648640.1	riser_vs_control	-66.6210852816596
protein_coding	ENST00000648839.1	between_controls	0.04315977223085947
protein_coding	ENST00000648839.1	riser_vs_control	-84.01630769035677
protein_coding	ENST00000649764.2	between_controls	14.284364131256616
protein_coding	ENST00000649764.2	riser_vs_control	-81.87933143090093
protein_coding	ENST00000649813.2	between_controls	-17.260463507436874
protein_coding	ENST00000649813.2	riser_vs_control	-90.57069950180242
protein_coding	ENST00000650182.1	between_controls	-28.07401666343732
protein_coding	ENST00000650182.1	riser_vs_control	-96.16081041401586
protein_coding	ENST00000650309.2	between_controls	7.936615426288346
protein_coding	ENST00000650309.2	riser_vs_control	-79.80830508042519
protein_coding	ENST00000651545.1	between_controls	12.366355602249552
protein_coding	ENST00000651545.1	riser_vs_control	-88.83487418922684
protein_coding	ENST00000651669.1	between_controls	2.7260684424212194
protein_coding	ENST00000651669.1	riser_vs_control	-61.896244270132485
protein_coding	ENST00000651721.2	between_controls	-14.016007532956683
protein_coding	ENST00000651721.2	riser_vs_control	-94.75022345813883
protein_coding	ENST00000651761.1	between_controls	14.015347792829472
protein_coding	ENST00000651761.1	riser_vs_control	-91.29317607413648
protein_coding	ENST00000652021.1	between_controls	5.96517971758665
protein_coding	ENST00000652021.1	riser_vs_control	-77.19758211346588
protein_coding	ENST00000652689.1	between_controls	23.322917051884176
protein_coding	ENST00000652689.1	riser_vs_control	-91.269091033336
protein_coding	ENST00000673047.2	between_controls	-14.254586935484904
protein_coding	ENST00000673047.2	riser_vs_control	-96.91204852495176
protein_coding	ENST00000674681.1	between_controls	-27.73023012095542
protein_coding	ENST00000674681.1	riser_vs_control	-90.86414316312027
protein_coding	ENST00000674920.3	between_controls	19.669977402911343
protein_coding	ENST00000674920.3	riser_vs_control	-63.25982443505849
protein_coding	ENST00000676710.1	between_controls	17.65559879115887
protein_coding	ENST00000676710.1	riser_vs_control	-92.1169300744867
protein_coding	ENST00000677249.1	between_controls	59.289758106021615
protein_coding	ENST00000677249.1	riser_vs_control	-88.9772102047317
protein_coding	ENST00000677325.1	between_controls	-21.440598917006863
protein_coding	ENST00000677325.1	riser_vs_control	-87.74611514979624
protein_coding	ENST00000678077.1	between_controls	-40.02024688132715
protein_coding	ENST00000678077.1	riser_vs_control	-83.99243017488907
protein_coding	ENST00000678508.1	between_controls	-10.906379673435818
protein_coding	ENST00000678508.1	riser_vs_control	-91.41139531321797
protein_coding	ENST00000678515.1	between_controls	0.8057994116199205
protein_coding	ENST00000678515.1	riser_vs_control	-96.57733290280916
protein_coding	ENST00000679106.1	between_controls	9.431350917661216
protein_coding	ENST00000679106.1	riser_vs_control	-75.65472695243687
protein_coding	ENST00000681052.1	between_controls	-18.79453099754732
protein_coding	ENST00000681052.1	riser_vs_control	-94.84357883263512
protein_coding	ENST00000681435.1	between_controls	-20.471612378629167
protein_coding	ENST00000681435.1	riser_vs_control	-88.6540163209124
protein_coding	ENST00000689346.1	between_controls	0.45150152713751823
protein_coding	ENST00000689346.1	riser_vs_control	-85.13414398764716
