# Supplementary material for: Biochemical-free enrichment or depletion of RNA classes in real-time during direct RNA sequencing with RISER
Source: Nat Commun. 2024 May 24;15:4422. doi: 10.1038/s41467-024-48673-8 (PMC11126589; doi:10.1038/s41467-024-48673-8)
Supplement: Supplementary file 4 — Source Data Files [file 41467_2024_48673_MOESM4_ESM.zip › Source Data/supp_fig7b.tsv]

transcript_type	transcript	experiment	pchange
lncRNA	ENST00000429829.6	between_controls	9.272750918655918
lncRNA	ENST00000429829.6	riser_vs_control	60.08010987664406
lncRNA	ENST00000475947.7	between_controls	-0.2789449525087391
lncRNA	ENST00000475947.7	riser_vs_control	54.42373801338882
lncRNA	ENST00000530422.1	between_controls	9.937012315502493
lncRNA	ENST00000530422.1	riser_vs_control	52.11660895789121
lncRNA	ENST00000565493.2	between_controls	-10.13312464525894
lncRNA	ENST00000565493.2	riser_vs_control	9.482907508261276
lncRNA	ENST00000650366.1	between_controls	36.21873874871909
lncRNA	ENST00000650366.1	riser_vs_control	59.654062073267355
lncRNA	ENST00000654795.1	between_controls	10.665391283553536
lncRNA	ENST00000654795.1	riser_vs_control	24.739573018576465
mtRNA	ENST00000361227.2	between_controls	11.540363774486725
mtRNA	ENST00000361227.2	riser_vs_control	-87.37911962835872
mtRNA	ENST00000361335.1	between_controls	-1.7722414335114745
mtRNA	ENST00000361335.1	riser_vs_control	-82.86563773635332
mtRNA	ENST00000361381.2	between_controls	4.304533666491377
mtRNA	ENST00000361381.2	riser_vs_control	-97.3496668691438
mtRNA	ENST00000361390.2	between_controls	8.317492506907218
mtRNA	ENST00000361390.2	riser_vs_control	-96.57916465562288
mtRNA	ENST00000361453.3	between_controls	12.263320526733354
mtRNA	ENST00000361453.3	riser_vs_control	-96.15114094125848
mtRNA	ENST00000361567.2	between_controls	0.3296580136268951
mtRNA	ENST00000361567.2	riser_vs_control	-96.18810747507776
mtRNA	ENST00000361624.2	between_controls	8.92112248351868
mtRNA	ENST00000361624.2	riser_vs_control	-97.19584416041003
mtRNA	ENST00000361681.2	between_controls	-8.880504561324473
mtRNA	ENST00000361681.2	riser_vs_control	-37.43273414243187
mtRNA	ENST00000361739.1	between_controls	6.583193036287016
mtRNA	ENST00000361739.1	riser_vs_control	-94.4350304457976
mtRNA	ENST00000361789.2	between_controls	5.3391261296091805
mtRNA	ENST00000361789.2	riser_vs_control	-97.53269301900016
mtRNA	ENST00000361899.2	between_controls	1.2227328664931445
mtRNA	ENST00000361899.2	riser_vs_control	-96.27281465278357
mtRNA	ENST00000362079.2	between_controls	8.230965398674387
mtRNA	ENST00000362079.2	riser_vs_control	-95.11956451870252
mtRNA	ENST00000387347.2	between_controls	10.395144321648658
mtRNA	ENST00000387347.2	riser_vs_control	-94.33063954344468
mtRNA	ENST00000389680.2	between_controls	9.574093737832042
mtRNA	ENST00000389680.2	riser_vs_control	-88.47646776951574
protein_coding	ENST00000000233.10	between_controls	-5.183167881929193
protein_coding	ENST00000000233.10	riser_vs_control	-66.88258096786295
protein_coding	ENST00000001008.6	between_controls	25.521066378081393
protein_coding	ENST00000001008.6	riser_vs_control	-89.4352625124102
protein_coding	ENST00000003100.13	between_controls	-44.85258876012338
protein_coding	ENST00000003100.13	riser_vs_control	-90.92351570659596
protein_coding	ENST00000007516.8	between_controls	12.991227346478562
protein_coding	ENST00000007516.8	riser_vs_control	-92.3402571711177
protein_coding	ENST00000022615.9	between_controls	110.80900527757365
protein_coding	ENST00000022615.9	riser_vs_control	-87.37120211360634
protein_coding	ENST00000037243.7	between_controls	14.47765553500146
protein_coding	ENST00000037243.7	riser_vs_control	-83.319543762189
protein_coding	ENST00000044462.12	between_controls	13.775890405365402
protein_coding	ENST00000044462.12	riser_vs_control	-91.78371920307404
protein_coding	ENST00000054950.4	between_controls	0.690846286701209
protein_coding	ENST00000054950.4	riser_vs_control	-81.0157783424372
protein_coding	ENST00000084795.9	between_controls	-30.688113519292447
protein_coding	ENST00000084795.9	riser_vs_control	-74.5049504950495
protein_coding	ENST00000175091.5	between_controls	-10.861615083600142
protein_coding	ENST00000175091.5	riser_vs_control	-88.11256395679364
protein_coding	ENST00000184266.3	between_controls	-10.25404484814079
protein_coding	ENST00000184266.3	riser_vs_control	-79.11845065895211
protein_coding	ENST00000196551.8	between_controls	2.4351524014778323
protein_coding	ENST00000196551.8	riser_vs_control	-89.21832137216327
protein_coding	ENST00000199389.11	between_controls	15.252546293758428
protein_coding	ENST00000199389.11	riser_vs_control	-93.0379944917376
protein_coding	ENST00000203407.6	between_controls	-6.22358872730452
protein_coding	ENST00000203407.6	riser_vs_control	-87.28216096324462
protein_coding	ENST00000209875.9	between_controls	-13.39393061946457
protein_coding	ENST00000209875.9	riser_vs_control	-90.8537169345107
protein_coding	ENST00000215570.8	between_controls	12.920849103175913
protein_coding	ENST00000215570.8	riser_vs_control	-78.20386643233743
protein_coding	ENST00000215754.8	between_controls	-2.9584315473185407
protein_coding	ENST00000215754.8	riser_vs_control	-85.56182829709314
protein_coding	ENST00000215793.13	between_controls	60.37421031179947
protein_coding	ENST00000215793.13	riser_vs_control	-94.21854444299387
protein_coding	ENST00000215829.8	between_controls	-6.405865202253234
protein_coding	ENST00000215829.8	riser_vs_control	-86.7942857142857
protein_coding	ENST00000215882.10	between_controls	6.478431598176143
protein_coding	ENST00000215882.10	riser_vs_control	-92.79628195197522
protein_coding	ENST00000216034.6	between_controls	9.887676280915596
protein_coding	ENST00000216034.6	riser_vs_control	-92.26623151856796
protein_coding	ENST00000216037.10	between_controls	13.031095611740772
protein_coding	ENST00000216037.10	riser_vs_control	-93.34003424912515
protein_coding	ENST00000216038.6	between_controls	25.922865013774103
protein_coding	ENST00000216038.6	riser_vs_control	-86.25632196276769
protein_coding	ENST00000216121.12	between_controls	32.92807780906066
protein_coding	ENST00000216121.12	riser_vs_control	-88.95335477941177
protein_coding	ENST00000216146.9	between_controls	8.81087234459994
protein_coding	ENST00000216146.9	riser_vs_control	-91.98095823095824
protein_coding	ENST00000216190.13	between_controls	8.39230679680655
protein_coding	ENST00000216190.13	riser_vs_control	-95.6493369074492
protein_coding	ENST00000216218.8	between_controls	11.08158539601178
protein_coding	ENST00000216218.8	riser_vs_control	-87.5633965375103
protein_coding	ENST00000216225.9	between_controls	20.64127520475998
protein_coding	ENST00000216225.9	riser_vs_control	-87.56998880179171
protein_coding	ENST00000216281.13	between_controls	16.9894612196566
protein_coding	ENST00000216281.13	riser_vs_control	-92.45805871779508
protein_coding	ENST00000216297.7	between_controls	64.73415440072094
protein_coding	ENST00000216297.7	riser_vs_control	-91.93416211880808
protein_coding	ENST00000216392.8	between_controls	-14.650622899485754
protein_coding	ENST00000216392.8	riser_vs_control	-90.29021125953469
protein_coding	ENST00000216416.9	between_controls	2.5540531058608904
protein_coding	ENST00000216416.9	riser_vs_control	-96.32869715708829
protein_coding	ENST00000217026.5	between_controls	14.252395775535346
protein_coding	ENST00000217026.5	riser_vs_control	-82.57408226448474
protein_coding	ENST00000217182.6	between_controls	17.345262330797528
protein_coding	ENST00000217182.6	riser_vs_control	-90.93365419120596
protein_coding	ENST00000217426.7	between_controls	-20.743781109608893
protein_coding	ENST00000217426.7	riser_vs_control	-92.88970554030796
protein_coding	ENST00000217958.8	between_controls	0.4116865869853918
protein_coding	ENST00000217958.8	riser_vs_control	-88.70552384222499
protein_coding	ENST00000217971.8	between_controls	-3.3655952779854115
protein_coding	ENST00000217971.8	riser_vs_control	-94.83148674517084
protein_coding	ENST00000218388.9	between_controls	32.056368194319376
protein_coding	ENST00000218388.9	riser_vs_control	-94.5520099267202
protein_coding	ENST00000219169.9	between_controls	42.23351059607906
protein_coding	ENST00000219169.9	riser_vs_control	-77.21488840500817
protein_coding	ENST00000219479.7	between_controls	23.170240206351767
protein_coding	ENST00000219479.7	riser_vs_control	-89.1009082576452
protein_coding	ENST00000220849.10	between_controls	-13.108728605277486
protein_coding	ENST00000220849.10	riser_vs_control	-95.30359085963002
protein_coding	ENST00000221486.6	between_controls	19.942900205791137
protein_coding	ENST00000221486.6	riser_vs_control	-93.984450144277
protein_coding	ENST00000221494.10	between_controls	-14.927195619920433
protein_coding	ENST00000221494.10	riser_vs_control	-96.0686809721997
protein_coding	ENST00000221801.8	between_controls	-6.814075755018348
protein_coding	ENST00000221801.8	riser_vs_control	-90.28463549230322
protein_coding	ENST00000221975.6	between_controls	74.91053293355256
protein_coding	ENST00000221975.6	riser_vs_control	-67.41863905325444
protein_coding	ENST00000222005.7	between_controls	29.01579862423463
protein_coding	ENST00000222005.7	riser_vs_control	-79.55960234135463
protein_coding	ENST00000222008.11	between_controls	2.06500088247901
protein_coding	ENST00000222008.11	riser_vs_control	-87.2515477354187
protein_coding	ENST00000222247.10	between_controls	12.673430206150543
protein_coding	ENST00000222247.10	riser_vs_control	-79.88547730253319
protein_coding	ENST00000223129.8	between_controls	8.344346549192364
protein_coding	ENST00000223129.8	riser_vs_control	-92.91594332754664
protein_coding	ENST00000223321.9	between_controls	-5.792384712514894
protein_coding	ENST00000223321.9	riser_vs_control	-81.70553472707631
protein_coding	ENST00000223641.5	between_controls	7.567805307139716
protein_coding	ENST00000223641.5	riser_vs_control	-93.74406355237026
protein_coding	ENST00000224073.6	between_controls	-10.221015124710338
protein_coding	ENST00000224073.6	riser_vs_control	-86.09433472896364
protein_coding	ENST00000224237.9	between_controls	12.282535272300889
protein_coding	ENST00000224237.9	riser_vs_control	-93.29388408384376
protein_coding	ENST00000225430.9	between_controls	8.817383044407503
protein_coding	ENST00000225430.9	riser_vs_control	-89.60362562908826
protein_coding	ENST00000225655.6	between_controls	17.473784949113476
protein_coding	ENST00000225655.6	riser_vs_control	-85.55447866649897
protein_coding	ENST00000225698.8	between_controls	18.321056271453138
protein_coding	ENST00000225698.8	riser_vs_control	-88.73239436619718
protein_coding	ENST00000225972.8	between_controls	48.89454533587874
protein_coding	ENST00000225972.8	riser_vs_control	-95.00061812337742
protein_coding	ENST00000227524.9	between_controls	23.88019559902201
protein_coding	ENST00000227524.9	riser_vs_control	-92.66411981156398
protein_coding	ENST00000228136.9	between_controls	-12.10422563131174
protein_coding	ENST00000228136.9	riser_vs_control	-90.18171250267672
protein_coding	ENST00000228251.9	between_controls	-0.6984118548437099
protein_coding	ENST00000228251.9	riser_vs_control	-93.76654124212574
protein_coding	ENST00000228306.8	between_controls	23.03106515765451
protein_coding	ENST00000228306.8	riser_vs_control	-88.64746277179222
protein_coding	ENST00000228825.12	between_controls	27.478334390192348
protein_coding	ENST00000228825.12	riser_vs_control	-70.62141435994515
protein_coding	ENST00000229238.5	between_controls	-4.018837397434416
protein_coding	ENST00000229238.5	riser_vs_control	-90.21884227984305
protein_coding	ENST00000229239.10	between_controls	10.331308726184927
protein_coding	ENST00000229239.10	riser_vs_control	-96.03081316043568
protein_coding	ENST00000229270.8	between_controls	-23.09120735454538
protein_coding	ENST00000229270.8	riser_vs_control	-98.25191655220183
protein_coding	ENST00000229379.3	between_controls	-9.244078880336415
protein_coding	ENST00000229379.3	riser_vs_control	-89.62598962598962
protein_coding	ENST00000229390.8	between_controls	-0.01111908540468416
protein_coding	ENST00000229390.8	riser_vs_control	-85.10425978669882
protein_coding	ENST00000230050.4	between_controls	8.266562769976115
protein_coding	ENST00000230050.4	riser_vs_control	-79.54662925496567
protein_coding	ENST00000230431.11	between_controls	-2.6614822511983376
protein_coding	ENST00000230431.11	riser_vs_control	-86.23432580235321
protein_coding	ENST00000232905.4	between_controls	-7.1601314275230585
protein_coding	ENST00000232905.4	riser_vs_control	-93.13660660164214
protein_coding	ENST00000233025.11	between_controls	-16.22972886353439
protein_coding	ENST00000233025.11	riser_vs_control	-86.32303148188171
protein_coding	ENST00000233143.6	between_controls	4.886196721737661
protein_coding	ENST00000233143.6	riser_vs_control	-88.21975798898588
protein_coding	ENST00000233468.5	between_controls	-3.997164941560352
protein_coding	ENST00000233468.5	riser_vs_control	-83.75177567784571
protein_coding	ENST00000233609.8	between_controls	14.656902086677368
protein_coding	ENST00000233609.8	riser_vs_control	-91.62264150943396
protein_coding	ENST00000233809.9	between_controls	9.498069498069498
protein_coding	ENST00000233809.9	riser_vs_control	-65.39465424389599
protein_coding	ENST00000233893.10	between_controls	-2.883085896076352
protein_coding	ENST00000233893.10	riser_vs_control	-80.10244124086083
protein_coding	ENST00000234590.10	between_controls	8.204558044759178
protein_coding	ENST00000234590.10	riser_vs_control	-87.13279388273496
protein_coding	ENST00000234677.7	between_controls	6.456596351242664
protein_coding	ENST00000234677.7	riser_vs_control	-92.45794609250969
protein_coding	ENST00000234875.9	between_controls	3.365292744327481
protein_coding	ENST00000234875.9	riser_vs_control	-89.41568199899814
protein_coding	ENST00000236957.9	between_controls	35.50133311787994
protein_coding	ENST00000236957.9	riser_vs_control	-93.07645176662808
protein_coding	ENST00000237530.11	between_controls	13.978983008856863
protein_coding	ENST00000237530.11	riser_vs_control	-98.21511990034256
protein_coding	ENST00000237654.9	between_controls	-16.36787278786566
protein_coding	ENST00000237654.9	riser_vs_control	-87.75166830070528
protein_coding	ENST00000238081.8	between_controls	13.92140984641568
protein_coding	ENST00000238081.8	riser_vs_control	-90.75402953139351
protein_coding	ENST00000240922.8	between_controls	3.0046607348223473
protein_coding	ENST00000240922.8	riser_vs_control	-86.61311270383376
protein_coding	ENST00000242577.11	between_controls	39.923286958782995
protein_coding	ENST00000242577.11	riser_vs_control	-92.51620654268766
protein_coding	ENST00000243563.8	between_controls	-7.29520702898932
protein_coding	ENST00000243563.8	riser_vs_control	-92.74829784934616
protein_coding	ENST00000243997.8	between_controls	-23.4512
protein_coding	ENST00000243997.8	riser_vs_control	-89.85068717832702
protein_coding	ENST00000244520.10	between_controls	-7.71417541150458
protein_coding	ENST00000244520.10	riser_vs_control	-92.56220135112868
protein_coding	ENST00000244745.4	between_controls	57.36114076921252
protein_coding	ENST00000244745.4	riser_vs_control	-90.6262256504118
protein_coding	ENST00000244763.9	between_controls	59.90200334925262
protein_coding	ENST00000244763.9	riser_vs_control	-97.38895046466024
protein_coding	ENST00000245206.10	between_controls	7.1120307970507906
protein_coding	ENST00000245206.10	riser_vs_control	-80.84683357879234
protein_coding	ENST00000245458.11	between_controls	1.1168926197686944
protein_coding	ENST00000245458.11	riser_vs_control	-72.3346547047778
protein_coding	ENST00000245816.11	between_controls	8.079957663812182
protein_coding	ENST00000245816.11	riser_vs_control	-79.74001857010214
protein_coding	ENST00000246533.8	between_controls	-28.06915250284248
protein_coding	ENST00000246533.8	riser_vs_control	-82.97779802833236
protein_coding	ENST00000246548.9	between_controls	43.001504141685906
protein_coding	ENST00000246548.9	riser_vs_control	-94.49343869056018
protein_coding	ENST00000246802.10	between_controls	-9.94403267281803
protein_coding	ENST00000246802.10	riser_vs_control	-76.66686563600548
protein_coding	ENST00000246957.10	between_controls	1.5123232456719968
protein_coding	ENST00000246957.10	riser_vs_control	-91.58607350096712
protein_coding	ENST00000247655.4	between_controls	8.17844430446035
protein_coding	ENST00000247655.4	riser_vs_control	-87.78533580242387
protein_coding	ENST00000248342.9	between_controls	30.103372663673383
protein_coding	ENST00000248342.9	riser_vs_control	-89.39793866264455
protein_coding	ENST00000248553.7	between_controls	9.884932285254283
protein_coding	ENST00000248553.7	riser_vs_control	-93.21041593848304
protein_coding	ENST00000249014.5	between_controls	41.52306507964706
protein_coding	ENST00000249014.5	riser_vs_control	-99.28015811136696
protein_coding	ENST00000249289.5	between_controls	-14.102986611740471
protein_coding	ENST00000249289.5	riser_vs_control	-95.74103595136692
protein_coding	ENST00000250495.10	between_controls	3.295870127553296
protein_coding	ENST00000250495.10	riser_vs_control	-77.66382381517867
protein_coding	ENST00000251047.6	between_controls	58.517494847448745
protein_coding	ENST00000251047.6	riser_vs_control	-87.98687986879868
protein_coding	ENST00000251413.8	between_controls	-18.492933142766397
protein_coding	ENST00000251413.8	riser_vs_control	-87.79651720828191
protein_coding	ENST00000251453.8	between_controls	10.013114549343491
protein_coding	ENST00000251453.8	riser_vs_control	-87.20055095580179
protein_coding	ENST00000251496.7	between_controls	-1.4038717304566275
protein_coding	ENST00000251496.7	riser_vs_control	-83.58795285901353
protein_coding	ENST00000252818.5	between_controls	-13.669606366960638
protein_coding	ENST00000252818.5	riser_vs_control	-98.71296946659504
protein_coding	ENST00000253023.8	between_controls	-25.01176993115701
protein_coding	ENST00000253023.8	riser_vs_control	-82.46043356829365
protein_coding	ENST00000253024.10	between_controls	-19.172600580533803
protein_coding	ENST00000253024.10	riser_vs_control	-99.55503429647796
protein_coding	ENST00000253039.9	between_controls	11.306338373919877
protein_coding	ENST00000253039.9	riser_vs_control	-77.71303081037594
protein_coding	ENST00000253108.9	between_controls	61.24864460361336
protein_coding	ENST00000253108.9	riser_vs_control	-94.0845912890176
protein_coding	ENST00000253122.10	between_controls	49.25040138451594
protein_coding	ENST00000253122.10	riser_vs_control	-84.13655008845429
protein_coding	ENST00000253452.8	between_controls	0.5155004847596302
protein_coding	ENST00000253452.8	riser_vs_control	-96.07898562429334
protein_coding	ENST00000253788.12	between_controls	18.775212969605644
protein_coding	ENST00000253788.12	riser_vs_control	-77.07811361014159
protein_coding	ENST00000253814.6	between_controls	5.782761304258057
protein_coding	ENST00000253814.6	riser_vs_control	-95.24380838118093
protein_coding	ENST00000254193.11	between_controls	8.37379674588977
protein_coding	ENST00000254193.11	riser_vs_control	-90.4922189193915
protein_coding	ENST00000254480.10	between_controls	-13.36369362950112
protein_coding	ENST00000254480.10	riser_vs_control	-90.68720462929136
protein_coding	ENST00000254508.7	between_controls	5.215408786457656
protein_coding	ENST00000254508.7	riser_vs_control	-96.1409419526918
protein_coding	ENST00000254810.8	between_controls	22.15853387537418
protein_coding	ENST00000254810.8	riser_vs_control	-88.11044085415918
protein_coding	ENST00000256442.10	between_controls	37.33932966665654
protein_coding	ENST00000256442.10	riser_vs_control	-90.9246358454718
protein_coding	ENST00000256689.10	between_controls	-9.985668328530698
protein_coding	ENST00000256689.10	riser_vs_control	-97.53401872988708
protein_coding	ENST00000257013.9	between_controls	-16.18158915371101
protein_coding	ENST00000257013.9	riser_vs_control	-94.28354678923648
protein_coding	ENST00000257904.11	between_controls	20.83360144134869
protein_coding	ENST00000257904.11	riser_vs_control	-83.45937145183059
protein_coding	ENST00000258091.10	between_controls	40.04803877415342
protein_coding	ENST00000258091.10	riser_vs_control	-98.3060879133704
protein_coding	ENST00000258341.5	between_controls	62.89790143834001
protein_coding	ENST00000258341.5	riser_vs_control	-97.34208593463092
protein_coding	ENST00000258424.3	between_controls	22.60628888935134
protein_coding	ENST00000258424.3	riser_vs_control	-84.44982851389194
protein_coding	ENST00000258739.9	between_controls	-0.32908609472978295
protein_coding	ENST00000258739.9	riser_vs_control	-96.79989119241456
protein_coding	ENST00000258962.5	between_controls	-16.333261994385207
protein_coding	ENST00000258962.5	riser_vs_control	-94.9775463876826
protein_coding	ENST00000259457.8	between_controls	1.2766730527845676
protein_coding	ENST00000259457.8	riser_vs_control	-69.27397956303281
protein_coding	ENST00000260379.11	between_controls	-1.438857205738027
protein_coding	ENST00000260379.11	riser_vs_control	-76.06140278237828
protein_coding	ENST00000260443.9	between_controls	24.753584834327995
protein_coding	ENST00000260443.9	riser_vs_control	-89.53534017892191
protein_coding	ENST00000260956.9	between_controls	81.29536115143213
protein_coding	ENST00000260956.9	riser_vs_control	-87.94223965543763
protein_coding	ENST00000261254.8	between_controls	-19.118667279328953
protein_coding	ENST00000261254.8	riser_vs_control	-99.15858710972536
protein_coding	ENST00000261303.13	between_controls	2.0556463896924217
protein_coding	ENST00000261303.13	riser_vs_control	-77.74104951024475
protein_coding	ENST00000261313.3	between_controls	14.818049201639392
protein_coding	ENST00000261313.3	riser_vs_control	-87.48481923208669
protein_coding	ENST00000261396.6	between_controls	4.909596662030598
protein_coding	ENST00000261396.6	riser_vs_control	-93.99698382997738
protein_coding	ENST00000261479.9	between_controls	13.802312697104869
protein_coding	ENST00000261479.9	riser_vs_control	-98.4059348272585
protein_coding	ENST00000261497.9	between_controls	35.96151589815793
protein_coding	ENST00000261497.9	riser_vs_control	-96.96586394226873
protein_coding	ENST00000261590.13	between_controls	-20.886586773735456
protein_coding	ENST00000261590.13	riser_vs_control	-98.7939048067306
protein_coding	ENST00000261593.8	between_controls	47.63965235477641
protein_coding	ENST00000261593.8	riser_vs_control	-90.29543651159788
protein_coding	ENST00000261622.5	between_controls	-6.183348425930858
protein_coding	ENST00000261622.5	riser_vs_control	-90.3269599016834
protein_coding	ENST00000261623.8	between_controls	-3.405013294782766
protein_coding	ENST00000261623.8	riser_vs_control	-88.07486631016043
protein_coding	ENST00000261700.8	between_controls	13.990771133628275
protein_coding	ENST00000261700.8	riser_vs_control	-99.30111524163569
protein_coding	ENST00000261875.10	between_controls	21.35438223063127
protein_coding	ENST00000261875.10	riser_vs_control	-91.93183381053
protein_coding	ENST00000261890.7	between_controls	34.6535361042822
protein_coding	ENST00000261890.7	riser_vs_control	-93.08005752636626
protein_coding	ENST00000262027.10	between_controls	-25.008629411414628
protein_coding	ENST00000262027.10	riser_vs_control	-83.66755623332062
protein_coding	ENST00000262030.8	between_controls	3.7796849135653448
protein_coding	ENST00000262030.8	riser_vs_control	-93.06544858658474
protein_coding	ENST00000262033.11	between_controls	9.61198242789274
protein_coding	ENST00000262033.11	riser_vs_control	-92.4549086807893
protein_coding	ENST00000262061.7	between_controls	8.715640794848715
protein_coding	ENST00000262061.7	riser_vs_control	-86.92961589007369
protein_coding	ENST00000262187.10	between_controls	3.39397015209427
protein_coding	ENST00000262187.10	riser_vs_control	-98.2411627047666
protein_coding	ENST00000262193.7	between_controls	8.899104064623383
protein_coding	ENST00000262193.7	riser_vs_control	-89.15289748107233
protein_coding	ENST00000262213.7	between_controls	-2.654642258913616
protein_coding	ENST00000262213.7	riser_vs_control	-96.12605537011584
protein_coding	ENST00000262225.8	between_controls	34.727904053002334
protein_coding	ENST00000262225.8	riser_vs_control	-96.50727934930136
protein_coding	ENST00000262238.10	between_controls	-21.944224683544306
protein_coding	ENST00000262238.10	riser_vs_control	-91.4446287083103
protein_coding	ENST00000262348.9	between_controls	-3.3846252279343547
protein_coding	ENST00000262348.9	riser_vs_control	-91.5209496536388
protein_coding	ENST00000262584.7	between_controls	-2.290038593457759
protein_coding	ENST00000262584.7	riser_vs_control	-86.79196245737366
protein_coding	ENST00000262646.12	between_controls	30.438313571710328
protein_coding	ENST00000262646.12	riser_vs_control	-95.63792702765512
protein_coding	ENST00000262812.9	between_controls	10.810861109560232
protein_coding	ENST00000262812.9	riser_vs_control	-86.672950540675
protein_coding	ENST00000262942.10	between_controls	-21.383605317194423
protein_coding	ENST00000262942.10	riser_vs_control	-67.79575990228581
protein_coding	ENST00000262947.8	between_controls	-1.128008668059748
protein_coding	ENST00000262947.8	riser_vs_control	-92.5592907837244
protein_coding	ENST00000262948.10	between_controls	-27.480787434420577
protein_coding	ENST00000262948.10	riser_vs_control	-91.874930885768
protein_coding	ENST00000262982.3	between_controls	-8.377447705196072
protein_coding	ENST00000262982.3	riser_vs_control	-95.32082669655674
protein_coding	ENST00000263168.4	between_controls	9.970078578685882
protein_coding	ENST00000263168.4	riser_vs_control	-94.91256424816902
protein_coding	ENST00000263270.11	between_controls	12.92828219903442
protein_coding	ENST00000263270.11	riser_vs_control	-95.25228681026852
protein_coding	ENST00000263382.8	between_controls	-32.651442267119016
protein_coding	ENST00000263382.8	riser_vs_control	-90.31671567417118
protein_coding	ENST00000263645.10	between_controls	-14.69463429318118
protein_coding	ENST00000263645.10	riser_vs_control	-92.07684630738522
protein_coding	ENST00000263697.6	between_controls	74.42284167512558
protein_coding	ENST00000263697.6	riser_vs_control	-93.01141540275472
protein_coding	ENST00000264156.3	between_controls	-22.989657401422107
protein_coding	ENST00000264156.3	riser_vs_control	-100
protein_coding	ENST00000264161.9	between_controls	3.653172162220155
protein_coding	ENST00000264161.9	riser_vs_control	-96.32330649779364
protein_coding	ENST00000264202.8	between_controls	1.1953583316475715
protein_coding	ENST00000264202.8	riser_vs_control	-89.0267335004177
protein_coding	ENST00000264258.8	between_controls	0.2516038492381716
protein_coding	ENST00000264258.8	riser_vs_control	-87.87677410167561
protein_coding	ENST00000264335.13	between_controls	-5.493782305277157
protein_coding	ENST00000264335.13	riser_vs_control	-88.53988170913713
protein_coding	ENST00000264552.14	between_controls	21.69745048317456
protein_coding	ENST00000264552.14	riser_vs_control	-85.126199786704575
protein_coding	ENST00000264710.5	between_controls	7.259420289855073
protein_coding	ENST00000264710.5	riser_vs_control	-82.4065505170402
protein_coding	ENST00000265056.12	between_controls	-9.9474374824602
protein_coding	ENST00000265056.12	riser_vs_control	-95.76263558215942
protein_coding	ENST00000265073.9	between_controls	-48.633726922057654
protein_coding	ENST00000265073.9	riser_vs_control	-94.04888041251678
protein_coding	ENST00000265304.11	between_controls	70.71676385915701
protein_coding	ENST00000265304.11	riser_vs_control	-86.88680140430782
protein_coding	ENST00000265462.9	between_controls	11.881053433453042
protein_coding	ENST00000265462.9	riser_vs_control	-90.32593065984982
protein_coding	ENST00000265729.7	between_controls	14.882609380744787
protein_coding	ENST00000265729.7	riser_vs_control	-87.72116819441483
protein_coding	ENST00000267115.10	between_controls	-1.752261557090961
protein_coding	ENST00000267115.10	riser_vs_control	-88.09795673076923
protein_coding	ENST00000267884.11	between_controls	2.5005082333807684
protein_coding	ENST00000267884.11	riser_vs_control	-91.0754340782587
protein_coding	ENST00000267970.9	between_controls	11.466515088879705
protein_coding	ENST00000267970.9	riser_vs_control	-92.66953231995878
protein_coding	ENST00000268379.9	between_controls	17.191620871141268
protein_coding	ENST00000268379.9	riser_vs_control	-76.66309762115358
protein_coding	ENST00000268668.11	between_controls	-14.90688970010628
protein_coding	ENST00000268668.11	riser_vs_control	-86.14331401159305
protein_coding	ENST00000268802.10	between_controls	-7.830086495141517
protein_coding	ENST00000268802.10	riser_vs_control	-91.22487143525012
protein_coding	ENST00000269122.8	between_controls	-1.9511333789480656
protein_coding	ENST00000269122.8	riser_vs_control	-91.8196716485285
protein_coding	ENST00000269321.12	between_controls	-12.746034658382737
protein_coding	ENST00000269321.12	riser_vs_control	-93.534453602868
protein_coding	ENST00000269601.10	between_controls	2.489546477967192
protein_coding	ENST00000269601.10	riser_vs_control	-97.67382979396778
protein_coding	ENST00000270142.11	between_controls	25.97533167495854
protein_coding	ENST00000270142.11	riser_vs_control	-93.6977513904528
protein_coding	ENST00000270625.7	between_controls	-16.27122655464174
protein_coding	ENST00000270625.7	riser_vs_control	-81.69447864227176
protein_coding	ENST00000270776.13	between_controls	58.5606120985096
protein_coding	ENST00000270776.13	riser_vs_control	-82.03604929188892
protein_coding	ENST00000271843.9	between_controls	30.112563543936098
protein_coding	ENST00000271843.9	riser_vs_control	-93.11473719485474
protein_coding	ENST00000272102.10	between_controls	-17.865735966790936
protein_coding	ENST00000272102.10	riser_vs_control	-91.59535007542816
protein_coding	ENST00000272227.8	between_controls	-19.102297765187284
protein_coding	ENST00000272227.8	riser_vs_control	-96.58379484709847
protein_coding	ENST00000272233.6	between_controls	4.911305060180226
protein_coding	ENST00000272233.6	riser_vs_control	-95.3365129835718
protein_coding	ENST00000272298.12	between_controls	8.873288684472417
protein_coding	ENST00000272298.12	riser_vs_control	-93.05252663717366
protein_coding	ENST00000272348.7	between_controls	2.1105731597715476
protein_coding	ENST00000272348.7	riser_vs_control	-83.62139025843854
protein_coding	ENST00000273258.4	between_controls	24.71395881006865
protein_coding	ENST00000273258.4	riser_vs_control	-94.36196535878403
protein_coding	ENST00000273550.12	between_controls	-1.621251600936272
protein_coding	ENST00000273550.12	riser_vs_control	-89.57500658918507
protein_coding	ENST00000274026.10	between_controls	17.66962310486899
protein_coding	ENST00000274026.10	riser_vs_control	-91.84127752238084
protein_coding	ENST00000274065.9	between_controls	5.864594586114311
protein_coding	ENST00000274065.9	riser_vs_control	-88.671221988159
protein_coding	ENST00000274137.10	between_controls	29.360832180867057
protein_coding	ENST00000274137.10	riser_vs_control	-84.85669735669735
protein_coding	ENST00000274242.10	between_controls	3.797062289094936
protein_coding	ENST00000274242.10	riser_vs_control	-73.0448637563991
protein_coding	ENST00000274606.8	between_controls	29.997112633540706
protein_coding	ENST00000274606.8	riser_vs_control	-79.49555519260832
protein_coding	ENST00000274787.3	between_controls	1.6301976901705966
protein_coding	ENST00000274787.3	riser_vs_control	-93.02510793477803
protein_coding	ENST00000275603.9	between_controls	-4.409855346968702
protein_coding	ENST00000275603.9	riser_vs_control	-89.91432010763094
protein_coding	ENST00000278412.7	between_controls	15.750102447565473
protein_coding	ENST00000278412.7	riser_vs_control	-86.73238002684067
protein_coding	ENST00000278903.11	between_controls	6.900207312476442
protein_coding	ENST00000278903.11	riser_vs_control	-85.51469194312796
protein_coding	ENST00000279387.12	between_controls	-14.780956533927208
protein_coding	ENST00000279387.12	riser_vs_control	-86.51305896777477
protein_coding	ENST00000280326.9	between_controls	12.426491578646877
protein_coding	ENST00000280326.9	riser_vs_control	-92.00273569267506
protein_coding	ENST00000281141.9	between_controls	2.127733125918244
protein_coding	ENST00000281141.9	riser_vs_control	-88.18189366472005
protein_coding	ENST00000281871.11	between_controls	10.90919241827876
protein_coding	ENST00000281871.11	riser_vs_control	-85.99696548236186
protein_coding	ENST00000283006.7	between_controls	23.54565768661026
protein_coding	ENST00000283006.7	riser_vs_control	-91.59382500222227
protein_coding	ENST00000283131.4	between_controls	-12.775856959399388
protein_coding	ENST00000283131.4	riser_vs_control	-96.5094201840222
protein_coding	ENST00000284719.8	between_controls	7.530353269676647
protein_coding	ENST00000284719.8	riser_vs_control	-87.94295309331181
protein_coding	ENST00000285379.10	between_controls	18.339002783184473
protein_coding	ENST00000285379.10	riser_vs_control	-87.23104693140795
protein_coding	ENST00000285930.9	between_controls	17.547088492585818
protein_coding	ENST00000285930.9	riser_vs_control	-97.59993179202252
protein_coding	ENST00000286428.7	between_controls	2.125593201633374
protein_coding	ENST00000286428.7	riser_vs_control	-81.0750441330115
protein_coding	ENST00000286788.9	between_controls	30.29381735677822
protein_coding	ENST00000286788.9	riser_vs_control	-94.98786971558354
protein_coding	ENST00000286953.8	between_controls	37.241146141492685
protein_coding	ENST00000286953.8	riser_vs_control	-74.25393380358112
protein_coding	ENST00000287022.10	between_controls	14.436307146027518
protein_coding	ENST00000287022.10	riser_vs_control	-85.64106944563082
protein_coding	ENST00000287038.8	between_controls	31.94878649624957
protein_coding	ENST00000287038.8	riser_vs_control	-80.416073489522
protein_coding	ENST00000290158.9	between_controls	-8.645112867675001
protein_coding	ENST00000290158.9	riser_vs_control	-92.49264939402322
protein_coding	ENST00000290299.7	between_controls	4.2282749675745785
protein_coding	ENST00000290299.7	riser_vs_control	-91.42139578616586
protein_coding	ENST00000290541.7	between_controls	-7.1809754747062025
protein_coding	ENST00000290541.7	riser_vs_control	-91.90682698304494
protein_coding	ENST00000291295.14	between_controls	21.19641984482424
protein_coding	ENST00000291295.14	riser_vs_control	-83.49141034872956
protein_coding	ENST00000291386.4	between_controls	26.520466112519404
protein_coding	ENST00000291386.4	riser_vs_control	-90.01742468244147
protein_coding	ENST00000292475.8	between_controls	17.598497206980078
protein_coding	ENST00000292475.8	riser_vs_control	-80.24176488365065
protein_coding	ENST00000293831.13	between_controls	56.47177868866516
protein_coding	ENST00000293831.13	riser_vs_control	-34.63289313561996
protein_coding	ENST00000294189.11	between_controls	-8.571203988591192
protein_coding	ENST00000294189.11	riser_vs_control	-85.62353572675376
protein_coding	ENST00000295598.10	between_controls	2.691954860486246
protein_coding	ENST00000295598.10	riser_vs_control	-88.41758607717497
protein_coding	ENST00000295633.8	between_controls	72.6853658989944
protein_coding	ENST00000295633.8	riser_vs_control	-94.6010120032096
protein_coding	ENST00000295688.8	between_controls	7.448304797867826
protein_coding	ENST00000295688.8	riser_vs_control	-95.75429210907006
protein_coding	ENST00000295702.9	between_controls	-15.132239705390024
protein_coding	ENST00000295702.9	riser_vs_control	-96.7562474763336
protein_coding	ENST00000295770.4	between_controls	68.1533928800177
protein_coding	ENST00000295770.4	riser_vs_control	-90.50146755760944
protein_coding	ENST00000295899.10	between_controls	6.41203007518797
protein_coding	ENST00000295899.10	riser_vs_control	-88.21518852138
protein_coding	ENST00000296255.8	between_controls	4.822993128368724
protein_coding	ENST00000296255.8	riser_vs_control	-84.28753576315462
protein_coding	ENST00000296417.6	between_controls	-9.916713282366835
protein_coding	ENST00000296417.6	riser_vs_control	-87.6321594841261
protein_coding	ENST00000296456.10	between_controls	22.417212289095943
protein_coding	ENST00000296456.10	riser_vs_control	-80.35699408481213
protein_coding	ENST00000296490.8	between_controls	87.75103422339225
protein_coding	ENST00000296490.8	riser_vs_control	-90.40537014635072
protein_coding	ENST00000296503.10	between_controls	-2.758231154832788
protein_coding	ENST00000296503.10	riser_vs_control	-79.38233917868045
protein_coding	ENST00000296509.11	between_controls	-0.4703711003995915
protein_coding	ENST00000296509.11	riser_vs_control	-86.68134749865519
protein_coding	ENST00000296511.10	between_controls	7.76945274790688
protein_coding	ENST00000296511.10	riser_vs_control	-94.6103735466315
protein_coding	ENST00000296577.9	between_controls	13.015598396221234
protein_coding	ENST00000296577.9	riser_vs_control	-93.9985891800966
protein_coding	ENST00000296674.13	between_controls	-1.8442382238928696
protein_coding	ENST00000296674.13	riser_vs_control	-84.6370769985287
protein_coding	ENST00000297290.4	between_controls	-25.791756458168525
protein_coding	ENST00000297290.4	riser_vs_control	-88.36794437837344
protein_coding	ENST00000298289.7	between_controls	18.73427247712895
protein_coding	ENST00000298289.7	riser_vs_control	-80.57614500728273
protein_coding	ENST00000298510.4	between_controls	8.513835630635299
protein_coding	ENST00000298510.4	riser_vs_control	-90.18799165352324
protein_coding	ENST00000298556.8	between_controls	9.70175172991121
protein_coding	ENST00000298556.8	riser_vs_control	-90.86334241170998
protein_coding	ENST00000299166.9	between_controls	0.25051633136999923
protein_coding	ENST00000299166.9	riser_vs_control	-76.91240101232754
protein_coding	ENST00000299300.11	between_controls	-3.4345135659624324
protein_coding	ENST00000299300.11	riser_vs_control	-87.10612553566928
protein_coding	ENST00000299767.10	between_controls	-36.492497213819455
protein_coding	ENST00000299767.10	riser_vs_control	-97.20241482820572
protein_coding	ENST00000300026.4	between_controls	4.786610574520476
protein_coding	ENST00000300026.4	riser_vs_control	-97.14945025111986
protein_coding	ENST00000300289.10	between_controls	11.175054933556556
protein_coding	ENST00000300289.10	riser_vs_control	-81.59860110146917
protein_coding	ENST00000300291.10	between_controls	-27.612003341562087
protein_coding	ENST00000300291.10	riser_vs_control	-94.958432304038
protein_coding	ENST00000300413.10	between_controls	-5.719278267527929
protein_coding	ENST00000300413.10	riser_vs_control	-88.1491922367993
protein_coding	ENST00000300527.9	between_controls	-32.46594028974496
protein_coding	ENST00000300527.9	riser_vs_control	-100
protein_coding	ENST00000300688.8	between_controls	36.93333333333334
protein_coding	ENST00000300688.8	riser_vs_control	-94.98477879252492
protein_coding	ENST00000300738.10	between_controls	-8.286767445052252
protein_coding	ENST00000300738.10	riser_vs_control	-94.87393697920014
protein_coding	ENST00000301019.9	between_controls	-2.9415352709750224
protein_coding	ENST00000301019.9	riser_vs_control	-89.49618360045977
protein_coding	ENST00000301072.11	between_controls	44.468882372108176
protein_coding	ENST00000301072.11	riser_vs_control	-83.17590863381697
protein_coding	ENST00000301457.3	between_controls	25.294337009216346
protein_coding	ENST00000301457.3	riser_vs_control	-90.5940594059406
protein_coding	ENST00000301522.3	between_controls	-0.13009807393265693
protein_coding	ENST00000301522.3	riser_vs_control	-93.71493892758104
protein_coding	ENST00000301587.9	between_controls	-5.050580184468908
protein_coding	ENST00000301587.9	riser_vs_control	-76.92661394151187
protein_coding	ENST00000301729.9	between_controls	28.66883868325945
protein_coding	ENST00000301729.9	riser_vs_control	-83.72252928886891
protein_coding	ENST00000301740.13	between_controls	-27.366846233922853
protein_coding	ENST00000301740.13	riser_vs_control	-95.28001280391102
protein_coding	ENST00000301821.11	between_controls	7.10102588207828
protein_coding	ENST00000301821.11	riser_vs_control	-93.36547066653632
protein_coding	ENST00000302182.8	between_controls	4.183542506075303
protein_coding	ENST00000302182.8	riser_vs_control	-89.99603525320691
protein_coding	ENST00000302386.10	between_controls	-7.369725938665654
protein_coding	ENST00000302386.10	riser_vs_control	-73.21404624609667
protein_coding	ENST00000302503.8	between_controls	13.1601766520801
protein_coding	ENST00000302503.8	riser_vs_control	-92.16229699018902
protein_coding	ENST00000302516.10	between_controls	29.436626391850275
protein_coding	ENST00000302516.10	riser_vs_control	-84.841110123087
protein_coding	ENST00000302907.9	between_controls	17.4158435799234
protein_coding	ENST00000302907.9	riser_vs_control	-88.5272442113429
protein_coding	ENST00000303127.12	between_controls	-9.111160390291104
protein_coding	ENST00000303127.12	riser_vs_control	-84.5410710041088
protein_coding	ENST00000303204.9	between_controls	-5.352121957648713
protein_coding	ENST00000303204.9	riser_vs_control	-79.0223750242604
protein_coding	ENST00000303210.9	between_controls	25.68312031732041
protein_coding	ENST00000303210.9	riser_vs_control	-90.72804645410142
protein_coding	ENST00000303305.11	between_controls	-5.445100406499562
protein_coding	ENST00000303305.11	riser_vs_control	-73.65084849370773
protein_coding	ENST00000303436.11	between_controls	8.96551724137931
protein_coding	ENST00000303436.11	riser_vs_control	-97.39857702163084
protein_coding	ENST00000303575.9	between_controls	-18.983969225703124
protein_coding	ENST00000303575.9	riser_vs_control	-93.66121322291792
protein_coding	ENST00000303577.7	between_controls	32.00374901341752
protein_coding	ENST00000303577.7	riser_vs_control	-91.7737758380893
protein_coding	ENST00000303887.10	between_controls	21.11887038600261
protein_coding	ENST00000303887.10	riser_vs_control	-96.68272743246618
protein_coding	ENST00000303904.8	between_controls	-0.2580236846269002
protein_coding	ENST00000303904.8	riser_vs_control	-84.39699543495263
protein_coding	ENST00000304043.10	between_controls	2.416657053870112
protein_coding	ENST00000304043.10	riser_vs_control	-88.50586298424219
protein_coding	ENST00000304312.5	between_controls	28.954089986246643
protein_coding	ENST00000304312.5	riser_vs_control	-72.84479999999999
protein_coding	ENST00000304414.12	between_controls	-3.9265846072977353
protein_coding	ENST00000304414.12	riser_vs_control	-94.06731668882652
protein_coding	ENST00000304758.5	between_controls	21.772654115357263
protein_coding	ENST00000304758.5	riser_vs_control	-95.10654774620808
protein_coding	ENST00000304858.7	between_controls	29.948324088560184
protein_coding	ENST00000304858.7	riser_vs_control	-86.8108055265902
protein_coding	ENST00000304863.6	between_controls	20.789492520220456
protein_coding	ENST00000304863.6	riser_vs_control	-94.52909113956142
protein_coding	ENST00000304992.11	between_controls	21.26365581709652
protein_coding	ENST00000304992.11	riser_vs_control	-90.87956897983284
protein_coding	ENST00000305786.7	between_controls	-3.749731586858492
protein_coding	ENST00000305786.7	riser_vs_control	-85.17317928407458
protein_coding	ENST00000306024.4	between_controls	23.812339838359943
protein_coding	ENST00000306024.4	riser_vs_control	-94.99087934678752
protein_coding	ENST00000306125.12	between_controls	-11.339021988841482
protein_coding	ENST00000306125.12	riser_vs_control	-92.3535553773285
protein_coding	ENST00000306917.5	between_controls	1.0937051807574512
protein_coding	ENST00000306917.5	riser_vs_control	-91.47722616491566
protein_coding	ENST00000307365.4	between_controls	10.086777069201752
protein_coding	ENST00000307365.4	riser_vs_control	-84.74709414568548
protein_coding	ENST00000307630.5	between_controls	23.183810637054354
protein_coding	ENST00000307630.5	riser_vs_control	-95.06050129645637
protein_coding	ENST00000307839.10	between_controls	3.618230110288297
protein_coding	ENST00000307839.10	riser_vs_control	-88.67389817257892
protein_coding	ENST00000307961.11	between_controls	11.140386528947626
protein_coding	ENST00000307961.11	riser_vs_control	-85.79846352600073
protein_coding	ENST00000308153.9	between_controls	45.305654610290375
protein_coding	ENST00000308153.9	riser_vs_control	-82.15228266435577
protein_coding	ENST00000308162.10	between_controls	-7.12463678104829
protein_coding	ENST00000308162.10	riser_vs_control	-84.83137786687107
protein_coding	ENST00000308961.5	between_controls	-7.037474628131722
protein_coding	ENST00000308961.5	riser_vs_control	-88.13314037626628
protein_coding	ENST00000308987.6	between_controls	6.702513778733701
protein_coding	ENST00000308987.6	riser_vs_control	-91.49189473538492
protein_coding	ENST00000309083.8	between_controls	6.97006570941835
protein_coding	ENST00000309083.8	riser_vs_control	-94.73264166001596
protein_coding	ENST00000309268.11	between_controls	2.505309223623665
protein_coding	ENST00000309268.11	riser_vs_control	-94.14934742341644
protein_coding	ENST00000309311.7	between_controls	-1.883481714814725
protein_coding	ENST00000309311.7	riser_vs_control	-75.69101408001575
protein_coding	ENST00000309318.8	between_controls	-29.322835328821796
protein_coding	ENST00000309318.8	riser_vs_control	-89.93423653286376
protein_coding	ENST00000309451.7	between_controls	-2.318057605930207
protein_coding	ENST00000309451.7	riser_vs_control	-74.77827050997783
protein_coding	ENST00000310118.9	between_controls	-23.837193291658636
protein_coding	ENST00000310118.9	riser_vs_control	-98.30633410473986
protein_coding	ENST00000311111.11	between_controls	5.529021437946624
protein_coding	ENST00000311111.11	riser_vs_control	-80.56647605432453
protein_coding	ENST00000311177.7	between_controls	21.9984413813258
protein_coding	ENST00000311177.7	riser_vs_control	-86.22884266113154
protein_coding	ENST00000311181.5	between_controls	-44.39983528927321
protein_coding	ENST00000311181.5	riser_vs_control	-85.66242428079951
protein_coding	ENST00000311481.11	between_controls	-5.388965341782984
protein_coding	ENST00000311481.11	riser_vs_control	-85.4314055082476
protein_coding	ENST00000311487.9	between_controls	17.01536158534412
protein_coding	ENST00000311487.9	riser_vs_control	-96.8055814338654
protein_coding	ENST00000311672.10	between_controls	20.426187612748045
protein_coding	ENST00000311672.10	riser_vs_control	-85.02921535893155
protein_coding	ENST00000312037.6	between_controls	44.69543816471829
protein_coding	ENST00000312037.6	riser_vs_control	-84.35681024447031
protein_coding	ENST00000312175.7	between_controls	6.677655743285614
protein_coding	ENST00000312175.7	riser_vs_control	-91.0792402680104
protein_coding	ENST00000313468.10	between_controls	32.909200724783574
protein_coding	ENST00000313468.10	riser_vs_control	-84.98453199703422
protein_coding	ENST00000313511.8	between_controls	9.721606879571189
protein_coding	ENST00000313511.8	riser_vs_control	-89.30602157883104
protein_coding	ENST00000313899.12	between_controls	-12.416477326198896
protein_coding	ENST00000313899.12	riser_vs_control	-89.96628299034995
protein_coding	ENST00000314133.4	between_controls	15.821050642479214
protein_coding	ENST00000314133.4	riser_vs_control	-66.79234382838986
protein_coding	ENST00000314138.11	between_controls	2.459730291052133
protein_coding	ENST00000314138.11	riser_vs_control	-80.05615470690401
protein_coding	ENST00000314191.7	between_controls	2.017209290680109
protein_coding	ENST00000314191.7	riser_vs_control	-99.20601121689609
protein_coding	ENST00000314355.7	between_controls	47.19724956757565
protein_coding	ENST00000314355.7	riser_vs_control	-87.02963600590262
protein_coding	ENST00000314940.7	between_controls	1.4765678567442158
protein_coding	ENST00000314940.7	riser_vs_control	-80.37864913706323
protein_coding	ENST00000315579.10	between_controls	-37.59666268934046
protein_coding	ENST00000315579.10	riser_vs_control	-95.70307032611876
protein_coding	ENST00000315717.10	between_controls	-14.942692502532928
protein_coding	ENST00000315717.10	riser_vs_control	-95.65094850948508
protein_coding	ENST00000315731.4	between_controls	9.685483870967742
protein_coding	ENST00000315731.4	riser_vs_control	-85.53557466770914
protein_coding	ENST00000315758.10	between_controls	44.95332601816071
protein_coding	ENST00000315758.10	riser_vs_control	-89.89071038251366
protein_coding	ENST00000316084.10	between_controls	4.528363117130371
protein_coding	ENST00000316084.10	riser_vs_control	-83.5515924427971
protein_coding	ENST00000316292.13	between_controls	2.152254976627601
protein_coding	ENST00000316292.13	riser_vs_control	-94.95094862455026
protein_coding	ENST00000316448.10	between_controls	-22.861643699530248
protein_coding	ENST00000316448.10	riser_vs_control	-71.93097661522746
protein_coding	ENST00000316660.7	between_controls	-4.282991302759833
protein_coding	ENST00000316660.7	riser_vs_control	-95.0588827511293
protein_coding	ENST00000317147.10	between_controls	-23.78879350665237
protein_coding	ENST00000317147.10	riser_vs_control	-86.4601334738321
protein_coding	ENST00000317881.9	between_controls	-1.012363073280412
protein_coding	ENST00000317881.9	riser_vs_control	-90.6202075325141
protein_coding	ENST00000318607.10	between_controls	7.673799962723869
protein_coding	ENST00000318607.10	riser_vs_control	-94.22574169603884
protein_coding	ENST00000318911.5	between_controls	18.575803785383854
protein_coding	ENST00000318911.5	riser_vs_control	-93.88608407501864
protein_coding	ENST00000319248.13	between_controls	0.4551426426426426
protein_coding	ENST00000319248.13	riser_vs_control	-92.2988839183474
protein_coding	ENST00000320676.11	between_controls	-4.816203612335446
protein_coding	ENST00000320676.11	riser_vs_control	-99.777838118042
protein_coding	ENST00000320912.8	between_controls	-1.8953673764360537
protein_coding	ENST00000320912.8	riser_vs_control	-94.2453746002741
protein_coding	ENST00000320954.11	between_controls	-5.156441181611606
protein_coding	ENST00000320954.11	riser_vs_control	-91.81921288420098
protein_coding	ENST00000321153.9	between_controls	12.592769930572182
protein_coding	ENST00000321153.9	riser_vs_control	-74.91572192377056
protein_coding	ENST00000321265.10	between_controls	12.68030646749133
protein_coding	ENST00000321265.10	riser_vs_control	-91.2538782497058
protein_coding	ENST00000321358.12	between_controls	4.4280386302238846
protein_coding	ENST00000321358.12	riser_vs_control	-91.55489505062062
protein_coding	ENST00000321394.12	between_controls	16.719482536749076
protein_coding	ENST00000321394.12	riser_vs_control	-93.61606832590716
protein_coding	ENST00000321442.10	between_controls	20.719822181693832
protein_coding	ENST00000321442.10	riser_vs_control	-90.52944973586796
protein_coding	ENST00000322028.5	between_controls	-5.517476749808026
protein_coding	ENST00000322028.5	riser_vs_control	-72.58488179784027
protein_coding	ENST00000322030.13	between_controls	-8.414615586823281
protein_coding	ENST00000322030.13	riser_vs_control	-94.89322191272052
protein_coding	ENST00000322088.11	between_controls	26.88255119979397
protein_coding	ENST00000322088.11	riser_vs_control	-82.48962777264664
protein_coding	ENST00000322203.7	between_controls	-2.1561748590799796
protein_coding	ENST00000322203.7	riser_vs_control	-76.83580443814361
protein_coding	ENST00000322347.11	between_controls	-5.044176213438169
protein_coding	ENST00000322347.11	riser_vs_control	-91.37146468636436
protein_coding	ENST00000322535.11	between_controls	20.21700991183274
protein_coding	ENST00000322535.11	riser_vs_control	-92.92504498865505
protein_coding	ENST00000322723.9	between_controls	-3.6893611806515993
protein_coding	ENST00000322723.9	riser_vs_control	-96.66724406720942
protein_coding	ENST00000322753.7	between_controls	11.449312746434757
protein_coding	ENST00000322753.7	riser_vs_control	-76.1997287091689
protein_coding	ENST00000322945.11	between_controls	-27.021607751307545
protein_coding	ENST00000322945.11	riser_vs_control	-85.35025078636403
protein_coding	ENST00000322989.8	between_controls	10.222670025188917
protein_coding	ENST00000322989.8	riser_vs_control	-83.30165698530396
protein_coding	ENST00000323274.15	between_controls	-22.570824430692245
protein_coding	ENST00000323274.15	riser_vs_control	-96.25894927901582
protein_coding	ENST00000323345.11	between_controls	8.984305886516013
protein_coding	ENST00000323345.11	riser_vs_control	-93.85327096018008
protein_coding	ENST00000323666.10	between_controls	27.143506788800103
protein_coding	ENST00000323666.10	riser_vs_control	-95.2417328374711
protein_coding	ENST00000323699.9	between_controls	34.270554552810104
protein_coding	ENST00000323699.9	riser_vs_control	-89.65588776806783
protein_coding	ENST00000323853.10	between_controls	1.550403750976817
protein_coding	ENST00000323853.10	riser_vs_control	-94.33519989581976
protein_coding	ENST00000324460.7	between_controls	-12.685211537312856
protein_coding	ENST00000324460.7	riser_vs_control	-91.7674859795976
protein_coding	ENST00000325307.12	between_controls	-20.915265200517464
protein_coding	ENST00000325307.12	riser_vs_control	-94.30608380146089
protein_coding	ENST00000325327.4	between_controls	36.544676961248406
protein_coding	ENST00000325327.4	riser_vs_control	-94.04644268774705
protein_coding	ENST00000326739.9	between_controls	0.05854768598556192
protein_coding	ENST00000326739.9	riser_vs_control	-77.00112851175038
protein_coding	ENST00000327064.9	between_controls	48.81477154035442
protein_coding	ENST00000327064.9	riser_vs_control	-96.19555515887184
protein_coding	ENST00000327300.12	between_controls	-9.763376195584836
protein_coding	ENST00000327300.12	riser_vs_control	-87.67228653562272
protein_coding	ENST00000327892.13	between_controls	4.01421924898139
protein_coding	ENST00000327892.13	riser_vs_control	-89.83806940025335
protein_coding	ENST00000328923.8	between_controls	63.30375096382082
protein_coding	ENST00000328923.8	riser_vs_control	-80.14836867663927
protein_coding	ENST00000329251.5	between_controls	9.402365790961356
protein_coding	ENST00000329251.5	riser_vs_control	-70.5852447457145
protein_coding	ENST00000329399.7	between_controls	4.3905726575353325
protein_coding	ENST00000329399.7	riser_vs_control	-92.52572472528948
protein_coding	ENST00000329421.8	between_controls	3.363277429637411
protein_coding	ENST00000329421.8	riser_vs_control	-94.19032980997932
protein_coding	ENST00000330398.9	between_controls	28.431769256915334
protein_coding	ENST00000330398.9	riser_vs_control	-82.47301911717055
protein_coding	ENST00000330720.7	between_controls	-8.618451101041256
protein_coding	ENST00000330720.7	riser_vs_control	-94.7272414037719
protein_coding	ENST00000330914.7	between_controls	5.2166526938181175
protein_coding	ENST00000330914.7	riser_vs_control	-82.22749476622471
protein_coding	ENST00000331457.9	between_controls	-13.119704837387264
protein_coding	ENST00000331457.9	riser_vs_control	-96.21900594637049
protein_coding	ENST00000331569.6	between_controls	8.955135866146685
protein_coding	ENST00000331569.6	riser_vs_control	-87.12210346407738
protein_coding	ENST00000331666.11	between_controls	6.6521990740740735
protein_coding	ENST00000331666.11	riser_vs_control	-92.16971054894094
protein_coding	ENST00000331825.11	between_controls	-0.7025875275046654
protein_coding	ENST00000331825.11	riser_vs_control	-89.31396215500651
protein_coding	ENST00000331835.10	between_controls	27.991042302198863
protein_coding	ENST00000331835.10	riser_vs_control	-82.44373286645626
protein_coding	ENST00000332598.7	between_controls	19.877151236788222
protein_coding	ENST00000332598.7	riser_vs_control	-90.61687502226022
protein_coding	ENST00000332707.10	between_controls	9.69646162981592
protein_coding	ENST00000332707.10	riser_vs_control	-83.82741335633051
protein_coding	ENST00000333676.8	between_controls	2.4481602953563812
protein_coding	ENST00000333676.8	riser_vs_control	-77.66904644674216
protein_coding	ENST00000333762.6	between_controls	17.236308840238916
protein_coding	ENST00000333762.6	riser_vs_control	-83.02398269809058
protein_coding	ENST00000334828.6	between_controls	28.847069215104153
protein_coding	ENST00000334828.6	riser_vs_control	-92.30857259876286
protein_coding	ENST00000335007.10	between_controls	0.4701451081875702
protein_coding	ENST00000335007.10	riser_vs_control	-96.29228212512515
protein_coding	ENST00000335181.10	between_controls	4.347779958622885
protein_coding	ENST00000335181.10	riser_vs_control	-95.4052927182204
protein_coding	ENST00000335514.10	between_controls	-20.73602907769196
protein_coding	ENST00000335514.10	riser_vs_control	-89.62036260075776
protein_coding	ENST00000335895.12	between_controls	28.041936985026418
protein_coding	ENST00000335895.12	riser_vs_control	-91.41430986693044
protein_coding	ENST00000335972.11	between_controls	-13.363466029676855
protein_coding	ENST00000335972.11	riser_vs_control	-96.5248598464162
protein_coding	ENST00000336023.9	between_controls	15.598079006731911
protein_coding	ENST00000336023.9	riser_vs_control	-92.6729469832615
protein_coding	ENST00000336458.13	between_controls	9.270377124905153
protein_coding	ENST00000336458.13	riser_vs_control	-90.75972385381633
protein_coding	ENST00000338639.10	between_controls	-5.104248434837548
protein_coding	ENST00000338639.10	riser_vs_control	-97.9957962047426
protein_coding	ENST00000338825.5	between_controls	33.038719647733764
protein_coding	ENST00000338825.5	riser_vs_control	-91.59237845689384
protein_coding	ENST00000338970.10	between_controls	9.457225595785058
protein_coding	ENST00000338970.10	riser_vs_control	-93.12659281048748
protein_coding	ENST00000339399.5	between_controls	42.1818480762907
protein_coding	ENST00000339399.5	riser_vs_control	-82.96780214652357
protein_coding	ENST00000339438.10	between_controls	26.419475046725715
protein_coding	ENST00000339438.10	riser_vs_control	-96.3591638926963
protein_coding	ENST00000339600.6	between_controls	7.629864534142222
protein_coding	ENST00000339600.6	riser_vs_control	-89.3841457940569
protein_coding	ENST00000339647.6	between_controls	-8.777215985056747
protein_coding	ENST00000339647.6	riser_vs_control	-97.26576113569288
protein_coding	ENST00000339697.5	between_controls	-29.877365266245576
protein_coding	ENST00000339697.5	riser_vs_control	-86.31351869606904
protein_coding	ENST00000339950.5	between_controls	35.786179709830805
protein_coding	ENST00000339950.5	riser_vs_control	-93.75067961165048
protein_coding	ENST00000340368.9	between_controls	42.46937108630547
protein_coding	ENST00000340368.9	riser_vs_control	-96.20449688578788
protein_coding	ENST00000340384.5	between_controls	8.072085601651962
protein_coding	ENST00000340384.5	riser_vs_control	-94.43640777506194
protein_coding	ENST00000340385.6	between_controls	6.289583167713385
protein_coding	ENST00000340385.6	riser_vs_control	-88.41536614645858
protein_coding	ENST00000340648.6	between_controls	33.97842803323528
protein_coding	ENST00000340648.6	riser_vs_control	-92.53898359273953
protein_coding	ENST00000340828.7	between_controls	-5.029437748274819
protein_coding	ENST00000340828.7	riser_vs_control	-94.51980379938966
protein_coding	ENST00000340913.11	between_controls	11.454970515770018
protein_coding	ENST00000340913.11	riser_vs_control	-89.28370889382583
protein_coding	ENST00000341369.11	between_controls	24.581776116746752
protein_coding	ENST00000341369.11	riser_vs_control	-94.22053231939164
protein_coding	ENST00000341394.9	between_controls	66.24507442530762
protein_coding	ENST00000341394.9	riser_vs_control	-83.9390715125721
protein_coding	ENST00000341423.10	between_controls	28.19654731734789
protein_coding	ENST00000341423.10	riser_vs_control	-93.13072714087942
protein_coding	ENST00000341491.9	between_controls	10.448988346321585
protein_coding	ENST00000341491.9	riser_vs_control	-99.31987876099652
protein_coding	ENST00000343262.9	between_controls	2.207943159549284
protein_coding	ENST00000343262.9	riser_vs_control	-80.0522858949948
protein_coding	ENST00000343813.10	between_controls	-8.027882660470521
protein_coding	ENST00000343813.10	riser_vs_control	-89.78535879502752
protein_coding	ENST00000343986.9	between_controls	1.9241546796189053
protein_coding	ENST00000343986.9	riser_vs_control	-81.28539198254867
protein_coding	ENST00000344063.7	between_controls	-3.765813263800341
protein_coding	ENST00000344063.7	riser_vs_control	-89.13028681306527
protein_coding	ENST00000344746.8	between_controls	14.799694242729576
protein_coding	ENST00000344746.8	riser_vs_control	-73.70131050953484
protein_coding	ENST00000345046.12	between_controls	-30.764063811922753
protein_coding	ENST00000345046.12	riser_vs_control	-73.0983975056196
protein_coding	ENST00000347512.8	between_controls	12.68567146760033
protein_coding	ENST00000347512.8	riser_vs_control	-85.6766092517388
protein_coding	ENST00000348035.9	between_controls	-14.83990905616624
protein_coding	ENST00000348035.9	riser_vs_control	-94.52430999334553
protein_coding	ENST00000348165.10	between_controls	64.69385511707156
protein_coding	ENST00000348165.10	riser_vs_control	-92.92722416727786
protein_coding	ENST00000348462.6	between_controls	3.715199888709201
protein_coding	ENST00000348462.6	riser_vs_control	-78.18551861762438
protein_coding	ENST00000348943.7	between_controls	37.11932579965523
protein_coding	ENST00000348943.7	riser_vs_control	-95.31956362848868
protein_coding	ENST00000348956.7	between_controls	25.418898189558973
protein_coding	ENST00000348956.7	riser_vs_control	-91.11597911761694
protein_coding	ENST00000350051.8	between_controls	75.30850003832299
protein_coding	ENST00000350051.8	riser_vs_control	-90.23834560112162
protein_coding	ENST00000350498.8	between_controls	8.249739186261134
protein_coding	ENST00000350498.8	riser_vs_control	-92.8407383254416
protein_coding	ENST00000350669.5	between_controls	7.50423919438004
protein_coding	ENST00000350669.5	riser_vs_control	-95.20558972212385
protein_coding	ENST00000350697.8	between_controls	9.95640598028029
protein_coding	ENST00000350697.8	riser_vs_control	-94.52074628717992
protein_coding	ENST00000351328.8	between_controls	-11.09153134784825
protein_coding	ENST00000351328.8	riser_vs_control	-94.0236810761578
protein_coding	ENST00000352983.7	between_controls	5.202854117677075
protein_coding	ENST00000352983.7	riser_vs_control	-87.21908298921758
protein_coding	ENST00000353341.8	between_controls	11.18943998849045
protein_coding	ENST00000353341.8	riser_vs_control	-92.15473838506148
protein_coding	ENST00000353703.9	between_controls	18.69545859305432
protein_coding	ENST00000353703.9	riser_vs_control	-93.35645631654327
protein_coding	ENST00000353801.7	between_controls	15.044644285851442
protein_coding	ENST00000353801.7	riser_vs_control	-100
protein_coding	ENST00000353999.6	between_controls	3.4685113339677427
protein_coding	ENST00000353999.6	riser_vs_control	-95.14483338428616
protein_coding	ENST00000354171.13	between_controls	-0.5276163761437254
protein_coding	ENST00000354171.13	riser_vs_control	-88.16032828574731
protein_coding	ENST00000354185.9	between_controls	-13.59495511144257
protein_coding	ENST00000354185.9	riser_vs_control	-99.6560764159269
protein_coding	ENST00000354725.8	between_controls	-2.7935812674444453
protein_coding	ENST00000354725.8	riser_vs_control	-93.13437606120532
protein_coding	ENST00000355653.8	between_controls	13.26979042559425
protein_coding	ENST00000355653.8	riser_vs_control	-96.56936825445936
protein_coding	ENST00000355899.8	between_controls	-2.9270928236964213
protein_coding	ENST00000355899.8	riser_vs_control	-96.04700758564218
protein_coding	ENST00000355937.9	between_controls	-8.525596463844913
protein_coding	ENST00000355937.9	riser_vs_control	-84.00137993488433
protein_coding	ENST00000356455.9	between_controls	-1.4416685370949085
protein_coding	ENST00000356455.9	riser_vs_control	-89.92370807542824
protein_coding	ENST00000356464.10	between_controls	7.9456207229137
protein_coding	ENST00000356464.10	riser_vs_control	-81.61936289140934
protein_coding	ENST00000356487.11	between_controls	-3.584923180217567
protein_coding	ENST00000356487.11	riser_vs_control	-98.85502458857115
protein_coding	ENST00000356493.10	between_controls	-13.771766624161211
protein_coding	ENST00000356493.10	riser_vs_control	-92.18346815111188
protein_coding	ENST00000356692.10	between_controls	-3.332537218374333
protein_coding	ENST00000356692.10	riser_vs_control	-98.868012603571
protein_coding	ENST00000356708.12	between_controls	-7.842200649067843
protein_coding	ENST00000356708.12	riser_vs_control	-90.71766935101849
protein_coding	ENST00000356769.7	between_controls	-15.615719785100891
protein_coding	ENST00000356769.7	riser_vs_control	-87.63909147739112
protein_coding	ENST00000356978.9	between_controls	15.020678658627734
protein_coding	ENST00000356978.9	riser_vs_control	-97.11392405063292
protein_coding	ENST00000357227.9	between_controls	17.367949865711726
protein_coding	ENST00000357227.9	riser_vs_control	-89.04025122961986
protein_coding	ENST00000357325.10	between_controls	-15.920229992552953
protein_coding	ENST00000357325.10	riser_vs_control	-91.8747806984088
protein_coding	ENST00000358344.8	between_controls	-9.23903851845588
protein_coding	ENST00000358344.8	riser_vs_control	-86.13028384725342
protein_coding	ENST00000359462.9	between_controls	35.97268650146917
protein_coding	ENST00000359462.9	riser_vs_control	-95.37608225108224
protein_coding	ENST00000359856.11	between_controls	-15.382501293326436
protein_coding	ENST00000359856.11	riser_vs_control	-92.61282616344748
protein_coding	ENST00000359867.7	between_controls	0.22152267692666433
protein_coding	ENST00000359867.7	riser_vs_control	-83.24942688901874
protein_coding	ENST00000359995.10	between_controls	11.105564741729845
protein_coding	ENST00000359995.10	riser_vs_control	-97.7307592692208
protein_coding	ENST00000360458.5	between_controls	-30.404733365637192
protein_coding	ENST00000360458.5	riser_vs_control	-96.73279197776444
protein_coding	ENST00000360840.9	between_controls	29.65465182109832
protein_coding	ENST00000360840.9	riser_vs_control	-83.38185227216658
protein_coding	ENST00000361298.9	between_controls	-6.136131013306039
protein_coding	ENST00000361298.9	riser_vs_control	-95.83699794781587
protein_coding	ENST00000361427.6	between_controls	10.408673349599828
protein_coding	ENST00000361427.6	riser_vs_control	-92.10544786898812
protein_coding	ENST00000361436.10	between_controls	-3.687456869112133
protein_coding	ENST00000361436.10	riser_vs_control	-89.9777320709174
protein_coding	ENST00000361564.9	between_controls	-8.716506781343035
protein_coding	ENST00000361564.9	riser_vs_control	-94.85222806390688
protein_coding	ENST00000361565.9	between_controls	26.59197498697238
protein_coding	ENST00000361565.9	riser_vs_control	-82.04029660699574
protein_coding	ENST00000361575.4	between_controls	15.098407282911284
protein_coding	ENST00000361575.4	riser_vs_control	-80.15345756088263
protein_coding	ENST00000361611.11	between_controls	0.646222263399268
protein_coding	ENST00000361611.11	riser_vs_control	-92.83624414836154
protein_coding	ENST00000361891.9	between_controls	-10.353643710219552
protein_coding	ENST00000361891.9	riser_vs_control	-91.85733210588948
protein_coding	ENST00000366607.5	between_controls	-15.417312136526398
protein_coding	ENST00000366607.5	riser_vs_control	-94.19858726239016
protein_coding	ENST00000366794.10	between_controls	-6.77351111288935
protein_coding	ENST00000366794.10	riser_vs_control	-88.98878235597685
protein_coding	ENST00000366812.6	between_controls	6.999417307391669
protein_coding	ENST00000366812.6	riser_vs_control	-90.77268861620702
protein_coding	ENST00000366839.8	between_controls	-7.132105934741283
protein_coding	ENST00000366839.8	riser_vs_control	-87.1216050791543
protein_coding	ENST00000366922.3	between_controls	8.443834101711237
protein_coding	ENST00000366922.3	riser_vs_control	-96.83544303797468
protein_coding	ENST00000366923.8	between_controls	49.7404631734136
protein_coding	ENST00000366923.8	riser_vs_control	-80.79455034632778
protein_coding	ENST00000367089.8	between_controls	7.591899625797931
protein_coding	ENST00000367089.8	riser_vs_control	-97.26814984108846
protein_coding	ENST00000367142.5	between_controls	7.578189682848115
protein_coding	ENST00000367142.5	riser_vs_control	-94.59338532362464
protein_coding	ENST00000367242.4	between_controls	-18.979955957758023
protein_coding	ENST00000367242.4	riser_vs_control	-92.74056443386604
protein_coding	ENST00000367478.9	between_controls	23.239979282727603
protein_coding	ENST00000367478.9	riser_vs_control	-77.51768527795488
protein_coding	ENST00000367569.4	between_controls	-29.00268336314848
protein_coding	ENST00000367569.4	riser_vs_control	-92.7564226385938
protein_coding	ENST00000367679.7	between_controls	-20.17333529797865
protein_coding	ENST00000367679.7	riser_vs_control	-96.1381296182592
protein_coding	ENST00000367833.7	between_controls	0.6697343842544079
protein_coding	ENST00000367833.7	riser_vs_control	-96.03981476552936
protein_coding	ENST00000367975.7	between_controls	-10.060551509696424
protein_coding	ENST00000367975.7	riser_vs_control	-98.90165416733151
protein_coding	ENST00000368003.6	between_controls	62.19496449322144
protein_coding	ENST00000368003.6	riser_vs_control	-89.75201241742772
protein_coding	ENST00000368097.9	between_controls	18.74262498319617
protein_coding	ENST00000368097.9	riser_vs_control	-67.71393230630834
protein_coding	ENST00000368494.4	between_controls	-4.565069926537445
protein_coding	ENST00000368494.4	riser_vs_control	-87.20160718506264
protein_coding	ENST00000368533.8	between_controls	-13.59408455343753
protein_coding	ENST00000368533.8	riser_vs_control	-100
protein_coding	ENST00000368547.4	between_controls	10.932396971928036
protein_coding	ENST00000368547.4	riser_vs_control	-95.99081096390472
protein_coding	ENST00000368608.4	between_controls	60.9595192606019
protein_coding	ENST00000368608.4	riser_vs_control	-94.91477099158912
protein_coding	ENST00000368811.8	between_controls	18.774582206216703
protein_coding	ENST00000368811.8	riser_vs_control	-89.19549249111795
protein_coding	ENST00000368865.9	between_controls	4.1902996853456616
protein_coding	ENST00000368865.9	riser_vs_control	-86.22403440441416
protein_coding	ENST00000368884.8	between_controls	-19.73706052255901
protein_coding	ENST00000368884.8	riser_vs_control	-90.70842012018484
protein_coding	ENST00000369014.10	between_controls	39.14703897118903
protein_coding	ENST00000369014.10	riser_vs_control	-81.41996595224585
protein_coding	ENST00000369144.8	between_controls	10.771250224283
protein_coding	ENST00000369144.8	riser_vs_control	-97.77917386524264
protein_coding	ENST00000369713.10	between_controls	26.068604553001094
protein_coding	ENST00000369713.10	riser_vs_control	-86.94944339332072
protein_coding	ENST00000369722.8	between_controls	10.540977538815186
protein_coding	ENST00000369722.8	riser_vs_control	-88.495560310694
protein_coding	ENST00000369842.9	between_controls	-1.1887165091234304
protein_coding	ENST00000369842.9	riser_vs_control	-94.811585812318
protein_coding	ENST00000369905.9	between_controls	6.61015130378796
protein_coding	ENST00000369905.9	riser_vs_control	-95.10954759214027
protein_coding	ENST00000370086.8	between_controls	36.42572486727782
protein_coding	ENST00000370086.8	riser_vs_control	-90.15465040296232
protein_coding	ENST00000370179.8	between_controls	-0.3304045620303972
protein_coding	ENST00000370179.8	riser_vs_control	-88.53288688758035
protein_coding	ENST00000370206.9	between_controls	-15.356174513187083
protein_coding	ENST00000370206.9	riser_vs_control	-97.84394458755044
protein_coding	ENST00000370321.8	between_controls	5.44639032747946
protein_coding	ENST00000370321.8	riser_vs_control	-87.31105467407613
protein_coding	ENST00000370355.3	between_controls	-13.79932659222999
protein_coding	ENST00000370355.3	riser_vs_control	-91.15166148791737
protein_coding	ENST00000370645.9	between_controls	19.602768706225483
protein_coding	ENST00000370645.9	riser_vs_control	-93.95049843172572
protein_coding	ENST00000370873.9	between_controls	0.5863657222496048
protein_coding	ENST00000370873.9	riser_vs_control	-79.04593639575972
protein_coding	ENST00000370986.9	between_controls	29.55056179775281
protein_coding	ENST00000370986.9	riser_vs_control	-90.92119920569574
protein_coding	ENST00000370994.8	between_controls	1.0693596367621732
protein_coding	ENST00000370994.8	riser_vs_control	-92.40588222466144
protein_coding	ENST00000370995.6	between_controls	16.748503131681712
protein_coding	ENST00000370995.6	riser_vs_control	-92.3568740210861
protein_coding	ENST00000371095.7	between_controls	-5.309008458015723
protein_coding	ENST00000371095.7	riser_vs_control	-94.05817782656422
protein_coding	ENST00000371142.9	between_controls	66.8654294984915
protein_coding	ENST00000371142.9	riser_vs_control	-92.2617199627445
protein_coding	ENST00000371222.4	between_controls	-0.17842857014445074
protein_coding	ENST00000371222.4	riser_vs_control	-80.43356492702107
protein_coding	ENST00000371224.7	between_controls	-9.44106941291362
protein_coding	ENST00000371224.7	riser_vs_control	-93.83914939271811
protein_coding	ENST00000371317.10	between_controls	-16.992805755395686
protein_coding	ENST00000371317.10	riser_vs_control	-92.62747208394995
protein_coding	ENST00000371437.5	between_controls	-11.246667570376395
protein_coding	ENST00000371437.5	riser_vs_control	-83.72758447458664
protein_coding	ENST00000371443.6	between_controls	-38.50989326245623
protein_coding	ENST00000371443.6	riser_vs_control	-91.7239333564048
protein_coding	ENST00000371554.2	between_controls	5.551109261452765
protein_coding	ENST00000371554.2	riser_vs_control	-94.66858509459274
protein_coding	ENST00000371646.10	between_controls	22.55960508349963
protein_coding	ENST00000371646.10	riser_vs_control	-98.68910383104364
protein_coding	ENST00000372209.3	between_controls	-3.135067180011
protein_coding	ENST00000372209.3	riser_vs_control	-80.33402922755741
protein_coding	ENST00000372360.9	between_controls	20.62859975047427
protein_coding	ENST00000372360.9	riser_vs_control	-70.24903270141472
protein_coding	ENST00000372397.6	between_controls	14.325596963265555
protein_coding	ENST00000372397.6	riser_vs_control	-89.37636297552702
protein_coding	ENST00000372435.10	between_controls	1.6896259058562382
protein_coding	ENST00000372435.10	riser_vs_control	-93.34579511292684
protein_coding	ENST00000372524.5	between_controls	9.53061224489796
protein_coding	ENST00000372524.5	riser_vs_control	-88.13723940098932
protein_coding	ENST00000372645.3	between_controls	16.139324386676222
protein_coding	ENST00000372645.3	riser_vs_control	-93.71691197859096
protein_coding	ENST00000372661.6	between_controls	-25.76534318507295
protein_coding	ENST00000372661.6	riser_vs_control	-98.37115603154378
protein_coding	ENST00000372692.8	between_controls	-12.666307015477663
protein_coding	ENST00000372692.8	riser_vs_control	-89.84078741913896
protein_coding	ENST00000372695.6	between_controls	25.381604696673183
protein_coding	ENST00000372695.6	riser_vs_control	-89.10927988736593
protein_coding	ENST00000372967.3	between_controls	3.4585607310572404
protein_coding	ENST00000372967.3	riser_vs_control	-84.29579426237119
protein_coding	ENST00000373019.5	between_controls	5.291913384250122
protein_coding	ENST00000373019.5	riser_vs_control	-97.01828456900658
protein_coding	ENST00000373218.5	between_controls	58.34754641586667
protein_coding	ENST00000373218.5	riser_vs_control	-88.35053176768277
protein_coding	ENST00000373232.8	between_controls	22.44413930845088
protein_coding	ENST00000373232.8	riser_vs_control	-88.29918249099802
protein_coding	ENST00000373237.4	between_controls	13.58185760058326
protein_coding	ENST00000373237.4	riser_vs_control	-51.64907035410633
protein_coding	ENST00000373316.5	between_controls	18.626320049456048
protein_coding	ENST00000373316.5	riser_vs_control	-86.302610548748
protein_coding	ENST00000373365.5	between_controls	22.628200464052128
protein_coding	ENST00000373365.5	riser_vs_control	-91.17840580284592
protein_coding	ENST00000373493.10	between_controls	-15.625765280398737
protein_coding	ENST00000373493.10	riser_vs_control	-81.75358568358261
protein_coding	ENST00000373703.5	between_controls	13.389988599854908
protein_coding	ENST00000373703.5	riser_vs_control	-90.43733429431904
protein_coding	ENST00000373715.11	between_controls	10.442538246775396
protein_coding	ENST00000373715.11	riser_vs_control	-98.09178988589562
protein_coding	ENST00000373768.4	between_controls	35.94153818732733
protein_coding	ENST00000373768.4	riser_vs_control	-94.26335384849176
protein_coding	ENST00000373795.7	between_controls	3.6878630032119024
protein_coding	ENST00000373795.7	riser_vs_control	-90.651662253604
protein_coding	ENST00000373912.8	between_controls	15.45042481800522
protein_coding	ENST00000373912.8	riser_vs_control	-91.66954999694708
protein_coding	ENST00000374358.5	between_controls	-0.7321035181023164
protein_coding	ENST00000374358.5	riser_vs_control	-91.53100940367624
protein_coding	ENST00000374379.9	between_controls	-14.650988475592616
protein_coding	ENST00000374379.9	riser_vs_control	-96.98820556023588
protein_coding	ENST00000374517.6	between_controls	14.604729588495143
protein_coding	ENST00000374517.6	riser_vs_control	-83.84401939389151
protein_coding	ENST00000374550.8	between_controls	1.0692356553038325
protein_coding	ENST00000374550.8	riser_vs_control	-87.36360436466033
protein_coding	ENST00000374980.3	between_controls	14.764403672611977
protein_coding	ENST00000374980.3	riser_vs_control	-92.26983627965464
protein_coding	ENST00000375436.9	between_controls	-2.727902570138315
protein_coding	ENST00000375436.9	riser_vs_control	-90.18912659297716
protein_coding	ENST00000375499.8	between_controls	3.7699864724014818
protein_coding	ENST00000375499.8	riser_vs_control	-97.44100085299972
protein_coding	ENST00000375571.6	between_controls	-3.413527183215062
protein_coding	ENST00000375571.6	riser_vs_control	-93.38405671796646
protein_coding	ENST00000375650.5	between_controls	21.510381047865028
protein_coding	ENST00000375650.5	riser_vs_control	-92.66959968190038
protein_coding	ENST00000375882.7	between_controls	18.260591964244995
protein_coding	ENST00000375882.7	riser_vs_control	-92.32374717138651
protein_coding	ENST00000376007.8	between_controls	-10.194219868042005
protein_coding	ENST00000376007.8	riser_vs_control	-91.18927267621456
protein_coding	ENST00000376033.3	between_controls	51.56087688505212
protein_coding	ENST00000376033.3	riser_vs_control	-87.55284772736978
protein_coding	ENST00000376281.8	between_controls	7.197356531409903
protein_coding	ENST00000376281.8	riser_vs_control	-97.97718917899896
protein_coding	ENST00000376387.5	between_controls	-19.508106116433307
protein_coding	ENST00000376387.5	riser_vs_control	-81.57329810510672
protein_coding	ENST00000376588.4	between_controls	-5.8732021505963266
protein_coding	ENST00000376588.4	riser_vs_control	-77.14816876555788
protein_coding	ENST00000376759.8	between_controls	17.83367988672169
protein_coding	ENST00000376759.8	riser_vs_control	-89.82903000697837
protein_coding	ENST00000376925.8	between_controls	17.460973844722425
protein_coding	ENST00000376925.8	riser_vs_control	-87.16402255146191
protein_coding	ENST00000376957.7	between_controls	14.31185258820648
protein_coding	ENST00000376957.7	riser_vs_control	-97.73724972340196
protein_coding	ENST00000377038.8	between_controls	13.740125409665255
protein_coding	ENST00000377038.8	riser_vs_control	-89.58285052143685
protein_coding	ENST00000377351.8	between_controls	37.08339293377199
protein_coding	ENST00000377351.8	riser_vs_control	-88.68432190579841
protein_coding	ENST00000377474.4	between_controls	-9.616220310152594
protein_coding	ENST00000377474.4	riser_vs_control	-90.95738418976984
protein_coding	ENST00000377818.4	between_controls	26.531536493714736
protein_coding	ENST00000377818.4	riser_vs_control	-100
protein_coding	ENST00000378364.8	between_controls	49.45290147858562
protein_coding	ENST00000378364.8	riser_vs_control	-86.24674871959886
protein_coding	ENST00000378670.8	between_controls	3.58431191956405
protein_coding	ENST00000378670.8	riser_vs_control	-69.68272620446534
protein_coding	ENST00000378720.8	between_controls	-1.2319972236682284
protein_coding	ENST00000378720.8	riser_vs_control	-93.79243612031355
protein_coding	ENST00000379143.10	between_controls	14.198274975937505
protein_coding	ENST00000379143.10	riser_vs_control	-90.97457564954594
protein_coding	ENST00000379341.9	between_controls	9.565035257976682
protein_coding	ENST00000379341.9	riser_vs_control	-92.46427608519816
protein_coding	ENST00000379412.9	between_controls	-24.453104702520136
protein_coding	ENST00000379412.9	riser_vs_control	-88.87960107226242
protein_coding	ENST00000379607.10	between_controls	22.1720402815829
protein_coding	ENST00000379607.10	riser_vs_control	-96.82117480748484
protein_coding	ENST00000379719.8	between_controls	29.536061169663153
protein_coding	ENST00000379719.8	riser_vs_control	-90.58133478270716
protein_coding	ENST00000379751.5	between_controls	-5.180669563817801
protein_coding	ENST00000379751.5	riser_vs_control	-93.26274695374424
protein_coding	ENST00000380087.7	between_controls	-1.8543970747539105
protein_coding	ENST00000380087.7	riser_vs_control	-95.10938598131445
protein_coding	ENST00000380155.4	between_controls	5.96775003767519
protein_coding	ENST00000380155.4	riser_vs_control	-94.38688762440208
protein_coding	ENST00000380191.9	between_controls	-0.0886437506155816
protein_coding	ENST00000380191.9	riser_vs_control	-88.50284933953098
protein_coding	ENST00000380325.4	between_controls	56.97430141874587
protein_coding	ENST00000380325.4	riser_vs_control	-87.04527712724433
protein_coding	ENST00000380394.9	between_controls	6.360226461389942
protein_coding	ENST00000380394.9	riser_vs_control	-85.45537136384283
protein_coding	ENST00000380412.7	between_controls	25.56345341983518
protein_coding	ENST00000380412.7	riser_vs_control	-68.26160606878943
protein_coding	ENST00000380749.10	between_controls	45.867629019928536
protein_coding	ENST00000380749.10	riser_vs_control	-94.89222673898276
protein_coding	ENST00000380752.10	between_controls	-6.371219487231975
protein_coding	ENST00000380752.10	riser_vs_control	-100
protein_coding	ENST00000380842.5	between_controls	16.11826667361944
protein_coding	ENST00000380842.5	riser_vs_control	-97.65690376569036
protein_coding	ENST00000381342.7	between_controls	2.408548099337145
protein_coding	ENST00000381342.7	riser_vs_control	-86.91927170416153
protein_coding	ENST00000381401.11	between_controls	6.820399043303121
protein_coding	ENST00000381401.11	riser_vs_control	-80.29353456545373
protein_coding	ENST00000381401.11_PAR_Y	between_controls	-14.328853023566602
protein_coding	ENST00000381401.11_PAR_Y	riser_vs_control	-92.43053147753729
protein_coding	ENST00000388968.8	between_controls	-5.170141558238874
protein_coding	ENST00000388968.8	riser_vs_control	-93.26395942500824
protein_coding	ENST00000389266.8	between_controls	9.169066449538702
protein_coding	ENST00000389266.8	riser_vs_control	-91.6686134438283
protein_coding	ENST00000391857.9	between_controls	7.187636820497851
protein_coding	ENST00000391857.9	riser_vs_control	-79.93992046288552
protein_coding	ENST00000392006.8	between_controls	18.243351790170394
protein_coding	ENST00000392006.8	riser_vs_control	-78.46893092990587
protein_coding	ENST00000392132.7	between_controls	-16.001974423897842
protein_coding	ENST00000392132.7	riser_vs_control	-90.48212232382411
protein_coding	ENST00000392133.7	between_controls	-2.340996077120782
protein_coding	ENST00000392133.7	riser_vs_control	-88.81049988877237
protein_coding	ENST00000392222.7	between_controls	8.90855330589378
protein_coding	ENST00000392222.7	riser_vs_control	-92.82113346858102
protein_coding	ENST00000392246.7	between_controls	3.5972761365879333
protein_coding	ENST00000392246.7	riser_vs_control	-77.51054473660595
protein_coding	ENST00000392514.9	between_controls	8.242999983176407
protein_coding	ENST00000392514.9	riser_vs_control	-94.28646061897896
protein_coding	ENST00000392708.9	between_controls	-5.481622306717364
protein_coding	ENST00000392708.9	riser_vs_control	-94.16909028046126
protein_coding	ENST00000393085.4	between_controls	4.934420347631956
protein_coding	ENST00000393085.4	riser_vs_control	-93.4035963574169
protein_coding	ENST00000393099.3	between_controls	12.270665631512278
protein_coding	ENST00000393099.3	riser_vs_control	-90.45219596241996
protein_coding	ENST00000394053.7	between_controls	50.87841613140888
protein_coding	ENST00000394053.7	riser_vs_control	-89.57143061700818
protein_coding	ENST00000394077.8	between_controls	0.3746559394895312
protein_coding	ENST00000394077.8	riser_vs_control	-84.07681021390512
protein_coding	ENST00000394249.8	between_controls	15.017867778439548
protein_coding	ENST00000394249.8	riser_vs_control	-95.1349504612231
protein_coding	ENST00000394349.9	between_controls	5.090166195434797
protein_coding	ENST00000394349.9	riser_vs_control	-87.85948837455642
protein_coding	ENST00000394440.8	between_controls	-16.566023272127687
protein_coding	ENST00000394440.8	riser_vs_control	-85.10811373224116
protein_coding	ENST00000394580.2	between_controls	-10.95295874556655
protein_coding	ENST00000394580.2	riser_vs_control	-87.94445292232565
protein_coding	ENST00000394885.8	between_controls	-11.249956610781354
protein_coding	ENST00000394885.8	riser_vs_control	-91.02549802574342
protein_coding	ENST00000394920.6	between_controls	-7.161862255845605
protein_coding	ENST00000394920.6	riser_vs_control	-84.19943476059008
protein_coding	ENST00000394936.8	between_controls	9.652042360060516
protein_coding	ENST00000394936.8	riser_vs_control	-93.15239648769652
protein_coding	ENST00000395044.7	between_controls	-10.711001061195615
protein_coding	ENST00000395044.7	riser_vs_control	-93.03014612817856
protein_coding	ENST00000395284.8	between_controls	14.3397729535949
protein_coding	ENST00000395284.8	riser_vs_control	-91.60817296418465
protein_coding	ENST00000395422.4	between_controls	3.87552586788272
protein_coding	ENST00000395422.4	riser_vs_control	-95.13370330947176
protein_coding	ENST00000395957.6	between_controls	14.560758368122016
protein_coding	ENST00000395957.6	riser_vs_control	-94.80198888563908
protein_coding	ENST00000395958.6	between_controls	-30.250682551501612
protein_coding	ENST00000395958.6	riser_vs_control	-91.30067963440356
protein_coding	ENST00000396076.5	between_controls	36.99875275504451
protein_coding	ENST00000396076.5	riser_vs_control	-91.74078336995572
protein_coding	ENST00000396203.7	between_controls	-19.45540356181557
protein_coding	ENST00000396203.7	riser_vs_control	-91.89644032396208
protein_coding	ENST00000396384.1	between_controls	1.949876189524412
protein_coding	ENST00000396384.1	riser_vs_control	-94.36909069686004
protein_coding	ENST00000396386.7	between_controls	4.335556136680614
protein_coding	ENST00000396386.7	riser_vs_control	-98.536543715847
protein_coding	ENST00000396389.5	between_controls	15.308815532950494
protein_coding	ENST00000396389.5	riser_vs_control	-91.73501366940054
protein_coding	ENST00000396651.8	between_controls	7.632920266366685
protein_coding	ENST00000396651.8	riser_vs_control	-88.72922083037895
protein_coding	ENST00000396705.10	between_controls	12.564198063276748
protein_coding	ENST00000396705.10	riser_vs_control	-91.7102730448421
protein_coding	ENST00000396832.6	between_controls	74.99013306269734
protein_coding	ENST00000396832.6	riser_vs_control	-99.554077215815
protein_coding	ENST00000396957.5	between_controls	6.518991991771362
protein_coding	ENST00000396957.5	riser_vs_control	-76.28435094563059
protein_coding	ENST00000397764.8	between_controls	-5.354654148023179
protein_coding	ENST00000397764.8	riser_vs_control	-96.32129244326327
protein_coding	ENST00000398606.10	between_controls	-2.440582355137086
protein_coding	ENST00000398606.10	riser_vs_control	-82.49734542585215
protein_coding	ENST00000398733.8	between_controls	-7.279643985070342
protein_coding	ENST00000398733.8	riser_vs_control	-93.64687477083282
protein_coding	ENST00000398752.11	between_controls	-0.8247464668268643
protein_coding	ENST00000398752.11	riser_vs_control	-96.39580696090006
protein_coding	ENST00000400137.9	between_controls	-10.558707489647528
protein_coding	ENST00000400137.9	riser_vs_control	-96.88955033485702
protein_coding	ENST00000401609.5	between_controls	3.91005120072053
protein_coding	ENST00000401609.5	riser_vs_control	-83.58733781327923
protein_coding	ENST00000401695.8	between_controls	58.900593077808274
protein_coding	ENST00000401695.8	riser_vs_control	-80.86743825319175
protein_coding	ENST00000401959.6	between_controls	7.875445557872082
protein_coding	ENST00000401959.6	riser_vs_control	-77.61520579789416
protein_coding	ENST00000402752.5	between_controls	-17.92067529508052
protein_coding	ENST00000402752.5	riser_vs_control	-89.13455730520164
protein_coding	ENST00000403564.5	between_controls	27.41677496750975
protein_coding	ENST00000403564.5	riser_vs_control	-88.63084138554558
protein_coding	ENST00000404241.6	between_controls	-28.49205666997476
protein_coding	ENST00000404241.6	riser_vs_control	-58.983919832206944
protein_coding	ENST00000404735.1	between_controls	1.255989988706773
protein_coding	ENST00000404735.1	riser_vs_control	-82.96080696765019
protein_coding	ENST00000404933.7	between_controls	9.951378051768833
protein_coding	ENST00000404933.7	riser_vs_control	-93.06308012881227
protein_coding	ENST00000407193.7	between_controls	1.3127380368792188
protein_coding	ENST00000407193.7	riser_vs_control	-87.91276111157048
protein_coding	ENST00000407627.7	between_controls	10.97131353799698
protein_coding	ENST00000407627.7	riser_vs_control	-86.44214467363662
protein_coding	ENST00000409600.6	between_controls	30.730103047577284
protein_coding	ENST00000409600.6	riser_vs_control	-94.91312459544872
protein_coding	ENST00000409753.8	between_controls	-33.98087026808568
protein_coding	ENST00000409753.8	riser_vs_control	-98.8365784556031
protein_coding	ENST00000409784.8	between_controls	22.013245606441
protein_coding	ENST00000409784.8	riser_vs_control	-95.86506147105118
protein_coding	ENST00000409906.9	between_controls	-7.7085492725248574
protein_coding	ENST00000409906.9	riser_vs_control	-74.51732673267327
protein_coding	ENST00000412331.6	between_controls	18.447229464735653
protein_coding	ENST00000412331.6	riser_vs_control	-75.41395933766506
protein_coding	ENST00000413699.7	between_controls	19.244783409266645
protein_coding	ENST00000413699.7	riser_vs_control	-87.03012499716087
protein_coding	ENST00000414487.7	between_controls	34.817556452818906
protein_coding	ENST00000414487.7	riser_vs_control	-87.13998830676937
protein_coding	ENST00000415136.6	between_controls	-14.21713057644979
protein_coding	ENST00000415136.6	riser_vs_control	-66.03659433915988
protein_coding	ENST00000415930.8	between_controls	25.12807229609163
protein_coding	ENST00000415930.8	riser_vs_control	-94.626100012512
protein_coding	ENST00000415949.5	between_controls	59.27768166089965
protein_coding	ENST00000415949.5	riser_vs_control	-93.91953498974244
protein_coding	ENST00000416373.6	between_controls	-8.024544649223257
protein_coding	ENST00000416373.6	riser_vs_control	-93.86980684015964
protein_coding	ENST00000418115.6	between_controls	12.860190568196847
protein_coding	ENST00000418115.6	riser_vs_control	-94.7097284142359
protein_coding	ENST00000419783.3	between_controls	5.940762508700023
protein_coding	ENST00000419783.3	riser_vs_control	-92.16329335332334
protein_coding	ENST00000419869.7	between_controls	-28.01284384830071
protein_coding	ENST00000419869.7	riser_vs_control	-90.20318965918072
protein_coding	ENST00000420826.7	between_controls	-6.1225937767450525
protein_coding	ENST00000420826.7	riser_vs_control	-91.8250276392916
protein_coding	ENST00000421351.4	between_controls	-0.48201027984009137
protein_coding	ENST00000421351.4	riser_vs_control	-92.38742886826758
protein_coding	ENST00000422318.7	between_controls	45.99156733729192
protein_coding	ENST00000422318.7	riser_vs_control	-91.53657448706512
protein_coding	ENST00000422447.8	between_controls	1.9401498419297565
protein_coding	ENST00000422447.8	riser_vs_control	-95.64060385056348
protein_coding	ENST00000422453.7	between_controls	4.008059375284582
protein_coding	ENST00000422453.7	riser_vs_control	-91.28027824082648
protein_coding	ENST00000422465.6	between_controls	10.797699424856214
protein_coding	ENST00000422465.6	riser_vs_control	-85.22646219686163
protein_coding	ENST00000422514.7	between_controls	12.622411099726202
protein_coding	ENST00000422514.7	riser_vs_control	-85.92195568849615
protein_coding	ENST00000423485.6	between_controls	17.154331612162938
protein_coding	ENST00000423485.6	riser_vs_control	-86.7868609533218
protein_coding	ENST00000423828.5	between_controls	11.393717230293106
protein_coding	ENST00000423828.5	riser_vs_control	-91.3317757009346
protein_coding	ENST00000426013.7	between_controls	56.89243701028532
protein_coding	ENST00000426013.7	riser_vs_control	-95.329927484747
protein_coding	ENST00000427805.6	between_controls	12.400142708672654
protein_coding	ENST00000427805.6	riser_vs_control	-84.21994884910487
protein_coding	ENST00000428771.6	between_controls	-18.12871097490902
protein_coding	ENST00000428771.6	riser_vs_control	-79.0462669116419
protein_coding	ENST00000429711.7	between_controls	9.311087990487517
protein_coding	ENST00000429711.7	riser_vs_control	-85.93423775150035
protein_coding	ENST00000429772.7	between_controls	-7.399933129537639
protein_coding	ENST00000429772.7	riser_vs_control	-90.11626471822468
protein_coding	ENST00000430157.6	between_controls	22.06664900917387
protein_coding	ENST00000430157.6	riser_vs_control	-90.04028128627023
protein_coding	ENST00000433866.7	between_controls	-5.501832076465381
protein_coding	ENST00000433866.7	riser_vs_control	-87.00431636804025
protein_coding	ENST00000434724.7	between_controls	-24.926060939541923
protein_coding	ENST00000434724.7	riser_vs_control	-87.8041074249605
protein_coding	ENST00000435275.5	between_controls	5.679352560143172
protein_coding	ENST00000435275.5	riser_vs_control	-85.02960102960103
protein_coding	ENST00000436427.1	between_controls	-9.47981113643764
protein_coding	ENST00000436427.1	riser_vs_control	-95.0229857246552
protein_coding	ENST00000438607.2	between_controls	-0.21681354035529443
protein_coding	ENST00000438607.2	riser_vs_control	-80.37062457103637
protein_coding	ENST00000439211.7	between_controls	10.425242950734306
protein_coding	ENST00000439211.7	riser_vs_control	-92.5739394963664
protein_coding	ENST00000439590.6	between_controls	5.356590237726825
protein_coding	ENST00000439590.6	riser_vs_control	-78.71445497630332
protein_coding	ENST00000439602.7	between_controls	9.968938353830124
protein_coding	ENST00000439602.7	riser_vs_control	-61.5097594736103
protein_coding	ENST00000441076.7	between_controls	20.362592748145037
protein_coding	ENST00000441076.7	riser_vs_control	-89.93434767727683
protein_coding	ENST00000442744.7	between_controls	-2.1945643891287783
protein_coding	ENST00000442744.7	riser_vs_control	-81.86862523887368
protein_coding	ENST00000447750.7	between_controls	24.159178009779307
protein_coding	ENST00000447750.7	riser_vs_control	-95.02034489440032
protein_coding	ENST00000453744.7	between_controls	34.7615149639627
protein_coding	ENST00000453744.7	riser_vs_control	-100
protein_coding	ENST00000455785.7	between_controls	7.521185592996551
protein_coding	ENST00000455785.7	riser_vs_control	-88.92717753450738
protein_coding	ENST00000457458.6	between_controls	19.21183232311344
protein_coding	ENST00000457458.6	riser_vs_control	-78.07377049180327
protein_coding	ENST00000458455.2	between_controls	0.1981062386676516
protein_coding	ENST00000458455.2	riser_vs_control	-86.8940849882554
protein_coding	ENST00000462138.6	between_controls	3.608923884514436
protein_coding	ENST00000462138.6	riser_vs_control	-87.87976900001323
protein_coding	ENST00000462576.5	between_controls	7.196237261562581
protein_coding	ENST00000462576.5	riser_vs_control	-88.1876241077658
protein_coding	ENST00000465139.6	between_controls	-34.053997170351835
protein_coding	ENST00000465139.6	riser_vs_control	-78.46233609124884
protein_coding	ENST00000465271.6	between_controls	-12.150634302267504
protein_coding	ENST00000465271.6	riser_vs_control	-88.71849579943992
protein_coding	ENST00000466397.5	between_controls	5.169688903676593
protein_coding	ENST00000466397.5	riser_vs_control	-89.50635422023066
protein_coding	ENST00000468812.6	between_controls	7.967119030612885
protein_coding	ENST00000468812.6	riser_vs_control	-92.261773830202
protein_coding	ENST00000469257.2	between_controls	14.616058311673635
protein_coding	ENST00000469257.2	riser_vs_control	-80.27497717287899
protein_coding	ENST00000474973.5	between_controls	13.045996134993665
protein_coding	ENST00000474973.5	riser_vs_control	-48.82591474915126
protein_coding	ENST00000478753.5	between_controls	0.8484908395940424
protein_coding	ENST00000478753.5	riser_vs_control	-98.92327830089094
protein_coding	ENST00000479035.7	between_controls	10.326985911820543
protein_coding	ENST00000479035.7	riser_vs_control	-75.02612330198536
protein_coding	ENST00000479209.1	between_controls	1.0917176209005004
protein_coding	ENST00000479209.1	riser_vs_control	-95.02333555576722
protein_coding	ENST00000484558.3	between_controls	-22.651215212553826
protein_coding	ENST00000484558.3	riser_vs_control	-87.951408427394
protein_coding	ENST00000491306.6	between_controls	6.001633736342496
protein_coding	ENST00000491306.6	riser_vs_control	-77.92962247819429
protein_coding	ENST00000493678.5	between_controls	-38.96357106208312
protein_coding	ENST00000493678.5	riser_vs_control	-89.06648054440761
protein_coding	ENST00000495461.6	between_controls	-5.113658593841699
protein_coding	ENST00000495461.6	riser_vs_control	-83.92527287993283
protein_coding	ENST00000496455.7	between_controls	-16.859838274932613
protein_coding	ENST00000496455.7	riser_vs_control	-86.80741190765492
protein_coding	ENST00000501597.3	between_controls	5.28390922355717
protein_coding	ENST00000501597.3	riser_vs_control	-70.62503474832543
protein_coding	ENST00000502534.5	between_controls	-16.72333688062917
protein_coding	ENST00000502534.5	riser_vs_control	-69.61101086819689
protein_coding	ENST00000503362.2	between_controls	-21.9530723942057
protein_coding	ENST00000503362.2	riser_vs_control	-90.27781463103987
protein_coding	ENST00000505490.3	between_controls	-13.180487645336951
protein_coding	ENST00000505490.3	riser_vs_control	-94.91329797466268
protein_coding	ENST00000507754.9	between_controls	-2.682180390345305
protein_coding	ENST00000507754.9	riser_vs_control	-88.76477999612328
protein_coding	ENST00000512805.6	between_controls	9.665085842432264
protein_coding	ENST00000512805.6	riser_vs_control	-92.45279777100389
protein_coding	ENST00000514682.5	between_controls	17.195330288768453
protein_coding	ENST00000514682.5	riser_vs_control	-82.66384257320888
protein_coding	ENST00000517671.5	between_controls	-6.423816443077755
protein_coding	ENST00000517671.5	riser_vs_control	-91.50042095245068
protein_coding	ENST00000519065.6	between_controls	1.8535338244693376
protein_coding	ENST00000519065.6	riser_vs_control	-91.3868745879839
protein_coding	ENST00000520468.7	between_controls	1.3879464561100487
protein_coding	ENST00000520468.7	riser_vs_control	-94.74574148296593
protein_coding	ENST00000521861.6	between_controls	22.411995375932182
protein_coding	ENST00000521861.6	riser_vs_control	-78.10503786631544
protein_coding	ENST00000525428.6	between_controls	44.147330006943434
protein_coding	ENST00000525428.6	riser_vs_control	-87.12328186881844
protein_coding	ENST00000525451.6	between_controls	24.99394330937576
protein_coding	ENST00000525451.6	riser_vs_control	-80.54891270677157
protein_coding	ENST00000525634.6	between_controls	1.9650876614315071
protein_coding	ENST00000525634.6	riser_vs_control	-86.95835557928457
protein_coding	ENST00000527673.2	between_controls	-9.246747597232227
protein_coding	ENST00000527673.2	riser_vs_control	-88.77184593459346
protein_coding	ENST00000528157.7	between_controls	14.984168373998882
protein_coding	ENST00000528157.7	riser_vs_control	-94.19125093926624
protein_coding	ENST00000529639.6	between_controls	7.877194281905044
protein_coding	ENST00000529639.6	riser_vs_control	-87.44494103710085
protein_coding	ENST00000530028.3	between_controls	-6.97350069735007
protein_coding	ENST00000530028.3	riser_vs_control	-98.44408770970416
protein_coding	ENST00000530705.6	between_controls	4.993278922617577
protein_coding	ENST00000530705.6	riser_vs_control	-91.93169550374932
protein_coding	ENST00000530758.2	between_controls	30.672034371352694
protein_coding	ENST00000530758.2	riser_vs_control	-92.67443233245444
protein_coding	ENST00000531120.6	between_controls	-13.550113124040095
protein_coding	ENST00000531120.6	riser_vs_control	-91.46946890088044
protein_coding	ENST00000531188.6	between_controls	12.589752967208758
protein_coding	ENST00000531188.6	riser_vs_control	-88.07082568570172
protein_coding	ENST00000533186.5	between_controls	5.083031722375984
protein_coding	ENST00000533186.5	riser_vs_control	-76.00246761258482
protein_coding	ENST00000533626.5	between_controls	17.993651536649942
protein_coding	ENST00000533626.5	riser_vs_control	-89.52717550542046
protein_coding	ENST00000534355.6	between_controls	13.650520449143514
protein_coding	ENST00000534355.6	riser_vs_control	-80.03980979763354
protein_coding	ENST00000534624.6	between_controls	-3.156960383146621
protein_coding	ENST00000534624.6	riser_vs_control	-92.10720413038946
protein_coding	ENST00000535434.5	between_controls	-10.637250514633491
protein_coding	ENST00000535434.5	riser_vs_control	-94.7348783217943
protein_coding	ENST00000535923.6	between_controls	-6.219624326809405
protein_coding	ENST00000535923.6	riser_vs_control	-86.72110174593618
protein_coding	ENST00000536769.1	between_controls	15.038555275879975
protein_coding	ENST00000536769.1	riser_vs_control	-88.16300220008128
protein_coding	ENST00000539919.5	between_controls	-13.751079690210569
protein_coding	ENST00000539919.5	riser_vs_control	-98.27754510816511
protein_coding	ENST00000542575.6	between_controls	9.326884678528645
protein_coding	ENST00000542575.6	riser_vs_control	-97.91336610201624
protein_coding	ENST00000543796.6	between_controls	-1.9410347471868865
protein_coding	ENST00000543796.6	riser_vs_control	-95.47318084765304
protein_coding	ENST00000544079.2	between_controls	63.78272889900797
protein_coding	ENST00000544079.2	riser_vs_control	-93.07715461021373
protein_coding	ENST00000544301.7	between_controls	-22.407619876562748
protein_coding	ENST00000544301.7	riser_vs_control	-93.51460961958068
protein_coding	ENST00000544844.6	between_controls	34.62288353001539
protein_coding	ENST00000544844.6	riser_vs_control	-90.9383341318185
protein_coding	ENST00000545606.6	between_controls	40.35166061959252
protein_coding	ENST00000545606.6	riser_vs_control	-82.9783407703807
protein_coding	ENST00000546463.6	between_controls	-2.3035738388398146
protein_coding	ENST00000546463.6	riser_vs_control	-89.6984131538925
protein_coding	ENST00000546500.5	between_controls	18.440279448450767
protein_coding	ENST00000546500.5	riser_vs_control	-88.4375776175619
protein_coding	ENST00000546591.6	between_controls	19.677291625420708
protein_coding	ENST00000546591.6	riser_vs_control	-72.35821242920319
protein_coding	ENST00000549596.5	between_controls	7.014506982211831
protein_coding	ENST00000549596.5	riser_vs_control	-90.10284331518451
protein_coding	ENST00000549920.6	between_controls	10.985650002887851
protein_coding	ENST00000549920.6	riser_vs_control	-91.33819175421368
protein_coding	ENST00000551150.5	between_controls	-10.790573888519251
protein_coding	ENST00000551150.5	riser_vs_control	-86.92644778534348
protein_coding	ENST00000552361.1	between_controls	-13.917333625698936
protein_coding	ENST00000552361.1	riser_vs_control	-82.49290155626639
protein_coding	ENST00000552981.6	between_controls	-10.522655234533556
protein_coding	ENST00000552981.6	riser_vs_control	-92.34570727038162
protein_coding	ENST00000553110.8	between_controls	8.263331466616886
protein_coding	ENST00000553110.8	riser_vs_control	-76.45274489977993
protein_coding	ENST00000554969.5	between_controls	-22.733854048676708
protein_coding	ENST00000554969.5	riser_vs_control	-99.59546429665951
protein_coding	ENST00000556230.2	between_controls	2.297728625950473
protein_coding	ENST00000556230.2	riser_vs_control	-76.46365721091108
protein_coding	ENST00000557016.6	between_controls	-2.4370847335881582
protein_coding	ENST00000557016.6	riser_vs_control	-88.71030768446627
protein_coding	ENST00000557342.6	between_controls	-25.13609715242881
protein_coding	ENST00000557342.6	riser_vs_control	-82.40681026699342
protein_coding	ENST00000563060.6	between_controls	42.59297402448793
protein_coding	ENST00000563060.6	riser_vs_control	-93.4748189321206
protein_coding	ENST00000563390.5	between_controls	22.24342663273961
protein_coding	ENST00000563390.5	riser_vs_control	-86.21036254938294
protein_coding	ENST00000566897.6	between_controls	-9.430705885253582
protein_coding	ENST00000566897.6	riser_vs_control	-86.76842328695753
protein_coding	ENST00000567815.5	between_controls	-21.80439096204314
protein_coding	ENST00000567815.5	riser_vs_control	-81.40330111133031
protein_coding	ENST00000568588.5	between_controls	-7.559471071064378
protein_coding	ENST00000568588.5	riser_vs_control	-81.95866360471146
protein_coding	ENST00000571133.6	between_controls	19.01533416915807
protein_coding	ENST00000571133.6	riser_vs_control	-86.67824466282616
protein_coding	ENST00000573283.7	between_controls	6.628860828682333
protein_coding	ENST00000573283.7	riser_vs_control	-97.19787480784272
protein_coding	ENST00000574322.6	between_controls	18.52738999713063
protein_coding	ENST00000574322.6	riser_vs_control	-86.95556840153887
protein_coding	ENST00000579248.5	between_controls	3.063277249451353
protein_coding	ENST00000579248.5	riser_vs_control	-83.39545469538542
protein_coding	ENST00000579408.5	between_controls	-18.377503442611072
protein_coding	ENST00000579408.5	riser_vs_control	-78.13249736092895
protein_coding	ENST00000583313.7	between_controls	-25.00573902207064
protein_coding	ENST00000583313.7	riser_vs_control	-96.93397881147828
protein_coding	ENST00000588234.6	between_controls	34.77543056545721
protein_coding	ENST00000588234.6	riser_vs_control	-83.31317381014988
protein_coding	ENST00000588301.5	between_controls	21.938472502672525
protein_coding	ENST00000588301.5	riser_vs_control	-92.06287220540858
protein_coding	ENST00000589913.6	between_controls	24.055402250053067
protein_coding	ENST00000589913.6	riser_vs_control	-72.01621907504261
protein_coding	ENST00000591899.8	between_controls	36.921965317919074
protein_coding	ENST00000591899.8	riser_vs_control	-86.39699458326052
protein_coding	ENST00000593829.6	between_controls	4.995061106699464
protein_coding	ENST00000593829.6	riser_vs_control	-93.20015366884364
protein_coding	ENST00000593863.5	between_controls	64.59620823295276
protein_coding	ENST00000593863.5	riser_vs_control	-65.9343255374439
protein_coding	ENST00000598742.6	between_controls	-0.40877863781901824
protein_coding	ENST00000598742.6	riser_vs_control	-82.7293843004534
protein_coding	ENST00000599898.5	between_controls	4.863131200119341
protein_coding	ENST00000599898.5	riser_vs_control	-79.0430829183806
protein_coding	ENST00000600659.3	between_controls	0.7358798315821417
protein_coding	ENST00000600659.3	riser_vs_control	-80.54221542101465
protein_coding	ENST00000601521.5	between_controls	14.994010047013582
protein_coding	ENST00000601521.5	riser_vs_control	-84.69867869803416
protein_coding	ENST00000602676.6	between_controls	23.017106390522056
protein_coding	ENST00000602676.6	riser_vs_control	-93.97472099921048
protein_coding	ENST00000608443.6	between_controls	51.51930216631222
protein_coding	ENST00000608443.6	riser_vs_control	-86.51897049489138
protein_coding	ENST00000610426.5	between_controls	4.1381077445391075
protein_coding	ENST00000610426.5	riser_vs_control	-100
protein_coding	ENST00000611050.4	between_controls	10.276664257080895
protein_coding	ENST00000611050.4	riser_vs_control	-88.76310330141372
protein_coding	ENST00000612549.6	between_controls	1.8300693532125507
protein_coding	ENST00000612549.6	riser_vs_control	-91.6887266088544
protein_coding	ENST00000612661.2	between_controls	6.518590911110124
protein_coding	ENST00000612661.2	riser_vs_control	-87.86351769777184
protein_coding	ENST00000613953.4	between_controls	13.283726753225777
protein_coding	ENST00000613953.4	riser_vs_control	-93.54706530646848
protein_coding	ENST00000614077.4	between_controls	1.033224030192415
protein_coding	ENST00000614077.4	riser_vs_control	-74.38136056581477
protein_coding	ENST00000615234.5	between_controls	18.360400661285617
protein_coding	ENST00000615234.5	riser_vs_control	-80.29389166346523
protein_coding	ENST00000617612.3	between_controls	12.838430589587682
protein_coding	ENST00000617612.3	riser_vs_control	-88.16765069339559
protein_coding	ENST00000618619.4	between_controls	-1.9214753123140988
protein_coding	ENST00000618619.4	riser_vs_control	-76.68772863318922
protein_coding	ENST00000618691.5	between_controls	-27.41531254095138
protein_coding	ENST00000618691.5	riser_vs_control	-97.38173779382048
protein_coding	ENST00000619601.1	between_controls	-6.4187170713160615
protein_coding	ENST00000619601.1	riser_vs_control	-92.86043078681293
protein_coding	ENST00000620073.4	between_controls	-16.12579655416568
protein_coding	ENST00000620073.4	riser_vs_control	-92.0606220001315
protein_coding	ENST00000621356.3	between_controls	-13.094971064555205
protein_coding	ENST00000621356.3	riser_vs_control	-83.73850496221434
protein_coding	ENST00000624234.3	between_controls	-9.320684685024164
protein_coding	ENST00000624234.3	riser_vs_control	-78.44236176194939
protein_coding	ENST00000643754.2	between_controls	11.412922613718658
protein_coding	ENST00000643754.2	riser_vs_control	-85.14618384490339
protein_coding	ENST00000644362.1	between_controls	2.6571970856548095
protein_coding	ENST00000644362.1	riser_vs_control	-87.09262759924385
protein_coding	ENST00000645674.2	between_controls	12.360719718893412
protein_coding	ENST00000645674.2	riser_vs_control	-89.17511026853002
protein_coding	ENST00000645831.2	between_controls	6.016957317660661
protein_coding	ENST00000645831.2	riser_vs_control	-90.42784759187109
protein_coding	ENST00000646449.2	between_controls	15.19539547312884
protein_coding	ENST00000646449.2	riser_vs_control	-85.37974864733332
protein_coding	ENST00000646664.1	between_controls	4.595381101673763
protein_coding	ENST00000646664.1	riser_vs_control	-92.28639050258823
protein_coding	ENST00000646909.1	between_controls	-8.678582498191963
protein_coding	ENST00000646909.1	riser_vs_control	-85.89194417576344
protein_coding	ENST00000647248.2	between_controls	0.18268662268901423
protein_coding	ENST00000647248.2	riser_vs_control	-81.55067966903073
protein_coding	ENST00000647408.1	between_controls	1.10606811853999
protein_coding	ENST00000647408.1	riser_vs_control	-92.68822732158714
protein_coding	ENST00000647444.2	between_controls	23.865978842068916
protein_coding	ENST00000647444.2	riser_vs_control	-83.03462050599201
protein_coding	ENST00000647800.2	between_controls	-14.28463889432559
protein_coding	ENST00000647800.2	riser_vs_control	-92.80894768330784
protein_coding	ENST00000647841.1	between_controls	10.73351461109788
protein_coding	ENST00000647841.1	riser_vs_control	-87.21811169014488
protein_coding	ENST00000648437.1	between_controls	-3.204791045731444
protein_coding	ENST00000648437.1	riser_vs_control	-90.6554404381145
protein_coding	ENST00000648640.1	between_controls	6.19327937208732
protein_coding	ENST00000648640.1	riser_vs_control	-66.6210852816596
protein_coding	ENST00000648839.1	between_controls	13.961351756201555
protein_coding	ENST00000648839.1	riser_vs_control	-84.01630769035677
protein_coding	ENST00000649764.2	between_controls	28.55247445933395
protein_coding	ENST00000649764.2	riser_vs_control	-81.87933143090093
protein_coding	ENST00000649813.2	between_controls	-1.0822109914534437
protein_coding	ENST00000649813.2	riser_vs_control	-90.57069950180242
protein_coding	ENST00000650182.1	between_controls	16.962135680478283
protein_coding	ENST00000650182.1	riser_vs_control	-96.16081041401586
protein_coding	ENST00000650309.2	between_controls	-27.55393146776934
protein_coding	ENST00000650309.2	riser_vs_control	-79.80830508042519
protein_coding	ENST00000651545.1	between_controls	20.26433445760452
protein_coding	ENST00000651545.1	riser_vs_control	-88.83487418922684
protein_coding	ENST00000651655.1	between_controls	9.541317045690397
protein_coding	ENST00000651655.1	riser_vs_control	-75.58032403766207
protein_coding	ENST00000651669.1	between_controls	6.281774573717011
protein_coding	ENST00000651669.1	riser_vs_control	-61.896244270132485
protein_coding	ENST00000651721.2	between_controls	-9.135492700729928
protein_coding	ENST00000651721.2	riser_vs_control	-94.75022345813883
protein_coding	ENST00000651761.1	between_controls	19.4841357074815
protein_coding	ENST00000651761.1	riser_vs_control	-91.29317607413648
protein_coding	ENST00000652021.1	between_controls	-17.441950991650284
protein_coding	ENST00000652021.1	riser_vs_control	-77.19758211346588
protein_coding	ENST00000652689.1	between_controls	8.23147260227718
protein_coding	ENST00000652689.1	riser_vs_control	-91.269091033336
protein_coding	ENST00000673047.2	between_controls	0.6953100110109383
protein_coding	ENST00000673047.2	riser_vs_control	-96.91204852495176
