# Supplementary material for: Biochemical-free enrichment or depletion of RNA classes in real-time during direct RNA sequencing with RISER
Source: Nat Commun. 2024 May 24;15:4422. doi: 10.1038/s41467-024-48673-8 (PMC11126589; doi:10.1038/s41467-024-48673-8)
Supplement: Supplementary file 4 — Source Data Files [file 41467_2024_48673_MOESM4_ESM.zip › Source Data/supp_fig8a.tsv]

rna_class	outcome	percent
lncRNA	p_correct	64.75458308693081
lncRNA	p_error	25.310467179183917
lncRNA	p_no_decision	9.934949733885274
mtRNA	p_correct	97.90662119252028
mtRNA	p_error	0.9055627425614489
mtRNA	p_no_decision	1.1878160649182643
mRNA	p_correct	88.07555867682278
mRNA	p_error	5.129082407457427
mRNA	p_no_decision	6.795358915719782
