# Supplementary material for: Biochemical-free enrichment or depletion of RNA classes in real-time during direct RNA sequencing with RISER
Source: Nat Commun. 2024 May 24;15:4422. doi: 10.1038/s41467-024-48673-8 (PMC11126589; doi:10.1038/s41467-024-48673-8)
Supplement: Supplementary file 4 — Source Data Files [file 41467_2024_48673_MOESM4_ESM.zip › Source Data/supp_fig8b.tsv]

transcript_type	gene	transcript	n	outcome	percent
mRNA	ENSG00000197903.8	ENST00000356950.2	16	p_correct	0
mRNA	ENSG00000197903.8	ENST00000356950.2	16	p_no_decision	12.5
mRNA	ENSG00000197903.8	ENST00000356950.2	16	p_error	87.5
mRNA	ENSG00000051596.10	ENST00000265097.9	28	p_correct	7.142857142857142
mRNA	ENSG00000051596.10	ENST00000265097.9	28	p_no_decision	10.714285714285714
mRNA	ENSG00000051596.10	ENST00000265097.9	28	p_error	82.14285714285714
mRNA	ENSG00000143774.18	ENST00000453943.6	17	p_correct	11.76470588235294
mRNA	ENSG00000143774.18	ENST00000453943.6	17	p_no_decision	17.647058823529413
mRNA	ENSG00000143774.18	ENST00000453943.6	17	p_error	70.58823529411765
mRNA	ENSG00000182307.14	ENST00000331434.7	15	p_correct	20
mRNA	ENSG00000182307.14	ENST00000331434.7	15	p_no_decision	13.333333333333334
mRNA	ENSG00000182307.14	ENST00000331434.7	15	p_error	66.66666666666666
mRNA	ENSG00000213246.7	ENST00000225504.8	11	p_correct	36.36363636363637
mRNA	ENSG00000213246.7	ENST00000225504.8	11	p_no_decision	9.090909090909092
mRNA	ENSG00000213246.7	ENST00000225504.8	11	p_error	54.54545454545454
mRNA	ENSG00000269190.6	ENST00000292852.9	12	p_correct	33.33333333333333
mRNA	ENSG00000269190.6	ENST00000292852.9	12	p_no_decision	16.666666666666664
mRNA	ENSG00000269190.6	ENST00000292852.9	12	p_error	50
mRNA	ENSG00000099817.12	ENST00000615234.5	15	p_correct	40
mRNA	ENSG00000099817.12	ENST00000615234.5	15	p_no_decision	13.333333333333334
mRNA	ENSG00000099817.12	ENST00000615234.5	15	p_error	46.666666666666664
mRNA	ENSG00000084754.12	ENST00000380649.8	11	p_correct	36.36363636363637
mRNA	ENSG00000084754.12	ENST00000380649.8	11	p_no_decision	18.181818181818183
mRNA	ENSG00000084754.12	ENST00000380649.8	11	p_error	45.45454545454545
mRNA	ENSG00000169609.14	ENST00000304177.10	11	p_correct	54.54545454545454
mRNA	ENSG00000169609.14	ENST00000304177.10	11	p_no_decision	0
mRNA	ENSG00000169609.14	ENST00000304177.10	11	p_error	45.45454545454545
mRNA	ENSG00000053372.5	ENST00000330263.5	13	p_correct	46.15384615384615
mRNA	ENSG00000053372.5	ENST00000330263.5	13	p_no_decision	15.384615384615385
mRNA	ENSG00000053372.5	ENST00000330263.5	13	p_error	38.46153846153847
mRNA	ENSG00000116586.12	ENST00000368305.9	13	p_correct	38.46153846153847
mRNA	ENSG00000116586.12	ENST00000368305.9	13	p_no_decision	23.076923076923077
mRNA	ENSG00000116586.12	ENST00000368305.9	13	p_error	38.46153846153847
mRNA	ENSG00000075914.13	ENST00000265564.8	11	p_correct	45.45454545454545
mRNA	ENSG00000075914.13	ENST00000265564.8	11	p_no_decision	18.181818181818183
mRNA	ENSG00000075914.13	ENST00000265564.8	11	p_error	36.36363636363637
mRNA	ENSG00000125651.14	ENST00000394456.10	22	p_correct	63.63636363636363
mRNA	ENSG00000125651.14	ENST00000394456.10	22	p_no_decision	0
mRNA	ENSG00000125651.14	ENST00000394456.10	22	p_error	36.36363636363637
mRNA	ENSG00000183520.12	ENST00000373014.5	12	p_correct	66.66666666666666
mRNA	ENSG00000183520.12	ENST00000373014.5	12	p_no_decision	0
mRNA	ENSG00000183520.12	ENST00000373014.5	12	p_error	33.33333333333333
mRNA	ENSG00000231500.7	ENST00000439602.7	476	p_correct	41.17647058823529
mRNA	ENSG00000231500.7	ENST00000439602.7	476	p_no_decision	25.840336134453786
mRNA	ENSG00000231500.7	ENST00000439602.7	476	p_error	32.983193277310924
mRNA	ENSG00000161960.16	ENST00000293831.13	139	p_correct	50.35971223021583
mRNA	ENSG00000161960.16	ENST00000293831.13	139	p_no_decision	17.26618705035971
mRNA	ENSG00000161960.16	ENST00000293831.13	139	p_error	32.37410071942446
mRNA	ENSG00000049541.11	ENST00000055077.8	19	p_correct	42.10526315789473
mRNA	ENSG00000049541.11	ENST00000055077.8	19	p_no_decision	26.31578947368421
mRNA	ENSG00000049541.11	ENST00000055077.8	19	p_error	31.57894736842105
mRNA	ENSG00000125656.11	ENST00000245816.11	13	p_correct	69.23076923076923
mRNA	ENSG00000125656.11	ENST00000245816.11	13	p_no_decision	0
mRNA	ENSG00000125656.11	ENST00000245816.11	13	p_error	30.76923076923077
mRNA	ENSG00000135446.17	ENST00000257904.11	13	p_correct	53.84615384615385
mRNA	ENSG00000135446.17	ENST00000257904.11	13	p_no_decision	15.384615384615385
mRNA	ENSG00000135446.17	ENST00000257904.11	13	p_error	30.76923076923077
mRNA	ENSG00000152253.9	ENST00000282074.7	13	p_correct	46.15384615384615
mRNA	ENSG00000152253.9	ENST00000282074.7	13	p_no_decision	23.076923076923077
mRNA	ENSG00000152253.9	ENST00000282074.7	13	p_error	30.76923076923077
mRNA	ENSG00000183955.14	ENST00000402868.8	13	p_correct	69.23076923076923
mRNA	ENSG00000183955.14	ENST00000402868.8	13	p_no_decision	0
mRNA	ENSG00000183955.14	ENST00000402868.8	13	p_error	30.76923076923077
mRNA	ENSG00000100138.15	ENST00000401959.6	20	p_correct	55.00000000000001
mRNA	ENSG00000100138.15	ENST00000401959.6	20	p_no_decision	15
mRNA	ENSG00000100138.15	ENST00000401959.6	20	p_error	30
mRNA	ENSG00000166226.13	ENST00000299300.11	20	p_correct	60
mRNA	ENSG00000166226.13	ENST00000299300.11	20	p_no_decision	10
mRNA	ENSG00000166226.13	ENST00000299300.11	20	p_error	30
mRNA	ENSG00000175602.4	ENST00000312579.4	17	p_correct	58.82352941176471
mRNA	ENSG00000175602.4	ENST00000312579.4	17	p_no_decision	11.76470588235294
mRNA	ENSG00000175602.4	ENST00000312579.4	17	p_error	29.411764705882355
mRNA	ENSG00000228474.6	ENST00000456793.2	17	p_correct	64.70588235294117
mRNA	ENSG00000228474.6	ENST00000456793.2	17	p_no_decision	5.88235294117647
mRNA	ENSG00000228474.6	ENST00000456793.2	17	p_error	29.411764705882355
mRNA	ENSG00000102882.12	ENST00000263025.9	14	p_correct	50
mRNA	ENSG00000102882.12	ENST00000263025.9	14	p_no_decision	21.428571428571427
mRNA	ENSG00000102882.12	ENST00000263025.9	14	p_error	28.57142857142857
mRNA	ENSG00000148334.16	ENST00000338961.11	14	p_correct	71.42857142857143
mRNA	ENSG00000148334.16	ENST00000338961.11	14	p_no_decision	0
mRNA	ENSG00000148334.16	ENST00000338961.11	14	p_error	28.57142857142857
mRNA	ENSG00000168802.14	ENST00000448552.7	14	p_correct	64.28571428571429
mRNA	ENSG00000168802.14	ENST00000448552.7	14	p_no_decision	7.142857142857142
mRNA	ENSG00000168802.14	ENST00000448552.7	14	p_error	28.57142857142857
mRNA	ENSG00000198015.14	ENST00000549982.6	14	p_correct	64.28571428571429
mRNA	ENSG00000198015.14	ENST00000549982.6	14	p_no_decision	7.142857142857142
mRNA	ENSG00000198015.14	ENST00000549982.6	14	p_error	28.57142857142857
mRNA	ENSG00000198171.13	ENST00000354488.8	14	p_correct	64.28571428571429
mRNA	ENSG00000198171.13	ENST00000354488.8	14	p_no_decision	7.142857142857142
mRNA	ENSG00000198171.13	ENST00000354488.8	14	p_error	28.57142857142857
mRNA	ENSG00000072071.17	ENST00000340736.10	11	p_correct	72.72727272727273
mRNA	ENSG00000072071.17	ENST00000340736.10	11	p_no_decision	0
mRNA	ENSG00000072071.17	ENST00000340736.10	11	p_error	27.27272727272727
mRNA	ENSG00000091483.8	ENST00000366560.4	11	p_correct	45.45454545454545
mRNA	ENSG00000091483.8	ENST00000366560.4	11	p_no_decision	27.27272727272727
mRNA	ENSG00000091483.8	ENST00000366560.4	11	p_error	27.27272727272727
mRNA	ENSG00000101161.8	ENST00000266079.5	11	p_correct	72.72727272727273
mRNA	ENSG00000101161.8	ENST00000266079.5	11	p_no_decision	0
mRNA	ENSG00000101161.8	ENST00000266079.5	11	p_error	27.27272727272727
mRNA	ENSG00000119471.15	ENST00000398805.8	11	p_correct	36.36363636363637
mRNA	ENSG00000119471.15	ENST00000398805.8	11	p_no_decision	36.36363636363637
mRNA	ENSG00000119471.15	ENST00000398805.8	11	p_error	27.27272727272727
mRNA	ENSG00000141480.18	ENST00000346341.6	11	p_correct	72.72727272727273
mRNA	ENSG00000141480.18	ENST00000346341.6	11	p_no_decision	0
mRNA	ENSG00000141480.18	ENST00000346341.6	11	p_error	27.27272727272727
mRNA	ENSG00000147224.13	ENST00000372428.9	11	p_correct	63.63636363636363
mRNA	ENSG00000147224.13	ENST00000372428.9	11	p_no_decision	9.090909090909092
mRNA	ENSG00000147224.13	ENST00000372428.9	11	p_error	27.27272727272727
mRNA	ENSG00000147669.11	ENST00000353107.8	11	p_correct	54.54545454545454
mRNA	ENSG00000147669.11	ENST00000353107.8	11	p_no_decision	18.181818181818183
mRNA	ENSG00000147669.11	ENST00000353107.8	11	p_error	27.27272727272727
mRNA	ENSG00000185818.8	ENST00000423729.3	11	p_correct	72.72727272727273
mRNA	ENSG00000185818.8	ENST00000423729.3	11	p_no_decision	0
mRNA	ENSG00000185818.8	ENST00000423729.3	11	p_error	27.27272727272727
mRNA	ENSG00000204316.13	ENST00000309352.4	11	p_correct	63.63636363636363
mRNA	ENSG00000204316.13	ENST00000309352.4	11	p_no_decision	9.090909090909092
mRNA	ENSG00000204316.13	ENST00000309352.4	11	p_error	27.27272727272727
mRNA	ENSG00000213719.8	ENST00000375784.8	22	p_correct	45.45454545454545
mRNA	ENSG00000213719.8	ENST00000375784.8	22	p_no_decision	27.27272727272727
mRNA	ENSG00000213719.8	ENST00000375784.8	22	p_error	27.27272727272727
mRNA	ENSG00000237190.4	ENST00000458198.3	22	p_correct	59.09090909090909
mRNA	ENSG00000237190.4	ENST00000458198.3	22	p_no_decision	13.636363636363635
mRNA	ENSG00000237190.4	ENST00000458198.3	22	p_error	27.27272727272727
mRNA	ENSG00000100226.16	ENST00000216044.10	15	p_correct	73.33333333333333
mRNA	ENSG00000100226.16	ENST00000216044.10	15	p_no_decision	0
mRNA	ENSG00000100226.16	ENST00000216044.10	15	p_error	26.666666666666668
mRNA	ENSG00000106537.8	ENST00000262067.5	15	p_correct	53.333333333333336
mRNA	ENSG00000106537.8	ENST00000262067.5	15	p_no_decision	20
mRNA	ENSG00000106537.8	ENST00000262067.5	15	p_error	26.666666666666668
mRNA	ENSG00000170265.12	ENST00000610704.5	15	p_correct	66.66666666666666
mRNA	ENSG00000170265.12	ENST00000610704.5	15	p_no_decision	6.666666666666667
mRNA	ENSG00000170265.12	ENST00000610704.5	15	p_error	26.666666666666668
mRNA	ENSG00000211450.11	ENST00000534355.6	15	p_correct	73.33333333333333
mRNA	ENSG00000211450.11	ENST00000534355.6	15	p_no_decision	0
mRNA	ENSG00000211450.11	ENST00000534355.6	15	p_error	26.666666666666668
mRNA	ENSG00000185825.17	ENST00000345046.12	23	p_correct	60.86956521739131
mRNA	ENSG00000185825.17	ENST00000345046.12	23	p_no_decision	13.043478260869565
mRNA	ENSG00000185825.17	ENST00000345046.12	23	p_error	26.08695652173913
mRNA	ENSG00000161016.18	ENST00000262584.7	109	p_correct	37.61467889908257
mRNA	ENSG00000161016.18	ENST00000262584.7	109	p_no_decision	36.69724770642202
mRNA	ENSG00000161016.18	ENST00000262584.7	109	p_error	25.688073394495415
mRNA	ENSG00000142541.18	ENST00000391857.9	213	p_correct	51.173708920187785
mRNA	ENSG00000142541.18	ENST00000391857.9	213	p_no_decision	23.474178403755868
mRNA	ENSG00000142541.18	ENST00000391857.9	213	p_error	25.352112676056336
mRNA	ENSG00000198755.11	ENST00000322203.7	163	p_correct	54.601226993865026
mRNA	ENSG00000198755.11	ENST00000322203.7	163	p_no_decision	20.245398773006134
mRNA	ENSG00000198755.11	ENST00000322203.7	163	p_error	25.153374233128833
mRNA	ENSG00000099797.15	ENST00000215567.10	12	p_correct	58.333333333333336
mRNA	ENSG00000099797.15	ENST00000215567.10	12	p_no_decision	16.666666666666664
mRNA	ENSG00000099797.15	ENST00000215567.10	12	p_error	25
mRNA	ENSG00000122034.17	ENST00000381140.10	12	p_correct	75
mRNA	ENSG00000122034.17	ENST00000381140.10	12	p_no_decision	0
mRNA	ENSG00000122034.17	ENST00000381140.10	12	p_error	25
mRNA	ENSG00000141543.12	ENST00000649764.2	12	p_correct	41.66666666666667
mRNA	ENSG00000141543.12	ENST00000649764.2	12	p_no_decision	33.33333333333333
mRNA	ENSG00000141543.12	ENST00000649764.2	12	p_error	25
mRNA	ENSG00000143436.11	ENST00000368830.8	16	p_correct	56.25
mRNA	ENSG00000143436.11	ENST00000368830.8	16	p_no_decision	18.75
mRNA	ENSG00000143436.11	ENST00000368830.8	16	p_error	25
mRNA	ENSG00000156482.11	ENST00000396070.6	12	p_correct	58.333333333333336
mRNA	ENSG00000156482.11	ENST00000396070.6	12	p_no_decision	16.666666666666664
mRNA	ENSG00000156482.11	ENST00000396070.6	12	p_error	25
mRNA	ENSG00000178035.13	ENST00000326739.9	36	p_correct	61.111111111111114
mRNA	ENSG00000178035.13	ENST00000326739.9	36	p_no_decision	13.88888888888889
mRNA	ENSG00000178035.13	ENST00000326739.9	36	p_error	25
mRNA	ENSG00000182118.8	ENST00000366654.5	12	p_correct	66.66666666666666
mRNA	ENSG00000182118.8	ENST00000366654.5	12	p_no_decision	8.333333333333332
mRNA	ENSG00000182118.8	ENST00000366654.5	12	p_error	25
mRNA	ENSG00000214253.9	ENST00000223136.5	12	p_correct	58.333333333333336
mRNA	ENSG00000214253.9	ENST00000223136.5	12	p_no_decision	16.666666666666664
mRNA	ENSG00000214253.9	ENST00000223136.5	12	p_error	25
mRNA	ENSG00000167196.14	ENST00000308275.8	21	p_correct	66.66666666666666
mRNA	ENSG00000167196.14	ENST00000308275.8	21	p_no_decision	9.523809523809524
mRNA	ENSG00000167196.14	ENST00000308275.8	21	p_error	23.809523809523807
mRNA	ENSG00000147403.18	ENST00000369817.7	276	p_correct	57.971014492753625
mRNA	ENSG00000147403.18	ENST00000369817.7	276	p_no_decision	18.478260869565215
mRNA	ENSG00000147403.18	ENST00000369817.7	276	p_error	23.55072463768116
mRNA	ENSG00000185651.16	ENST00000342192.9	17	p_correct	47.05882352941176
mRNA	ENSG00000185651.16	ENST00000342192.9	17	p_no_decision	29.411764705882355
mRNA	ENSG00000185651.16	ENST00000342192.9	17	p_error	23.52941176470588
mRNA	ENSG00000204392.11	ENST00000375661.6	17	p_correct	64.70588235294117
mRNA	ENSG00000204392.11	ENST00000375661.6	17	p_no_decision	11.76470588235294
mRNA	ENSG00000204392.11	ENST00000375661.6	17	p_error	23.52941176470588
mRNA	ENSG00000241973.11	ENST00000255882.11	17	p_correct	47.05882352941176
mRNA	ENSG00000241973.11	ENST00000255882.11	17	p_no_decision	29.411764705882355
mRNA	ENSG00000241973.11	ENST00000255882.11	17	p_error	23.52941176470588
mRNA	ENSG00000121022.14	ENST00000357849.9	13	p_correct	69.23076923076923
mRNA	ENSG00000121022.14	ENST00000357849.9	13	p_no_decision	7.6923076923076925
mRNA	ENSG00000121022.14	ENST00000357849.9	13	p_error	23.076923076923077
mRNA	ENSG00000124226.11	ENST00000244061.6	13	p_correct	69.23076923076923
mRNA	ENSG00000124226.11	ENST00000244061.6	13	p_no_decision	7.6923076923076925
mRNA	ENSG00000124226.11	ENST00000244061.6	13	p_error	23.076923076923077
mRNA	ENSG00000126457.22	ENST00000391851.8	13	p_correct	69.23076923076923
mRNA	ENSG00000126457.22	ENST00000391851.8	13	p_no_decision	7.6923076923076925
mRNA	ENSG00000126457.22	ENST00000391851.8	13	p_error	23.076923076923077
mRNA	ENSG00000132463.15	ENST00000254799.11	13	p_correct	61.53846153846154
mRNA	ENSG00000132463.15	ENST00000254799.11	13	p_no_decision	15.384615384615385
mRNA	ENSG00000132463.15	ENST00000254799.11	13	p_error	23.076923076923077
mRNA	ENSG00000136813.15	ENST00000684092.1	13	p_correct	76.92307692307693
mRNA	ENSG00000136813.15	ENST00000684092.1	13	p_no_decision	0
mRNA	ENSG00000136813.15	ENST00000684092.1	13	p_error	23.076923076923077
mRNA	ENSG00000136937.13	ENST00000375147.8	13	p_correct	76.92307692307693
mRNA	ENSG00000136937.13	ENST00000375147.8	13	p_no_decision	0
mRNA	ENSG00000136937.13	ENST00000375147.8	13	p_error	23.076923076923077
mRNA	ENSG00000138760.11	ENST00000264896.8	13	p_correct	76.92307692307693
mRNA	ENSG00000138760.11	ENST00000264896.8	13	p_no_decision	0
mRNA	ENSG00000138760.11	ENST00000264896.8	13	p_error	23.076923076923077
mRNA	ENSG00000165934.13	ENST00000298875.9	26	p_correct	65.38461538461539
mRNA	ENSG00000165934.13	ENST00000298875.9	26	p_no_decision	11.538461538461538
mRNA	ENSG00000165934.13	ENST00000298875.9	26	p_error	23.076923076923077
mRNA	ENSG00000197594.14	ENST00000647893.1	13	p_correct	69.23076923076923
mRNA	ENSG00000197594.14	ENST00000647893.1	13	p_no_decision	7.6923076923076925
mRNA	ENSG00000197594.14	ENST00000647893.1	13	p_error	23.076923076923077
mRNA	ENSG00000136930.13	ENST00000259457.8	35	p_correct	71.42857142857143
mRNA	ENSG00000136930.13	ENST00000259457.8	35	p_no_decision	5.714285714285714
mRNA	ENSG00000136930.13	ENST00000259457.8	35	p_error	22.857142857142858
mRNA	ENSG00000176340.4	ENST00000314133.4	106	p_correct	68.86792452830188
mRNA	ENSG00000176340.4	ENST00000314133.4	106	p_no_decision	8.49056603773585
mRNA	ENSG00000176340.4	ENST00000314133.4	106	p_error	22.641509433962266
mRNA	ENSG00000128272.18	ENST00000674920.3	40	p_correct	67.5
mRNA	ENSG00000128272.18	ENST00000674920.3	40	p_no_decision	10
mRNA	ENSG00000128272.18	ENST00000674920.3	40	p_error	22.5
mRNA	ENSG00000058262.11	ENST00000243253.8	18	p_correct	72.22222222222221
mRNA	ENSG00000058262.11	ENST00000243253.8	18	p_no_decision	5.555555555555555
mRNA	ENSG00000058262.11	ENST00000243253.8	18	p_error	22.22222222222222
mRNA	ENSG00000169230.10	ENST00000303204.9	41	p_correct	60.97560975609756
mRNA	ENSG00000169230.10	ENST00000303204.9	41	p_no_decision	17.073170731707318
mRNA	ENSG00000169230.10	ENST00000303204.9	41	p_error	21.951219512195124
mRNA	ENSG00000135679.27	ENST00000258149.11	23	p_correct	69.56521739130434
mRNA	ENSG00000135679.27	ENST00000258149.11	23	p_no_decision	8.695652173913043
mRNA	ENSG00000135679.27	ENST00000258149.11	23	p_error	21.73913043478261
mRNA	ENSG00000092841.19	ENST00000547649.5	14	p_correct	64.28571428571429
mRNA	ENSG00000092841.19	ENST00000547649.5	14	p_no_decision	14.285714285714285
mRNA	ENSG00000092841.19	ENST00000547649.5	14	p_error	21.428571428571427
mRNA	ENSG00000099341.13	ENST00000215071.9	14	p_correct	78.57142857142857
mRNA	ENSG00000099341.13	ENST00000215071.9	14	p_no_decision	0
mRNA	ENSG00000099341.13	ENST00000215071.9	14	p_error	21.428571428571427
mRNA	ENSG00000105185.12	ENST00000590247.7	14	p_correct	78.57142857142857
mRNA	ENSG00000105185.12	ENST00000590247.7	14	p_no_decision	0
mRNA	ENSG00000105185.12	ENST00000590247.7	14	p_error	21.428571428571427
mRNA	ENSG00000116455.14	ENST00000235090.10	14	p_correct	78.57142857142857
mRNA	ENSG00000116455.14	ENST00000235090.10	14	p_no_decision	0
mRNA	ENSG00000116455.14	ENST00000235090.10	14	p_error	21.428571428571427
mRNA	ENSG00000125755.19	ENST00000245934.12	14	p_correct	42.857142857142854
mRNA	ENSG00000125755.19	ENST00000245934.12	14	p_no_decision	35.714285714285715
mRNA	ENSG00000125755.19	ENST00000245934.12	14	p_error	21.428571428571427
mRNA	ENSG00000133606.11	ENST00000255977.7	14	p_correct	71.42857142857143
mRNA	ENSG00000133606.11	ENST00000255977.7	14	p_no_decision	7.142857142857142
mRNA	ENSG00000133606.11	ENST00000255977.7	14	p_error	21.428571428571427
mRNA	ENSG00000168411.14	ENST00000361070.9	14	p_correct	71.42857142857143
mRNA	ENSG00000168411.14	ENST00000361070.9	14	p_no_decision	7.142857142857142
mRNA	ENSG00000168411.14	ENST00000361070.9	14	p_error	21.428571428571427
mRNA	ENSG00000140264.21	ENST00000381359.5	19	p_correct	57.89473684210527
mRNA	ENSG00000140264.21	ENST00000381359.5	19	p_no_decision	21.052631578947366
mRNA	ENSG00000140264.21	ENST00000381359.5	19	p_error	21.052631578947366
mRNA	ENSG00000196531.14	ENST00000356769.7	24	p_correct	41.66666666666667
mRNA	ENSG00000196531.14	ENST00000356769.7	24	p_no_decision	37.5
mRNA	ENSG00000196531.14	ENST00000356769.7	24	p_error	20.833333333333336
mRNA	ENSG00000100129.18	ENST00000412331.6	39	p_correct	74.35897435897436
mRNA	ENSG00000100129.18	ENST00000412331.6	39	p_no_decision	5.128205128205128
mRNA	ENSG00000100129.18	ENST00000412331.6	39	p_error	20.51282051282051
mRNA	ENSG00000071655.18	ENST00000434436.8	15	p_correct	73.33333333333333
mRNA	ENSG00000071655.18	ENST00000434436.8	15	p_no_decision	6.666666666666667
mRNA	ENSG00000071655.18	ENST00000434436.8	15	p_error	20
mRNA	ENSG00000111786.10	ENST00000229390.8	15	p_correct	60
mRNA	ENSG00000111786.10	ENST00000229390.8	15	p_no_decision	20
mRNA	ENSG00000111786.10	ENST00000229390.8	15	p_error	20
mRNA	ENSG00000131876.18	ENST00000254193.11	15	p_correct	73.33333333333333
mRNA	ENSG00000131876.18	ENST00000254193.11	15	p_no_decision	6.666666666666667
mRNA	ENSG00000131876.18	ENST00000254193.11	15	p_error	20
mRNA	ENSG00000135404.12	ENST00000257857.9	15	p_correct	66.66666666666666
mRNA	ENSG00000135404.12	ENST00000257857.9	15	p_no_decision	13.333333333333334
mRNA	ENSG00000135404.12	ENST00000257857.9	15	p_error	20
mRNA	ENSG00000161654.10	ENST00000293406.8	25	p_correct	60
mRNA	ENSG00000161654.10	ENST00000293406.8	25	p_no_decision	20
mRNA	ENSG00000161654.10	ENST00000293406.8	25	p_error	20
mRNA	ENSG00000175063.17	ENST00000356455.9	15	p_correct	73.33333333333333
mRNA	ENSG00000175063.17	ENST00000356455.9	15	p_no_decision	6.666666666666667
mRNA	ENSG00000175063.17	ENST00000356455.9	15	p_error	20
mRNA	ENSG00000178057.15	ENST00000326925.11	25	p_correct	64
mRNA	ENSG00000178057.15	ENST00000326925.11	25	p_no_decision	16
mRNA	ENSG00000178057.15	ENST00000326925.11	25	p_error	20
mRNA	ENSG00000181789.14	ENST00000314797.10	20	p_correct	55.00000000000001
mRNA	ENSG00000181789.14	ENST00000314797.10	20	p_no_decision	25
mRNA	ENSG00000181789.14	ENST00000314797.10	20	p_error	20
mRNA	ENSG00000182199.11	ENST00000328923.8	20	p_correct	60
mRNA	ENSG00000182199.11	ENST00000328923.8	20	p_no_decision	20
mRNA	ENSG00000182199.11	ENST00000328923.8	20	p_error	20
mRNA	ENSG00000110651.13	ENST00000263645.10	26	p_correct	69.23076923076923
mRNA	ENSG00000110651.13	ENST00000263645.10	26	p_no_decision	11.538461538461538
mRNA	ENSG00000110651.13	ENST00000263645.10	26	p_error	19.230769230769234
mRNA	ENSG00000166441.13	ENST00000314138.11	198	p_correct	59.59595959595959
mRNA	ENSG00000166441.13	ENST00000314138.11	198	p_no_decision	21.21212121212121
mRNA	ENSG00000166441.13	ENST00000314138.11	198	p_error	19.19191919191919
mRNA	ENSG00000095139.15	ENST00000264028.5	21	p_correct	71.42857142857143
mRNA	ENSG00000095139.15	ENST00000264028.5	21	p_no_decision	9.523809523809524
mRNA	ENSG00000095139.15	ENST00000264028.5	21	p_error	19.047619047619047
mRNA	ENSG00000106636.9	ENST00000223369.3	21	p_correct	80.95238095238095
mRNA	ENSG00000106636.9	ENST00000223369.3	21	p_no_decision	0
mRNA	ENSG00000106636.9	ENST00000223369.3	21	p_error	19.047619047619047
mRNA	ENSG00000136026.14	ENST00000378026.5	21	p_correct	71.42857142857143
mRNA	ENSG00000136026.14	ENST00000378026.5	21	p_no_decision	9.523809523809524
mRNA	ENSG00000136026.14	ENST00000378026.5	21	p_error	19.047619047619047
mRNA	ENSG00000147677.12	ENST00000276682.8	21	p_correct	71.42857142857143
mRNA	ENSG00000147677.12	ENST00000276682.8	21	p_no_decision	9.523809523809524
mRNA	ENSG00000147677.12	ENST00000276682.8	21	p_error	19.047619047619047
mRNA	ENSG00000150593.18	ENST00000280154.12	16	p_correct	75
mRNA	ENSG00000150593.18	ENST00000280154.12	16	p_no_decision	6.25
mRNA	ENSG00000150593.18	ENST00000280154.12	16	p_error	18.75
mRNA	ENSG00000163714.18	ENST00000473835.7	16	p_correct	75
mRNA	ENSG00000163714.18	ENST00000473835.7	16	p_no_decision	6.25
mRNA	ENSG00000163714.18	ENST00000473835.7	16	p_error	18.75
mRNA	ENSG00000164713.10	ENST00000297290.4	16	p_correct	81.25
mRNA	ENSG00000164713.10	ENST00000297290.4	16	p_no_decision	0
mRNA	ENSG00000164713.10	ENST00000297290.4	16	p_error	18.75
mRNA	ENSG00000189306.11	ENST00000323013.7	16	p_correct	81.25
mRNA	ENSG00000189306.11	ENST00000323013.7	16	p_no_decision	0
mRNA	ENSG00000189306.11	ENST00000323013.7	16	p_error	18.75
mRNA	ENSG00000142534.7	ENST00000270625.7	203	p_correct	69.45812807881774
mRNA	ENSG00000142534.7	ENST00000270625.7	203	p_no_decision	12.31527093596059
mRNA	ENSG00000142534.7	ENST00000270625.7	203	p_error	18.226600985221676
mRNA	ENSG00000005339.15	ENST00000262367.10	11	p_correct	45.45454545454545
mRNA	ENSG00000005339.15	ENST00000262367.10	11	p_no_decision	36.36363636363637
mRNA	ENSG00000005339.15	ENST00000262367.10	11	p_error	18.181818181818183
mRNA	ENSG00000092841.19	ENST00000550697.6	11	p_correct	63.63636363636363
mRNA	ENSG00000092841.19	ENST00000550697.6	11	p_no_decision	18.181818181818183
mRNA	ENSG00000092841.19	ENST00000550697.6	11	p_error	18.181818181818183
mRNA	ENSG00000100142.16	ENST00000442738.7	11	p_correct	81.81818181818183
mRNA	ENSG00000100142.16	ENST00000442738.7	11	p_no_decision	0
mRNA	ENSG00000100142.16	ENST00000442738.7	11	p_error	18.181818181818183
mRNA	ENSG00000104408.11	ENST00000220849.10	11	p_correct	81.81818181818183
mRNA	ENSG00000104408.11	ENST00000220849.10	11	p_no_decision	0
mRNA	ENSG00000104408.11	ENST00000220849.10	11	p_error	18.181818181818183
mRNA	ENSG00000104823.9	ENST00000221418.9	11	p_correct	81.81818181818183
mRNA	ENSG00000104823.9	ENST00000221418.9	11	p_no_decision	0
mRNA	ENSG00000104823.9	ENST00000221418.9	11	p_error	18.181818181818183
mRNA	ENSG00000105701.16	ENST00000608443.6	11	p_correct	63.63636363636363
mRNA	ENSG00000105701.16	ENST00000608443.6	11	p_no_decision	18.181818181818183
mRNA	ENSG00000105701.16	ENST00000608443.6	11	p_error	18.181818181818183
mRNA	ENSG00000114030.13	ENST00000344337.11	11	p_correct	54.54545454545454
mRNA	ENSG00000114030.13	ENST00000344337.11	11	p_no_decision	27.27272727272727
mRNA	ENSG00000114030.13	ENST00000344337.11	11	p_error	18.181818181818183
mRNA	ENSG00000119285.11	ENST00000366582.8	11	p_correct	81.81818181818183
mRNA	ENSG00000119285.11	ENST00000366582.8	11	p_no_decision	0
mRNA	ENSG00000119285.11	ENST00000366582.8	11	p_error	18.181818181818183
mRNA	ENSG00000136819.15	ENST00000372447.7	11	p_correct	72.72727272727273
mRNA	ENSG00000136819.15	ENST00000372447.7	11	p_no_decision	9.090909090909092
mRNA	ENSG00000136819.15	ENST00000372447.7	11	p_error	18.181818181818183
mRNA	ENSG00000159259.8	ENST00000314103.6	11	p_correct	81.81818181818183
mRNA	ENSG00000159259.8	ENST00000314103.6	11	p_no_decision	0
mRNA	ENSG00000159259.8	ENST00000314103.6	11	p_error	18.181818181818183
mRNA	ENSG00000160209.19	ENST00000291565.9	11	p_correct	63.63636363636363
mRNA	ENSG00000160209.19	ENST00000291565.9	11	p_no_decision	18.181818181818183
mRNA	ENSG00000160209.19	ENST00000291565.9	11	p_error	18.181818181818183
mRNA	ENSG00000161654.10	ENST00000591247.6	11	p_correct	72.72727272727273
mRNA	ENSG00000161654.10	ENST00000591247.6	11	p_no_decision	9.090909090909092
mRNA	ENSG00000161654.10	ENST00000591247.6	11	p_error	18.181818181818183
mRNA	ENSG00000166986.15	ENST00000628866.2	11	p_correct	63.63636363636363
mRNA	ENSG00000166986.15	ENST00000628866.2	11	p_no_decision	18.181818181818183
mRNA	ENSG00000166986.15	ENST00000628866.2	11	p_error	18.181818181818183
mRNA	ENSG00000167468.20	ENST00000611653.4	22	p_correct	59.09090909090909
mRNA	ENSG00000167468.20	ENST00000611653.4	22	p_no_decision	22.727272727272727
mRNA	ENSG00000167468.20	ENST00000611653.4	22	p_error	18.181818181818183
mRNA	ENSG00000172531.16	ENST00000376745.9	11	p_correct	63.63636363636363
mRNA	ENSG00000172531.16	ENST00000376745.9	11	p_no_decision	18.181818181818183
mRNA	ENSG00000172531.16	ENST00000376745.9	11	p_error	18.181818181818183
mRNA	ENSG00000172586.8	ENST00000372833.6	22	p_correct	77.27272727272727
mRNA	ENSG00000172586.8	ENST00000372833.6	22	p_no_decision	4.545454545454546
mRNA	ENSG00000172586.8	ENST00000372833.6	22	p_error	18.181818181818183
mRNA	ENSG00000174915.12	ENST00000308020.6	11	p_correct	72.72727272727273
mRNA	ENSG00000174915.12	ENST00000308020.6	11	p_no_decision	9.090909090909092
mRNA	ENSG00000174915.12	ENST00000308020.6	11	p_error	18.181818181818183
mRNA	ENSG00000149273.15	ENST00000531188.6	243	p_correct	69.54732510288066
mRNA	ENSG00000149273.15	ENST00000531188.6	243	p_no_decision	12.345679012345679
mRNA	ENSG00000149273.15	ENST00000531188.6	243	p_error	18.106995884773664
mRNA	ENSG00000125445.11	ENST00000245539.11	17	p_correct	82.35294117647058
mRNA	ENSG00000125445.11	ENST00000245539.11	17	p_no_decision	0
mRNA	ENSG00000125445.11	ENST00000245539.11	17	p_error	17.647058823529413
mRNA	ENSG00000141568.21	ENST00000335255.10	17	p_correct	76.47058823529412
mRNA	ENSG00000141568.21	ENST00000335255.10	17	p_no_decision	5.88235294117647
mRNA	ENSG00000141568.21	ENST00000335255.10	17	p_error	17.647058823529413
mRNA	ENSG00000147123.12	ENST00000687244.1	17	p_correct	76.47058823529412
mRNA	ENSG00000147123.12	ENST00000687244.1	17	p_no_decision	5.88235294117647
mRNA	ENSG00000147123.12	ENST00000687244.1	17	p_error	17.647058823529413
mRNA	ENSG00000160113.6	ENST00000291442.4	17	p_correct	70.58823529411765
mRNA	ENSG00000160113.6	ENST00000291442.4	17	p_no_decision	11.76470588235294
mRNA	ENSG00000160113.6	ENST00000291442.4	17	p_error	17.647058823529413
mRNA	ENSG00000168288.13	ENST00000303319.10	17	p_correct	64.70588235294117
mRNA	ENSG00000168288.13	ENST00000303319.10	17	p_no_decision	17.647058823529413
mRNA	ENSG00000168288.13	ENST00000303319.10	17	p_error	17.647058823529413
mRNA	ENSG00000182831.12	ENST00000327827.12	17	p_correct	82.35294117647058
mRNA	ENSG00000182831.12	ENST00000327827.12	17	p_no_decision	0
mRNA	ENSG00000182831.12	ENST00000327827.12	17	p_error	17.647058823529413
mRNA	ENSG00000198937.9	ENST00000373408.4	17	p_correct	76.47058823529412
mRNA	ENSG00000198937.9	ENST00000373408.4	17	p_no_decision	5.88235294117647
mRNA	ENSG00000198937.9	ENST00000373408.4	17	p_error	17.647058823529413
mRNA	ENSG00000149823.9	ENST00000279281.8	23	p_correct	73.91304347826086
mRNA	ENSG00000149823.9	ENST00000279281.8	23	p_no_decision	8.695652173913043
mRNA	ENSG00000149823.9	ENST00000279281.8	23	p_error	17.391304347826086
mRNA	ENSG00000169567.13	ENST00000304043.10	29	p_correct	82.75862068965517
mRNA	ENSG00000169567.13	ENST00000304043.10	29	p_no_decision	0
mRNA	ENSG00000169567.13	ENST00000304043.10	29	p_error	17.24137931034483
mRNA	ENSG00000126067.12	ENST00000373237.4	35	p_correct	62.857142857142854
mRNA	ENSG00000126067.12	ENST00000373237.4	35	p_no_decision	20
mRNA	ENSG00000126067.12	ENST00000373237.4	35	p_error	17.142857142857142
mRNA	ENSG00000128272.18	ENST00000404241.6	47	p_correct	55.319148936170215
mRNA	ENSG00000128272.18	ENST00000404241.6	47	p_no_decision	27.659574468085108
mRNA	ENSG00000128272.18	ENST00000404241.6	47	p_error	17.02127659574468
mRNA	ENSG00000019995.6	ENST00000359653.4	12	p_correct	66.66666666666666
mRNA	ENSG00000019995.6	ENST00000359653.4	12	p_no_decision	16.666666666666664
mRNA	ENSG00000019995.6	ENST00000359653.4	12	p_error	16.666666666666664
mRNA	ENSG00000025770.19	ENST00000420993.7	12	p_correct	66.66666666666666
mRNA	ENSG00000025770.19	ENST00000420993.7	12	p_no_decision	16.666666666666664
mRNA	ENSG00000025770.19	ENST00000420993.7	12	p_error	16.666666666666664
mRNA	ENSG00000077549.19	ENST00000264202.8	18	p_correct	77.77777777777779
mRNA	ENSG00000077549.19	ENST00000264202.8	18	p_no_decision	5.555555555555555
mRNA	ENSG00000077549.19	ENST00000264202.8	18	p_error	16.666666666666664
mRNA	ENSG00000099624.8	ENST00000395633.5	18	p_correct	66.66666666666666
mRNA	ENSG00000099624.8	ENST00000395633.5	18	p_no_decision	16.666666666666664
mRNA	ENSG00000099624.8	ENST00000395633.5	18	p_error	16.666666666666664
mRNA	ENSG00000104853.16	ENST00000337392.10	12	p_correct	66.66666666666666
mRNA	ENSG00000104853.16	ENST00000337392.10	12	p_no_decision	16.666666666666664
mRNA	ENSG00000104853.16	ENST00000337392.10	12	p_error	16.666666666666664
mRNA	ENSG00000105568.19	ENST00000322088.11	18	p_correct	61.111111111111114
mRNA	ENSG00000105568.19	ENST00000322088.11	18	p_no_decision	22.22222222222222
mRNA	ENSG00000105568.19	ENST00000322088.11	18	p_error	16.666666666666664
mRNA	ENSG00000113712.19	ENST00000377843.8	12	p_correct	58.333333333333336
mRNA	ENSG00000113712.19	ENST00000377843.8	12	p_no_decision	25
mRNA	ENSG00000113712.19	ENST00000377843.8	12	p_error	16.666666666666664
mRNA	ENSG00000115875.19	ENST00000313117.11	18	p_correct	66.66666666666666
mRNA	ENSG00000115875.19	ENST00000313117.11	18	p_no_decision	16.666666666666664
mRNA	ENSG00000115875.19	ENST00000313117.11	18	p_error	16.666666666666664
mRNA	ENSG00000133142.19	ENST00000472484.6	12	p_correct	83.33333333333334
mRNA	ENSG00000133142.19	ENST00000472484.6	12	p_no_decision	0
mRNA	ENSG00000133142.19	ENST00000472484.6	12	p_error	16.666666666666664
mRNA	ENSG00000136045.12	ENST00000412830.8	12	p_correct	66.66666666666666
mRNA	ENSG00000136045.12	ENST00000412830.8	12	p_no_decision	16.666666666666664
mRNA	ENSG00000136045.12	ENST00000412830.8	12	p_error	16.666666666666664
mRNA	ENSG00000143418.20	ENST00000368954.10	12	p_correct	83.33333333333334
mRNA	ENSG00000143418.20	ENST00000368954.10	12	p_no_decision	0
mRNA	ENSG00000143418.20	ENST00000368954.10	12	p_error	16.666666666666664
mRNA	ENSG00000149196.17	ENST00000278483.8	12	p_correct	83.33333333333334
mRNA	ENSG00000149196.17	ENST00000278483.8	12	p_no_decision	0
mRNA	ENSG00000149196.17	ENST00000278483.8	12	p_error	16.666666666666664
mRNA	ENSG00000152904.11	ENST00000282841.9	12	p_correct	75
mRNA	ENSG00000152904.11	ENST00000282841.9	12	p_no_decision	8.333333333333332
mRNA	ENSG00000152904.11	ENST00000282841.9	12	p_error	16.666666666666664
mRNA	ENSG00000165288.11	ENST00000373275.5	12	p_correct	75
mRNA	ENSG00000165288.11	ENST00000373275.5	12	p_no_decision	8.333333333333332
mRNA	ENSG00000165288.11	ENST00000373275.5	12	p_error	16.666666666666664
mRNA	ENSG00000167136.7	ENST00000372642.5	12	p_correct	75
mRNA	ENSG00000167136.7	ENST00000372642.5	12	p_no_decision	8.333333333333332
mRNA	ENSG00000167136.7	ENST00000372642.5	12	p_error	16.666666666666664
mRNA	ENSG00000168118.12	ENST00000366690.5	12	p_correct	75
mRNA	ENSG00000168118.12	ENST00000366690.5	12	p_no_decision	8.333333333333332
mRNA	ENSG00000168118.12	ENST00000366690.5	12	p_error	16.666666666666664
mRNA	ENSG00000169692.13	ENST00000371696.7	12	p_correct	75
mRNA	ENSG00000169692.13	ENST00000371696.7	12	p_no_decision	8.333333333333332
mRNA	ENSG00000169692.13	ENST00000371696.7	12	p_error	16.666666666666664
mRNA	ENSG00000175183.10	ENST00000311083.10	18	p_correct	77.77777777777779
mRNA	ENSG00000175183.10	ENST00000311083.10	18	p_no_decision	5.555555555555555
mRNA	ENSG00000175183.10	ENST00000311083.10	18	p_error	16.666666666666664
mRNA	ENSG00000178802.18	ENST00000352410.9	12	p_correct	83.33333333333334
mRNA	ENSG00000178802.18	ENST00000352410.9	12	p_no_decision	0
mRNA	ENSG00000178802.18	ENST00000352410.9	12	p_error	16.666666666666664
mRNA	ENSG00000204435.15	ENST00000375882.7	12	p_correct	66.66666666666666
mRNA	ENSG00000204435.15	ENST00000375882.7	12	p_no_decision	16.666666666666664
mRNA	ENSG00000204435.15	ENST00000375882.7	12	p_error	16.666666666666664
mRNA	ENSG00000140988.16	ENST00000343262.9	933	p_correct	58.09217577706324
mRNA	ENSG00000140988.16	ENST00000343262.9	933	p_no_decision	25.401929260450164
mRNA	ENSG00000140988.16	ENST00000343262.9	933	p_error	16.505894962486604
mRNA	ENSG00000229117.9	ENST00000501597.3	512	p_correct	61.71875
mRNA	ENSG00000229117.9	ENST00000501597.3	512	p_no_decision	21.875
mRNA	ENSG00000229117.9	ENST00000501597.3	512	p_error	16.40625
mRNA	ENSG00000131469.15	ENST00000253788.12	264	p_correct	74.24242424242425
mRNA	ENSG00000131469.15	ENST00000253788.12	264	p_no_decision	9.469696969696969
mRNA	ENSG00000131469.15	ENST00000253788.12	264	p_error	16.28787878787879
mRNA	ENSG00000184007.22	ENST00000602725.5	37	p_correct	64.86486486486487
mRNA	ENSG00000184007.22	ENST00000602725.5	37	p_no_decision	18.91891891891892
mRNA	ENSG00000184007.22	ENST00000602725.5	37	p_error	16.216216216216218
mRNA	ENSG00000025800.14	ENST00000373625.8	19	p_correct	78.94736842105263
mRNA	ENSG00000025800.14	ENST00000373625.8	19	p_no_decision	5.263157894736842
mRNA	ENSG00000025800.14	ENST00000373625.8	19	p_error	15.789473684210526
mRNA	ENSG00000100603.14	ENST00000261531.12	19	p_correct	73.68421052631578
mRNA	ENSG00000100603.14	ENST00000261531.12	19	p_no_decision	10.526315789473683
mRNA	ENSG00000100603.14	ENST00000261531.12	19	p_error	15.789473684210526
mRNA	ENSG00000102109.9	ENST00000218230.6	19	p_correct	84.21052631578947
mRNA	ENSG00000102109.9	ENST00000218230.6	19	p_no_decision	0
mRNA	ENSG00000102109.9	ENST00000218230.6	19	p_error	15.789473684210526
mRNA	ENSG00000104969.11	ENST00000221566.7	19	p_correct	78.94736842105263
mRNA	ENSG00000104969.11	ENST00000221566.7	19	p_no_decision	5.263157894736842
mRNA	ENSG00000104969.11	ENST00000221566.7	19	p_error	15.789473684210526
mRNA	ENSG00000120686.12	ENST00000239878.9	19	p_correct	84.21052631578947
mRNA	ENSG00000120686.12	ENST00000239878.9	19	p_no_decision	0
mRNA	ENSG00000120686.12	ENST00000239878.9	19	p_error	15.789473684210526
mRNA	ENSG00000135069.14	ENST00000376588.4	110	p_correct	71.81818181818181
mRNA	ENSG00000135069.14	ENST00000376588.4	110	p_no_decision	12.727272727272727
mRNA	ENSG00000135069.14	ENST00000376588.4	110	p_error	15.454545454545453
mRNA	ENSG00000042753.12	ENST00000263270.11	13	p_correct	84.61538461538461
mRNA	ENSG00000042753.12	ENST00000263270.11	13	p_no_decision	0
mRNA	ENSG00000042753.12	ENST00000263270.11	13	p_error	15.384615384615385
mRNA	ENSG00000100335.15	ENST00000325301.7	13	p_correct	84.61538461538461
mRNA	ENSG00000100335.15	ENST00000325301.7	13	p_no_decision	0
mRNA	ENSG00000100335.15	ENST00000325301.7	13	p_error	15.384615384615385
mRNA	ENSG00000103260.9	ENST00000568223.7	13	p_correct	76.92307692307693
mRNA	ENSG00000103260.9	ENST00000568223.7	13	p_no_decision	7.6923076923076925
mRNA	ENSG00000103260.9	ENST00000568223.7	13	p_error	15.384615384615385
mRNA	ENSG00000108588.15	ENST00000225726.10	13	p_correct	84.61538461538461
mRNA	ENSG00000108588.15	ENST00000225726.10	13	p_no_decision	0
mRNA	ENSG00000108588.15	ENST00000225726.10	13	p_error	15.384615384615385
mRNA	ENSG00000111057.11	ENST00000388835.4	26	p_correct	76.92307692307693
mRNA	ENSG00000111057.11	ENST00000388835.4	26	p_no_decision	7.6923076923076925
mRNA	ENSG00000111057.11	ENST00000388835.4	26	p_error	15.384615384615385
mRNA	ENSG00000113558.19	ENST00000353411.11	13	p_correct	84.61538461538461
mRNA	ENSG00000113558.19	ENST00000353411.11	13	p_no_decision	0
mRNA	ENSG00000113558.19	ENST00000353411.11	13	p_error	15.384615384615385
mRNA	ENSG00000113569.16	ENST00000231498.8	26	p_correct	76.92307692307693
mRNA	ENSG00000113569.16	ENST00000231498.8	26	p_no_decision	7.6923076923076925
mRNA	ENSG00000113569.16	ENST00000231498.8	26	p_error	15.384615384615385
mRNA	ENSG00000114904.13	ENST00000233027.10	13	p_correct	84.61538461538461
mRNA	ENSG00000114904.13	ENST00000233027.10	13	p_no_decision	0
mRNA	ENSG00000114904.13	ENST00000233027.10	13	p_error	15.384615384615385
mRNA	ENSG00000115234.11	ENST00000233575.7	13	p_correct	61.53846153846154
mRNA	ENSG00000115234.11	ENST00000233575.7	13	p_no_decision	23.076923076923077
mRNA	ENSG00000115234.11	ENST00000233575.7	13	p_error	15.384615384615385
mRNA	ENSG00000116017.11	ENST00000263620.8	13	p_correct	76.92307692307693
mRNA	ENSG00000116017.11	ENST00000263620.8	13	p_no_decision	7.6923076923076925
mRNA	ENSG00000116017.11	ENST00000263620.8	13	p_error	15.384615384615385
mRNA	ENSG00000118046.17	ENST00000326873.12	13	p_correct	76.92307692307693
mRNA	ENSG00000118046.17	ENST00000326873.12	13	p_no_decision	7.6923076923076925
mRNA	ENSG00000118046.17	ENST00000326873.12	13	p_error	15.384615384615385
mRNA	ENSG00000128714.6	ENST00000392539.4	13	p_correct	84.61538461538461
mRNA	ENSG00000128714.6	ENST00000392539.4	13	p_no_decision	0
mRNA	ENSG00000128714.6	ENST00000392539.4	13	p_error	15.384615384615385
mRNA	ENSG00000133226.19	ENST00000323848.14	13	p_correct	84.61538461538461
mRNA	ENSG00000133226.19	ENST00000323848.14	13	p_no_decision	0
mRNA	ENSG00000133226.19	ENST00000323848.14	13	p_error	15.384615384615385
mRNA	ENSG00000135486.19	ENST00000546500.5	130	p_correct	62.30769230769231
mRNA	ENSG00000135486.19	ENST00000546500.5	130	p_no_decision	22.30769230769231
mRNA	ENSG00000135486.19	ENST00000546500.5	130	p_error	15.384615384615385
mRNA	ENSG00000136758.20	ENST00000326799.7	13	p_correct	84.61538461538461
mRNA	ENSG00000136758.20	ENST00000326799.7	13	p_no_decision	0
mRNA	ENSG00000136758.20	ENST00000326799.7	13	p_error	15.384615384615385
mRNA	ENSG00000136758.20	ENST00000376016.8	13	p_correct	76.92307692307693
mRNA	ENSG00000136758.20	ENST00000376016.8	13	p_no_decision	7.6923076923076925
mRNA	ENSG00000136758.20	ENST00000376016.8	13	p_error	15.384615384615385
mRNA	ENSG00000148834.13	ENST00000369713.10	13	p_correct	69.23076923076923
mRNA	ENSG00000148834.13	ENST00000369713.10	13	p_no_decision	15.384615384615385
mRNA	ENSG00000148834.13	ENST00000369713.10	13	p_error	15.384615384615385
mRNA	ENSG00000149532.16	ENST00000340437.8	13	p_correct	76.92307692307693
mRNA	ENSG00000149532.16	ENST00000340437.8	13	p_no_decision	7.6923076923076925
mRNA	ENSG00000149532.16	ENST00000340437.8	13	p_error	15.384615384615385
mRNA	ENSG00000150316.12	ENST00000279839.8	13	p_correct	76.92307692307693
mRNA	ENSG00000150316.12	ENST00000279839.8	13	p_no_decision	7.6923076923076925
mRNA	ENSG00000150316.12	ENST00000279839.8	13	p_error	15.384615384615385
mRNA	ENSG00000153187.21	ENST00000640218.2	13	p_correct	84.61538461538461
mRNA	ENSG00000153187.21	ENST00000640218.2	13	p_no_decision	0
mRNA	ENSG00000153187.21	ENST00000640218.2	13	p_error	15.384615384615385
mRNA	ENSG00000155380.13	ENST00000538576.5	13	p_correct	84.61538461538461
mRNA	ENSG00000155380.13	ENST00000538576.5	13	p_no_decision	0
mRNA	ENSG00000155380.13	ENST00000538576.5	13	p_error	15.384615384615385
mRNA	ENSG00000164096.13	ENST00000504110.2	13	p_correct	84.61538461538461
mRNA	ENSG00000164096.13	ENST00000504110.2	13	p_no_decision	0
mRNA	ENSG00000164096.13	ENST00000504110.2	13	p_error	15.384615384615385
mRNA	ENSG00000168887.11	ENST00000306336.6	13	p_correct	76.92307692307693
mRNA	ENSG00000168887.11	ENST00000306336.6	13	p_no_decision	7.6923076923076925
mRNA	ENSG00000168887.11	ENST00000306336.6	13	p_error	15.384615384615385
mRNA	ENSG00000169592.15	ENST00000563197.6	13	p_correct	76.92307692307693
mRNA	ENSG00000169592.15	ENST00000563197.6	13	p_no_decision	7.6923076923076925
mRNA	ENSG00000169592.15	ENST00000563197.6	13	p_error	15.384615384615385
mRNA	ENSG00000173273.16	ENST00000310430.11	13	p_correct	84.61538461538461
mRNA	ENSG00000173273.16	ENST00000310430.11	13	p_no_decision	0
mRNA	ENSG00000173273.16	ENST00000310430.11	13	p_error	15.384615384615385
mRNA	ENSG00000183726.11	ENST00000374358.5	13	p_correct	84.61538461538461
mRNA	ENSG00000183726.11	ENST00000374358.5	13	p_no_decision	0
mRNA	ENSG00000183726.11	ENST00000374358.5	13	p_error	15.384615384615385
mRNA	ENSG00000186063.13	ENST00000340020.11	13	p_correct	53.84615384615385
mRNA	ENSG00000186063.13	ENST00000340020.11	13	p_no_decision	30.76923076923077
mRNA	ENSG00000186063.13	ENST00000340020.11	13	p_error	15.384615384615385
mRNA	ENSG00000186184.20	ENST00000302979.5	13	p_correct	76.92307692307693
mRNA	ENSG00000186184.20	ENST00000302979.5	13	p_no_decision	7.6923076923076925
mRNA	ENSG00000186184.20	ENST00000302979.5	13	p_error	15.384615384615385
mRNA	ENSG00000187522.16	ENST00000378372.8	13	p_correct	76.92307692307693
mRNA	ENSG00000187522.16	ENST00000378372.8	13	p_no_decision	7.6923076923076925
mRNA	ENSG00000187522.16	ENST00000378372.8	13	p_error	15.384615384615385
mRNA	ENSG00000196821.10	ENST00000374023.8	13	p_correct	84.61538461538461
mRNA	ENSG00000196821.10	ENST00000374023.8	13	p_no_decision	0
mRNA	ENSG00000196821.10	ENST00000374023.8	13	p_error	15.384615384615385
mRNA	ENSG00000206053.13	ENST00000248098.8	26	p_correct	76.92307692307693
mRNA	ENSG00000206053.13	ENST00000248098.8	26	p_no_decision	7.6923076923076925
mRNA	ENSG00000206053.13	ENST00000248098.8	26	p_error	15.384615384615385
mRNA	ENSG00000239672.8	ENST00000393196.8	13	p_correct	69.23076923076923
mRNA	ENSG00000239672.8	ENST00000393196.8	13	p_no_decision	15.384615384615385
mRNA	ENSG00000239672.8	ENST00000393196.8	13	p_error	15.384615384615385
mRNA	ENSG00000258289.10	ENST00000607599.6	13	p_correct	76.92307692307693
mRNA	ENSG00000258289.10	ENST00000607599.6	13	p_no_decision	7.6923076923076925
mRNA	ENSG00000258289.10	ENST00000607599.6	13	p_error	15.384615384615385
mRNA	ENSG00000100129.18	ENST00000624234.3	33	p_correct	78.78787878787878
mRNA	ENSG00000100129.18	ENST00000624234.3	33	p_no_decision	6.0606060606060606
mRNA	ENSG00000100129.18	ENST00000624234.3	33	p_error	15.151515151515152
mRNA	ENSG00000142657.21	ENST00000270776.13	33	p_correct	75.75757575757575
mRNA	ENSG00000142657.21	ENST00000270776.13	33	p_no_decision	9.090909090909092
mRNA	ENSG00000142657.21	ENST00000270776.13	33	p_error	15.151515151515152
mRNA	ENSG00000127314.18	ENST00000250559.14	20	p_correct	80
mRNA	ENSG00000127314.18	ENST00000250559.14	20	p_no_decision	5
mRNA	ENSG00000127314.18	ENST00000250559.14	20	p_error	15
mRNA	ENSG00000128050.9	ENST00000264221.6	20	p_correct	85
mRNA	ENSG00000128050.9	ENST00000264221.6	20	p_no_decision	0
mRNA	ENSG00000128050.9	ENST00000264221.6	20	p_error	15
mRNA	ENSG00000113643.9	ENST00000231572.8	27	p_correct	77.77777777777779
mRNA	ENSG00000113643.9	ENST00000231572.8	27	p_no_decision	7.4074074074074066
mRNA	ENSG00000113643.9	ENST00000231572.8	27	p_error	14.814814814814813
mRNA	ENSG00000146223.16	ENST00000493763.7	27	p_correct	77.77777777777779
mRNA	ENSG00000146223.16	ENST00000493763.7	27	p_no_decision	7.4074074074074066
mRNA	ENSG00000146223.16	ENST00000493763.7	27	p_error	14.814814814814813
mRNA	ENSG00000177600.9	ENST00000321153.9	359	p_correct	65.45961002785515
mRNA	ENSG00000177600.9	ENST00000321153.9	359	p_no_decision	19.77715877437326
mRNA	ENSG00000177600.9	ENST00000321153.9	359	p_error	14.763231197771587
mRNA	ENSG00000105323.18	ENST00000392006.8	34	p_correct	79.41176470588235
mRNA	ENSG00000105323.18	ENST00000392006.8	34	p_no_decision	5.88235294117647
mRNA	ENSG00000105323.18	ENST00000392006.8	34	p_error	14.705882352941178
mRNA	ENSG00000132507.18	ENST00000336458.13	34	p_correct	67.64705882352942
mRNA	ENSG00000132507.18	ENST00000336458.13	34	p_no_decision	17.647058823529413
mRNA	ENSG00000132507.18	ENST00000336458.13	34	p_error	14.705882352941178
mRNA	ENSG00000009335.18	ENST00000348165.10	14	p_correct	85.71428571428571
mRNA	ENSG00000009335.18	ENST00000348165.10	14	p_no_decision	0
mRNA	ENSG00000009335.18	ENST00000348165.10	14	p_error	14.285714285714285
mRNA	ENSG00000023228.14	ENST00000233190.11	14	p_correct	71.42857142857143
mRNA	ENSG00000023228.14	ENST00000233190.11	14	p_no_decision	14.285714285714285
mRNA	ENSG00000023228.14	ENST00000233190.11	14	p_error	14.285714285714285
mRNA	ENSG00000034713.8	ENST00000037243.7	14	p_correct	57.14285714285714
mRNA	ENSG00000034713.8	ENST00000037243.7	14	p_no_decision	28.57142857142857
mRNA	ENSG00000034713.8	ENST00000037243.7	14	p_error	14.285714285714285
mRNA	ENSG00000066044.15	ENST00000407627.7	21	p_correct	85.71428571428571
mRNA	ENSG00000066044.15	ENST00000407627.7	21	p_no_decision	0
mRNA	ENSG00000066044.15	ENST00000407627.7	21	p_error	14.285714285714285
mRNA	ENSG00000091527.17	ENST00000264993.8	14	p_correct	85.71428571428571
mRNA	ENSG00000091527.17	ENST00000264993.8	14	p_no_decision	0
mRNA	ENSG00000091527.17	ENST00000264993.8	14	p_error	14.285714285714285
mRNA	ENSG00000092621.13	ENST00000641023.2	35	p_correct	77.14285714285715
mRNA	ENSG00000092621.13	ENST00000641023.2	35	p_no_decision	8.571428571428571
mRNA	ENSG00000092621.13	ENST00000641023.2	35	p_error	14.285714285714285
mRNA	ENSG00000101474.12	ENST00000451442.5	14	p_correct	78.57142857142857
mRNA	ENSG00000101474.12	ENST00000451442.5	14	p_no_decision	7.142857142857142
mRNA	ENSG00000101474.12	ENST00000451442.5	14	p_error	14.285714285714285
mRNA	ENSG00000104960.15	ENST00000599732.5	14	p_correct	78.57142857142857
mRNA	ENSG00000104960.15	ENST00000599732.5	14	p_no_decision	7.142857142857142
mRNA	ENSG00000104960.15	ENST00000599732.5	14	p_error	14.285714285714285
mRNA	ENSG00000104964.15	ENST00000327141.9	14	p_correct	71.42857142857143
mRNA	ENSG00000104964.15	ENST00000327141.9	14	p_no_decision	14.285714285714285
mRNA	ENSG00000104964.15	ENST00000327141.9	14	p_error	14.285714285714285
mRNA	ENSG00000106028.11	ENST00000265304.11	14	p_correct	78.57142857142857
mRNA	ENSG00000106028.11	ENST00000265304.11	14	p_no_decision	7.142857142857142
mRNA	ENSG00000106028.11	ENST00000265304.11	14	p_error	14.285714285714285
mRNA	ENSG00000108671.11	ENST00000261712.8	14	p_correct	78.57142857142857
mRNA	ENSG00000108671.11	ENST00000261712.8	14	p_no_decision	7.142857142857142
mRNA	ENSG00000108671.11	ENST00000261712.8	14	p_error	14.285714285714285
mRNA	ENSG00000110492.17	ENST00000395566.9	14	p_correct	64.28571428571429
mRNA	ENSG00000110492.17	ENST00000395566.9	14	p_no_decision	21.428571428571427
mRNA	ENSG00000110492.17	ENST00000395566.9	14	p_error	14.285714285714285
mRNA	ENSG00000112110.10	ENST00000367034.5	14	p_correct	71.42857142857143
mRNA	ENSG00000112110.10	ENST00000367034.5	14	p_no_decision	14.285714285714285
mRNA	ENSG00000112110.10	ENST00000367034.5	14	p_error	14.285714285714285
mRNA	ENSG00000116171.19	ENST00000371514.8	14	p_correct	85.71428571428571
mRNA	ENSG00000116171.19	ENST00000371514.8	14	p_no_decision	0
mRNA	ENSG00000116171.19	ENST00000371514.8	14	p_error	14.285714285714285
mRNA	ENSG00000116729.14	ENST00000262348.9	14	p_correct	78.57142857142857
mRNA	ENSG00000116729.14	ENST00000262348.9	14	p_no_decision	7.142857142857142
mRNA	ENSG00000116729.14	ENST00000262348.9	14	p_error	14.285714285714285
mRNA	ENSG00000125995.16	ENST00000374077.8	14	p_correct	71.42857142857143
mRNA	ENSG00000125995.16	ENST00000374077.8	14	p_no_decision	14.285714285714285
mRNA	ENSG00000125995.16	ENST00000374077.8	14	p_error	14.285714285714285
mRNA	ENSG00000126247.11	ENST00000588815.5	14	p_correct	78.57142857142857
mRNA	ENSG00000126247.11	ENST00000588815.5	14	p_no_decision	7.142857142857142
mRNA	ENSG00000126247.11	ENST00000588815.5	14	p_error	14.285714285714285
mRNA	ENSG00000128585.18	ENST00000352689.11	14	p_correct	85.71428571428571
mRNA	ENSG00000128585.18	ENST00000352689.11	14	p_no_decision	0
mRNA	ENSG00000128585.18	ENST00000352689.11	14	p_error	14.285714285714285
mRNA	ENSG00000130748.7	ENST00000253047.7	28	p_correct	75
mRNA	ENSG00000130748.7	ENST00000253047.7	28	p_no_decision	10.714285714285714
mRNA	ENSG00000130748.7	ENST00000253047.7	28	p_error	14.285714285714285
mRNA	ENSG00000132153.15	ENST00000445061.6	14	p_correct	85.71428571428571
mRNA	ENSG00000132153.15	ENST00000445061.6	14	p_no_decision	0
mRNA	ENSG00000132153.15	ENST00000445061.6	14	p_error	14.285714285714285
mRNA	ENSG00000147123.12	ENST00000377811.4	21	p_correct	66.66666666666666
mRNA	ENSG00000147123.12	ENST00000377811.4	21	p_no_decision	19.047619047619047
mRNA	ENSG00000147123.12	ENST00000377811.4	21	p_error	14.285714285714285
mRNA	ENSG00000152082.15	ENST00000281871.11	28	p_correct	82.14285714285714
mRNA	ENSG00000152082.15	ENST00000281871.11	28	p_no_decision	3.571428571428571
mRNA	ENSG00000152082.15	ENST00000281871.11	28	p_error	14.285714285714285
mRNA	ENSG00000154277.13	ENST00000284440.9	14	p_correct	71.42857142857143
mRNA	ENSG00000154277.13	ENST00000284440.9	14	p_no_decision	14.285714285714285
mRNA	ENSG00000154277.13	ENST00000284440.9	14	p_error	14.285714285714285
mRNA	ENSG00000155393.14	ENST00000299192.8	14	p_correct	85.71428571428571
mRNA	ENSG00000155393.14	ENST00000299192.8	14	p_no_decision	0
mRNA	ENSG00000155393.14	ENST00000299192.8	14	p_error	14.285714285714285
mRNA	ENSG00000158828.8	ENST00000321556.5	14	p_correct	64.28571428571429
mRNA	ENSG00000158828.8	ENST00000321556.5	14	p_no_decision	21.428571428571427
mRNA	ENSG00000158828.8	ENST00000321556.5	14	p_error	14.285714285714285
mRNA	ENSG00000159111.13	ENST00000351111.7	14	p_correct	78.57142857142857
mRNA	ENSG00000159111.13	ENST00000351111.7	14	p_no_decision	7.142857142857142
mRNA	ENSG00000159111.13	ENST00000351111.7	14	p_error	14.285714285714285
mRNA	ENSG00000159210.10	ENST00000502492.6	14	p_correct	78.57142857142857
mRNA	ENSG00000159210.10	ENST00000502492.6	14	p_no_decision	7.142857142857142
mRNA	ENSG00000159210.10	ENST00000502492.6	14	p_error	14.285714285714285
mRNA	ENSG00000174238.16	ENST00000313486.12	14	p_correct	85.71428571428571
mRNA	ENSG00000174238.16	ENST00000313486.12	14	p_no_decision	0
mRNA	ENSG00000174238.16	ENST00000313486.12	14	p_error	14.285714285714285
mRNA	ENSG00000175390.15	ENST00000533626.5	14	p_correct	78.57142857142857
mRNA	ENSG00000175390.15	ENST00000533626.5	14	p_no_decision	7.142857142857142
mRNA	ENSG00000175390.15	ENST00000533626.5	14	p_error	14.285714285714285
mRNA	ENSG00000175826.12	ENST00000574322.6	21	p_correct	80.95238095238095
mRNA	ENSG00000175826.12	ENST00000574322.6	21	p_no_decision	4.761904761904762
mRNA	ENSG00000175826.12	ENST00000574322.6	21	p_error	14.285714285714285
mRNA	ENSG00000197006.15	ENST00000358154.8	14	p_correct	78.57142857142857
mRNA	ENSG00000197006.15	ENST00000358154.8	14	p_no_decision	7.142857142857142
mRNA	ENSG00000197006.15	ENST00000358154.8	14	p_error	14.285714285714285
mRNA	ENSG00000198420.10	ENST00000479870.6	14	p_correct	78.57142857142857
mRNA	ENSG00000198420.10	ENST00000479870.6	14	p_no_decision	7.142857142857142
mRNA	ENSG00000198420.10	ENST00000479870.6	14	p_error	14.285714285714285
mRNA	ENSG00000223496.3	ENST00000435634.3	21	p_correct	80.95238095238095
mRNA	ENSG00000223496.3	ENST00000435634.3	21	p_no_decision	4.761904761904762
mRNA	ENSG00000223496.3	ENST00000435634.3	21	p_error	14.285714285714285
mRNA	ENSG00000244038.11	ENST00000415136.6	49	p_correct	75.51020408163265
mRNA	ENSG00000244038.11	ENST00000415136.6	49	p_no_decision	10.204081632653061
mRNA	ENSG00000244038.11	ENST00000415136.6	49	p_error	14.285714285714285
mRNA	ENSG00000261236.8	ENST00000569669.6	14	p_correct	78.57142857142857
mRNA	ENSG00000261236.8	ENST00000569669.6	14	p_no_decision	7.142857142857142
mRNA	ENSG00000261236.8	ENST00000569669.6	14	p_error	14.285714285714285
mRNA	ENSG00000147677.12	ENST00000521861.6	64	p_correct	79.6875
mRNA	ENSG00000147677.12	ENST00000521861.6	64	p_no_decision	6.25
mRNA	ENSG00000147677.12	ENST00000521861.6	64	p_error	14.0625
mRNA	ENSG00000254772.10	ENST00000329251.5	703	p_correct	68.56330014224751
mRNA	ENSG00000254772.10	ENST00000329251.5	703	p_no_decision	17.63869132290185
mRNA	ENSG00000254772.10	ENST00000329251.5	703	p_error	13.79800853485064
mRNA	ENSG00000103363.16	ENST00000409906.9	29	p_correct	72.41379310344827
mRNA	ENSG00000103363.16	ENST00000409906.9	29	p_no_decision	13.793103448275861
mRNA	ENSG00000103363.16	ENST00000409906.9	29	p_error	13.793103448275861
mRNA	ENSG00000140740.11	ENST00000268379.9	51	p_correct	78.43137254901961
mRNA	ENSG00000140740.11	ENST00000268379.9	51	p_no_decision	7.8431372549019605
mRNA	ENSG00000140740.11	ENST00000268379.9	51	p_error	13.725490196078432
mRNA	ENSG00000064726.10	ENST00000261721.9	22	p_correct	86.36363636363636
mRNA	ENSG00000064726.10	ENST00000261721.9	22	p_no_decision	0
mRNA	ENSG00000064726.10	ENST00000261721.9	22	p_error	13.636363636363635
mRNA	ENSG00000108528.14	ENST00000225665.12	22	p_correct	72.72727272727273
mRNA	ENSG00000108528.14	ENST00000225665.12	22	p_no_decision	13.636363636363635
mRNA	ENSG00000108528.14	ENST00000225665.12	22	p_error	13.636363636363635
mRNA	ENSG00000116120.11	ENST00000281828.8	22	p_correct	77.27272727272727
mRNA	ENSG00000116120.11	ENST00000281828.8	22	p_no_decision	9.090909090909092
mRNA	ENSG00000116120.11	ENST00000281828.8	22	p_error	13.636363636363635
mRNA	ENSG00000173020.11	ENST00000308595.10	22	p_correct	81.81818181818183
mRNA	ENSG00000173020.11	ENST00000308595.10	22	p_no_decision	4.545454545454546
mRNA	ENSG00000173020.11	ENST00000308595.10	22	p_error	13.636363636363635
mRNA	ENSG00000171863.15	ENST00000645674.2	118	p_correct	74.57627118644068
mRNA	ENSG00000171863.15	ENST00000645674.2	118	p_no_decision	11.864406779661017
mRNA	ENSG00000171863.15	ENST00000645674.2	118	p_error	13.559322033898304
mRNA	ENSG00000146223.16	ENST00000304734.9	37	p_correct	78.37837837837837
mRNA	ENSG00000146223.16	ENST00000304734.9	37	p_no_decision	8.108108108108109
mRNA	ENSG00000146223.16	ENST00000304734.9	37	p_error	13.513513513513514
mRNA	ENSG00000137818.12	ENST00000260379.11	619	p_correct	72.6978998384491
mRNA	ENSG00000137818.12	ENST00000260379.11	619	p_no_decision	13.893376413570275
mRNA	ENSG00000137818.12	ENST00000260379.11	619	p_error	13.408723747980615
mRNA	ENSG00000067900.8	ENST00000399799.3	15	p_correct	86.66666666666667
mRNA	ENSG00000067900.8	ENST00000399799.3	15	p_no_decision	0
mRNA	ENSG00000067900.8	ENST00000399799.3	15	p_error	13.333333333333334
mRNA	ENSG00000072042.13	ENST00000381346.9	15	p_correct	86.66666666666667
mRNA	ENSG00000072042.13	ENST00000381346.9	15	p_no_decision	0
mRNA	ENSG00000072042.13	ENST00000381346.9	15	p_error	13.333333333333334
mRNA	ENSG00000088205.13	ENST00000263239.7	15	p_correct	80
mRNA	ENSG00000088205.13	ENST00000263239.7	15	p_no_decision	6.666666666666667
mRNA	ENSG00000088205.13	ENST00000263239.7	15	p_error	13.333333333333334
mRNA	ENSG00000099341.13	ENST00000602911.5	15	p_correct	73.33333333333333
mRNA	ENSG00000099341.13	ENST00000602911.5	15	p_no_decision	13.333333333333334
mRNA	ENSG00000099341.13	ENST00000602911.5	15	p_error	13.333333333333334
mRNA	ENSG00000102898.13	ENST00000219169.9	15	p_correct	53.333333333333336
mRNA	ENSG00000102898.13	ENST00000219169.9	15	p_no_decision	33.33333333333333
mRNA	ENSG00000102898.13	ENST00000219169.9	15	p_error	13.333333333333334
mRNA	ENSG00000110048.12	ENST00000263847.6	15	p_correct	66.66666666666666
mRNA	ENSG00000110048.12	ENST00000263847.6	15	p_no_decision	20
mRNA	ENSG00000110048.12	ENST00000263847.6	15	p_error	13.333333333333334
mRNA	ENSG00000131171.13	ENST00000373212.6	15	p_correct	86.66666666666667
mRNA	ENSG00000131171.13	ENST00000373212.6	15	p_no_decision	0
mRNA	ENSG00000131171.13	ENST00000373212.6	15	p_error	13.333333333333334
mRNA	ENSG00000134001.15	ENST00000256383.11	15	p_correct	86.66666666666667
mRNA	ENSG00000134001.15	ENST00000256383.11	15	p_no_decision	0
mRNA	ENSG00000134001.15	ENST00000256383.11	15	p_error	13.333333333333334
mRNA	ENSG00000144136.11	ENST00000272542.8	15	p_correct	86.66666666666667
mRNA	ENSG00000144136.11	ENST00000272542.8	15	p_no_decision	0
mRNA	ENSG00000144136.11	ENST00000272542.8	15	p_error	13.333333333333334
mRNA	ENSG00000164024.12	ENST00000296411.11	15	p_correct	80
mRNA	ENSG00000164024.12	ENST00000296411.11	15	p_no_decision	6.666666666666667
mRNA	ENSG00000164024.12	ENST00000296411.11	15	p_error	13.333333333333334
mRNA	ENSG00000244038.11	ENST00000602624.7	30	p_correct	86.66666666666667
mRNA	ENSG00000244038.11	ENST00000602624.7	30	p_no_decision	0
mRNA	ENSG00000244038.11	ENST00000602624.7	30	p_error	13.333333333333334
mRNA	ENSG00000142541.18	ENST00000679106.1	53	p_correct	83.01886792452831
mRNA	ENSG00000142541.18	ENST00000679106.1	53	p_no_decision	3.7735849056603774
mRNA	ENSG00000142541.18	ENST00000679106.1	53	p_error	13.20754716981132
mRNA	ENSG00000151247.13	ENST00000450253.7	23	p_correct	86.95652173913044
mRNA	ENSG00000151247.13	ENST00000450253.7	23	p_no_decision	0
mRNA	ENSG00000151247.13	ENST00000450253.7	23	p_error	13.043478260869565
mRNA	ENSG00000177954.14	ENST00000651669.1	399	p_correct	69.92481203007519
mRNA	ENSG00000177954.14	ENST00000651669.1	399	p_no_decision	17.042606516290725
mRNA	ENSG00000177954.14	ENST00000651669.1	399	p_error	13.032581453634084
mRNA	ENSG00000142937.12	ENST00000396651.8	215	p_correct	74.4186046511628
mRNA	ENSG00000142937.12	ENST00000396651.8	215	p_no_decision	12.558139534883722
mRNA	ENSG00000142937.12	ENST00000396651.8	215	p_error	13.023255813953488
mRNA	ENSG00000164062.13	ENST00000296456.10	31	p_correct	83.87096774193549
mRNA	ENSG00000164062.13	ENST00000296456.10	31	p_no_decision	3.225806451612903
mRNA	ENSG00000164062.13	ENST00000296456.10	31	p_error	12.903225806451612
mRNA	ENSG00000136942.15	ENST00000348462.6	258	p_correct	77.51937984496125
mRNA	ENSG00000136942.15	ENST00000348462.6	258	p_no_decision	9.689922480620156
mRNA	ENSG00000136942.15	ENST00000348462.6	258	p_error	12.790697674418606
mRNA	ENSG00000011304.22	ENST00000349038.8	16	p_correct	87.5
mRNA	ENSG00000011304.22	ENST00000349038.8	16	p_no_decision	0
mRNA	ENSG00000011304.22	ENST00000349038.8	16	p_error	12.5
mRNA	ENSG00000092820.19	ENST00000367075.4	16	p_correct	87.5
mRNA	ENSG00000092820.19	ENST00000367075.4	16	p_no_decision	0
mRNA	ENSG00000092820.19	ENST00000367075.4	16	p_error	12.5
mRNA	ENSG00000105011.9	ENST00000263382.8	16	p_correct	75
mRNA	ENSG00000105011.9	ENST00000263382.8	16	p_no_decision	12.5
mRNA	ENSG00000105011.9	ENST00000263382.8	16	p_error	12.5
mRNA	ENSG00000108819.11	ENST00000612501.2	16	p_correct	68.75
mRNA	ENSG00000108819.11	ENST00000612501.2	16	p_no_decision	18.75
mRNA	ENSG00000108819.11	ENST00000612501.2	16	p_error	12.5
mRNA	ENSG00000109475.17	ENST00000502534.5	24	p_correct	75
mRNA	ENSG00000109475.17	ENST00000502534.5	24	p_no_decision	12.5
mRNA	ENSG00000109475.17	ENST00000502534.5	24	p_error	12.5
mRNA	ENSG00000116898.12	ENST00000373116.6	16	p_correct	87.5
mRNA	ENSG00000116898.12	ENST00000373116.6	16	p_no_decision	0
mRNA	ENSG00000116898.12	ENST00000373116.6	16	p_error	12.5
mRNA	ENSG00000129351.18	ENST00000588657.6	24	p_correct	79.16666666666666
mRNA	ENSG00000129351.18	ENST00000588657.6	24	p_no_decision	8.333333333333332
mRNA	ENSG00000129351.18	ENST00000588657.6	24	p_error	12.5
mRNA	ENSG00000134758.14	ENST00000261593.8	16	p_correct	81.25
mRNA	ENSG00000134758.14	ENST00000261593.8	16	p_no_decision	6.25
mRNA	ENSG00000134758.14	ENST00000261593.8	16	p_error	12.5
mRNA	ENSG00000137815.15	ENST00000389629.9	16	p_correct	75
mRNA	ENSG00000137815.15	ENST00000389629.9	16	p_no_decision	12.5
mRNA	ENSG00000137815.15	ENST00000389629.9	16	p_error	12.5
mRNA	ENSG00000137876.11	ENST00000260443.9	16	p_correct	81.25
mRNA	ENSG00000137876.11	ENST00000260443.9	16	p_no_decision	6.25
mRNA	ENSG00000137876.11	ENST00000260443.9	16	p_error	12.5
mRNA	ENSG00000143771.12	ENST00000465271.6	16	p_correct	75
mRNA	ENSG00000143771.12	ENST00000465271.6	16	p_no_decision	12.5
mRNA	ENSG00000143771.12	ENST00000465271.6	16	p_error	12.5
mRNA	ENSG00000156471.13	ENST00000517309.6	16	p_correct	75
mRNA	ENSG00000156471.13	ENST00000517309.6	16	p_no_decision	12.5
mRNA	ENSG00000156471.13	ENST00000517309.6	16	p_error	12.5
mRNA	ENSG00000173436.15	ENST00000322753.7	24	p_correct	58.333333333333336
mRNA	ENSG00000173436.15	ENST00000322753.7	24	p_no_decision	29.166666666666668
mRNA	ENSG00000173436.15	ENST00000322753.7	24	p_error	12.5
mRNA	ENSG00000168090.10	ENST00000303904.8	41	p_correct	78.04878048780488
mRNA	ENSG00000168090.10	ENST00000303904.8	41	p_no_decision	9.75609756097561
mRNA	ENSG00000168090.10	ENST00000303904.8	41	p_error	12.195121951219512
mRNA	ENSG00000165637.14	ENST00000332211.11	33	p_correct	84.84848484848484
mRNA	ENSG00000165637.14	ENST00000332211.11	33	p_no_decision	3.0303030303030303
mRNA	ENSG00000165637.14	ENST00000332211.11	33	p_error	12.121212121212121
mRNA	ENSG00000167658.16	ENST00000309311.7	820	p_correct	77.4390243902439
mRNA	ENSG00000167658.16	ENST00000309311.7	820	p_no_decision	10.487804878048781
mRNA	ENSG00000167658.16	ENST00000309311.7	820	p_error	12.073170731707316
mRNA	ENSG00000134684.13	ENST00000373477.9	25	p_correct	72
mRNA	ENSG00000134684.13	ENST00000373477.9	25	p_no_decision	16
mRNA	ENSG00000134684.13	ENST00000373477.9	25	p_error	12
mRNA	ENSG00000182154.8	ENST00000371443.6	25	p_correct	88
mRNA	ENSG00000182154.8	ENST00000371443.6	25	p_no_decision	0
mRNA	ENSG00000182154.8	ENST00000371443.6	25	p_error	12
mRNA	ENSG00000185608.9	ENST00000333130.4	25	p_correct	84
mRNA	ENSG00000185608.9	ENST00000333130.4	25	p_no_decision	4
mRNA	ENSG00000185608.9	ENST00000333130.4	25	p_error	12
mRNA	ENSG00000196230.14	ENST00000327892.13	76	p_correct	68.42105263157895
mRNA	ENSG00000196230.14	ENST00000327892.13	76	p_no_decision	19.736842105263158
mRNA	ENSG00000196230.14	ENST00000327892.13	76	p_error	11.842105263157894
mRNA	ENSG00000011304.22	ENST00000635647.1	17	p_correct	88.23529411764706
mRNA	ENSG00000011304.22	ENST00000635647.1	17	p_no_decision	0
mRNA	ENSG00000011304.22	ENST00000635647.1	17	p_error	11.76470588235294
mRNA	ENSG00000081154.12	ENST00000265260.8	17	p_correct	82.35294117647058
mRNA	ENSG00000081154.12	ENST00000265260.8	17	p_no_decision	5.88235294117647
mRNA	ENSG00000081154.12	ENST00000265260.8	17	p_error	11.76470588235294
mRNA	ENSG00000100504.17	ENST00000544180.6	17	p_correct	88.23529411764706
mRNA	ENSG00000100504.17	ENST00000544180.6	17	p_no_decision	0
mRNA	ENSG00000100504.17	ENST00000544180.6	17	p_error	11.76470588235294
mRNA	ENSG00000104408.11	ENST00000677409.1	17	p_correct	76.47058823529412
mRNA	ENSG00000104408.11	ENST00000677409.1	17	p_no_decision	11.76470588235294
mRNA	ENSG00000104408.11	ENST00000677409.1	17	p_error	11.76470588235294
mRNA	ENSG00000114744.9	ENST00000473414.6	17	p_correct	88.23529411764706
mRNA	ENSG00000114744.9	ENST00000473414.6	17	p_no_decision	0
mRNA	ENSG00000114744.9	ENST00000473414.6	17	p_error	11.76470588235294
mRNA	ENSG00000132386.11	ENST00000254722.9	17	p_correct	82.35294117647058
mRNA	ENSG00000132386.11	ENST00000254722.9	17	p_no_decision	5.88235294117647
mRNA	ENSG00000132386.11	ENST00000254722.9	17	p_error	11.76470588235294
mRNA	ENSG00000136159.4	ENST00000258662.3	17	p_correct	76.47058823529412
mRNA	ENSG00000136159.4	ENST00000258662.3	17	p_no_decision	11.76470588235294
mRNA	ENSG00000136159.4	ENST00000258662.3	17	p_error	11.76470588235294
mRNA	ENSG00000163257.11	ENST00000382247.6	17	p_correct	88.23529411764706
mRNA	ENSG00000163257.11	ENST00000382247.6	17	p_no_decision	0
mRNA	ENSG00000163257.11	ENST00000382247.6	17	p_error	11.76470588235294
mRNA	ENSG00000166136.16	ENST00000299166.9	34	p_correct	79.41176470588235
mRNA	ENSG00000166136.16	ENST00000299166.9	34	p_no_decision	8.823529411764707
mRNA	ENSG00000166136.16	ENST00000299166.9	34	p_error	11.76470588235294
mRNA	ENSG00000166851.15	ENST00000300093.9	17	p_correct	88.23529411764706
mRNA	ENSG00000166851.15	ENST00000300093.9	17	p_no_decision	0
mRNA	ENSG00000166851.15	ENST00000300093.9	17	p_error	11.76470588235294
mRNA	ENSG00000169045.18	ENST00000706924.1	17	p_correct	88.23529411764706
mRNA	ENSG00000169045.18	ENST00000706924.1	17	p_no_decision	0
mRNA	ENSG00000169045.18	ENST00000706924.1	17	p_error	11.76470588235294
mRNA	ENSG00000181610.13	ENST00000313608.13	17	p_correct	82.35294117647058
mRNA	ENSG00000181610.13	ENST00000313608.13	17	p_no_decision	5.88235294117647
mRNA	ENSG00000181610.13	ENST00000313608.13	17	p_error	11.76470588235294
mRNA	ENSG00000182628.13	ENST00000330137.12	17	p_correct	82.35294117647058
mRNA	ENSG00000182628.13	ENST00000330137.12	17	p_no_decision	5.88235294117647
mRNA	ENSG00000182628.13	ENST00000330137.12	17	p_error	11.76470588235294
mRNA	ENSG00000213465.8	ENST00000246747.9	17	p_correct	82.35294117647058
mRNA	ENSG00000213465.8	ENST00000246747.9	17	p_no_decision	5.88235294117647
mRNA	ENSG00000213465.8	ENST00000246747.9	17	p_error	11.76470588235294
mRNA	ENSG00000265681.8	ENST00000580261.6	103	p_correct	64.07766990291263
mRNA	ENSG00000265681.8	ENST00000580261.6	103	p_no_decision	24.271844660194176
mRNA	ENSG00000265681.8	ENST00000580261.6	103	p_error	11.650485436893204
mRNA	ENSG00000167526.14	ENST00000311528.10	277	p_correct	68.59205776173285
mRNA	ENSG00000167526.14	ENST00000311528.10	277	p_no_decision	19.855595667870034
mRNA	ENSG00000167526.14	ENST00000311528.10	277	p_error	11.552346570397113
mRNA	ENSG00000095380.11	ENST00000210444.6	26	p_correct	88.46153846153845
mRNA	ENSG00000095380.11	ENST00000210444.6	26	p_no_decision	0
mRNA	ENSG00000095380.11	ENST00000210444.6	26	p_error	11.538461538461538
mRNA	ENSG00000115091.12	ENST00000263238.7	26	p_correct	80.76923076923077
mRNA	ENSG00000115091.12	ENST00000263238.7	26	p_no_decision	7.6923076923076925
mRNA	ENSG00000115091.12	ENST00000263238.7	26	p_error	11.538461538461538
mRNA	ENSG00000184216.15	ENST00000369980.8	26	p_correct	73.07692307692307
mRNA	ENSG00000184216.15	ENST00000369980.8	26	p_no_decision	15.384615384615385
mRNA	ENSG00000184216.15	ENST00000369980.8	26	p_error	11.538461538461538
mRNA	ENSG00000184983.11	ENST00000498737.8	26	p_correct	84.61538461538461
mRNA	ENSG00000184983.11	ENST00000498737.8	26	p_no_decision	3.8461538461538463
mRNA	ENSG00000184983.11	ENST00000498737.8	26	p_error	11.538461538461538
mRNA	ENSG00000213619.11	ENST00000263774.9	26	p_correct	84.61538461538461
mRNA	ENSG00000213619.11	ENST00000263774.9	26	p_no_decision	3.8461538461538463
mRNA	ENSG00000213619.11	ENST00000263774.9	26	p_error	11.538461538461538
mRNA	ENSG00000243279.4	ENST00000553851.3	26	p_correct	69.23076923076923
mRNA	ENSG00000243279.4	ENST00000553851.3	26	p_no_decision	19.230769230769234
mRNA	ENSG00000243279.4	ENST00000553851.3	26	p_error	11.538461538461538
mRNA	ENSG00000163682.17	ENST00000295955.14	89	p_correct	78.65168539325843
mRNA	ENSG00000163682.17	ENST00000295955.14	89	p_no_decision	10.112359550561797
mRNA	ENSG00000163682.17	ENST00000295955.14	89	p_error	11.235955056179774
mRNA	ENSG00000063177.13	ENST00000549920.6	116	p_correct	80.17241379310344
mRNA	ENSG00000063177.13	ENST00000549920.6	116	p_no_decision	8.620689655172415
mRNA	ENSG00000063177.13	ENST00000549920.6	116	p_error	11.206896551724139
mRNA	ENSG00000174444.15	ENST00000307961.11	413	p_correct	79.41888619854721
mRNA	ENSG00000174444.15	ENST00000307961.11	413	p_no_decision	9.443099273607748
mRNA	ENSG00000174444.15	ENST00000307961.11	413	p_error	11.138014527845035
mRNA	ENSG00000033050.9	ENST00000287844.7	18	p_correct	72.22222222222221
mRNA	ENSG00000033050.9	ENST00000287844.7	18	p_no_decision	16.666666666666664
mRNA	ENSG00000033050.9	ENST00000287844.7	18	p_error	11.11111111111111
mRNA	ENSG00000066117.15	ENST00000394963.9	18	p_correct	88.88888888888889
mRNA	ENSG00000066117.15	ENST00000394963.9	18	p_no_decision	0
mRNA	ENSG00000066117.15	ENST00000394963.9	18	p_error	11.11111111111111
mRNA	ENSG00000070669.17	ENST00000175506.8	27	p_correct	81.48148148148148
mRNA	ENSG00000070669.17	ENST00000175506.8	27	p_no_decision	7.4074074074074066
mRNA	ENSG00000070669.17	ENST00000175506.8	27	p_error	11.11111111111111
mRNA	ENSG00000070669.17	ENST00000394308.8	36	p_correct	77.77777777777779
mRNA	ENSG00000070669.17	ENST00000394308.8	36	p_no_decision	11.11111111111111
mRNA	ENSG00000070669.17	ENST00000394308.8	36	p_error	11.11111111111111
mRNA	ENSG00000070756.17	ENST00000318607.10	18	p_correct	72.22222222222221
mRNA	ENSG00000070756.17	ENST00000318607.10	18	p_no_decision	16.666666666666664
mRNA	ENSG00000070756.17	ENST00000318607.10	18	p_error	11.11111111111111
mRNA	ENSG00000100804.19	ENST00000361611.11	27	p_correct	88.88888888888889
mRNA	ENSG00000100804.19	ENST00000361611.11	27	p_no_decision	0
mRNA	ENSG00000100804.19	ENST00000361611.11	27	p_error	11.11111111111111
mRNA	ENSG00000105669.14	ENST00000262812.9	27	p_correct	81.48148148148148
mRNA	ENSG00000105669.14	ENST00000262812.9	27	p_no_decision	7.4074074074074066
mRNA	ENSG00000105669.14	ENST00000262812.9	27	p_error	11.11111111111111
mRNA	ENSG00000106400.12	ENST00000305105.3	18	p_correct	83.33333333333334
mRNA	ENSG00000106400.12	ENST00000305105.3	18	p_no_decision	5.555555555555555
mRNA	ENSG00000106400.12	ENST00000305105.3	18	p_error	11.11111111111111
mRNA	ENSG00000113368.12	ENST00000261366.10	18	p_correct	66.66666666666666
mRNA	ENSG00000113368.12	ENST00000261366.10	18	p_no_decision	22.22222222222222
mRNA	ENSG00000113368.12	ENST00000261366.10	18	p_error	11.11111111111111
mRNA	ENSG00000114631.11	ENST00000342480.7	18	p_correct	77.77777777777779
mRNA	ENSG00000114631.11	ENST00000342480.7	18	p_no_decision	11.11111111111111
mRNA	ENSG00000114631.11	ENST00000342480.7	18	p_error	11.11111111111111
mRNA	ENSG00000117505.13	ENST00000370272.9	27	p_correct	77.77777777777779
mRNA	ENSG00000117505.13	ENST00000370272.9	27	p_no_decision	11.11111111111111
mRNA	ENSG00000117505.13	ENST00000370272.9	27	p_error	11.11111111111111
mRNA	ENSG00000120705.13	ENST00000360541.10	27	p_correct	88.88888888888889
mRNA	ENSG00000120705.13	ENST00000360541.10	27	p_no_decision	0
mRNA	ENSG00000120705.13	ENST00000360541.10	27	p_error	11.11111111111111
mRNA	ENSG00000129235.11	ENST00000250101.10	18	p_correct	88.88888888888889
mRNA	ENSG00000129235.11	ENST00000250101.10	18	p_no_decision	0
mRNA	ENSG00000129235.11	ENST00000250101.10	18	p_error	11.11111111111111
mRNA	ENSG00000132466.20	ENST00000358602.9	18	p_correct	88.88888888888889
mRNA	ENSG00000132466.20	ENST00000358602.9	18	p_no_decision	0
mRNA	ENSG00000132466.20	ENST00000358602.9	18	p_error	11.11111111111111
mRNA	ENSG00000137714.3	ENST00000260270.3	18	p_correct	88.88888888888889
mRNA	ENSG00000137714.3	ENST00000260270.3	18	p_no_decision	0
mRNA	ENSG00000137714.3	ENST00000260270.3	18	p_error	11.11111111111111
mRNA	ENSG00000138326.21	ENST00000360830.9	18	p_correct	66.66666666666666
mRNA	ENSG00000138326.21	ENST00000360830.9	18	p_no_decision	22.22222222222222
mRNA	ENSG00000138326.21	ENST00000360830.9	18	p_error	11.11111111111111
mRNA	ENSG00000144231.11	ENST00000272645.9	27	p_correct	77.77777777777779
mRNA	ENSG00000144231.11	ENST00000272645.9	27	p_no_decision	11.11111111111111
mRNA	ENSG00000144231.11	ENST00000272645.9	27	p_error	11.11111111111111
mRNA	ENSG00000163584.18	ENST00000295830.13	18	p_correct	66.66666666666666
mRNA	ENSG00000163584.18	ENST00000295830.13	18	p_no_decision	22.22222222222222
mRNA	ENSG00000163584.18	ENST00000295830.13	18	p_error	11.11111111111111
mRNA	ENSG00000163960.12	ENST00000296328.9	18	p_correct	66.66666666666666
mRNA	ENSG00000163960.12	ENST00000296328.9	18	p_no_decision	22.22222222222222
mRNA	ENSG00000163960.12	ENST00000296328.9	18	p_error	11.11111111111111
mRNA	ENSG00000164091.12	ENST00000296490.8	18	p_correct	88.88888888888889
mRNA	ENSG00000164091.12	ENST00000296490.8	18	p_no_decision	0
mRNA	ENSG00000164091.12	ENST00000296490.8	18	p_error	11.11111111111111
mRNA	ENSG00000165629.20	ENST00000356708.12	18	p_correct	77.77777777777779
mRNA	ENSG00000165629.20	ENST00000356708.12	18	p_no_decision	11.11111111111111
mRNA	ENSG00000165629.20	ENST00000356708.12	18	p_error	11.11111111111111
mRNA	ENSG00000166181.13	ENST00000531273.6	18	p_correct	83.33333333333334
mRNA	ENSG00000166181.13	ENST00000531273.6	18	p_no_decision	5.555555555555555
mRNA	ENSG00000166181.13	ENST00000531273.6	18	p_error	11.11111111111111
mRNA	ENSG00000174460.4	ENST00000310164.3	18	p_correct	88.88888888888889
mRNA	ENSG00000174460.4	ENST00000310164.3	18	p_no_decision	0
mRNA	ENSG00000174460.4	ENST00000310164.3	18	p_error	11.11111111111111
mRNA	ENSG00000180304.14	ENST00000326005.10	18	p_correct	77.77777777777779
mRNA	ENSG00000180304.14	ENST00000326005.10	18	p_no_decision	11.11111111111111
mRNA	ENSG00000180304.14	ENST00000326005.10	18	p_error	11.11111111111111
mRNA	ENSG00000180964.17	ENST00000372685.8	18	p_correct	83.33333333333334
mRNA	ENSG00000180964.17	ENST00000372685.8	18	p_no_decision	5.555555555555555
mRNA	ENSG00000180964.17	ENST00000372685.8	18	p_error	11.11111111111111
mRNA	ENSG00000204569.10	ENST00000376511.7	18	p_correct	83.33333333333334
mRNA	ENSG00000204569.10	ENST00000376511.7	18	p_no_decision	5.555555555555555
mRNA	ENSG00000204569.10	ENST00000376511.7	18	p_error	11.11111111111111
mRNA	ENSG00000221914.11	ENST00000380737.8	18	p_correct	72.22222222222221
mRNA	ENSG00000221914.11	ENST00000380737.8	18	p_no_decision	16.666666666666664
mRNA	ENSG00000221914.11	ENST00000380737.8	18	p_error	11.11111111111111
mRNA	ENSG00000108298.12	ENST00000225430.9	74	p_correct	77.02702702702703
mRNA	ENSG00000108298.12	ENST00000225430.9	74	p_no_decision	12.162162162162163
mRNA	ENSG00000108298.12	ENST00000225430.9	74	p_error	10.81081081081081
mRNA	ENSG00000128272.18	ENST00000337304.2	37	p_correct	83.78378378378379
mRNA	ENSG00000128272.18	ENST00000337304.2	37	p_no_decision	5.405405405405405
mRNA	ENSG00000128272.18	ENST00000337304.2	37	p_error	10.81081081081081
mRNA	ENSG00000169957.10	ENST00000380412.7	37	p_correct	81.08108108108108
mRNA	ENSG00000169957.10	ENST00000380412.7	37	p_no_decision	8.108108108108109
mRNA	ENSG00000169957.10	ENST00000380412.7	37	p_error	10.81081081081081
mRNA	ENSG00000170296.10	ENST00000302386.10	37	p_correct	83.78378378378379
mRNA	ENSG00000170296.10	ENST00000302386.10	37	p_no_decision	5.405405405405405
mRNA	ENSG00000170296.10	ENST00000302386.10	37	p_error	10.81081081081081
mRNA	ENSG00000100764.14	ENST00000261303.13	28	p_correct	78.57142857142857
mRNA	ENSG00000100764.14	ENST00000261303.13	28	p_no_decision	10.714285714285714
mRNA	ENSG00000100764.14	ENST00000261303.13	28	p_error	10.714285714285714
mRNA	ENSG00000126698.11	ENST00000263697.6	28	p_correct	89.28571428571429
mRNA	ENSG00000126698.11	ENST00000263697.6	28	p_no_decision	0
mRNA	ENSG00000126698.11	ENST00000263697.6	28	p_error	10.714285714285714
mRNA	ENSG00000166557.14	ENST00000299705.10	28	p_correct	85.71428571428571
mRNA	ENSG00000166557.14	ENST00000299705.10	28	p_no_decision	3.571428571428571
mRNA	ENSG00000166557.14	ENST00000299705.10	28	p_error	10.714285714285714
mRNA	ENSG00000093000.19	ENST00000347635.9	19	p_correct	89.47368421052632
mRNA	ENSG00000093000.19	ENST00000347635.9	19	p_no_decision	0
mRNA	ENSG00000093000.19	ENST00000347635.9	19	p_error	10.526315789473683
mRNA	ENSG00000103035.11	ENST00000219313.9	19	p_correct	84.21052631578947
mRNA	ENSG00000103035.11	ENST00000219313.9	19	p_no_decision	5.263157894736842
mRNA	ENSG00000103035.11	ENST00000219313.9	19	p_error	10.526315789473683
mRNA	ENSG00000120137.7	ENST00000239231.7	19	p_correct	73.68421052631578
mRNA	ENSG00000120137.7	ENST00000239231.7	19	p_no_decision	15.789473684210526
mRNA	ENSG00000120137.7	ENST00000239231.7	19	p_error	10.526315789473683
mRNA	ENSG00000125818.18	ENST00000333082.7	19	p_correct	89.47368421052632
mRNA	ENSG00000125818.18	ENST00000333082.7	19	p_no_decision	0
mRNA	ENSG00000125818.18	ENST00000333082.7	19	p_error	10.526315789473683
mRNA	ENSG00000138085.18	ENST00000380171.9	19	p_correct	68.42105263157895
mRNA	ENSG00000138085.18	ENST00000380171.9	19	p_no_decision	21.052631578947366
mRNA	ENSG00000138085.18	ENST00000380171.9	19	p_error	10.526315789473683
mRNA	ENSG00000149136.9	ENST00000278412.7	38	p_correct	76.31578947368422
mRNA	ENSG00000149136.9	ENST00000278412.7	38	p_no_decision	13.157894736842104
mRNA	ENSG00000149136.9	ENST00000278412.7	38	p_error	10.526315789473683
mRNA	ENSG00000170248.15	ENST00000457054.6	19	p_correct	78.94736842105263
mRNA	ENSG00000170248.15	ENST00000457054.6	19	p_no_decision	10.526315789473683
mRNA	ENSG00000170248.15	ENST00000457054.6	19	p_error	10.526315789473683
mRNA	ENSG00000174574.16	ENST00000432648.8	19	p_correct	78.94736842105263
mRNA	ENSG00000174574.16	ENST00000432648.8	19	p_no_decision	10.526315789473683
mRNA	ENSG00000174574.16	ENST00000432648.8	19	p_error	10.526315789473683
mRNA	ENSG00000185122.11	ENST00000528838.6	19	p_correct	89.47368421052632
mRNA	ENSG00000185122.11	ENST00000528838.6	19	p_no_decision	0
mRNA	ENSG00000185122.11	ENST00000528838.6	19	p_error	10.526315789473683
mRNA	ENSG00000189403.15	ENST00000341423.10	19	p_correct	78.94736842105263
mRNA	ENSG00000189403.15	ENST00000341423.10	19	p_no_decision	10.526315789473683
mRNA	ENSG00000189403.15	ENST00000341423.10	19	p_error	10.526315789473683
mRNA	ENSG00000241468.8	ENST00000292475.8	19	p_correct	68.42105263157895
mRNA	ENSG00000241468.8	ENST00000292475.8	19	p_no_decision	21.052631578947366
mRNA	ENSG00000241468.8	ENST00000292475.8	19	p_error	10.526315789473683
mRNA	ENSG00000174748.22	ENST00000307839.10	191	p_correct	79.05759162303664
mRNA	ENSG00000174748.22	ENST00000307839.10	191	p_no_decision	10.471204188481675
mRNA	ENSG00000174748.22	ENST00000307839.10	191	p_error	10.471204188481675
mRNA	ENSG00000117362.13	ENST00000360244.8	29	p_correct	68.96551724137932
mRNA	ENSG00000117362.13	ENST00000360244.8	29	p_no_decision	20.689655172413794
mRNA	ENSG00000117362.13	ENST00000360244.8	29	p_error	10.344827586206897
mRNA	ENSG00000179218.15	ENST00000588454.6	29	p_correct	86.20689655172413
mRNA	ENSG00000179218.15	ENST00000588454.6	29	p_no_decision	3.4482758620689653
mRNA	ENSG00000179218.15	ENST00000588454.6	29	p_error	10.344827586206897
mRNA	ENSG00000204469.13	ENST00000376033.3	29	p_correct	75.86206896551724
mRNA	ENSG00000204469.13	ENST00000376033.3	29	p_no_decision	13.793103448275861
mRNA	ENSG00000204469.13	ENST00000376033.3	29	p_error	10.344827586206897
mRNA	ENSG00000163041.13	ENST00000366815.10	68	p_correct	73.52941176470588
mRNA	ENSG00000163041.13	ENST00000366815.10	68	p_no_decision	16.176470588235293
mRNA	ENSG00000163041.13	ENST00000366815.10	68	p_error	10.294117647058822
mRNA	ENSG00000125901.6	ENST00000380325.4	39	p_correct	87.17948717948718
mRNA	ENSG00000125901.6	ENST00000380325.4	39	p_no_decision	2.564102564102564
mRNA	ENSG00000125901.6	ENST00000380325.4	39	p_error	10.256410256410255
mRNA	ENSG00000069849.11	ENST00000286371.8	20	p_correct	55.00000000000001
mRNA	ENSG00000069849.11	ENST00000286371.8	20	p_no_decision	35
mRNA	ENSG00000069849.11	ENST00000286371.8	20	p_error	10
mRNA	ENSG00000102178.13	ENST00000369660.9	30	p_correct	80
mRNA	ENSG00000102178.13	ENST00000369660.9	30	p_no_decision	10
mRNA	ENSG00000102178.13	ENST00000369660.9	30	p_error	10
mRNA	ENSG00000113140.11	ENST00000231061.9	20	p_correct	75
mRNA	ENSG00000113140.11	ENST00000231061.9	20	p_no_decision	15
mRNA	ENSG00000113140.11	ENST00000231061.9	20	p_error	10
mRNA	ENSG00000115128.7	ENST00000233468.5	60	p_correct	83.33333333333334
mRNA	ENSG00000115128.7	ENST00000233468.5	60	p_no_decision	6.666666666666667
mRNA	ENSG00000115128.7	ENST00000233468.5	60	p_error	10
mRNA	ENSG00000119669.5	ENST00000238647.5	20	p_correct	80
mRNA	ENSG00000119669.5	ENST00000238647.5	20	p_no_decision	10
mRNA	ENSG00000119669.5	ENST00000238647.5	20	p_error	10
mRNA	ENSG00000128708.13	ENST00000264108.5	20	p_correct	90
mRNA	ENSG00000128708.13	ENST00000264108.5	20	p_no_decision	0
mRNA	ENSG00000128708.13	ENST00000264108.5	20	p_error	10
mRNA	ENSG00000130520.11	ENST00000252816.10	20	p_correct	85
mRNA	ENSG00000130520.11	ENST00000252816.10	20	p_no_decision	5
mRNA	ENSG00000130520.11	ENST00000252816.10	20	p_error	10
mRNA	ENSG00000137288.10	ENST00000607484.6	20	p_correct	80
mRNA	ENSG00000137288.10	ENST00000607484.6	20	p_no_decision	10
mRNA	ENSG00000137288.10	ENST00000607484.6	20	p_error	10
mRNA	ENSG00000144028.15	ENST00000323853.10	20	p_correct	80
mRNA	ENSG00000144028.15	ENST00000323853.10	20	p_no_decision	10
mRNA	ENSG00000144028.15	ENST00000323853.10	20	p_error	10
mRNA	ENSG00000167900.12	ENST00000301634.12	20	p_correct	80
mRNA	ENSG00000167900.12	ENST00000301634.12	20	p_no_decision	10
mRNA	ENSG00000167900.12	ENST00000301634.12	20	p_error	10
mRNA	ENSG00000204394.13	ENST00000375663.8	20	p_correct	80
mRNA	ENSG00000204394.13	ENST00000375663.8	20	p_no_decision	10
mRNA	ENSG00000204394.13	ENST00000375663.8	20	p_error	10
mRNA	ENSG00000267368.1	ENST00000340457.8	30	p_correct	90
mRNA	ENSG00000267368.1	ENST00000340457.8	30	p_no_decision	0
mRNA	ENSG00000267368.1	ENST00000340457.8	30	p_error	10
mRNA	ENSG00000135486.19	ENST00000678077.1	61	p_correct	83.60655737704919
mRNA	ENSG00000135486.19	ENST00000678077.1	61	p_no_decision	6.557377049180328
mRNA	ENSG00000135486.19	ENST00000678077.1	61	p_error	9.836065573770492
mRNA	ENSG00000177700.6	ENST00000322028.5	51	p_correct	82.35294117647058
mRNA	ENSG00000177700.6	ENST00000322028.5	51	p_no_decision	7.8431372549019605
mRNA	ENSG00000177700.6	ENST00000322028.5	51	p_error	9.803921568627452
mRNA	ENSG00000114391.14	ENST00000394077.8	205	p_correct	78.53658536585367
mRNA	ENSG00000114391.14	ENST00000394077.8	205	p_no_decision	11.707317073170733
mRNA	ENSG00000114391.14	ENST00000394077.8	205	p_error	9.75609756097561
mRNA	ENSG00000173660.12	ENST00000311672.10	41	p_correct	73.17073170731707
mRNA	ENSG00000173660.12	ENST00000311672.10	41	p_no_decision	17.073170731707318
mRNA	ENSG00000173660.12	ENST00000311672.10	41	p_error	9.75609756097561
mRNA	ENSG00000103495.15	ENST00000322945.11	31	p_correct	77.41935483870968
mRNA	ENSG00000103495.15	ENST00000322945.11	31	p_no_decision	12.903225806451612
mRNA	ENSG00000103495.15	ENST00000322945.11	31	p_error	9.67741935483871
mRNA	ENSG00000197111.16	ENST00000546463.6	31	p_correct	74.19354838709677
mRNA	ENSG00000197111.16	ENST00000546463.6	31	p_no_decision	16.129032258064516
mRNA	ENSG00000197111.16	ENST00000546463.6	31	p_error	9.67741935483871
mRNA	ENSG00000100028.12	ENST00000215829.8	52	p_correct	80.76923076923077
mRNA	ENSG00000100028.12	ENST00000215829.8	52	p_no_decision	9.615384615384617
mRNA	ENSG00000100028.12	ENST00000215829.8	52	p_error	9.615384615384617
mRNA	ENSG00000112306.8	ENST00000230050.4	333	p_correct	81.08108108108108
mRNA	ENSG00000112306.8	ENST00000230050.4	333	p_no_decision	9.30930930930931
mRNA	ENSG00000112306.8	ENST00000230050.4	333	p_error	9.60960960960961
mRNA	ENSG00000162244.12	ENST00000294189.11	313	p_correct	72.20447284345049
mRNA	ENSG00000162244.12	ENST00000294189.11	313	p_no_decision	18.210862619808307
mRNA	ENSG00000162244.12	ENST00000294189.11	313	p_error	9.584664536741213
mRNA	ENSG00000130227.17	ENST00000252512.14	21	p_correct	90.47619047619048
mRNA	ENSG00000130227.17	ENST00000252512.14	21	p_no_decision	0
mRNA	ENSG00000130227.17	ENST00000252512.14	21	p_error	9.523809523809524
mRNA	ENSG00000133119.13	ENST00000380071.8	21	p_correct	85.71428571428571
mRNA	ENSG00000133119.13	ENST00000380071.8	21	p_no_decision	4.761904761904762
mRNA	ENSG00000133119.13	ENST00000380071.8	21	p_error	9.523809523809524
mRNA	ENSG00000204304.12	ENST00000375050.6	21	p_correct	85.71428571428571
mRNA	ENSG00000204304.12	ENST00000375050.6	21	p_no_decision	4.761904761904762
mRNA	ENSG00000204304.12	ENST00000375050.6	21	p_error	9.523809523809524
mRNA	ENSG00000163655.16	ENST00000496455.7	53	p_correct	86.79245283018868
mRNA	ENSG00000163655.16	ENST00000496455.7	53	p_no_decision	3.7735849056603774
mRNA	ENSG00000163655.16	ENST00000496455.7	53	p_error	9.433962264150944
mRNA	ENSG00000145425.10	ENST00000274065.9	287	p_correct	78.04878048780488
mRNA	ENSG00000145425.10	ENST00000274065.9	287	p_no_decision	12.543554006968641
mRNA	ENSG00000145425.10	ENST00000274065.9	287	p_error	9.40766550522648
mRNA	ENSG00000075415.15	ENST00000552981.6	32	p_correct	84.375
mRNA	ENSG00000075415.15	ENST00000552981.6	32	p_no_decision	6.25
mRNA	ENSG00000075415.15	ENST00000552981.6	32	p_error	9.375
mRNA	ENSG00000167553.17	ENST00000301072.11	32	p_correct	78.125
mRNA	ENSG00000167553.17	ENST00000301072.11	32	p_no_decision	12.5
mRNA	ENSG00000167553.17	ENST00000301072.11	32	p_error	9.375
mRNA	ENSG00000179218.15	ENST00000316448.10	32	p_correct	81.25
mRNA	ENSG00000179218.15	ENST00000316448.10	32	p_no_decision	9.375
mRNA	ENSG00000179218.15	ENST00000316448.10	32	p_error	9.375
mRNA	ENSG00000170315.14	ENST00000302182.8	75	p_correct	72
mRNA	ENSG00000170315.14	ENST00000302182.8	75	p_no_decision	18.666666666666668
mRNA	ENSG00000170315.14	ENST00000302182.8	75	p_error	9.333333333333334
mRNA	ENSG00000165672.7	ENST00000298510.4	43	p_correct	79.06976744186046
mRNA	ENSG00000165672.7	ENST00000298510.4	43	p_no_decision	11.627906976744185
mRNA	ENSG00000165672.7	ENST00000298510.4	43	p_error	9.30232558139535
mRNA	ENSG00000170515.14	ENST00000303305.11	65	p_correct	83.07692307692308
mRNA	ENSG00000170515.14	ENST00000303305.11	65	p_no_decision	7.6923076923076925
mRNA	ENSG00000170515.14	ENST00000303305.11	65	p_error	9.230769230769232
mRNA	ENSG00000138326.21	ENST00000372360.9	272	p_correct	79.41176470588235
mRNA	ENSG00000138326.21	ENST00000372360.9	272	p_no_decision	11.397058823529411
mRNA	ENSG00000138326.21	ENST00000372360.9	272	p_error	9.191176470588236
mRNA	ENSG00000004779.10	ENST00000562133.5	11	p_correct	90.9090909090909
mRNA	ENSG00000004779.10	ENST00000562133.5	11	p_no_decision	0
mRNA	ENSG00000004779.10	ENST00000562133.5	11	p_error	9.090909090909092
mRNA	ENSG00000007520.4	ENST00000007390.3	11	p_correct	90.9090909090909
mRNA	ENSG00000007520.4	ENST00000007390.3	11	p_no_decision	0
mRNA	ENSG00000007520.4	ENST00000007390.3	11	p_error	9.090909090909092
mRNA	ENSG00000026025.16	ENST00000544301.7	55	p_correct	83.63636363636363
mRNA	ENSG00000026025.16	ENST00000544301.7	55	p_no_decision	7.2727272727272725
mRNA	ENSG00000026025.16	ENST00000544301.7	55	p_error	9.090909090909092
mRNA	ENSG00000044574.9	ENST00000324460.7	11	p_correct	54.54545454545454
mRNA	ENSG00000044574.9	ENST00000324460.7	11	p_no_decision	36.36363636363637
mRNA	ENSG00000044574.9	ENST00000324460.7	11	p_error	9.090909090909092
mRNA	ENSG00000063245.15	ENST00000270460.11	22	p_correct	81.81818181818183
mRNA	ENSG00000063245.15	ENST00000270460.11	22	p_no_decision	9.090909090909092
mRNA	ENSG00000063245.15	ENST00000270460.11	22	p_error	9.090909090909092
mRNA	ENSG00000068654.17	ENST00000263857.11	11	p_correct	72.72727272727273
mRNA	ENSG00000068654.17	ENST00000263857.11	11	p_no_decision	18.181818181818183
mRNA	ENSG00000068654.17	ENST00000263857.11	11	p_error	9.090909090909092
mRNA	ENSG00000071082.11	ENST00000409028.8	22	p_correct	86.36363636363636
mRNA	ENSG00000071082.11	ENST00000409028.8	22	p_no_decision	4.545454545454546
mRNA	ENSG00000071082.11	ENST00000409028.8	22	p_error	9.090909090909092
mRNA	ENSG00000071794.16	ENST00000310053.10	11	p_correct	90.9090909090909
mRNA	ENSG00000071794.16	ENST00000310053.10	11	p_no_decision	0
mRNA	ENSG00000071794.16	ENST00000310053.10	11	p_error	9.090909090909092
mRNA	ENSG00000072062.16	ENST00000308677.9	11	p_correct	90.9090909090909
mRNA	ENSG00000072062.16	ENST00000308677.9	11	p_no_decision	0
mRNA	ENSG00000072062.16	ENST00000308677.9	11	p_error	9.090909090909092
mRNA	ENSG00000072803.18	ENST00000296933.10	11	p_correct	81.81818181818183
mRNA	ENSG00000072803.18	ENST00000296933.10	11	p_no_decision	9.090909090909092
mRNA	ENSG00000072803.18	ENST00000296933.10	11	p_error	9.090909090909092
mRNA	ENSG00000087365.16	ENST00000322535.11	11	p_correct	81.81818181818183
mRNA	ENSG00000087365.16	ENST00000322535.11	11	p_no_decision	9.090909090909092
mRNA	ENSG00000087365.16	ENST00000322535.11	11	p_error	9.090909090909092
mRNA	ENSG00000092470.12	ENST00000263795.11	11	p_correct	90.9090909090909
mRNA	ENSG00000092470.12	ENST00000263795.11	11	p_no_decision	0
mRNA	ENSG00000092470.12	ENST00000263795.11	11	p_error	9.090909090909092
mRNA	ENSG00000097033.15	ENST00000370558.8	11	p_correct	81.81818181818183
mRNA	ENSG00000097033.15	ENST00000370558.8	11	p_no_decision	9.090909090909092
mRNA	ENSG00000097033.15	ENST00000370558.8	11	p_error	9.090909090909092
mRNA	ENSG00000100836.11	ENST00000216727.9	22	p_correct	63.63636363636363
mRNA	ENSG00000100836.11	ENST00000216727.9	22	p_no_decision	27.27272727272727
mRNA	ENSG00000100836.11	ENST00000216727.9	22	p_error	9.090909090909092
mRNA	ENSG00000102119.12	ENST00000369842.9	11	p_correct	81.81818181818183
mRNA	ENSG00000102119.12	ENST00000369842.9	11	p_no_decision	9.090909090909092
mRNA	ENSG00000102119.12	ENST00000369842.9	11	p_error	9.090909090909092
mRNA	ENSG00000104408.11	ENST00000678773.1	11	p_correct	90.9090909090909
mRNA	ENSG00000104408.11	ENST00000678773.1	11	p_no_decision	0
mRNA	ENSG00000104408.11	ENST00000678773.1	11	p_error	9.090909090909092
mRNA	ENSG00000105197.11	ENST00000544017.5	11	p_correct	72.72727272727273
mRNA	ENSG00000105197.11	ENST00000544017.5	11	p_no_decision	18.181818181818183
mRNA	ENSG00000105197.11	ENST00000544017.5	11	p_error	9.090909090909092
mRNA	ENSG00000106829.21	ENST00000376544.7	11	p_correct	90.9090909090909
mRNA	ENSG00000106829.21	ENST00000376544.7	11	p_no_decision	0
mRNA	ENSG00000106829.21	ENST00000376544.7	11	p_error	9.090909090909092
mRNA	ENSG00000108946.16	ENST00000589228.6	11	p_correct	90.9090909090909
mRNA	ENSG00000108946.16	ENST00000589228.6	11	p_no_decision	0
mRNA	ENSG00000108946.16	ENST00000589228.6	11	p_error	9.090909090909092
mRNA	ENSG00000111445.14	ENST00000454402.7	11	p_correct	63.63636363636363
mRNA	ENSG00000111445.14	ENST00000454402.7	11	p_no_decision	27.27272727272727
mRNA	ENSG00000111445.14	ENST00000454402.7	11	p_error	9.090909090909092
mRNA	ENSG00000113300.13	ENST00000261951.9	11	p_correct	90.9090909090909
mRNA	ENSG00000113300.13	ENST00000261951.9	11	p_no_decision	0
mRNA	ENSG00000113300.13	ENST00000261951.9	11	p_error	9.090909090909092
mRNA	ENSG00000115758.14	ENST00000234111.9	22	p_correct	86.36363636363636
mRNA	ENSG00000115758.14	ENST00000234111.9	22	p_no_decision	4.545454545454546
mRNA	ENSG00000115758.14	ENST00000234111.9	22	p_error	9.090909090909092
mRNA	ENSG00000116273.6	ENST00000377648.5	11	p_correct	90.9090909090909
mRNA	ENSG00000116273.6	ENST00000377648.5	11	p_no_decision	0
mRNA	ENSG00000116273.6	ENST00000377648.5	11	p_error	9.090909090909092
mRNA	ENSG00000117691.10	ENST00000366988.5	11	p_correct	72.72727272727273
mRNA	ENSG00000117691.10	ENST00000366988.5	11	p_no_decision	18.181818181818183
mRNA	ENSG00000117691.10	ENST00000366988.5	11	p_error	9.090909090909092
mRNA	ENSG00000120896.14	ENST00000523965.5	11	p_correct	81.81818181818183
mRNA	ENSG00000120896.14	ENST00000523965.5	11	p_no_decision	9.090909090909092
mRNA	ENSG00000120896.14	ENST00000523965.5	11	p_error	9.090909090909092
mRNA	ENSG00000123064.13	ENST00000314045.11	11	p_correct	90.9090909090909
mRNA	ENSG00000123064.13	ENST00000314045.11	11	p_no_decision	0
mRNA	ENSG00000123064.13	ENST00000314045.11	11	p_error	9.090909090909092
mRNA	ENSG00000123739.11	ENST00000243501.10	11	p_correct	81.81818181818183
mRNA	ENSG00000123739.11	ENST00000243501.10	11	p_no_decision	9.090909090909092
mRNA	ENSG00000123739.11	ENST00000243501.10	11	p_error	9.090909090909092
mRNA	ENSG00000129250.12	ENST00000320785.10	22	p_correct	86.36363636363636
mRNA	ENSG00000129250.12	ENST00000320785.10	22	p_no_decision	4.545454545454546
mRNA	ENSG00000129250.12	ENST00000320785.10	22	p_error	9.090909090909092
mRNA	ENSG00000130396.22	ENST00000400822.7	11	p_correct	72.72727272727273
mRNA	ENSG00000130396.22	ENST00000400822.7	11	p_no_decision	18.181818181818183
mRNA	ENSG00000130396.22	ENST00000400822.7	11	p_error	9.090909090909092
mRNA	ENSG00000130707.18	ENST00000352480.10	33	p_correct	84.84848484848484
mRNA	ENSG00000130707.18	ENST00000352480.10	33	p_no_decision	6.0606060606060606
mRNA	ENSG00000130707.18	ENST00000352480.10	33	p_error	9.090909090909092
mRNA	ENSG00000130881.14	ENST00000253193.9	11	p_correct	72.72727272727273
mRNA	ENSG00000130881.14	ENST00000253193.9	11	p_no_decision	18.181818181818183
mRNA	ENSG00000130881.14	ENST00000253193.9	11	p_error	9.090909090909092
mRNA	ENSG00000131067.17	ENST00000336431.10	22	p_correct	86.36363636363636
mRNA	ENSG00000131067.17	ENST00000336431.10	22	p_no_decision	4.545454545454546
mRNA	ENSG00000131067.17	ENST00000336431.10	22	p_error	9.090909090909092
mRNA	ENSG00000131469.15	ENST00000589037.5	11	p_correct	81.81818181818183
mRNA	ENSG00000131469.15	ENST00000589037.5	11	p_no_decision	9.090909090909092
mRNA	ENSG00000131469.15	ENST00000589037.5	11	p_error	9.090909090909092
mRNA	ENSG00000133315.12	ENST00000255681.7	11	p_correct	90.9090909090909
mRNA	ENSG00000133315.12	ENST00000255681.7	11	p_no_decision	0
mRNA	ENSG00000133315.12	ENST00000255681.7	11	p_error	9.090909090909092
mRNA	ENSG00000137055.15	ENST00000397292.8	11	p_correct	90.9090909090909
mRNA	ENSG00000137055.15	ENST00000397292.8	11	p_no_decision	0
mRNA	ENSG00000137055.15	ENST00000397292.8	11	p_error	9.090909090909092
mRNA	ENSG00000137337.16	ENST00000376406.8	11	p_correct	90.9090909090909
mRNA	ENSG00000137337.16	ENST00000376406.8	11	p_no_decision	0
mRNA	ENSG00000137337.16	ENST00000376406.8	11	p_error	9.090909090909092
mRNA	ENSG00000138594.14	ENST00000308580.12	11	p_correct	81.81818181818183
mRNA	ENSG00000138594.14	ENST00000308580.12	11	p_no_decision	9.090909090909092
mRNA	ENSG00000138594.14	ENST00000308580.12	11	p_error	9.090909090909092
mRNA	ENSG00000138663.9	ENST00000264389.7	11	p_correct	81.81818181818183
mRNA	ENSG00000138663.9	ENST00000264389.7	11	p_no_decision	9.090909090909092
mRNA	ENSG00000138663.9	ENST00000264389.7	11	p_error	9.090909090909092
mRNA	ENSG00000139687.16	ENST00000267163.6	11	p_correct	90.9090909090909
mRNA	ENSG00000139687.16	ENST00000267163.6	11	p_no_decision	0
mRNA	ENSG00000139687.16	ENST00000267163.6	11	p_error	9.090909090909092
mRNA	ENSG00000139734.19	ENST00000400324.9	11	p_correct	63.63636363636363
mRNA	ENSG00000139734.19	ENST00000400324.9	11	p_no_decision	27.27272727272727
mRNA	ENSG00000139734.19	ENST00000400324.9	11	p_error	9.090909090909092
mRNA	ENSG00000141367.13	ENST00000269122.8	22	p_correct	81.81818181818183
mRNA	ENSG00000141367.13	ENST00000269122.8	22	p_no_decision	9.090909090909092
mRNA	ENSG00000141367.13	ENST00000269122.8	22	p_error	9.090909090909092
mRNA	ENSG00000141380.14	ENST00000415083.7	11	p_correct	90.9090909090909
mRNA	ENSG00000141380.14	ENST00000415083.7	11	p_no_decision	0
mRNA	ENSG00000141380.14	ENST00000415083.7	11	p_error	9.090909090909092
mRNA	ENSG00000143575.16	ENST00000328703.12	11	p_correct	63.63636363636363
mRNA	ENSG00000143575.16	ENST00000328703.12	11	p_no_decision	27.27272727272727
mRNA	ENSG00000143575.16	ENST00000328703.12	11	p_error	9.090909090909092
mRNA	ENSG00000143862.8	ENST00000272217.7	11	p_correct	90.9090909090909
mRNA	ENSG00000143862.8	ENST00000272217.7	11	p_no_decision	0
mRNA	ENSG00000143862.8	ENST00000272217.7	11	p_error	9.090909090909092
mRNA	ENSG00000148773.14	ENST00000368654.8	11	p_correct	81.81818181818183
mRNA	ENSG00000148773.14	ENST00000368654.8	11	p_no_decision	9.090909090909092
mRNA	ENSG00000148773.14	ENST00000368654.8	11	p_error	9.090909090909092
mRNA	ENSG00000149948.14	ENST00000403681.7	22	p_correct	77.27272727272727
mRNA	ENSG00000149948.14	ENST00000403681.7	22	p_no_decision	13.636363636363635
mRNA	ENSG00000149948.14	ENST00000403681.7	22	p_error	9.090909090909092
mRNA	ENSG00000152749.8	ENST00000376958.5	11	p_correct	81.81818181818183
mRNA	ENSG00000152749.8	ENST00000376958.5	11	p_no_decision	9.090909090909092
mRNA	ENSG00000152749.8	ENST00000376958.5	11	p_error	9.090909090909092
mRNA	ENSG00000153395.10	ENST00000283415.4	11	p_correct	72.72727272727273
mRNA	ENSG00000153395.10	ENST00000283415.4	11	p_no_decision	18.181818181818183
mRNA	ENSG00000153395.10	ENST00000283415.4	11	p_error	9.090909090909092
mRNA	ENSG00000154380.19	ENST00000366843.7	11	p_correct	81.81818181818183
mRNA	ENSG00000154380.19	ENST00000366843.7	11	p_no_decision	9.090909090909092
mRNA	ENSG00000154380.19	ENST00000366843.7	11	p_error	9.090909090909092
mRNA	ENSG00000155254.13	ENST00000285605.8	11	p_correct	81.81818181818183
mRNA	ENSG00000155254.13	ENST00000285605.8	11	p_no_decision	9.090909090909092
mRNA	ENSG00000155254.13	ENST00000285605.8	11	p_error	9.090909090909092
mRNA	ENSG00000155660.11	ENST00000652332.1	22	p_correct	68.18181818181817
mRNA	ENSG00000155660.11	ENST00000652332.1	22	p_no_decision	22.727272727272727
mRNA	ENSG00000155660.11	ENST00000652332.1	22	p_error	9.090909090909092
mRNA	ENSG00000156735.11	ENST00000287322.5	11	p_correct	90.9090909090909
mRNA	ENSG00000156735.11	ENST00000287322.5	11	p_no_decision	0
mRNA	ENSG00000156735.11	ENST00000287322.5	11	p_error	9.090909090909092
mRNA	ENSG00000159556.10	ENST00000290759.9	11	p_correct	81.81818181818183
mRNA	ENSG00000159556.10	ENST00000290759.9	11	p_no_decision	9.090909090909092
mRNA	ENSG00000159556.10	ENST00000290759.9	11	p_error	9.090909090909092
mRNA	ENSG00000159596.7	ENST00000372025.5	11	p_correct	72.72727272727273
mRNA	ENSG00000159596.7	ENST00000372025.5	11	p_no_decision	18.181818181818183
mRNA	ENSG00000159596.7	ENST00000372025.5	11	p_error	9.090909090909092
mRNA	ENSG00000160447.7	ENST00000291906.5	11	p_correct	90.9090909090909
mRNA	ENSG00000160447.7	ENST00000291906.5	11	p_no_decision	0
mRNA	ENSG00000160447.7	ENST00000291906.5	11	p_error	9.090909090909092
mRNA	ENSG00000161179.14	ENST00000292778.11	11	p_correct	63.63636363636363
mRNA	ENSG00000161179.14	ENST00000292778.11	11	p_no_decision	27.27272727272727
mRNA	ENSG00000161179.14	ENST00000292778.11	11	p_error	9.090909090909092
mRNA	ENSG00000163466.16	ENST00000315717.10	11	p_correct	90.9090909090909
mRNA	ENSG00000163466.16	ENST00000315717.10	11	p_no_decision	0
mRNA	ENSG00000163466.16	ENST00000315717.10	11	p_error	9.090909090909092
mRNA	ENSG00000164054.17	ENST00000619810.4	11	p_correct	72.72727272727273
mRNA	ENSG00000164054.17	ENST00000619810.4	11	p_no_decision	18.181818181818183
mRNA	ENSG00000164054.17	ENST00000619810.4	11	p_error	9.090909090909092
mRNA	ENSG00000164284.15	ENST00000329271.8	11	p_correct	90.9090909090909
mRNA	ENSG00000164284.15	ENST00000329271.8	11	p_no_decision	0
mRNA	ENSG00000164284.15	ENST00000329271.8	11	p_error	9.090909090909092
mRNA	ENSG00000164919.11	ENST00000517682.6	11	p_correct	90.9090909090909
mRNA	ENSG00000164919.11	ENST00000517682.6	11	p_no_decision	0
mRNA	ENSG00000164919.11	ENST00000517682.6	11	p_error	9.090909090909092
mRNA	ENSG00000165300.8	ENST00000325089.7	11	p_correct	90.9090909090909
mRNA	ENSG00000165300.8	ENST00000325089.7	11	p_no_decision	0
mRNA	ENSG00000165300.8	ENST00000325089.7	11	p_error	9.090909090909092
mRNA	ENSG00000165389.7	ENST00000298130.5	11	p_correct	90.9090909090909
mRNA	ENSG00000165389.7	ENST00000298130.5	11	p_no_decision	0
mRNA	ENSG00000165389.7	ENST00000298130.5	11	p_error	9.090909090909092
mRNA	ENSG00000165629.20	ENST00000335698.4	11	p_correct	90.9090909090909
mRNA	ENSG00000165629.20	ENST00000335698.4	11	p_no_decision	0
mRNA	ENSG00000165629.20	ENST00000335698.4	11	p_error	9.090909090909092
mRNA	ENSG00000167005.14	ENST00000300291.10	22	p_correct	86.36363636363636
mRNA	ENSG00000167005.14	ENST00000300291.10	22	p_no_decision	4.545454545454546
mRNA	ENSG00000167005.14	ENST00000300291.10	22	p_error	9.090909090909092
mRNA	ENSG00000168066.22	ENST00000377390.8	11	p_correct	90.9090909090909
mRNA	ENSG00000168066.22	ENST00000377390.8	11	p_no_decision	0
mRNA	ENSG00000168066.22	ENST00000377390.8	11	p_error	9.090909090909092
mRNA	ENSG00000168566.13	ENST00000342415.6	11	p_correct	81.81818181818183
mRNA	ENSG00000168566.13	ENST00000342415.6	11	p_no_decision	9.090909090909092
mRNA	ENSG00000168566.13	ENST00000342415.6	11	p_error	9.090909090909092
mRNA	ENSG00000170043.12	ENST00000303731.9	11	p_correct	90.9090909090909
mRNA	ENSG00000170043.12	ENST00000303731.9	11	p_no_decision	0
mRNA	ENSG00000170043.12	ENST00000303731.9	11	p_error	9.090909090909092
mRNA	ENSG00000171130.19	ENST00000456496.7	11	p_correct	81.81818181818183
mRNA	ENSG00000171130.19	ENST00000456496.7	11	p_no_decision	9.090909090909092
mRNA	ENSG00000171130.19	ENST00000456496.7	11	p_error	9.090909090909092
mRNA	ENSG00000172239.14	ENST00000306846.8	11	p_correct	81.81818181818183
mRNA	ENSG00000172239.14	ENST00000306846.8	11	p_no_decision	9.090909090909092
mRNA	ENSG00000172239.14	ENST00000306846.8	11	p_error	9.090909090909092
mRNA	ENSG00000172531.16	ENST00000312989.11	11	p_correct	90.9090909090909
mRNA	ENSG00000172531.16	ENST00000312989.11	11	p_no_decision	0
mRNA	ENSG00000172531.16	ENST00000312989.11	11	p_error	9.090909090909092
mRNA	ENSG00000173113.7	ENST00000544844.6	22	p_correct	81.81818181818183
mRNA	ENSG00000173113.7	ENST00000544844.6	22	p_no_decision	9.090909090909092
mRNA	ENSG00000173113.7	ENST00000544844.6	22	p_error	9.090909090909092
mRNA	ENSG00000175931.13	ENST00000319380.12	11	p_correct	90.9090909090909
mRNA	ENSG00000175931.13	ENST00000319380.12	11	p_no_decision	0
mRNA	ENSG00000175931.13	ENST00000319380.12	11	p_error	9.090909090909092
mRNA	ENSG00000176014.13	ENST00000317702.10	11	p_correct	81.81818181818183
mRNA	ENSG00000176014.13	ENST00000317702.10	11	p_no_decision	9.090909090909092
mRNA	ENSG00000176014.13	ENST00000317702.10	11	p_error	9.090909090909092
mRNA	ENSG00000177370.5	ENST00000327158.5	11	p_correct	72.72727272727273
mRNA	ENSG00000177370.5	ENST00000327158.5	11	p_no_decision	18.181818181818183
mRNA	ENSG00000177370.5	ENST00000327158.5	11	p_error	9.090909090909092
mRNA	ENSG00000178531.6	ENST00000318978.6	11	p_correct	81.81818181818183
mRNA	ENSG00000178531.6	ENST00000318978.6	11	p_no_decision	9.090909090909092
mRNA	ENSG00000178531.6	ENST00000318978.6	11	p_error	9.090909090909092
mRNA	ENSG00000179151.13	ENST00000315127.9	11	p_correct	81.81818181818183
mRNA	ENSG00000179151.13	ENST00000315127.9	11	p_no_decision	9.090909090909092
mRNA	ENSG00000179151.13	ENST00000315127.9	11	p_error	9.090909090909092
mRNA	ENSG00000180198.17	ENST00000683442.1	11	p_correct	81.81818181818183
mRNA	ENSG00000180198.17	ENST00000683442.1	11	p_no_decision	9.090909090909092
mRNA	ENSG00000180198.17	ENST00000683442.1	11	p_error	9.090909090909092
mRNA	ENSG00000181029.9	ENST00000426877.2	11	p_correct	81.81818181818183
mRNA	ENSG00000181029.9	ENST00000426877.2	11	p_no_decision	9.090909090909092
mRNA	ENSG00000181029.9	ENST00000426877.2	11	p_error	9.090909090909092
mRNA	ENSG00000183010.17	ENST00000329875.13	11	p_correct	90.9090909090909
mRNA	ENSG00000183010.17	ENST00000329875.13	11	p_no_decision	0
mRNA	ENSG00000183010.17	ENST00000329875.13	11	p_error	9.090909090909092
mRNA	ENSG00000183072.10	ENST00000329198.5	11	p_correct	90.9090909090909
mRNA	ENSG00000183072.10	ENST00000329198.5	11	p_no_decision	0
mRNA	ENSG00000183072.10	ENST00000329198.5	11	p_error	9.090909090909092
mRNA	ENSG00000183255.12	ENST00000445724.3	11	p_correct	90.9090909090909
mRNA	ENSG00000183255.12	ENST00000445724.3	11	p_no_decision	0
mRNA	ENSG00000183255.12	ENST00000445724.3	11	p_error	9.090909090909092
mRNA	ENSG00000185658.14	ENST00000341322.4	11	p_correct	90.9090909090909
mRNA	ENSG00000185658.14	ENST00000341322.4	11	p_no_decision	0
mRNA	ENSG00000185658.14	ENST00000341322.4	11	p_error	9.090909090909092
mRNA	ENSG00000187109.15	ENST00000549596.5	11	p_correct	72.72727272727273
mRNA	ENSG00000187109.15	ENST00000549596.5	11	p_no_decision	18.181818181818183
mRNA	ENSG00000187109.15	ENST00000549596.5	11	p_error	9.090909090909092
mRNA	ENSG00000188976.11	ENST00000327044.7	11	p_correct	81.81818181818183
mRNA	ENSG00000188976.11	ENST00000327044.7	11	p_no_decision	9.090909090909092
mRNA	ENSG00000188976.11	ENST00000327044.7	11	p_error	9.090909090909092
mRNA	ENSG00000197879.17	ENST00000648651.1	11	p_correct	90.9090909090909
mRNA	ENSG00000197879.17	ENST00000648651.1	11	p_no_decision	0
mRNA	ENSG00000197879.17	ENST00000648651.1	11	p_error	9.090909090909092
mRNA	ENSG00000198408.14	ENST00000361464.8	11	p_correct	81.81818181818183
mRNA	ENSG00000198408.14	ENST00000361464.8	11	p_no_decision	9.090909090909092
mRNA	ENSG00000198408.14	ENST00000361464.8	11	p_error	9.090909090909092
mRNA	ENSG00000198931.11	ENST00000378364.8	22	p_correct	72.72727272727273
mRNA	ENSG00000198931.11	ENST00000378364.8	22	p_no_decision	18.181818181818183
mRNA	ENSG00000198931.11	ENST00000378364.8	22	p_error	9.090909090909092
mRNA	ENSG00000198952.8	ENST00000361813.5	11	p_correct	72.72727272727273
mRNA	ENSG00000198952.8	ENST00000361813.5	11	p_no_decision	18.181818181818183
mRNA	ENSG00000198952.8	ENST00000361813.5	11	p_error	9.090909090909092
mRNA	ENSG00000204356.14	ENST00000375429.8	11	p_correct	63.63636363636363
mRNA	ENSG00000204356.14	ENST00000375429.8	11	p_no_decision	27.27272727272727
mRNA	ENSG00000204356.14	ENST00000375429.8	11	p_error	9.090909090909092
mRNA	ENSG00000205609.13	ENST00000398944.7	11	p_correct	90.9090909090909
mRNA	ENSG00000205609.13	ENST00000398944.7	11	p_no_decision	0
mRNA	ENSG00000205609.13	ENST00000398944.7	11	p_error	9.090909090909092
mRNA	ENSG00000213339.9	ENST00000250237.10	11	p_correct	72.72727272727273
mRNA	ENSG00000213339.9	ENST00000250237.10	11	p_no_decision	18.181818181818183
mRNA	ENSG00000213339.9	ENST00000250237.10	11	p_error	9.090909090909092
mRNA	ENSG00000213719.8	ENST00000375780.6	11	p_correct	90.9090909090909
mRNA	ENSG00000213719.8	ENST00000375780.6	11	p_no_decision	0
mRNA	ENSG00000213719.8	ENST00000375780.6	11	p_error	9.090909090909092
mRNA	ENSG00000259956.2	ENST00000563281.2	22	p_correct	86.36363636363636
mRNA	ENSG00000259956.2	ENST00000563281.2	22	p_no_decision	4.545454545454546
mRNA	ENSG00000259956.2	ENST00000563281.2	22	p_error	9.090909090909092
mRNA	ENSG00000264522.6	ENST00000581312.6	11	p_correct	81.81818181818183
mRNA	ENSG00000264522.6	ENST00000581312.6	11	p_no_decision	9.090909090909092
mRNA	ENSG00000264522.6	ENST00000581312.6	11	p_error	9.090909090909092
mRNA	ENSG00000280987.4	ENST00000394800.6	11	p_correct	81.81818181818183
mRNA	ENSG00000280987.4	ENST00000394800.6	11	p_no_decision	9.090909090909092
mRNA	ENSG00000280987.4	ENST00000394800.6	11	p_error	9.090909090909092
mRNA	ENSG00000105372.8	ENST00000598742.6	255	p_correct	70.98039215686275
mRNA	ENSG00000105372.8	ENST00000598742.6	255	p_no_decision	20
mRNA	ENSG00000105372.8	ENST00000598742.6	255	p_error	9.019607843137255
mRNA	ENSG00000108518.8	ENST00000225655.6	111	p_correct	83.78378378378379
mRNA	ENSG00000108518.8	ENST00000225655.6	111	p_no_decision	7.207207207207207
mRNA	ENSG00000108518.8	ENST00000225655.6	111	p_error	9.00900900900901
mRNA	ENSG00000156482.11	ENST00000287038.8	111	p_correct	59.45945945945946
mRNA	ENSG00000156482.11	ENST00000287038.8	111	p_no_decision	31.53153153153153
mRNA	ENSG00000156482.11	ENST00000287038.8	111	p_error	9.00900900900901
mRNA	ENSG00000161970.15	ENST00000648839.1	289	p_correct	79.23875432525952
mRNA	ENSG00000161970.15	ENST00000648839.1	289	p_no_decision	11.76470588235294
mRNA	ENSG00000161970.15	ENST00000648839.1	289	p_error	8.996539792387544
mRNA	ENSG00000134308.14	ENST00000238081.8	45	p_correct	84.44444444444444
mRNA	ENSG00000134308.14	ENST00000238081.8	45	p_no_decision	6.666666666666667
mRNA	ENSG00000134308.14	ENST00000238081.8	45	p_error	8.88888888888889
mRNA	ENSG00000084207.18	ENST00000398606.10	124	p_correct	83.87096774193549
mRNA	ENSG00000084207.18	ENST00000398606.10	124	p_no_decision	7.258064516129033
mRNA	ENSG00000084207.18	ENST00000398606.10	124	p_error	8.870967741935484
mRNA	ENSG00000173812.11	ENST00000469257.2	124	p_correct	74.19354838709677
mRNA	ENSG00000173812.11	ENST00000469257.2	124	p_no_decision	16.93548387096774
mRNA	ENSG00000173812.11	ENST00000469257.2	124	p_error	8.870967741935484
mRNA	ENSG00000099901.17	ENST00000402752.5	34	p_correct	82.35294117647058
mRNA	ENSG00000099901.17	ENST00000402752.5	34	p_no_decision	8.823529411764707
mRNA	ENSG00000099901.17	ENST00000402752.5	34	p_error	8.823529411764707
mRNA	ENSG00000108953.17	ENST00000264335.13	102	p_correct	79.41176470588235
mRNA	ENSG00000108953.17	ENST00000264335.13	102	p_no_decision	11.76470588235294
mRNA	ENSG00000108953.17	ENST00000264335.13	102	p_error	8.823529411764707
mRNA	ENSG00000169223.16	ENST00000303127.12	34	p_correct	82.35294117647058
mRNA	ENSG00000169223.16	ENST00000303127.12	34	p_no_decision	8.823529411764707
mRNA	ENSG00000169223.16	ENST00000303127.12	34	p_error	8.823529411764707
mRNA	ENSG00000179091.5	ENST00000318911.5	34	p_correct	91.17647058823529
mRNA	ENSG00000179091.5	ENST00000318911.5	34	p_no_decision	0
mRNA	ENSG00000179091.5	ENST00000318911.5	34	p_error	8.823529411764707
mRNA	ENSG00000073578.18	ENST00000264932.11	23	p_correct	69.56521739130434
mRNA	ENSG00000073578.18	ENST00000264932.11	23	p_no_decision	21.73913043478261
mRNA	ENSG00000073578.18	ENST00000264932.11	23	p_error	8.695652173913043
mRNA	ENSG00000075624.17	ENST00000675515.1	23	p_correct	86.95652173913044
mRNA	ENSG00000075624.17	ENST00000675515.1	23	p_no_decision	4.3478260869565215
mRNA	ENSG00000075624.17	ENST00000675515.1	23	p_error	8.695652173913043
mRNA	ENSG00000091140.15	ENST00000205402.10	23	p_correct	82.6086956521739
mRNA	ENSG00000091140.15	ENST00000205402.10	23	p_no_decision	8.695652173913043
mRNA	ENSG00000091140.15	ENST00000205402.10	23	p_error	8.695652173913043
mRNA	ENSG00000116560.12	ENST00000357214.6	23	p_correct	91.30434782608695
mRNA	ENSG00000116560.12	ENST00000357214.6	23	p_no_decision	0
mRNA	ENSG00000116560.12	ENST00000357214.6	23	p_error	8.695652173913043
mRNA	ENSG00000117500.13	ENST00000370282.8	23	p_correct	73.91304347826086
mRNA	ENSG00000117500.13	ENST00000370282.8	23	p_no_decision	17.391304347826086
mRNA	ENSG00000117500.13	ENST00000370282.8	23	p_error	8.695652173913043
mRNA	ENSG00000131495.9	ENST00000252102.9	23	p_correct	78.26086956521739
mRNA	ENSG00000131495.9	ENST00000252102.9	23	p_no_decision	13.043478260869565
mRNA	ENSG00000131495.9	ENST00000252102.9	23	p_error	8.695652173913043
mRNA	ENSG00000135778.12	ENST00000366628.10	23	p_correct	78.26086956521739
mRNA	ENSG00000135778.12	ENST00000366628.10	23	p_no_decision	13.043478260869565
mRNA	ENSG00000135778.12	ENST00000366628.10	23	p_error	8.695652173913043
mRNA	ENSG00000147231.14	ENST00000372548.9	23	p_correct	91.30434782608695
mRNA	ENSG00000147231.14	ENST00000372548.9	23	p_no_decision	0
mRNA	ENSG00000147231.14	ENST00000372548.9	23	p_error	8.695652173913043
mRNA	ENSG00000151465.14	ENST00000281141.9	23	p_correct	86.95652173913044
mRNA	ENSG00000151465.14	ENST00000281141.9	23	p_no_decision	4.3478260869565215
mRNA	ENSG00000151465.14	ENST00000281141.9	23	p_error	8.695652173913043
mRNA	ENSG00000169045.18	ENST00000393432.9	23	p_correct	82.6086956521739
mRNA	ENSG00000169045.18	ENST00000393432.9	23	p_no_decision	8.695652173913043
mRNA	ENSG00000169045.18	ENST00000393432.9	23	p_error	8.695652173913043
mRNA	ENSG00000174886.14	ENST00000308961.5	46	p_correct	89.13043478260869
mRNA	ENSG00000174886.14	ENST00000308961.5	46	p_no_decision	2.1739130434782608
mRNA	ENSG00000174886.14	ENST00000308961.5	46	p_error	8.695652173913043
mRNA	ENSG00000185883.12	ENST00000330398.9	23	p_correct	73.91304347826086
mRNA	ENSG00000185883.12	ENST00000330398.9	23	p_no_decision	17.391304347826086
mRNA	ENSG00000185883.12	ENST00000330398.9	23	p_error	8.695652173913043
mRNA	ENSG00000186480.13	ENST00000340368.9	23	p_correct	86.95652173913044
mRNA	ENSG00000186480.13	ENST00000340368.9	23	p_no_decision	4.3478260869565215
mRNA	ENSG00000186480.13	ENST00000340368.9	23	p_error	8.695652173913043
mRNA	ENSG00000237649.8	ENST00000428849.7	23	p_correct	82.6086956521739
mRNA	ENSG00000237649.8	ENST00000428849.7	23	p_no_decision	8.695652173913043
mRNA	ENSG00000237649.8	ENST00000428849.7	23	p_error	8.695652173913043
mRNA	ENSG00000262814.8	ENST00000333676.8	46	p_correct	84.78260869565217
mRNA	ENSG00000262814.8	ENST00000333676.8	46	p_no_decision	6.521739130434782
mRNA	ENSG00000262814.8	ENST00000333676.8	46	p_error	8.695652173913043
mRNA	ENSG00000145592.14	ENST00000274242.10	392	p_correct	81.37755102040816
mRNA	ENSG00000145592.14	ENST00000274242.10	392	p_no_decision	9.948979591836734
mRNA	ENSG00000145592.14	ENST00000274242.10	392	p_error	8.673469387755102
mRNA	ENSG00000105401.9	ENST00000222005.7	35	p_correct	82.85714285714286
mRNA	ENSG00000105401.9	ENST00000222005.7	35	p_no_decision	8.571428571428571
mRNA	ENSG00000105401.9	ENST00000222005.7	35	p_error	8.571428571428571
mRNA	ENSG00000140319.11	ENST00000267884.11	35	p_correct	85.71428571428571
mRNA	ENSG00000140319.11	ENST00000267884.11	35	p_no_decision	5.714285714285714
mRNA	ENSG00000140319.11	ENST00000267884.11	35	p_error	8.571428571428571
mRNA	ENSG00000149547.15	ENST00000278903.11	35	p_correct	85.71428571428571
mRNA	ENSG00000149547.15	ENST00000278903.11	35	p_no_decision	5.714285714285714
mRNA	ENSG00000149547.15	ENST00000278903.11	35	p_error	8.571428571428571
mRNA	ENSG00000168653.11	ENST00000372969.8	35	p_correct	88.57142857142857
mRNA	ENSG00000168653.11	ENST00000372969.8	35	p_no_decision	2.857142857142857
mRNA	ENSG00000168653.11	ENST00000372969.8	35	p_error	8.571428571428571
mRNA	ENSG00000074800.16	ENST00000234590.10	152	p_correct	78.94736842105263
mRNA	ENSG00000074800.16	ENST00000234590.10	152	p_no_decision	12.5
mRNA	ENSG00000074800.16	ENST00000234590.10	152	p_error	8.552631578947368
mRNA	ENSG00000111229.16	ENST00000228825.12	59	p_correct	88.13559322033898
mRNA	ENSG00000111229.16	ENST00000228825.12	59	p_no_decision	3.389830508474576
mRNA	ENSG00000111229.16	ENST00000228825.12	59	p_error	8.47457627118644
mRNA	ENSG00000144713.13	ENST00000429711.7	426	p_correct	81.2206572769953
mRNA	ENSG00000144713.13	ENST00000429711.7	426	p_no_decision	10.328638497652582
mRNA	ENSG00000144713.13	ENST00000429711.7	426	p_error	8.450704225352112
mRNA	ENSG00000134419.15	ENST00000563390.5	107	p_correct	80.37383177570094
mRNA	ENSG00000134419.15	ENST00000563390.5	107	p_no_decision	11.214953271028037
mRNA	ENSG00000134419.15	ENST00000563390.5	107	p_error	8.411214953271028
mRNA	ENSG00000006125.18	ENST00000610402.5	12	p_correct	83.33333333333334
mRNA	ENSG00000006125.18	ENST00000610402.5	12	p_no_decision	8.333333333333332
mRNA	ENSG00000006125.18	ENST00000610402.5	12	p_error	8.333333333333332
mRNA	ENSG00000009307.17	ENST00000339438.10	12	p_correct	91.66666666666666
mRNA	ENSG00000009307.17	ENST00000339438.10	12	p_no_decision	0
mRNA	ENSG00000009307.17	ENST00000339438.10	12	p_error	8.333333333333332
mRNA	ENSG00000055044.11	ENST00000264279.10	12	p_correct	91.66666666666666
mRNA	ENSG00000055044.11	ENST00000264279.10	12	p_no_decision	0
mRNA	ENSG00000055044.11	ENST00000264279.10	12	p_error	8.333333333333332
mRNA	ENSG00000070087.15	ENST00000452853.6	12	p_correct	91.66666666666666
mRNA	ENSG00000070087.15	ENST00000452853.6	12	p_no_decision	0
mRNA	ENSG00000070087.15	ENST00000452853.6	12	p_error	8.333333333333332
mRNA	ENSG00000070756.17	ENST00000520804.2	12	p_correct	91.66666666666666
mRNA	ENSG00000070756.17	ENST00000520804.2	12	p_no_decision	0
mRNA	ENSG00000070756.17	ENST00000520804.2	12	p_error	8.333333333333332
mRNA	ENSG00000079246.16	ENST00000392132.7	24	p_correct	83.33333333333334
mRNA	ENSG00000079246.16	ENST00000392132.7	24	p_no_decision	8.333333333333332
mRNA	ENSG00000079246.16	ENST00000392132.7	24	p_error	8.333333333333332
mRNA	ENSG00000087074.9	ENST00000704027.1	12	p_correct	91.66666666666666
mRNA	ENSG00000087074.9	ENST00000704027.1	12	p_no_decision	0
mRNA	ENSG00000087074.9	ENST00000704027.1	12	p_error	8.333333333333332
mRNA	ENSG00000087088.21	ENST00000293288.12	12	p_correct	75
mRNA	ENSG00000087088.21	ENST00000293288.12	12	p_no_decision	16.666666666666664
mRNA	ENSG00000087088.21	ENST00000293288.12	12	p_error	8.333333333333332
mRNA	ENSG00000095564.15	ENST00000265990.12	12	p_correct	91.66666666666666
mRNA	ENSG00000095564.15	ENST00000265990.12	12	p_no_decision	0
mRNA	ENSG00000095564.15	ENST00000265990.12	12	p_error	8.333333333333332
mRNA	ENSG00000100401.21	ENST00000356244.8	12	p_correct	83.33333333333334
mRNA	ENSG00000100401.21	ENST00000356244.8	12	p_no_decision	8.333333333333332
mRNA	ENSG00000100401.21	ENST00000356244.8	12	p_error	8.333333333333332
mRNA	ENSG00000101132.10	ENST00000371419.7	12	p_correct	91.66666666666666
mRNA	ENSG00000101132.10	ENST00000371419.7	12	p_no_decision	0
mRNA	ENSG00000101132.10	ENST00000371419.7	12	p_error	8.333333333333332
mRNA	ENSG00000102226.10	ENST00000377107.7	24	p_correct	87.5
mRNA	ENSG00000102226.10	ENST00000377107.7	24	p_no_decision	4.166666666666666
mRNA	ENSG00000102226.10	ENST00000377107.7	24	p_error	8.333333333333332
mRNA	ENSG00000102317.18	ENST00000376759.8	36	p_correct	88.88888888888889
mRNA	ENSG00000102317.18	ENST00000376759.8	36	p_no_decision	2.7777777777777777
mRNA	ENSG00000102317.18	ENST00000376759.8	36	p_error	8.333333333333332
mRNA	ENSG00000105364.14	ENST00000253099.11	36	p_correct	83.33333333333334
mRNA	ENSG00000105364.14	ENST00000253099.11	36	p_no_decision	8.333333333333332
mRNA	ENSG00000105364.14	ENST00000253099.11	36	p_error	8.333333333333332
mRNA	ENSG00000108592.17	ENST00000427159.7	12	p_correct	83.33333333333334
mRNA	ENSG00000108592.17	ENST00000427159.7	12	p_no_decision	8.333333333333332
mRNA	ENSG00000108592.17	ENST00000427159.7	12	p_error	8.333333333333332
mRNA	ENSG00000110104.13	ENST00000227520.10	12	p_correct	75
mRNA	ENSG00000110104.13	ENST00000227520.10	12	p_no_decision	16.666666666666664
mRNA	ENSG00000110104.13	ENST00000227520.10	12	p_error	8.333333333333332
mRNA	ENSG00000110492.17	ENST00000405308.6	12	p_correct	83.33333333333334
mRNA	ENSG00000110492.17	ENST00000405308.6	12	p_no_decision	8.333333333333332
mRNA	ENSG00000110492.17	ENST00000405308.6	12	p_error	8.333333333333332
mRNA	ENSG00000111530.13	ENST00000545606.6	36	p_correct	77.77777777777779
mRNA	ENSG00000111530.13	ENST00000545606.6	36	p_no_decision	13.88888888888889
mRNA	ENSG00000111530.13	ENST00000545606.6	36	p_error	8.333333333333332
mRNA	ENSG00000116030.17	ENST00000392245.5	12	p_correct	91.66666666666666
mRNA	ENSG00000116030.17	ENST00000392245.5	12	p_no_decision	0
mRNA	ENSG00000116030.17	ENST00000392245.5	12	p_error	8.333333333333332
mRNA	ENSG00000116062.19	ENST00000652107.1	12	p_correct	66.66666666666666
mRNA	ENSG00000116062.19	ENST00000652107.1	12	p_no_decision	25
mRNA	ENSG00000116062.19	ENST00000652107.1	12	p_error	8.333333333333332
mRNA	ENSG00000116962.15	ENST00000264187.7	12	p_correct	91.66666666666666
mRNA	ENSG00000116962.15	ENST00000264187.7	12	p_no_decision	0
mRNA	ENSG00000116962.15	ENST00000264187.7	12	p_error	8.333333333333332
mRNA	ENSG00000117899.11	ENST00000261758.6	12	p_correct	91.66666666666666
mRNA	ENSG00000117899.11	ENST00000261758.6	12	p_no_decision	0
mRNA	ENSG00000117899.11	ENST00000261758.6	12	p_error	8.333333333333332
mRNA	ENSG00000119718.11	ENST00000266126.10	12	p_correct	91.66666666666666
mRNA	ENSG00000119718.11	ENST00000266126.10	12	p_no_decision	0
mRNA	ENSG00000119718.11	ENST00000266126.10	12	p_error	8.333333333333332
mRNA	ENSG00000120053.12	ENST00000370508.7	12	p_correct	91.66666666666666
mRNA	ENSG00000120053.12	ENST00000370508.7	12	p_no_decision	0
mRNA	ENSG00000120053.12	ENST00000370508.7	12	p_error	8.333333333333332
mRNA	ENSG00000126247.11	ENST00000246533.8	24	p_correct	70.83333333333334
mRNA	ENSG00000126247.11	ENST00000246533.8	24	p_no_decision	20.833333333333336
mRNA	ENSG00000126247.11	ENST00000246533.8	24	p_error	8.333333333333332
mRNA	ENSG00000126261.13	ENST00000246548.9	36	p_correct	91.66666666666666
mRNA	ENSG00000126261.13	ENST00000246548.9	36	p_no_decision	0
mRNA	ENSG00000126261.13	ENST00000246548.9	36	p_error	8.333333333333332
mRNA	ENSG00000129083.13	ENST00000249923.7	12	p_correct	83.33333333333334
mRNA	ENSG00000129083.13	ENST00000249923.7	12	p_no_decision	8.333333333333332
mRNA	ENSG00000129083.13	ENST00000249923.7	12	p_error	8.333333333333332
mRNA	ENSG00000131507.11	ENST00000253814.6	12	p_correct	91.66666666666666
mRNA	ENSG00000131507.11	ENST00000253814.6	12	p_no_decision	0
mRNA	ENSG00000131507.11	ENST00000253814.6	12	p_error	8.333333333333332
mRNA	ENSG00000132824.14	ENST00000342374.5	12	p_correct	75
mRNA	ENSG00000132824.14	ENST00000342374.5	12	p_no_decision	16.666666666666664
mRNA	ENSG00000132824.14	ENST00000342374.5	12	p_error	8.333333333333332
mRNA	ENSG00000133243.10	ENST00000255608.9	12	p_correct	83.33333333333334
mRNA	ENSG00000133243.10	ENST00000255608.9	12	p_no_decision	8.333333333333332
mRNA	ENSG00000133243.10	ENST00000255608.9	12	p_error	8.333333333333332
mRNA	ENSG00000135821.19	ENST00000642379.1	12	p_correct	91.66666666666666
mRNA	ENSG00000135821.19	ENST00000642379.1	12	p_no_decision	0
mRNA	ENSG00000135821.19	ENST00000642379.1	12	p_error	8.333333333333332
mRNA	ENSG00000139641.13	ENST00000394048.10	12	p_correct	91.66666666666666
mRNA	ENSG00000139641.13	ENST00000394048.10	12	p_no_decision	0
mRNA	ENSG00000139641.13	ENST00000394048.10	12	p_error	8.333333333333332
mRNA	ENSG00000144867.13	ENST00000466490.7	12	p_correct	91.66666666666666
mRNA	ENSG00000144867.13	ENST00000466490.7	12	p_no_decision	0
mRNA	ENSG00000144867.13	ENST00000466490.7	12	p_error	8.333333333333332
mRNA	ENSG00000146007.11	ENST00000274712.8	12	p_correct	91.66666666666666
mRNA	ENSG00000146007.11	ENST00000274712.8	12	p_no_decision	0
mRNA	ENSG00000146007.11	ENST00000274712.8	12	p_error	8.333333333333332
mRNA	ENSG00000147224.13	ENST00000372435.10	12	p_correct	83.33333333333334
mRNA	ENSG00000147224.13	ENST00000372435.10	12	p_no_decision	8.333333333333332
mRNA	ENSG00000147224.13	ENST00000372435.10	12	p_error	8.333333333333332
mRNA	ENSG00000147403.18	ENST00000458500.5	36	p_correct	88.88888888888889
mRNA	ENSG00000147403.18	ENST00000458500.5	36	p_no_decision	2.7777777777777777
mRNA	ENSG00000147403.18	ENST00000458500.5	36	p_error	8.333333333333332
mRNA	ENSG00000153879.9	ENST00000284000.9	12	p_correct	91.66666666666666
mRNA	ENSG00000153879.9	ENST00000284000.9	12	p_no_decision	0
mRNA	ENSG00000153879.9	ENST00000284000.9	12	p_error	8.333333333333332
mRNA	ENSG00000156976.17	ENST00000440191.6	12	p_correct	91.66666666666666
mRNA	ENSG00000156976.17	ENST00000440191.6	12	p_no_decision	0
mRNA	ENSG00000156976.17	ENST00000440191.6	12	p_error	8.333333333333332
mRNA	ENSG00000157020.18	ENST00000337354.8	12	p_correct	91.66666666666666
mRNA	ENSG00000157020.18	ENST00000337354.8	12	p_no_decision	0
mRNA	ENSG00000157020.18	ENST00000337354.8	12	p_error	8.333333333333332
mRNA	ENSG00000157514.18	ENST00000688924.1	24	p_correct	83.33333333333334
mRNA	ENSG00000157514.18	ENST00000688924.1	24	p_no_decision	8.333333333333332
mRNA	ENSG00000157514.18	ENST00000688924.1	24	p_error	8.333333333333332
mRNA	ENSG00000158615.10	ENST00000367188.5	12	p_correct	91.66666666666666
mRNA	ENSG00000158615.10	ENST00000367188.5	12	p_no_decision	0
mRNA	ENSG00000158615.10	ENST00000367188.5	12	p_error	8.333333333333332
mRNA	ENSG00000159128.16	ENST00000290219.11	12	p_correct	91.66666666666666
mRNA	ENSG00000159128.16	ENST00000290219.11	12	p_no_decision	0
mRNA	ENSG00000159128.16	ENST00000290219.11	12	p_error	8.333333333333332
mRNA	ENSG00000159346.13	ENST00000340990.10	12	p_correct	83.33333333333334
mRNA	ENSG00000159346.13	ENST00000340990.10	12	p_no_decision	8.333333333333332
mRNA	ENSG00000159346.13	ENST00000340990.10	12	p_error	8.333333333333332
mRNA	ENSG00000160803.8	ENST00000368309.4	12	p_correct	91.66666666666666
mRNA	ENSG00000160803.8	ENST00000368309.4	12	p_no_decision	0
mRNA	ENSG00000160803.8	ENST00000368309.4	12	p_error	8.333333333333332
mRNA	ENSG00000161813.23	ENST00000398473.7	12	p_correct	83.33333333333334
mRNA	ENSG00000161813.23	ENST00000398473.7	12	p_no_decision	8.333333333333332
mRNA	ENSG00000161813.23	ENST00000398473.7	12	p_error	8.333333333333332
mRNA	ENSG00000162368.15	ENST00000699075.1	12	p_correct	91.66666666666666
mRNA	ENSG00000162368.15	ENST00000699075.1	12	p_no_decision	0
mRNA	ENSG00000162368.15	ENST00000699075.1	12	p_error	8.333333333333332
mRNA	ENSG00000162441.12	ENST00000377223.6	12	p_correct	83.33333333333334
mRNA	ENSG00000162441.12	ENST00000377223.6	12	p_no_decision	8.333333333333332
mRNA	ENSG00000162441.12	ENST00000377223.6	12	p_error	8.333333333333332
mRNA	ENSG00000163463.13	ENST00000491084.5	12	p_correct	91.66666666666666
mRNA	ENSG00000163463.13	ENST00000491084.5	12	p_no_decision	0
mRNA	ENSG00000163463.13	ENST00000491084.5	12	p_error	8.333333333333332
mRNA	ENSG00000164032.12	ENST00000296417.6	72	p_correct	80.55555555555556
mRNA	ENSG00000164032.12	ENST00000296417.6	72	p_no_decision	11.11111111111111
mRNA	ENSG00000164032.12	ENST00000296417.6	72	p_error	8.333333333333332
mRNA	ENSG00000165119.22	ENST00000704052.1	12	p_correct	91.66666666666666
mRNA	ENSG00000165119.22	ENST00000704052.1	12	p_no_decision	0
mRNA	ENSG00000165119.22	ENST00000704052.1	12	p_error	8.333333333333332
mRNA	ENSG00000166847.10	ENST00000300087.7	12	p_correct	91.66666666666666
mRNA	ENSG00000166847.10	ENST00000300087.7	12	p_no_decision	0
mRNA	ENSG00000166847.10	ENST00000300087.7	12	p_error	8.333333333333332
mRNA	ENSG00000167085.14	ENST00000300408.8	12	p_correct	91.66666666666666
mRNA	ENSG00000167085.14	ENST00000300408.8	12	p_no_decision	0
mRNA	ENSG00000167085.14	ENST00000300408.8	12	p_error	8.333333333333332
mRNA	ENSG00000168439.17	ENST00000358794.9	12	p_correct	75
mRNA	ENSG00000168439.17	ENST00000358794.9	12	p_no_decision	16.666666666666664
mRNA	ENSG00000168439.17	ENST00000358794.9	12	p_error	8.333333333333332
mRNA	ENSG00000172009.15	ENST00000307741.11	12	p_correct	91.66666666666666
mRNA	ENSG00000172009.15	ENST00000307741.11	12	p_no_decision	0
mRNA	ENSG00000172009.15	ENST00000307741.11	12	p_error	8.333333333333332
mRNA	ENSG00000174738.13	ENST00000312521.9	24	p_correct	87.5
mRNA	ENSG00000174738.13	ENST00000312521.9	24	p_no_decision	4.166666666666666
mRNA	ENSG00000174738.13	ENST00000312521.9	24	p_error	8.333333333333332
mRNA	ENSG00000175550.8	ENST00000312515.7	12	p_correct	91.66666666666666
mRNA	ENSG00000175550.8	ENST00000312515.7	12	p_no_decision	0
mRNA	ENSG00000175550.8	ENST00000312515.7	12	p_error	8.333333333333332
mRNA	ENSG00000180879.14	ENST00000320857.7	12	p_correct	66.66666666666666
mRNA	ENSG00000180879.14	ENST00000320857.7	12	p_no_decision	25
mRNA	ENSG00000180879.14	ENST00000320857.7	12	p_error	8.333333333333332
mRNA	ENSG00000185825.17	ENST00000647529.1	12	p_correct	91.66666666666666
mRNA	ENSG00000185825.17	ENST00000647529.1	12	p_no_decision	0
mRNA	ENSG00000185825.17	ENST00000647529.1	12	p_error	8.333333333333332
mRNA	ENSG00000188290.11	ENST00000304952.11	12	p_correct	91.66666666666666
mRNA	ENSG00000188290.11	ENST00000304952.11	12	p_no_decision	0
mRNA	ENSG00000188290.11	ENST00000304952.11	12	p_error	8.333333333333332
mRNA	ENSG00000196642.19	ENST00000311502.12	12	p_correct	91.66666666666666
mRNA	ENSG00000196642.19	ENST00000311502.12	12	p_no_decision	0
mRNA	ENSG00000196642.19	ENST00000311502.12	12	p_error	8.333333333333332
mRNA	ENSG00000198265.12	ENST00000358691.10	12	p_correct	91.66666666666666
mRNA	ENSG00000198265.12	ENST00000358691.10	12	p_no_decision	0
mRNA	ENSG00000198265.12	ENST00000358691.10	12	p_error	8.333333333333332
mRNA	ENSG00000206053.13	ENST00000562684.5	12	p_correct	91.66666666666666
mRNA	ENSG00000206053.13	ENST00000562684.5	12	p_no_decision	0
mRNA	ENSG00000206053.13	ENST00000562684.5	12	p_error	8.333333333333332
mRNA	ENSG00000239789.6	ENST00000285298.9	12	p_correct	91.66666666666666
mRNA	ENSG00000239789.6	ENST00000285298.9	12	p_no_decision	0
mRNA	ENSG00000239789.6	ENST00000285298.9	12	p_error	8.333333333333332
mRNA	ENSG00000240972.2	ENST00000215754.8	257	p_correct	81.71206225680933
mRNA	ENSG00000240972.2	ENST00000215754.8	257	p_no_decision	10.116731517509727
mRNA	ENSG00000240972.2	ENST00000215754.8	257	p_error	8.171206225680933
mRNA	ENSG00000116221.15	ENST00000360840.9	49	p_correct	83.6734693877551
mRNA	ENSG00000116221.15	ENST00000360840.9	49	p_no_decision	8.16326530612245
mRNA	ENSG00000116221.15	ENST00000360840.9	49	p_error	8.16326530612245
mRNA	ENSG00000145741.17	ENST00000335895.12	49	p_correct	79.59183673469387
mRNA	ENSG00000145741.17	ENST00000335895.12	49	p_no_decision	12.244897959183673
mRNA	ENSG00000145741.17	ENST00000335895.12	49	p_error	8.16326530612245
mRNA	ENSG00000168159.15	ENST00000305943.9	49	p_correct	81.63265306122449
mRNA	ENSG00000168159.15	ENST00000305943.9	49	p_no_decision	10.204081632653061
mRNA	ENSG00000168159.15	ENST00000305943.9	49	p_error	8.16326530612245
mRNA	ENSG00000074842.8	ENST00000262947.8	37	p_correct	89.1891891891892
mRNA	ENSG00000074842.8	ENST00000262947.8	37	p_no_decision	2.7027027027027026
mRNA	ENSG00000074842.8	ENST00000262947.8	37	p_error	8.108108108108109
mRNA	ENSG00000102172.16	ENST00000404933.7	37	p_correct	91.8918918918919
mRNA	ENSG00000102172.16	ENST00000404933.7	37	p_no_decision	0
mRNA	ENSG00000102172.16	ENST00000404933.7	37	p_error	8.108108108108109
mRNA	ENSG00000108424.11	ENST00000290158.9	37	p_correct	89.1891891891892
mRNA	ENSG00000108424.11	ENST00000290158.9	37	p_no_decision	2.7027027027027026
mRNA	ENSG00000108424.11	ENST00000290158.9	37	p_error	8.108108108108109
mRNA	ENSG00000189091.13	ENST00000302516.10	37	p_correct	89.1891891891892
mRNA	ENSG00000189091.13	ENST00000302516.10	37	p_no_decision	2.7027027027027026
mRNA	ENSG00000189091.13	ENST00000302516.10	37	p_error	8.108108108108109
mRNA	ENSG00000166165.14	ENST00000348956.7	99	p_correct	82.82828282828282
mRNA	ENSG00000166165.14	ENST00000348956.7	99	p_no_decision	9.090909090909092
mRNA	ENSG00000166165.14	ENST00000348956.7	99	p_error	8.080808080808081
mRNA	ENSG00000115484.15	ENST00000394440.8	62	p_correct	77.41935483870968
mRNA	ENSG00000115484.15	ENST00000394440.8	62	p_no_decision	14.516129032258066
mRNA	ENSG00000115484.15	ENST00000394440.8	62	p_error	8.064516129032258
mRNA	ENSG00000065911.13	ENST00000394053.7	25	p_correct	84
mRNA	ENSG00000065911.13	ENST00000394053.7	25	p_no_decision	8
mRNA	ENSG00000065911.13	ENST00000394053.7	25	p_error	8
mRNA	ENSG00000067225.21	ENST00000335181.10	25	p_correct	88
mRNA	ENSG00000067225.21	ENST00000335181.10	25	p_no_decision	4
mRNA	ENSG00000067225.21	ENST00000335181.10	25	p_error	8
mRNA	ENSG00000067225.21	ENST00000389093.7	25	p_correct	92
mRNA	ENSG00000067225.21	ENST00000389093.7	25	p_no_decision	0
mRNA	ENSG00000067225.21	ENST00000389093.7	25	p_error	8
mRNA	ENSG00000105968.19	ENST00000308153.9	25	p_correct	76
mRNA	ENSG00000105968.19	ENST00000308153.9	25	p_no_decision	16
mRNA	ENSG00000105968.19	ENST00000308153.9	25	p_error	8
mRNA	ENSG00000113739.11	ENST00000265087.9	25	p_correct	84
mRNA	ENSG00000113739.11	ENST00000265087.9	25	p_no_decision	8
mRNA	ENSG00000113739.11	ENST00000265087.9	25	p_error	8
mRNA	ENSG00000114302.17	ENST00000265563.13	25	p_correct	88
mRNA	ENSG00000114302.17	ENST00000265563.13	25	p_no_decision	4
mRNA	ENSG00000114302.17	ENST00000265563.13	25	p_error	8
mRNA	ENSG00000125304.10	ENST00000376387.5	25	p_correct	84
mRNA	ENSG00000125304.10	ENST00000376387.5	25	p_no_decision	8
mRNA	ENSG00000125304.10	ENST00000376387.5	25	p_error	8
mRNA	ENSG00000133704.10	ENST00000256079.9	25	p_correct	92
mRNA	ENSG00000133704.10	ENST00000256079.9	25	p_no_decision	0
mRNA	ENSG00000133704.10	ENST00000256079.9	25	p_error	8
mRNA	ENSG00000150991.16	ENST00000536769.1	50	p_correct	86
mRNA	ENSG00000150991.16	ENST00000536769.1	50	p_no_decision	6
mRNA	ENSG00000150991.16	ENST00000536769.1	50	p_error	8
mRNA	ENSG00000162521.19	ENST00000373493.10	100	p_correct	85
mRNA	ENSG00000162521.19	ENST00000373493.10	100	p_no_decision	7.000000000000001
mRNA	ENSG00000162521.19	ENST00000373493.10	100	p_error	8
mRNA	ENSG00000163541.12	ENST00000393868.7	25	p_correct	80
mRNA	ENSG00000163541.12	ENST00000393868.7	25	p_no_decision	12
mRNA	ENSG00000163541.12	ENST00000393868.7	25	p_error	8
mRNA	ENSG00000158710.15	ENST00000368097.9	88	p_correct	80.68181818181817
mRNA	ENSG00000158710.15	ENST00000368097.9	88	p_no_decision	11.363636363636363
mRNA	ENSG00000158710.15	ENST00000368097.9	88	p_error	7.954545454545454
mRNA	ENSG00000100129.18	ENST00000652021.1	38	p_correct	78.94736842105263
mRNA	ENSG00000100129.18	ENST00000652021.1	38	p_no_decision	13.157894736842104
mRNA	ENSG00000100129.18	ENST00000652021.1	38	p_error	7.894736842105263
mRNA	ENSG00000121774.18	ENST00000327300.12	51	p_correct	78.43137254901961
mRNA	ENSG00000121774.18	ENST00000327300.12	51	p_no_decision	13.725490196078432
mRNA	ENSG00000121774.18	ENST00000327300.12	51	p_error	7.8431372549019605
mRNA	ENSG00000184897.7	ENST00000704995.1	51	p_correct	86.27450980392157
mRNA	ENSG00000184897.7	ENST00000704995.1	51	p_no_decision	5.88235294117647
mRNA	ENSG00000184897.7	ENST00000704995.1	51	p_error	7.8431372549019605
mRNA	ENSG00000124614.17	ENST00000648437.1	179	p_correct	82.12290502793296
mRNA	ENSG00000124614.17	ENST00000648437.1	179	p_no_decision	10.05586592178771
mRNA	ENSG00000124614.17	ENST00000648437.1	179	p_error	7.82122905027933
mRNA	ENSG00000004142.12	ENST00000540200.6	13	p_correct	76.92307692307693
mRNA	ENSG00000004142.12	ENST00000540200.6	13	p_no_decision	15.384615384615385
mRNA	ENSG00000004142.12	ENST00000540200.6	13	p_error	7.6923076923076925
mRNA	ENSG00000006451.8	ENST00000005257.7	13	p_correct	92.3076923076923
mRNA	ENSG00000006451.8	ENST00000005257.7	13	p_no_decision	0
mRNA	ENSG00000006451.8	ENST00000005257.7	13	p_error	7.6923076923076925
mRNA	ENSG00000007080.11	ENST00000597436.5	13	p_correct	92.3076923076923
mRNA	ENSG00000007080.11	ENST00000597436.5	13	p_no_decision	0
mRNA	ENSG00000007080.11	ENST00000597436.5	13	p_error	7.6923076923076925
mRNA	ENSG00000013306.16	ENST00000377095.10	13	p_correct	84.61538461538461
mRNA	ENSG00000013306.16	ENST00000377095.10	13	p_no_decision	7.6923076923076925
mRNA	ENSG00000013306.16	ENST00000377095.10	13	p_error	7.6923076923076925
mRNA	ENSG00000014123.10	ENST00000369278.5	13	p_correct	84.61538461538461
mRNA	ENSG00000014123.10	ENST00000369278.5	13	p_no_decision	7.6923076923076925
mRNA	ENSG00000014123.10	ENST00000369278.5	13	p_error	7.6923076923076925
mRNA	ENSG00000065243.20	ENST00000370521.8	13	p_correct	92.3076923076923
mRNA	ENSG00000065243.20	ENST00000370521.8	13	p_no_decision	0
mRNA	ENSG00000065243.20	ENST00000370521.8	13	p_error	7.6923076923076925
mRNA	ENSG00000067057.19	ENST00000415005.6	13	p_correct	92.3076923076923
mRNA	ENSG00000067057.19	ENST00000415005.6	13	p_no_decision	0
mRNA	ENSG00000067057.19	ENST00000415005.6	13	p_error	7.6923076923076925
mRNA	ENSG00000068489.13	ENST00000262293.9	13	p_correct	92.3076923076923
mRNA	ENSG00000068489.13	ENST00000262293.9	13	p_no_decision	0
mRNA	ENSG00000068489.13	ENST00000262293.9	13	p_error	7.6923076923076925
mRNA	ENSG00000072501.19	ENST00000322213.9	13	p_correct	84.61538461538461
mRNA	ENSG00000072501.19	ENST00000322213.9	13	p_no_decision	7.6923076923076925
mRNA	ENSG00000072501.19	ENST00000322213.9	13	p_error	7.6923076923076925
mRNA	ENSG00000086475.15	ENST00000327347.10	13	p_correct	69.23076923076923
mRNA	ENSG00000086475.15	ENST00000327347.10	13	p_no_decision	23.076923076923077
mRNA	ENSG00000086475.15	ENST00000327347.10	13	p_error	7.6923076923076925
mRNA	ENSG00000086758.17	ENST00000612484.4	13	p_correct	92.3076923076923
mRNA	ENSG00000086758.17	ENST00000612484.4	13	p_no_decision	0
mRNA	ENSG00000086758.17	ENST00000612484.4	13	p_error	7.6923076923076925
mRNA	ENSG00000087088.21	ENST00000345358.12	13	p_correct	61.53846153846154
mRNA	ENSG00000087088.21	ENST00000345358.12	13	p_no_decision	30.76923076923077
mRNA	ENSG00000087088.21	ENST00000345358.12	13	p_error	7.6923076923076925
mRNA	ENSG00000088832.18	ENST00000400137.9	13	p_correct	92.3076923076923
mRNA	ENSG00000088832.18	ENST00000400137.9	13	p_no_decision	0
mRNA	ENSG00000088832.18	ENST00000400137.9	13	p_error	7.6923076923076925
mRNA	ENSG00000089597.18	ENST00000346178.8	39	p_correct	82.05128205128204
mRNA	ENSG00000089597.18	ENST00000346178.8	39	p_no_decision	10.256410256410255
mRNA	ENSG00000089597.18	ENST00000346178.8	39	p_error	7.6923076923076925
mRNA	ENSG00000091527.17	ENST00000420115.6	13	p_correct	84.61538461538461
mRNA	ENSG00000091527.17	ENST00000420115.6	13	p_no_decision	7.6923076923076925
mRNA	ENSG00000091527.17	ENST00000420115.6	13	p_error	7.6923076923076925
mRNA	ENSG00000091542.9	ENST00000399138.5	13	p_correct	92.3076923076923
mRNA	ENSG00000091542.9	ENST00000399138.5	13	p_no_decision	0
mRNA	ENSG00000091542.9	ENST00000399138.5	13	p_error	7.6923076923076925
mRNA	ENSG00000100234.12	ENST00000266085.7	13	p_correct	69.23076923076923
mRNA	ENSG00000100234.12	ENST00000266085.7	13	p_no_decision	23.076923076923077
mRNA	ENSG00000100234.12	ENST00000266085.7	13	p_error	7.6923076923076925
mRNA	ENSG00000100522.10	ENST00000216410.8	13	p_correct	84.61538461538461
mRNA	ENSG00000100522.10	ENST00000216410.8	13	p_no_decision	7.6923076923076925
mRNA	ENSG00000100522.10	ENST00000216410.8	13	p_error	7.6923076923076925
mRNA	ENSG00000102738.8	ENST00000323563.8	13	p_correct	76.92307692307693
mRNA	ENSG00000102738.8	ENST00000323563.8	13	p_no_decision	15.384615384615385
mRNA	ENSG00000102738.8	ENST00000323563.8	13	p_error	7.6923076923076925
mRNA	ENSG00000102931.8	ENST00000219204.8	13	p_correct	92.3076923076923
mRNA	ENSG00000102931.8	ENST00000219204.8	13	p_no_decision	0
mRNA	ENSG00000102931.8	ENST00000219204.8	13	p_error	7.6923076923076925
mRNA	ENSG00000105379.10	ENST00000309244.9	13	p_correct	84.61538461538461
mRNA	ENSG00000105379.10	ENST00000309244.9	13	p_no_decision	7.6923076923076925
mRNA	ENSG00000105379.10	ENST00000309244.9	13	p_error	7.6923076923076925
mRNA	ENSG00000106554.13	ENST00000262570.10	13	p_correct	76.92307692307693
mRNA	ENSG00000106554.13	ENST00000262570.10	13	p_no_decision	15.384615384615385
mRNA	ENSG00000106554.13	ENST00000262570.10	13	p_error	7.6923076923076925
mRNA	ENSG00000109133.13	ENST00000504986.6	13	p_correct	92.3076923076923
mRNA	ENSG00000109133.13	ENST00000504986.6	13	p_no_decision	0
mRNA	ENSG00000109133.13	ENST00000504986.6	13	p_error	7.6923076923076925
mRNA	ENSG00000110717.13	ENST00000313468.10	26	p_correct	88.46153846153845
mRNA	ENSG00000110717.13	ENST00000313468.10	26	p_no_decision	3.8461538461538463
mRNA	ENSG00000110717.13	ENST00000313468.10	26	p_error	7.6923076923076925
mRNA	ENSG00000111530.13	ENST00000544619.1	13	p_correct	84.61538461538461
mRNA	ENSG00000111530.13	ENST00000544619.1	13	p_no_decision	7.6923076923076925
mRNA	ENSG00000111530.13	ENST00000544619.1	13	p_error	7.6923076923076925
mRNA	ENSG00000111906.18	ENST00000608295.5	13	p_correct	92.3076923076923
mRNA	ENSG00000111906.18	ENST00000608295.5	13	p_no_decision	0
mRNA	ENSG00000111906.18	ENST00000608295.5	13	p_error	7.6923076923076925
mRNA	ENSG00000112118.20	ENST00000229854.12	13	p_correct	69.23076923076923
mRNA	ENSG00000112118.20	ENST00000229854.12	13	p_no_decision	23.076923076923077
mRNA	ENSG00000112118.20	ENST00000229854.12	13	p_error	7.6923076923076925
mRNA	ENSG00000115234.11	ENST00000537606.5	13	p_correct	92.3076923076923
mRNA	ENSG00000115234.11	ENST00000537606.5	13	p_no_decision	0
mRNA	ENSG00000115234.11	ENST00000537606.5	13	p_error	7.6923076923076925
mRNA	ENSG00000115286.21	ENST00000233627.14	13	p_correct	76.92307692307693
mRNA	ENSG00000115286.21	ENST00000233627.14	13	p_no_decision	15.384615384615385
mRNA	ENSG00000115286.21	ENST00000233627.14	13	p_error	7.6923076923076925
mRNA	ENSG00000115875.19	ENST00000446327.6	13	p_correct	92.3076923076923
mRNA	ENSG00000115875.19	ENST00000446327.6	13	p_no_decision	0
mRNA	ENSG00000115875.19	ENST00000446327.6	13	p_error	7.6923076923076925
mRNA	ENSG00000116750.14	ENST00000367454.6	13	p_correct	92.3076923076923
mRNA	ENSG00000116750.14	ENST00000367454.6	13	p_no_decision	0
mRNA	ENSG00000116750.14	ENST00000367454.6	13	p_error	7.6923076923076925
mRNA	ENSG00000116918.15	ENST00000366639.9	13	p_correct	92.3076923076923
mRNA	ENSG00000116918.15	ENST00000366639.9	13	p_no_decision	0
mRNA	ENSG00000116918.15	ENST00000366639.9	13	p_error	7.6923076923076925
mRNA	ENSG00000120948.19	ENST00000240185.8	13	p_correct	76.92307692307693
mRNA	ENSG00000120948.19	ENST00000240185.8	13	p_no_decision	15.384615384615385
mRNA	ENSG00000120948.19	ENST00000240185.8	13	p_error	7.6923076923076925
mRNA	ENSG00000125691.14	ENST00000479035.7	234	p_correct	77.35042735042735
mRNA	ENSG00000125691.14	ENST00000479035.7	234	p_no_decision	14.957264957264957
mRNA	ENSG00000125691.14	ENST00000479035.7	234	p_error	7.6923076923076925
mRNA	ENSG00000126016.17	ENST00000371959.9	26	p_correct	88.46153846153845
mRNA	ENSG00000126016.17	ENST00000371959.9	26	p_no_decision	3.8461538461538463
mRNA	ENSG00000126016.17	ENST00000371959.9	26	p_error	7.6923076923076925
mRNA	ENSG00000128989.11	ENST00000249822.9	13	p_correct	76.92307692307693
mRNA	ENSG00000128989.11	ENST00000249822.9	13	p_no_decision	15.384615384615385
mRNA	ENSG00000128989.11	ENST00000249822.9	13	p_error	7.6923076923076925
mRNA	ENSG00000130312.7	ENST00000252602.2	13	p_correct	84.61538461538461
mRNA	ENSG00000130312.7	ENST00000252602.2	13	p_no_decision	7.6923076923076925
mRNA	ENSG00000130312.7	ENST00000252602.2	13	p_error	7.6923076923076925
mRNA	ENSG00000132563.17	ENST00000378339.7	13	p_correct	76.92307692307693
mRNA	ENSG00000132563.17	ENST00000378339.7	13	p_no_decision	15.384615384615385
mRNA	ENSG00000132563.17	ENST00000378339.7	13	p_error	7.6923076923076925
mRNA	ENSG00000134717.18	ENST00000472944.6	13	p_correct	84.61538461538461
mRNA	ENSG00000134717.18	ENST00000472944.6	13	p_no_decision	7.6923076923076925
mRNA	ENSG00000134717.18	ENST00000472944.6	13	p_error	7.6923076923076925
mRNA	ENSG00000135821.19	ENST00000311223.9	13	p_correct	84.61538461538461
mRNA	ENSG00000135821.19	ENST00000311223.9	13	p_no_decision	7.6923076923076925
mRNA	ENSG00000135821.19	ENST00000311223.9	13	p_error	7.6923076923076925
mRNA	ENSG00000136709.12	ENST00000322313.9	13	p_correct	84.61538461538461
mRNA	ENSG00000136709.12	ENST00000322313.9	13	p_no_decision	7.6923076923076925
mRNA	ENSG00000136709.12	ENST00000322313.9	13	p_error	7.6923076923076925
mRNA	ENSG00000137168.8	ENST00000373699.6	13	p_correct	92.3076923076923
mRNA	ENSG00000137168.8	ENST00000373699.6	13	p_no_decision	0
mRNA	ENSG00000137168.8	ENST00000373699.6	13	p_error	7.6923076923076925
mRNA	ENSG00000137312.15	ENST00000376389.8	13	p_correct	69.23076923076923
mRNA	ENSG00000137312.15	ENST00000376389.8	13	p_no_decision	23.076923076923077
mRNA	ENSG00000137312.15	ENST00000376389.8	13	p_error	7.6923076923076925
mRNA	ENSG00000138326.21	ENST00000435275.5	26	p_correct	88.46153846153845
mRNA	ENSG00000138326.21	ENST00000435275.5	26	p_no_decision	3.8461538461538463
mRNA	ENSG00000138326.21	ENST00000435275.5	26	p_error	7.6923076923076925
mRNA	ENSG00000141030.13	ENST00000268717.10	13	p_correct	84.61538461538461
mRNA	ENSG00000141030.13	ENST00000268717.10	13	p_no_decision	7.6923076923076925
mRNA	ENSG00000141030.13	ENST00000268717.10	13	p_error	7.6923076923076925
mRNA	ENSG00000143614.11	ENST00000368655.5	13	p_correct	76.92307692307693
mRNA	ENSG00000143614.11	ENST00000368655.5	13	p_no_decision	15.384615384615385
mRNA	ENSG00000143614.11	ENST00000368655.5	13	p_error	7.6923076923076925
mRNA	ENSG00000146386.8	ENST00000367660.4	13	p_correct	84.61538461538461
mRNA	ENSG00000146386.8	ENST00000367660.4	13	p_no_decision	7.6923076923076925
mRNA	ENSG00000146386.8	ENST00000367660.4	13	p_error	7.6923076923076925
mRNA	ENSG00000147889.18	ENST00000304494.10	13	p_correct	76.92307692307693
[truncated: 6,707 more rows]
