# Supplementary material for: Biochemical-free enrichment or depletion of RNA classes in real-time during direct RNA sequencing with RISER
Source: Nat Commun. 2024 May 24;15:4422. doi: 10.1038/s41467-024-48673-8 (PMC11126589; doi:10.1038/s41467-024-48673-8)
Supplement: Supplementary file 4 — Source Data Files [file 41467_2024_48673_MOESM4_ESM.zip › Source Data/supp_fig8c.tsv]

transcript_type	gene	transcript	n	outcome	percent
mtRNA	ENSG00000198695.2	ENST00000361681.2	72	p_correct	58.333333333333336
mtRNA	ENSG00000198695.2	ENST00000361681.2	72	p_no_decision	23.61111111111111
mtRNA	ENSG00000198695.2	ENST00000361681.2	72	p_error	18.055555555555554
mtRNA	ENSG00000212907.2	ENST00000361335.1	12	p_correct	83.33333333333334
mtRNA	ENSG00000212907.2	ENST00000361335.1	12	p_no_decision	8.333333333333332
mtRNA	ENSG00000212907.2	ENST00000361335.1	12	p_error	8.333333333333332
mtRNA	ENSG00000198886.2	ENST00000361381.2	924	p_correct	93.93939393939394
mtRNA	ENSG00000198886.2	ENST00000361381.2	924	p_no_decision	2.922077922077922
mtRNA	ENSG00000198886.2	ENST00000361381.2	924	p_error	3.1385281385281383
mtRNA	ENSG00000198786.2	ENST00000361567.2	136	p_correct	88.97058823529412
mtRNA	ENSG00000198786.2	ENST00000361567.2	136	p_no_decision	8.088235294117647
mtRNA	ENSG00000198786.2	ENST00000361567.2	136	p_error	2.941176470588235
mtRNA	ENSG00000198763.3	ENST00000361453.3	455	p_correct	95.16483516483515
mtRNA	ENSG00000198763.3	ENST00000361453.3	455	p_no_decision	2.417582417582418
mtRNA	ENSG00000198763.3	ENST00000361453.3	455	p_error	2.417582417582418
mtRNA	ENSG00000198899.2	ENST00000361899.2	646	p_correct	94.89164086687306
mtRNA	ENSG00000198899.2	ENST00000361899.2	646	p_no_decision	2.786377708978328
mtRNA	ENSG00000198899.2	ENST00000361899.2	646	p_error	2.321981424148607
mtRNA	ENSG00000198712.1	ENST00000361739.1	2134	p_correct	98.12558575445173
mtRNA	ENSG00000198712.1	ENST00000361739.1	2134	p_no_decision	0.7497656982193065
mtRNA	ENSG00000198712.1	ENST00000361739.1	2134	p_error	1.1246485473289598
mtRNA	ENSG00000198727.2	ENST00000361789.2	852	p_correct	98.00469483568075
mtRNA	ENSG00000198727.2	ENST00000361789.2	852	p_no_decision	0.9389671361502347
mtRNA	ENSG00000198727.2	ENST00000361789.2	852	p_error	1.056338028169014
mtRNA	ENSG00000198888.2	ENST00000361390.2	577	p_correct	96.88041594454073
mtRNA	ENSG00000198888.2	ENST00000361390.2	577	p_no_decision	2.2530329289428077
mtRNA	ENSG00000198888.2	ENST00000361390.2	577	p_error	0.8665511265164645
mtRNA	ENSG00000198938.2	ENST00000362079.2	3131	p_correct	97.89204726924305
mtRNA	ENSG00000198938.2	ENST00000362079.2	3131	p_no_decision	1.2775471095496647
mtRNA	ENSG00000198938.2	ENST00000362079.2	3131	p_error	0.830405621207282
mtRNA	ENSG00000198804.2	ENST00000361624.2	4944	p_correct	98.11893203883496
mtRNA	ENSG00000198804.2	ENST00000361624.2	4944	p_no_decision	1.1124595469255663
mtRNA	ENSG00000198804.2	ENST00000361624.2	4944	p_error	0.7686084142394822
mtRNA	ENSG00000210082.2	ENST00000387347.2	7342	p_correct	98.52901116861891
mtRNA	ENSG00000210082.2	ENST00000387347.2	7342	p_no_decision	0.8853173522201034
mtRNA	ENSG00000210082.2	ENST00000387347.2	7342	p_error	0.5856714791609916
mtRNA	ENSG00000198840.2	ENST00000361227.2	1304	p_correct	99.38650306748467
mtRNA	ENSG00000198840.2	ENST00000361227.2	1304	p_no_decision	0.3067484662576687
mtRNA	ENSG00000198840.2	ENST00000361227.2	1304	p_error	0.3067484662576687
mtRNA	ENSG00000211459.2	ENST00000389680.2	2980	p_correct	99.1275167785235
mtRNA	ENSG00000211459.2	ENST00000389680.2	2980	p_no_decision	0.5704697986577181
mtRNA	ENSG00000211459.2	ENST00000389680.2	2980	p_error	0.30201342281879195
