# Supplementary material for: Biochemical-free enrichment or depletion of RNA classes in real-time during direct RNA sequencing with RISER
Source: Nat Commun. 2024 May 24;15:4422. doi: 10.1038/s41467-024-48673-8 (PMC11126589; doi:10.1038/s41467-024-48673-8)
Supplement: Supplementary file 4 — Source Data Files [file 41467_2024_48673_MOESM4_ESM.zip › Source Data/supp_fig8d.tsv]

transcript_type	gene	transcript	n	outcome	percent
lncRNA	ENSG00000290018.1	ENST00000702504.1	57	p_correct	0
lncRNA	ENSG00000290018.1	ENST00000702504.1	57	p_no_decision	0
lncRNA	ENSG00000290018.1	ENST00000702504.1	57	p_error	100
lncRNA	ENSG00000264772.6	ENST00000581621.1	50	p_correct	12
lncRNA	ENSG00000264772.6	ENST00000581621.1	50	p_no_decision	8
lncRNA	ENSG00000264772.6	ENST00000581621.1	50	p_error	80
lncRNA	ENSG00000263244.2	ENST00000574616.2	12	p_correct	25
lncRNA	ENSG00000263244.2	ENST00000574616.2	12	p_no_decision	0
lncRNA	ENSG00000263244.2	ENST00000574616.2	12	p_error	75
lncRNA	ENSG00000284707.2	ENST00000641784.1	28	p_correct	14.285714285714285
lncRNA	ENSG00000284707.2	ENST00000641784.1	28	p_no_decision	21.428571428571427
lncRNA	ENSG00000284707.2	ENST00000641784.1	28	p_error	64.28571428571429
lncRNA	ENSG00000284707.2	ENST00000641390.1	32	p_correct	21.875
lncRNA	ENSG00000284707.2	ENST00000641390.1	32	p_no_decision	28.125
lncRNA	ENSG00000284707.2	ENST00000641390.1	32	p_error	50
lncRNA	ENSG00000242125.3	ENST00000413987.1	30	p_correct	43.333333333333336
lncRNA	ENSG00000242125.3	ENST00000413987.1	30	p_no_decision	20
lncRNA	ENSG00000242125.3	ENST00000413987.1	30	p_error	36.666666666666664
lncRNA	ENSG00000268205.1	ENST00000593427.1	14	p_correct	57.14285714285714
lncRNA	ENSG00000268205.1	ENST00000593427.1	14	p_no_decision	14.285714285714285
lncRNA	ENSG00000268205.1	ENST00000593427.1	14	p_error	28.57142857142857
lncRNA	ENSG00000289047.2	ENST00000701517.1	13	p_correct	69.23076923076923
lncRNA	ENSG00000289047.2	ENST00000701517.1	13	p_no_decision	7.6923076923076925
lncRNA	ENSG00000289047.2	ENST00000701517.1	13	p_error	23.076923076923077
lncRNA	ENSG00000280798.1	ENST00000631190.1	18	p_correct	72.22222222222221
lncRNA	ENSG00000280798.1	ENST00000631190.1	18	p_no_decision	5.555555555555555
lncRNA	ENSG00000280798.1	ENST00000631190.1	18	p_error	22.22222222222222
lncRNA	ENSG00000281398.4	ENST00000505522.6	11	p_correct	81.81818181818183
lncRNA	ENSG00000281398.4	ENST00000505522.6	11	p_no_decision	0
lncRNA	ENSG00000281398.4	ENST00000505522.6	11	p_error	18.181818181818183
lncRNA	ENSG00000231789.4	ENST00000415330.4	12	p_correct	75
lncRNA	ENSG00000231789.4	ENST00000415330.4	12	p_no_decision	8.333333333333332
lncRNA	ENSG00000231789.4	ENST00000415330.4	12	p_error	16.666666666666664
lncRNA	ENSG00000278730.1	ENST00000620266.1	12	p_correct	83.33333333333334
lncRNA	ENSG00000278730.1	ENST00000620266.1	12	p_no_decision	0
lncRNA	ENSG00000278730.1	ENST00000620266.1	12	p_error	16.666666666666664
lncRNA	ENSG00000251562.10	ENST00000534336.2	13	p_correct	69.23076923076923
lncRNA	ENSG00000251562.10	ENST00000534336.2	13	p_no_decision	15.384615384615385
lncRNA	ENSG00000251562.10	ENST00000534336.2	13	p_error	15.384615384615385
lncRNA	ENSG00000290689.1	ENST00000400817.7	13	p_correct	76.92307692307693
lncRNA	ENSG00000290689.1	ENST00000400817.7	13	p_no_decision	7.6923076923076925
lncRNA	ENSG00000290689.1	ENST00000400817.7	13	p_error	15.384615384615385
lncRNA	ENSG00000285793.1	ENST00000648819.1	14	p_correct	78.57142857142857
lncRNA	ENSG00000285793.1	ENST00000648819.1	14	p_no_decision	7.142857142857142
lncRNA	ENSG00000285793.1	ENST00000648819.1	14	p_error	14.285714285714285
lncRNA	ENSG00000229807.13	ENST00000650366.1	67	p_correct	82.08955223880598
lncRNA	ENSG00000229807.13	ENST00000650366.1	67	p_no_decision	4.477611940298507
lncRNA	ENSG00000229807.13	ENST00000650366.1	67	p_error	13.432835820895523
lncRNA	ENSG00000245532.11	ENST00000501122.2	17	p_correct	82.35294117647058
lncRNA	ENSG00000245532.11	ENST00000501122.2	17	p_no_decision	5.88235294117647
lncRNA	ENSG00000245532.11	ENST00000501122.2	17	p_error	11.76470588235294
lncRNA	ENSG00000203875.13	ENST00000659276.1	11	p_correct	90.9090909090909
lncRNA	ENSG00000203875.13	ENST00000659276.1	11	p_no_decision	0
lncRNA	ENSG00000203875.13	ENST00000659276.1	11	p_error	9.090909090909092
lncRNA	ENSG00000280206.1	ENST00000624682.1	11	p_correct	90.9090909090909
lncRNA	ENSG00000280206.1	ENST00000624682.1	11	p_no_decision	0
lncRNA	ENSG00000280206.1	ENST00000624682.1	11	p_error	9.090909090909092
lncRNA	ENSG00000290689.1	ENST00000559668.5	11	p_correct	90.9090909090909
lncRNA	ENSG00000290689.1	ENST00000559668.5	11	p_no_decision	0
lncRNA	ENSG00000290689.1	ENST00000559668.5	11	p_error	9.090909090909092
lncRNA	ENSG00000232956.10	ENST00000578968.6	12	p_correct	91.66666666666666
lncRNA	ENSG00000232956.10	ENST00000578968.6	12	p_no_decision	0
lncRNA	ENSG00000232956.10	ENST00000578968.6	12	p_error	8.333333333333332
lncRNA	ENSG00000163597.17	ENST00000448136.5	13	p_correct	92.3076923076923
lncRNA	ENSG00000163597.17	ENST00000448136.5	13	p_no_decision	0
lncRNA	ENSG00000163597.17	ENST00000448136.5	13	p_error	7.6923076923076925
lncRNA	ENSG00000242588.7	ENST00000605862.6	26	p_correct	84.61538461538461
lncRNA	ENSG00000242588.7	ENST00000605862.6	26	p_no_decision	7.6923076923076925
lncRNA	ENSG00000242588.7	ENST00000605862.6	26	p_error	7.6923076923076925
lncRNA	ENSG00000229807.13	ENST00000648829.1	14	p_correct	92.85714285714286
lncRNA	ENSG00000229807.13	ENST00000648829.1	14	p_no_decision	0
lncRNA	ENSG00000229807.13	ENST00000648829.1	14	p_error	7.142857142857142
lncRNA	ENSG00000226950.8	ENST00000411630.7	15	p_correct	93.33333333333333
lncRNA	ENSG00000226950.8	ENST00000411630.7	15	p_no_decision	0
lncRNA	ENSG00000226950.8	ENST00000411630.7	15	p_error	6.666666666666667
lncRNA	ENSG00000229807.13	ENST00000650627.1	15	p_correct	93.33333333333333
lncRNA	ENSG00000229807.13	ENST00000650627.1	15	p_no_decision	0
lncRNA	ENSG00000229807.13	ENST00000650627.1	15	p_error	6.666666666666667
lncRNA	ENSG00000260196.1	ENST00000568280.1	15	p_correct	86.66666666666667
lncRNA	ENSG00000260196.1	ENST00000568280.1	15	p_no_decision	6.666666666666667
lncRNA	ENSG00000260196.1	ENST00000568280.1	15	p_error	6.666666666666667
lncRNA	ENSG00000163597.17	ENST00000653677.2	16	p_correct	93.75
lncRNA	ENSG00000163597.17	ENST00000653677.2	16	p_no_decision	0
lncRNA	ENSG00000163597.17	ENST00000653677.2	16	p_error	6.25
lncRNA	ENSG00000204387.14	ENST00000375640.7	34	p_correct	94.11764705882352
lncRNA	ENSG00000204387.14	ENST00000375640.7	34	p_no_decision	0
lncRNA	ENSG00000204387.14	ENST00000375640.7	34	p_error	5.88235294117647
lncRNA	ENSG00000245910.9	ENST00000520944.6	37	p_correct	94.5945945945946
lncRNA	ENSG00000245910.9	ENST00000520944.6	37	p_no_decision	0
lncRNA	ENSG00000245910.9	ENST00000520944.6	37	p_error	5.405405405405405
lncRNA	ENSG00000229807.13	ENST00000429829.6	337	p_correct	92.58160237388724
lncRNA	ENSG00000229807.13	ENST00000429829.6	337	p_no_decision	2.6706231454005933
lncRNA	ENSG00000229807.13	ENST00000429829.6	337	p_error	4.747774480712167
lncRNA	ENSG00000163597.17	ENST00000670737.3	25	p_correct	96
lncRNA	ENSG00000163597.17	ENST00000670737.3	25	p_no_decision	0
lncRNA	ENSG00000163597.17	ENST00000670737.3	25	p_error	4
lncRNA	ENSG00000260032.2	ENST00000565493.2	76	p_correct	94.73684210526315
lncRNA	ENSG00000260032.2	ENST00000565493.2	76	p_no_decision	1.3157894736842104
lncRNA	ENSG00000260032.2	ENST00000565493.2	76	p_error	3.9473684210526314
lncRNA	ENSG00000163597.17	ENST00000493536.7	13	p_correct	100
lncRNA	ENSG00000163597.17	ENST00000493536.7	13	p_no_decision	0
lncRNA	ENSG00000163597.17	ENST00000493536.7	13	p_error	0
lncRNA	ENSG00000163597.17	ENST00000661348.3	29	p_correct	93.10344827586206
lncRNA	ENSG00000163597.17	ENST00000661348.3	29	p_no_decision	6.896551724137931
lncRNA	ENSG00000163597.17	ENST00000661348.3	29	p_error	0
lncRNA	ENSG00000175061.20	ENST00000475947.7	109	p_correct	100
lncRNA	ENSG00000175061.20	ENST00000475947.7	109	p_no_decision	0
lncRNA	ENSG00000175061.20	ENST00000475947.7	109	p_error	0
lncRNA	ENSG00000175061.20	ENST00000580180.6	12	p_correct	100
lncRNA	ENSG00000175061.20	ENST00000580180.6	12	p_no_decision	0
lncRNA	ENSG00000175061.20	ENST00000580180.6	12	p_error	0
lncRNA	ENSG00000175061.20	ENST00000660020.1	23	p_correct	100
lncRNA	ENSG00000175061.20	ENST00000660020.1	23	p_no_decision	0
lncRNA	ENSG00000175061.20	ENST00000660020.1	23	p_error	0
lncRNA	ENSG00000175061.20	ENST00000667979.2	14	p_correct	92.85714285714286
lncRNA	ENSG00000175061.20	ENST00000667979.2	14	p_no_decision	7.142857142857142
lncRNA	ENSG00000175061.20	ENST00000667979.2	14	p_error	0
lncRNA	ENSG00000177410.13	ENST00000441722.5	13	p_correct	100
lncRNA	ENSG00000177410.13	ENST00000441722.5	13	p_no_decision	0
lncRNA	ENSG00000177410.13	ENST00000441722.5	13	p_error	0
lncRNA	ENSG00000203875.13	ENST00000654795.1	65	p_correct	100
lncRNA	ENSG00000203875.13	ENST00000654795.1	65	p_no_decision	0
lncRNA	ENSG00000203875.13	ENST00000654795.1	65	p_error	0
lncRNA	ENSG00000204387.14	ENST00000375638.7	19	p_correct	100
lncRNA	ENSG00000204387.14	ENST00000375638.7	19	p_no_decision	0
lncRNA	ENSG00000204387.14	ENST00000375638.7	19	p_error	0
lncRNA	ENSG00000224032.9	ENST00000663232.1	21	p_correct	100
lncRNA	ENSG00000224032.9	ENST00000663232.1	21	p_no_decision	0
lncRNA	ENSG00000224032.9	ENST00000663232.1	21	p_error	0
lncRNA	ENSG00000225733.8	ENST00000424349.1	16	p_correct	93.75
lncRNA	ENSG00000225733.8	ENST00000424349.1	16	p_no_decision	6.25
lncRNA	ENSG00000225733.8	ENST00000424349.1	16	p_error	0
lncRNA	ENSG00000233016.9	ENST00000653276.1	20	p_correct	100
lncRNA	ENSG00000233016.9	ENST00000653276.1	20	p_no_decision	0
lncRNA	ENSG00000233016.9	ENST00000653276.1	20	p_error	0
lncRNA	ENSG00000234741.10	ENST00000687189.1	55	p_correct	92.72727272727272
lncRNA	ENSG00000234741.10	ENST00000687189.1	55	p_no_decision	7.2727272727272725
lncRNA	ENSG00000234741.10	ENST00000687189.1	55	p_error	0
lncRNA	ENSG00000234741.10	ENST00000689238.1	61	p_correct	100
lncRNA	ENSG00000234741.10	ENST00000689238.1	61	p_no_decision	0
lncRNA	ENSG00000234741.10	ENST00000689238.1	61	p_error	0
lncRNA	ENSG00000247556.7	ENST00000500949.7	20	p_correct	95
lncRNA	ENSG00000247556.7	ENST00000500949.7	20	p_no_decision	5
lncRNA	ENSG00000247556.7	ENST00000500949.7	20	p_error	0
lncRNA	ENSG00000250742.6	ENST00000660808.3	12	p_correct	100
lncRNA	ENSG00000250742.6	ENST00000660808.3	12	p_no_decision	0
lncRNA	ENSG00000250742.6	ENST00000660808.3	12	p_error	0
lncRNA	ENSG00000255717.9	ENST00000689147.1	11	p_correct	100
lncRNA	ENSG00000255717.9	ENST00000689147.1	11	p_no_decision	0
lncRNA	ENSG00000255717.9	ENST00000689147.1	11	p_error	0
lncRNA	ENSG00000269893.10	ENST00000602520.7	13	p_correct	100
lncRNA	ENSG00000269893.10	ENST00000602520.7	13	p_no_decision	0
lncRNA	ENSG00000269893.10	ENST00000602520.7	13	p_error	0
lncRNA	ENSG00000272888.8	ENST00000557682.6	22	p_correct	95.45454545454545
lncRNA	ENSG00000272888.8	ENST00000557682.6	22	p_no_decision	4.545454545454546
lncRNA	ENSG00000272888.8	ENST00000557682.6	22	p_error	0
