# Supplementary material for: Biochemical-free enrichment or depletion of RNA classes in real-time during direct RNA sequencing with RISER
Source: Nat Commun. 2024 May 24;15:4422. doi: 10.1038/s41467-024-48673-8 (PMC11126589; doi:10.1038/s41467-024-48673-8)
Supplement: Supplementary file 4 — Source Data Files [file 41467_2024_48673_MOESM4_ESM.zip › Source Data/main_fig4a.tsv]

biotype	read_length_nt	mode
lncRNA	70	control
lncRNA	76	control
lncRNA	85	control
lncRNA	92	control
lncRNA	95	control
lncRNA	105	control
lncRNA	109	control
lncRNA	117	control
lncRNA	119	control
lncRNA	123	control
lncRNA	124	control
lncRNA	129	control
lncRNA	129	control
lncRNA	137	control
lncRNA	138	control
lncRNA	139	control
lncRNA	142	control
lncRNA	143	control
lncRNA	145	control
lncRNA	149	control
lncRNA	151	control
lncRNA	155	control
lncRNA	156	control
lncRNA	158	control
lncRNA	160	control
lncRNA	163	control
lncRNA	166	control
lncRNA	167	control
lncRNA	171	control
lncRNA	171	control
lncRNA	171	control
lncRNA	172	control
lncRNA	173	control
lncRNA	178	control
lncRNA	181	control
lncRNA	184	control
lncRNA	184	control
lncRNA	187	control
lncRNA	188	control
lncRNA	189	control
lncRNA	190	control
lncRNA	191	control
lncRNA	191	control
lncRNA	199	control
lncRNA	201	control
lncRNA	202	control
lncRNA	203	control
lncRNA	204	control
lncRNA	207	control
lncRNA	210	control
lncRNA	211	control
lncRNA	211	control
lncRNA	211	control
lncRNA	212	control
lncRNA	213	control
lncRNA	215	control
lncRNA	216	control
lncRNA	216	control
lncRNA	216	control
lncRNA	218	control
lncRNA	224	control
lncRNA	224	control
lncRNA	226	control
lncRNA	226	control
lncRNA	227	control
lncRNA	229	control
lncRNA	229	control
lncRNA	231	control
lncRNA	232	control
lncRNA	232	control
lncRNA	233	control
lncRNA	233	control
lncRNA	235	control
lncRNA	236	control
lncRNA	238	control
lncRNA	238	control
lncRNA	238	control
lncRNA	238	control
lncRNA	241	control
lncRNA	242	control
lncRNA	243	control
lncRNA	243	control
lncRNA	244	control
lncRNA	244	control
lncRNA	245	control
lncRNA	245	control
lncRNA	245	control
lncRNA	245	control
lncRNA	246	control
lncRNA	246	control
lncRNA	247	control
lncRNA	247	control
lncRNA	248	control
lncRNA	248	control
lncRNA	249	control
lncRNA	249	control
lncRNA	251	control
lncRNA	251	control
lncRNA	251	control
lncRNA	251	control
lncRNA	252	control
lncRNA	253	control
lncRNA	253	control
lncRNA	254	control
lncRNA	255	control
lncRNA	255	control
lncRNA	256	control
lncRNA	257	control
lncRNA	258	control
lncRNA	258	control
lncRNA	259	control
lncRNA	262	control
lncRNA	262	control
lncRNA	262	control
lncRNA	263	control
lncRNA	263	control
lncRNA	263	control
lncRNA	264	control
lncRNA	264	control
lncRNA	264	control
lncRNA	265	control
lncRNA	265	control
lncRNA	266	control
lncRNA	266	control
lncRNA	267	control
lncRNA	269	control
lncRNA	270	control
lncRNA	271	control
lncRNA	271	control
lncRNA	271	control
lncRNA	271	control
lncRNA	272	control
lncRNA	272	control
lncRNA	274	control
lncRNA	274	control
lncRNA	275	control
lncRNA	275	control
lncRNA	275	control
lncRNA	275	control
lncRNA	275	control
lncRNA	276	control
lncRNA	276	control
lncRNA	276	control
lncRNA	277	control
lncRNA	278	control
lncRNA	278	control
lncRNA	278	control
lncRNA	278	control
lncRNA	278	control
lncRNA	278	control
lncRNA	279	control
lncRNA	279	control
lncRNA	279	control
lncRNA	281	control
lncRNA	281	control
lncRNA	281	control
lncRNA	281	control
lncRNA	281	control
lncRNA	282	control
lncRNA	282	control
lncRNA	282	control
lncRNA	283	control
lncRNA	283	control
lncRNA	284	control
lncRNA	284	control
lncRNA	284	control
lncRNA	284	control
lncRNA	284	control
lncRNA	285	control
lncRNA	287	control
lncRNA	288	control
lncRNA	288	control
lncRNA	289	control
lncRNA	289	control
lncRNA	289	control
lncRNA	290	control
lncRNA	290	control
lncRNA	291	control
lncRNA	291	control
lncRNA	292	control
lncRNA	292	control
lncRNA	292	control
lncRNA	292	control
lncRNA	292	control
lncRNA	293	control
lncRNA	293	control
lncRNA	293	control
lncRNA	294	control
lncRNA	294	control
lncRNA	294	control
lncRNA	294	control
lncRNA	294	control
lncRNA	294	control
lncRNA	295	control
lncRNA	295	control
lncRNA	295	control
lncRNA	295	control
lncRNA	295	control
lncRNA	297	control
lncRNA	297	control
lncRNA	298	control
lncRNA	298	control
lncRNA	299	control
lncRNA	299	control
lncRNA	301	control
lncRNA	302	control
lncRNA	302	control
lncRNA	302	control
lncRNA	303	control
lncRNA	303	control
lncRNA	303	control
lncRNA	305	control
lncRNA	305	control
lncRNA	305	control
lncRNA	306	control
lncRNA	306	control
lncRNA	308	control
lncRNA	308	control
lncRNA	309	control
lncRNA	309	control
lncRNA	310	control
lncRNA	310	control
lncRNA	310	control
lncRNA	310	control
lncRNA	311	control
lncRNA	311	control
lncRNA	312	control
lncRNA	312	control
lncRNA	312	control
lncRNA	312	control
lncRNA	312	control
lncRNA	313	control
lncRNA	313	control
lncRNA	314	control
lncRNA	315	control
lncRNA	315	control
lncRNA	315	control
lncRNA	316	control
lncRNA	316	control
lncRNA	317	control
lncRNA	317	control
lncRNA	317	control
lncRNA	318	control
lncRNA	318	control
lncRNA	318	control
lncRNA	318	control
lncRNA	318	control
lncRNA	319	control
lncRNA	319	control
lncRNA	320	control
lncRNA	320	control
lncRNA	320	control
lncRNA	321	control
lncRNA	321	control
lncRNA	321	control
lncRNA	322	control
lncRNA	322	control
lncRNA	322	control
lncRNA	322	control
lncRNA	322	control
lncRNA	323	control
lncRNA	323	control
lncRNA	324	control
lncRNA	324	control
lncRNA	325	control
lncRNA	325	control
lncRNA	326	control
lncRNA	327	control
lncRNA	327	control
lncRNA	328	control
lncRNA	328	control
lncRNA	329	control
lncRNA	329	control
lncRNA	329	control
lncRNA	329	control
lncRNA	330	control
lncRNA	331	control
lncRNA	331	control
lncRNA	332	control
lncRNA	333	control
lncRNA	335	control
lncRNA	335	control
lncRNA	336	control
lncRNA	337	control
lncRNA	338	control
lncRNA	338	control
lncRNA	338	control
lncRNA	338	control
lncRNA	339	control
lncRNA	340	control
lncRNA	340	control
lncRNA	340	control
lncRNA	340	control
lncRNA	341	control
lncRNA	341	control
lncRNA	341	control
lncRNA	342	control
lncRNA	342	control
lncRNA	343	control
lncRNA	343	control
lncRNA	343	control
lncRNA	344	control
lncRNA	344	control
lncRNA	344	control
lncRNA	345	control
lncRNA	346	control
lncRNA	346	control
lncRNA	346	control
lncRNA	346	control
lncRNA	346	control
lncRNA	346	control
lncRNA	347	control
lncRNA	347	control
lncRNA	347	control
lncRNA	347	control
lncRNA	347	control
lncRNA	348	control
lncRNA	348	control
lncRNA	348	control
lncRNA	348	control
lncRNA	348	control
lncRNA	349	control
lncRNA	349	control
lncRNA	349	control
lncRNA	349	control
lncRNA	350	control
lncRNA	351	control
lncRNA	351	control
lncRNA	352	control
lncRNA	352	control
lncRNA	352	control
lncRNA	353	control
lncRNA	353	control
lncRNA	354	control
lncRNA	354	control
lncRNA	355	control
lncRNA	355	control
lncRNA	355	control
lncRNA	355	control
lncRNA	355	control
lncRNA	356	control
lncRNA	357	control
lncRNA	357	control
lncRNA	358	control
lncRNA	358	control
lncRNA	359	control
lncRNA	359	control
lncRNA	359	control
lncRNA	360	control
lncRNA	360	control
lncRNA	360	control
lncRNA	360	control
lncRNA	361	control
lncRNA	361	control
lncRNA	363	control
lncRNA	364	control
lncRNA	364	control
lncRNA	364	control
lncRNA	364	control
lncRNA	364	control
lncRNA	364	control
lncRNA	365	control
lncRNA	365	control
lncRNA	365	control
lncRNA	366	control
lncRNA	366	control
lncRNA	368	control
lncRNA	368	control
lncRNA	368	control
lncRNA	368	control
lncRNA	368	control
lncRNA	369	control
lncRNA	369	control
lncRNA	369	control
lncRNA	369	control
lncRNA	370	control
lncRNA	370	control
lncRNA	371	control
lncRNA	371	control
lncRNA	372	control
lncRNA	372	control
lncRNA	373	control
lncRNA	373	control
lncRNA	373	control
lncRNA	373	control
lncRNA	374	control
lncRNA	374	control
lncRNA	375	control
lncRNA	375	control
lncRNA	376	control
lncRNA	376	control
lncRNA	376	control
lncRNA	376	control
lncRNA	376	control
lncRNA	376	control
lncRNA	377	control
lncRNA	377	control
lncRNA	377	control
lncRNA	377	control
lncRNA	377	control
lncRNA	378	control
lncRNA	378	control
lncRNA	378	control
lncRNA	378	control
lncRNA	379	control
lncRNA	380	control
lncRNA	380	control
lncRNA	381	control
lncRNA	381	control
lncRNA	381	control
lncRNA	382	control
lncRNA	382	control
lncRNA	383	control
lncRNA	383	control
lncRNA	383	control
lncRNA	384	control
lncRNA	384	control
lncRNA	384	control
lncRNA	384	control
lncRNA	384	control
lncRNA	385	control
lncRNA	385	control
lncRNA	386	control
lncRNA	386	control
lncRNA	386	control
lncRNA	387	control
lncRNA	387	control
lncRNA	387	control
lncRNA	387	control
lncRNA	387	control
lncRNA	387	control
lncRNA	389	control
lncRNA	389	control
lncRNA	391	control
lncRNA	391	control
lncRNA	392	control
lncRNA	392	control
lncRNA	392	control
lncRNA	393	control
lncRNA	393	control
lncRNA	394	control
lncRNA	394	control
lncRNA	394	control
lncRNA	395	control
lncRNA	395	control
lncRNA	395	control
lncRNA	396	control
lncRNA	396	control
lncRNA	396	control
lncRNA	397	control
lncRNA	397	control
lncRNA	397	control
lncRNA	398	control
lncRNA	398	control
lncRNA	398	control
lncRNA	399	control
lncRNA	400	control
lncRNA	400	control
lncRNA	400	control
lncRNA	400	control
lncRNA	400	control
lncRNA	400	control
lncRNA	401	control
lncRNA	401	control
lncRNA	402	control
lncRNA	402	control
lncRNA	402	control
lncRNA	403	control
lncRNA	404	control
lncRNA	404	control
lncRNA	404	control
lncRNA	405	control
lncRNA	405	control
lncRNA	405	control
lncRNA	405	control
lncRNA	406	control
lncRNA	406	control
lncRNA	406	control
lncRNA	406	control
lncRNA	406	control
lncRNA	407	control
lncRNA	407	control
lncRNA	407	control
lncRNA	408	control
lncRNA	408	control
lncRNA	408	control
lncRNA	408	control
lncRNA	409	control
lncRNA	409	control
lncRNA	409	control
lncRNA	409	control
lncRNA	410	control
lncRNA	410	control
lncRNA	410	control
lncRNA	410	control
lncRNA	410	control
lncRNA	411	control
lncRNA	411	control
lncRNA	411	control
lncRNA	411	control
lncRNA	411	control
lncRNA	411	control
lncRNA	411	control
lncRNA	411	control
lncRNA	411	control
lncRNA	412	control
lncRNA	413	control
lncRNA	413	control
lncRNA	413	control
lncRNA	413	control
lncRNA	413	control
lncRNA	413	control
lncRNA	413	control
lncRNA	413	control
lncRNA	414	control
lncRNA	414	control
lncRNA	414	control
lncRNA	414	control
lncRNA	414	control
lncRNA	415	control
lncRNA	415	control
lncRNA	415	control
lncRNA	415	control
lncRNA	416	control
lncRNA	416	control
lncRNA	417	control
lncRNA	417	control
lncRNA	417	control
lncRNA	417	control
lncRNA	417	control
lncRNA	417	control
lncRNA	417	control
lncRNA	417	control
lncRNA	418	control
lncRNA	418	control
lncRNA	418	control
lncRNA	419	control
lncRNA	420	control
lncRNA	421	control
lncRNA	421	control
lncRNA	421	control
lncRNA	421	control
lncRNA	422	control
lncRNA	422	control
lncRNA	422	control
lncRNA	422	control
lncRNA	422	control
lncRNA	422	control
lncRNA	422	control
lncRNA	422	control
lncRNA	423	control
lncRNA	423	control
lncRNA	423	control
lncRNA	423	control
lncRNA	424	control
lncRNA	424	control
lncRNA	424	control
lncRNA	424	control
lncRNA	425	control
lncRNA	425	control
lncRNA	425	control
lncRNA	425	control
lncRNA	425	control
lncRNA	425	control
lncRNA	426	control
lncRNA	426	control
lncRNA	426	control
lncRNA	426	control
lncRNA	426	control
lncRNA	426	control
lncRNA	426	control
lncRNA	427	control
lncRNA	427	control
lncRNA	427	control
lncRNA	427	control
lncRNA	427	control
lncRNA	427	control
lncRNA	428	control
lncRNA	429	control
lncRNA	430	control
lncRNA	430	control
lncRNA	430	control
lncRNA	430	control
lncRNA	431	control
lncRNA	431	control
lncRNA	431	control
lncRNA	431	control
lncRNA	432	control
lncRNA	432	control
lncRNA	432	control
lncRNA	432	control
lncRNA	432	control
lncRNA	432	control
lncRNA	432	control
lncRNA	432	control
lncRNA	432	control
lncRNA	433	control
lncRNA	433	control
lncRNA	433	control
lncRNA	433	control
lncRNA	433	control
lncRNA	433	control
lncRNA	434	control
lncRNA	434	control
lncRNA	434	control
lncRNA	435	control
lncRNA	436	control
lncRNA	436	control
lncRNA	436	control
lncRNA	436	control
lncRNA	437	control
lncRNA	437	control
lncRNA	438	control
lncRNA	438	control
lncRNA	438	control
lncRNA	438	control
lncRNA	439	control
lncRNA	439	control
lncRNA	439	control
lncRNA	440	control
lncRNA	440	control
lncRNA	440	control
lncRNA	440	control
lncRNA	441	control
lncRNA	441	control
lncRNA	441	control
lncRNA	441	control
lncRNA	441	control
lncRNA	441	control
lncRNA	442	control
lncRNA	443	control
lncRNA	443	control
lncRNA	443	control
lncRNA	443	control
lncRNA	444	control
lncRNA	444	control
lncRNA	444	control
lncRNA	444	control
lncRNA	444	control
lncRNA	444	control
lncRNA	444	control
lncRNA	445	control
lncRNA	445	control
lncRNA	445	control
lncRNA	446	control
lncRNA	447	control
lncRNA	447	control
lncRNA	447	control
lncRNA	448	control
lncRNA	448	control
lncRNA	448	control
lncRNA	449	control
lncRNA	449	control
lncRNA	449	control
lncRNA	449	control
lncRNA	450	control
lncRNA	450	control
lncRNA	451	control
lncRNA	451	control
lncRNA	451	control
lncRNA	451	control
lncRNA	451	control
lncRNA	451	control
lncRNA	452	control
lncRNA	452	control
lncRNA	452	control
lncRNA	452	control
lncRNA	452	control
lncRNA	452	control
lncRNA	452	control
lncRNA	452	control
lncRNA	452	control
lncRNA	453	control
lncRNA	453	control
lncRNA	453	control
lncRNA	453	control
lncRNA	453	control
lncRNA	453	control
lncRNA	454	control
lncRNA	454	control
lncRNA	454	control
lncRNA	454	control
lncRNA	454	control
lncRNA	455	control
lncRNA	455	control
lncRNA	455	control
lncRNA	455	control
lncRNA	455	control
lncRNA	455	control
lncRNA	455	control
lncRNA	456	control
lncRNA	456	control
lncRNA	456	control
lncRNA	456	control
lncRNA	457	control
lncRNA	457	control
lncRNA	457	control
lncRNA	457	control
lncRNA	457	control
lncRNA	458	control
lncRNA	458	control
lncRNA	458	control
lncRNA	458	control
lncRNA	458	control
lncRNA	458	control
lncRNA	458	control
lncRNA	458	control
lncRNA	459	control
lncRNA	459	control
lncRNA	459	control
lncRNA	460	control
lncRNA	460	control
lncRNA	460	control
lncRNA	461	control
lncRNA	461	control
lncRNA	461	control
lncRNA	461	control
lncRNA	461	control
lncRNA	461	control
lncRNA	461	control
lncRNA	462	control
lncRNA	463	control
lncRNA	464	control
lncRNA	464	control
lncRNA	464	control
lncRNA	465	control
lncRNA	465	control
lncRNA	466	control
lncRNA	467	control
lncRNA	467	control
lncRNA	467	control
lncRNA	468	control
lncRNA	468	control
lncRNA	468	control
lncRNA	469	control
lncRNA	469	control
lncRNA	469	control
lncRNA	469	control
lncRNA	470	control
lncRNA	470	control
lncRNA	470	control
lncRNA	471	control
lncRNA	471	control
lncRNA	471	control
lncRNA	471	control
lncRNA	471	control
lncRNA	471	control
lncRNA	472	control
lncRNA	472	control
lncRNA	473	control
lncRNA	473	control
lncRNA	473	control
lncRNA	473	control
lncRNA	473	control
lncRNA	474	control
lncRNA	474	control
lncRNA	474	control
lncRNA	475	control
lncRNA	475	control
lncRNA	475	control
lncRNA	475	control
lncRNA	475	control
lncRNA	476	control
lncRNA	476	control
lncRNA	476	control
lncRNA	477	control
lncRNA	477	control
lncRNA	477	control
lncRNA	477	control
lncRNA	477	control
lncRNA	478	control
lncRNA	478	control
lncRNA	478	control
lncRNA	479	control
lncRNA	479	control
lncRNA	480	control
lncRNA	480	control
lncRNA	481	control
lncRNA	481	control
lncRNA	481	control
lncRNA	481	control
lncRNA	482	control
lncRNA	482	control
lncRNA	482	control
lncRNA	482	control
lncRNA	482	control
lncRNA	482	control
lncRNA	482	control
lncRNA	483	control
lncRNA	483	control
lncRNA	483	control
lncRNA	483	control
lncRNA	483	control
lncRNA	483	control
lncRNA	483	control
lncRNA	483	control
lncRNA	484	control
lncRNA	484	control
lncRNA	484	control
lncRNA	485	control
lncRNA	485	control
lncRNA	485	control
lncRNA	485	control
lncRNA	486	control
lncRNA	486	control
lncRNA	487	control
lncRNA	487	control
lncRNA	487	control
lncRNA	488	control
lncRNA	488	control
lncRNA	488	control
lncRNA	488	control
lncRNA	489	control
lncRNA	489	control
lncRNA	489	control
lncRNA	490	control
lncRNA	490	control
lncRNA	490	control
lncRNA	490	control
lncRNA	490	control
lncRNA	490	control
lncRNA	490	control
lncRNA	490	control
lncRNA	491	control
lncRNA	491	control
lncRNA	491	control
lncRNA	491	control
lncRNA	491	control
lncRNA	492	control
lncRNA	492	control
lncRNA	492	control
lncRNA	492	control
lncRNA	493	control
lncRNA	493	control
lncRNA	493	control
lncRNA	493	control
lncRNA	493	control
lncRNA	493	control
lncRNA	493	control
lncRNA	494	control
lncRNA	494	control
lncRNA	494	control
lncRNA	494	control
lncRNA	494	control
lncRNA	495	control
lncRNA	495	control
lncRNA	496	control
lncRNA	496	control
lncRNA	497	control
lncRNA	498	control
lncRNA	498	control
lncRNA	498	control
lncRNA	498	control
lncRNA	498	control
lncRNA	498	control
lncRNA	498	control
lncRNA	498	control
lncRNA	499	control
lncRNA	499	control
lncRNA	499	control
lncRNA	499	control
lncRNA	499	control
lncRNA	499	control
lncRNA	500	control
lncRNA	500	control
lncRNA	501	control
lncRNA	502	control
lncRNA	502	control
lncRNA	502	control
lncRNA	502	control
lncRNA	502	control
lncRNA	502	control
lncRNA	503	control
lncRNA	503	control
lncRNA	503	control
lncRNA	504	control
lncRNA	504	control
lncRNA	504	control
lncRNA	505	control
lncRNA	505	control
lncRNA	506	control
lncRNA	506	control
lncRNA	506	control
lncRNA	506	control
lncRNA	506	control
lncRNA	507	control
lncRNA	507	control
lncRNA	508	control
lncRNA	508	control
lncRNA	508	control
lncRNA	508	control
lncRNA	508	control
lncRNA	508	control
lncRNA	509	control
lncRNA	509	control
lncRNA	509	control
lncRNA	509	control
lncRNA	509	control
lncRNA	509	control
lncRNA	510	control
lncRNA	510	control
lncRNA	510	control
lncRNA	510	control
lncRNA	511	control
lncRNA	512	control
lncRNA	512	control
lncRNA	512	control
lncRNA	513	control
lncRNA	513	control
lncRNA	513	control
lncRNA	513	control
lncRNA	513	control
lncRNA	513	control
lncRNA	513	control
lncRNA	514	control
lncRNA	514	control
lncRNA	514	control
lncRNA	514	control
lncRNA	515	control
lncRNA	515	control
lncRNA	515	control
lncRNA	515	control
lncRNA	515	control
lncRNA	515	control
lncRNA	515	control
lncRNA	515	control
lncRNA	515	control
lncRNA	516	control
lncRNA	516	control
lncRNA	516	control
lncRNA	516	control
lncRNA	517	control
lncRNA	517	control
lncRNA	517	control
lncRNA	518	control
lncRNA	519	control
lncRNA	519	control
lncRNA	519	control
lncRNA	519	control
lncRNA	520	control
lncRNA	520	control
lncRNA	520	control
lncRNA	520	control
lncRNA	521	control
lncRNA	521	control
lncRNA	522	control
lncRNA	522	control
lncRNA	522	control
lncRNA	522	control
lncRNA	522	control
lncRNA	522	control
lncRNA	522	control
lncRNA	523	control
lncRNA	523	control
lncRNA	524	control
lncRNA	524	control
lncRNA	524	control
lncRNA	524	control
lncRNA	525	control
lncRNA	525	control
lncRNA	525	control
lncRNA	525	control
lncRNA	526	control
lncRNA	526	control
lncRNA	526	control
lncRNA	526	control
lncRNA	526	control
lncRNA	526	control
lncRNA	527	control
lncRNA	527	control
lncRNA	527	control
lncRNA	527	control
lncRNA	527	control
lncRNA	527	control
lncRNA	528	control
lncRNA	528	control
lncRNA	528	control
lncRNA	529	control
lncRNA	529	control
lncRNA	529	control
lncRNA	529	control
lncRNA	530	control
lncRNA	530	control
lncRNA	530	control
lncRNA	530	control
lncRNA	530	control
lncRNA	530	control
lncRNA	530	control
lncRNA	531	control
lncRNA	531	control
lncRNA	531	control
lncRNA	532	control
lncRNA	532	control
lncRNA	532	control
lncRNA	532	control
lncRNA	532	control
lncRNA	533	control
lncRNA	533	control
lncRNA	534	control
lncRNA	534	control
lncRNA	534	control
lncRNA	534	control
lncRNA	534	control
lncRNA	535	control
lncRNA	535	control
lncRNA	536	control
lncRNA	536	control
lncRNA	536	control
lncRNA	537	control
lncRNA	537	control
lncRNA	537	control
lncRNA	538	control
lncRNA	538	control
lncRNA	539	control
lncRNA	539	control
lncRNA	540	control
lncRNA	540	control
lncRNA	540	control
lncRNA	540	control
lncRNA	541	control
lncRNA	541	control
lncRNA	541	control
lncRNA	541	control
lncRNA	542	control
lncRNA	542	control
lncRNA	542	control
lncRNA	542	control
lncRNA	542	control
lncRNA	542	control
lncRNA	543	control
lncRNA	543	control
lncRNA	543	control
lncRNA	544	control
lncRNA	544	control
lncRNA	544	control
lncRNA	544	control
lncRNA	545	control
lncRNA	545	control
lncRNA	545	control
lncRNA	545	control
lncRNA	545	control
lncRNA	545	control
lncRNA	545	control
lncRNA	547	control
lncRNA	547	control
lncRNA	547	control
lncRNA	548	control
lncRNA	548	control
lncRNA	548	control
lncRNA	548	control
lncRNA	548	control
lncRNA	548	control
lncRNA	549	control
lncRNA	549	control
lncRNA	550	control
lncRNA	550	control
lncRNA	550	control
lncRNA	550	control
lncRNA	550	control
lncRNA	550	control
lncRNA	551	control
lncRNA	551	control
lncRNA	551	control
lncRNA	551	control
lncRNA	551	control
lncRNA	552	control
lncRNA	552	control
lncRNA	552	control
lncRNA	552	control
lncRNA	552	control
lncRNA	552	control
lncRNA	553	control
lncRNA	553	control
lncRNA	553	control
lncRNA	553	control
lncRNA	553	control
lncRNA	553	control
lncRNA	554	control
lncRNA	554	control
lncRNA	556	control
lncRNA	556	control
lncRNA	557	control
lncRNA	557	control
lncRNA	557	control
lncRNA	557	control
lncRNA	558	control
lncRNA	558	control
lncRNA	558	control
lncRNA	558	control
lncRNA	559	control
lncRNA	559	control
lncRNA	559	control
lncRNA	560	control
lncRNA	560	control
lncRNA	560	control
lncRNA	560	control
lncRNA	562	control
lncRNA	562	control
lncRNA	563	control
lncRNA	563	control
lncRNA	563	control
lncRNA	564	control
lncRNA	564	control
lncRNA	564	control
lncRNA	564	control
lncRNA	565	control
lncRNA	565	control
lncRNA	565	control
lncRNA	565	control
lncRNA	565	control
lncRNA	565	control
lncRNA	566	control
lncRNA	566	control
lncRNA	566	control
lncRNA	567	control
lncRNA	567	control
lncRNA	567	control
lncRNA	567	control
lncRNA	567	control
lncRNA	569	control
lncRNA	569	control
lncRNA	569	control
lncRNA	570	control
lncRNA	570	control
lncRNA	570	control
lncRNA	570	control
lncRNA	571	control
lncRNA	571	control
lncRNA	571	control
lncRNA	572	control
lncRNA	572	control
lncRNA	572	control
lncRNA	572	control
lncRNA	573	control
lncRNA	573	control
lncRNA	573	control
lncRNA	574	control
lncRNA	574	control
lncRNA	575	control
lncRNA	575	control
lncRNA	575	control
lncRNA	576	control
lncRNA	576	control
lncRNA	576	control
lncRNA	578	control
lncRNA	578	control
lncRNA	578	control
lncRNA	578	control
lncRNA	579	control
lncRNA	580	control
lncRNA	580	control
lncRNA	580	control
lncRNA	580	control
lncRNA	580	control
lncRNA	581	control
lncRNA	581	control
lncRNA	581	control
lncRNA	582	control
lncRNA	582	control
lncRNA	582	control
lncRNA	582	control
lncRNA	582	control
lncRNA	583	control
lncRNA	583	control
lncRNA	583	control
lncRNA	583	control
lncRNA	583	control
lncRNA	584	control
lncRNA	584	control
lncRNA	585	control
lncRNA	585	control
lncRNA	585	control
lncRNA	585	control
lncRNA	585	control
lncRNA	586	control
lncRNA	586	control
lncRNA	586	control
lncRNA	586	control
lncRNA	586	control
lncRNA	586	control
lncRNA	587	control
lncRNA	587	control
lncRNA	587	control
lncRNA	587	control
lncRNA	587	control
lncRNA	587	control
lncRNA	587	control
lncRNA	587	control
lncRNA	588	control
lncRNA	588	control
lncRNA	588	control
lncRNA	588	control
lncRNA	589	control
lncRNA	589	control
lncRNA	590	control
lncRNA	590	control
lncRNA	590	control
lncRNA	590	control
lncRNA	590	control
lncRNA	591	control
lncRNA	591	control
lncRNA	591	control
lncRNA	591	control
lncRNA	592	control
lncRNA	592	control
lncRNA	592	control
lncRNA	592	control
lncRNA	592	control
lncRNA	592	control
lncRNA	592	control
lncRNA	592	control
lncRNA	593	control
lncRNA	593	control
lncRNA	593	control
lncRNA	594	control
lncRNA	594	control
lncRNA	594	control
lncRNA	594	control
lncRNA	594	control
lncRNA	595	control
lncRNA	595	control
lncRNA	596	control
lncRNA	596	control
lncRNA	596	control
lncRNA	596	control
lncRNA	596	control
lncRNA	596	control
lncRNA	596	control
lncRNA	597	control
lncRNA	598	control
lncRNA	599	control
lncRNA	599	control
lncRNA	600	control
lncRNA	600	control
lncRNA	600	control
lncRNA	601	control
lncRNA	601	control
lncRNA	601	control
lncRNA	602	control
lncRNA	602	control
lncRNA	602	control
lncRNA	603	control
lncRNA	603	control
lncRNA	604	control
lncRNA	604	control
lncRNA	604	control
lncRNA	604	control
lncRNA	604	control
lncRNA	604	control
lncRNA	605	control
lncRNA	605	control
lncRNA	605	control
lncRNA	606	control
lncRNA	606	control
lncRNA	606	control
lncRNA	606	control
lncRNA	606	control
lncRNA	607	control
lncRNA	607	control
lncRNA	607	control
lncRNA	607	control
lncRNA	607	control
lncRNA	607	control
lncRNA	607	control
lncRNA	607	control
lncRNA	608	control
lncRNA	608	control
lncRNA	609	control
lncRNA	609	control
lncRNA	609	control
lncRNA	609	control
lncRNA	610	control
lncRNA	610	control
lncRNA	611	control
lncRNA	611	control
lncRNA	611	control
lncRNA	611	control
lncRNA	611	control
lncRNA	611	control
lncRNA	612	control
lncRNA	612	control
lncRNA	612	control
lncRNA	612	control
lncRNA	612	control
lncRNA	613	control
lncRNA	613	control
lncRNA	613	control
lncRNA	614	control
lncRNA	614	control
lncRNA	614	control
lncRNA	614	control
lncRNA	615	control
lncRNA	615	control
lncRNA	616	control
lncRNA	616	control
lncRNA	616	control
lncRNA	617	control
lncRNA	617	control
lncRNA	617	control
lncRNA	617	control
lncRNA	617	control
lncRNA	617	control
lncRNA	617	control
lncRNA	618	control
lncRNA	618	control
lncRNA	618	control
lncRNA	618	control
lncRNA	618	control
lncRNA	618	control
lncRNA	618	control
lncRNA	618	control
lncRNA	618	control
lncRNA	618	control
lncRNA	619	control
lncRNA	619	control
lncRNA	619	control
lncRNA	619	control
lncRNA	620	control
lncRNA	620	control
lncRNA	620	control
lncRNA	621	control
lncRNA	621	control
lncRNA	621	control
lncRNA	622	control
lncRNA	622	control
lncRNA	622	control
lncRNA	623	control
lncRNA	623	control
lncRNA	623	control
lncRNA	623	control
lncRNA	623	control
lncRNA	623	control
lncRNA	623	control
lncRNA	624	control
lncRNA	624	control
lncRNA	625	control
lncRNA	625	control
lncRNA	625	control
lncRNA	625	control
lncRNA	626	control
lncRNA	626	control
lncRNA	626	control
lncRNA	626	control
lncRNA	626	control
lncRNA	626	control
lncRNA	627	control
lncRNA	627	control
lncRNA	627	control
lncRNA	627	control
lncRNA	627	control
lncRNA	628	control
lncRNA	628	control
lncRNA	628	control
lncRNA	628	control
lncRNA	628	control
lncRNA	628	control
lncRNA	628	control
lncRNA	628	control
lncRNA	628	control
lncRNA	629	control
lncRNA	629	control
lncRNA	630	control
lncRNA	630	control
lncRNA	630	control
lncRNA	630	control
lncRNA	630	control
lncRNA	630	control
lncRNA	631	control
lncRNA	631	control
lncRNA	631	control
lncRNA	631	control
lncRNA	631	control
lncRNA	632	control
lncRNA	632	control
lncRNA	633	control
lncRNA	633	control
lncRNA	633	control
lncRNA	633	control
lncRNA	634	control
lncRNA	634	control
lncRNA	634	control
lncRNA	635	control
lncRNA	635	control
lncRNA	635	control
lncRNA	635	control
lncRNA	636	control
lncRNA	636	control
lncRNA	636	control
lncRNA	637	control
lncRNA	637	control
lncRNA	637	control
lncRNA	637	control
lncRNA	638	control
lncRNA	638	control
lncRNA	639	control
lncRNA	639	control
lncRNA	639	control
lncRNA	640	control
lncRNA	640	control
lncRNA	640	control
lncRNA	640	control
lncRNA	640	control
lncRNA	641	control
lncRNA	641	control
lncRNA	641	control
lncRNA	641	control
lncRNA	641	control
lncRNA	641	control
lncRNA	642	control
lncRNA	642	control
lncRNA	642	control
lncRNA	642	control
lncRNA	642	control
lncRNA	643	control
lncRNA	643	control
lncRNA	644	control
lncRNA	644	control
lncRNA	644	control
lncRNA	644	control
lncRNA	645	control
lncRNA	645	control
lncRNA	645	control
lncRNA	645	control
lncRNA	646	control
lncRNA	646	control
lncRNA	646	control
lncRNA	646	control
lncRNA	646	control
lncRNA	646	control
lncRNA	647	control
lncRNA	647	control
lncRNA	647	control
lncRNA	647	control
lncRNA	648	control
lncRNA	649	control
lncRNA	649	control
lncRNA	650	control
lncRNA	651	control
lncRNA	651	control
lncRNA	651	control
lncRNA	651	control
lncRNA	651	control
lncRNA	651	control
lncRNA	651	control
lncRNA	652	control
lncRNA	652	control
lncRNA	652	control
lncRNA	652	control
lncRNA	653	control
lncRNA	654	control
lncRNA	655	control
lncRNA	655	control
lncRNA	655	control
lncRNA	655	control
lncRNA	655	control
lncRNA	655	control
lncRNA	656	control
lncRNA	656	control
lncRNA	656	control
lncRNA	656	control
lncRNA	657	control
lncRNA	657	control
lncRNA	657	control
lncRNA	658	control
lncRNA	658	control
lncRNA	658	control
lncRNA	658	control
lncRNA	659	control
lncRNA	659	control
lncRNA	659	control
lncRNA	659	control
lncRNA	660	control
lncRNA	661	control
lncRNA	662	control
lncRNA	662	control
lncRNA	662	control
lncRNA	663	control
lncRNA	663	control
lncRNA	663	control
lncRNA	663	control
lncRNA	664	control
lncRNA	664	control
lncRNA	664	control
lncRNA	664	control
lncRNA	664	control
lncRNA	664	control
lncRNA	665	control
lncRNA	665	control
lncRNA	665	control
lncRNA	665	control
lncRNA	665	control
lncRNA	665	control
lncRNA	667	control
lncRNA	667	control
lncRNA	667	control
lncRNA	667	control
lncRNA	667	control
lncRNA	668	control
lncRNA	668	control
lncRNA	668	control
lncRNA	669	control
lncRNA	669	control
lncRNA	669	control
lncRNA	669	control
lncRNA	670	control
lncRNA	670	control
lncRNA	670	control
lncRNA	670	control
lncRNA	670	control
lncRNA	670	control
lncRNA	670	control
lncRNA	671	control
lncRNA	671	control
lncRNA	672	control
lncRNA	672	control
lncRNA	672	control
lncRNA	673	control
lncRNA	673	control
lncRNA	673	control
lncRNA	675	control
lncRNA	675	control
lncRNA	675	control
lncRNA	675	control
lncRNA	675	control
lncRNA	675	control
lncRNA	675	control
lncRNA	675	control
lncRNA	676	control
lncRNA	676	control
lncRNA	676	control
lncRNA	676	control
lncRNA	676	control
lncRNA	677	control
lncRNA	677	control
lncRNA	677	control
lncRNA	677	control
lncRNA	677	control
lncRNA	678	control
lncRNA	678	control
lncRNA	678	control
lncRNA	679	control
lncRNA	679	control
lncRNA	679	control
lncRNA	679	control
lncRNA	679	control
lncRNA	679	control
lncRNA	679	control
lncRNA	679	control
lncRNA	680	control
lncRNA	681	control
lncRNA	682	control
lncRNA	682	control
lncRNA	682	control
lncRNA	682	control
lncRNA	683	control
lncRNA	683	control
lncRNA	683	control
lncRNA	683	control
lncRNA	684	control
lncRNA	684	control
lncRNA	684	control
lncRNA	684	control
lncRNA	684	control
lncRNA	684	control
lncRNA	684	control
lncRNA	684	control
lncRNA	685	control
lncRNA	685	control
lncRNA	685	control
lncRNA	686	control
lncRNA	686	control
lncRNA	686	control
lncRNA	686	control
lncRNA	686	control
lncRNA	687	control
lncRNA	687	control
lncRNA	687	control
lncRNA	687	control
lncRNA	688	control
lncRNA	688	control
lncRNA	688	control
lncRNA	688	control
lncRNA	688	control
lncRNA	688	control
lncRNA	688	control
lncRNA	689	control
lncRNA	690	control
lncRNA	690	control
lncRNA	690	control
lncRNA	690	control
lncRNA	691	control
lncRNA	691	control
lncRNA	691	control
lncRNA	692	control
lncRNA	692	control
lncRNA	693	control
lncRNA	693	control
lncRNA	693	control
lncRNA	693	control
lncRNA	695	control
lncRNA	695	control
lncRNA	695	control
lncRNA	696	control
lncRNA	696	control
lncRNA	696	control
lncRNA	696	control
lncRNA	697	control
lncRNA	697	control
lncRNA	697	control
lncRNA	697	control
lncRNA	697	control
lncRNA	697	control
lncRNA	698	control
lncRNA	698	control
lncRNA	698	control
lncRNA	699	control
lncRNA	699	control
lncRNA	699	control
lncRNA	700	control
lncRNA	700	control
lncRNA	701	control
lncRNA	701	control
lncRNA	701	control
lncRNA	702	control
lncRNA	702	control
lncRNA	704	control
lncRNA	704	control
lncRNA	704	control
lncRNA	705	control
lncRNA	705	control
lncRNA	705	control
lncRNA	705	control
lncRNA	706	control
lncRNA	706	control
lncRNA	706	control
lncRNA	707	control
lncRNA	707	control
lncRNA	707	control
lncRNA	707	control
lncRNA	708	control
lncRNA	708	control
lncRNA	708	control
lncRNA	708	control
lncRNA	708	control
lncRNA	708	control
lncRNA	708	control
lncRNA	709	control
lncRNA	709	control
lncRNA	710	control
lncRNA	710	control
lncRNA	710	control
lncRNA	711	control
lncRNA	712	control
lncRNA	712	control
lncRNA	712	control
lncRNA	712	control
lncRNA	713	control
lncRNA	713	control
lncRNA	714	control
lncRNA	714	control
lncRNA	715	control
lncRNA	715	control
lncRNA	716	control
lncRNA	716	control
lncRNA	716	control
lncRNA	716	control
lncRNA	716	control
lncRNA	716	control
lncRNA	717	control
lncRNA	717	control
lncRNA	717	control
lncRNA	717	control
lncRNA	717	control
lncRNA	718	control
lncRNA	718	control
lncRNA	718	control
lncRNA	719	control
lncRNA	719	control
lncRNA	719	control
lncRNA	719	control
lncRNA	719	control
lncRNA	719	control
lncRNA	719	control
lncRNA	720	control
lncRNA	720	control
lncRNA	721	control
lncRNA	721	control
lncRNA	722	control
lncRNA	722	control
lncRNA	723	control
lncRNA	723	control
lncRNA	723	control
lncRNA	723	control
lncRNA	723	control
lncRNA	723	control
lncRNA	723	control
lncRNA	724	control
lncRNA	725	control
lncRNA	725	control
lncRNA	725	control
lncRNA	725	control
lncRNA	726	control
lncRNA	726	control
lncRNA	726	control
lncRNA	727	control
lncRNA	727	control
lncRNA	727	control
lncRNA	727	control
lncRNA	728	control
lncRNA	729	control
lncRNA	729	control
lncRNA	729	control
lncRNA	730	control
lncRNA	730	control
lncRNA	730	control
lncRNA	730	control
lncRNA	731	control
lncRNA	731	control
lncRNA	732	control
lncRNA	732	control
lncRNA	732	control
lncRNA	733	control
lncRNA	734	control
lncRNA	734	control
lncRNA	734	control
lncRNA	736	control
lncRNA	736	control
lncRNA	736	control
lncRNA	736	control
lncRNA	737	control
lncRNA	738	control
lncRNA	738	control
lncRNA	738	control
lncRNA	738	control
lncRNA	738	control
lncRNA	739	control
lncRNA	739	control
lncRNA	739	control
lncRNA	740	control
lncRNA	740	control
lncRNA	740	control
lncRNA	741	control
lncRNA	741	control
lncRNA	742	control
lncRNA	742	control
lncRNA	742	control
lncRNA	743	control
lncRNA	743	control
lncRNA	744	control
lncRNA	744	control
lncRNA	744	control
lncRNA	745	control
lncRNA	745	control
lncRNA	745	control
lncRNA	745	control
lncRNA	746	control
lncRNA	746	control
lncRNA	746	control
lncRNA	746	control
lncRNA	746	control
lncRNA	746	control
lncRNA	746	control
lncRNA	747	control
lncRNA	747	control
lncRNA	747	control
lncRNA	747	control
lncRNA	747	control
lncRNA	748	control
lncRNA	748	control
lncRNA	749	control
lncRNA	750	control
lncRNA	751	control
lncRNA	751	control
lncRNA	751	control
lncRNA	751	control
lncRNA	751	control
lncRNA	752	control
lncRNA	752	control
lncRNA	752	control
lncRNA	753	control
lncRNA	753	control
lncRNA	754	control
lncRNA	754	control
lncRNA	754	control
lncRNA	754	control
lncRNA	754	control
lncRNA	754	control
lncRNA	755	control
lncRNA	755	control
lncRNA	755	control
lncRNA	755	control
lncRNA	755	control
lncRNA	755	control
lncRNA	756	control
lncRNA	756	control
lncRNA	756	control
lncRNA	757	control
lncRNA	757	control
lncRNA	757	control
lncRNA	757	control
lncRNA	757	control
lncRNA	758	control
lncRNA	758	control
lncRNA	758	control
lncRNA	758	control
lncRNA	759	control
lncRNA	759	control
lncRNA	760	control
lncRNA	760	control
lncRNA	760	control
lncRNA	761	control
lncRNA	761	control
lncRNA	761	control
lncRNA	761	control
lncRNA	761	control
lncRNA	762	control
lncRNA	762	control
lncRNA	762	control
lncRNA	762	control
lncRNA	763	control
lncRNA	763	control
lncRNA	763	control
lncRNA	763	control
lncRNA	763	control
lncRNA	764	control
lncRNA	764	control
lncRNA	764	control
lncRNA	765	control
lncRNA	765	control
lncRNA	766	control
lncRNA	767	control
lncRNA	767	control
lncRNA	767	control
lncRNA	767	control
lncRNA	768	control
lncRNA	769	control
lncRNA	769	control
lncRNA	769	control
lncRNA	769	control
lncRNA	769	control
lncRNA	770	control
lncRNA	770	control
lncRNA	771	control
lncRNA	771	control
lncRNA	771	control
lncRNA	771	control
lncRNA	772	control
lncRNA	772	control
lncRNA	772	control
lncRNA	772	control
lncRNA	772	control
lncRNA	772	control
lncRNA	773	control
lncRNA	773	control
lncRNA	774	control
lncRNA	774	control
lncRNA	775	control
lncRNA	775	control
lncRNA	775	control
lncRNA	775	control
lncRNA	775	control
lncRNA	776	control
lncRNA	776	control
lncRNA	776	control
lncRNA	776	control
lncRNA	777	control
lncRNA	777	control
lncRNA	777	control
lncRNA	777	control
lncRNA	778	control
lncRNA	778	control
lncRNA	779	control
lncRNA	779	control
lncRNA	779	control
lncRNA	779	control
lncRNA	779	control
lncRNA	780	control
lncRNA	780	control
lncRNA	781	control
lncRNA	781	control
lncRNA	781	control
lncRNA	782	control
lncRNA	782	control
lncRNA	782	control
lncRNA	782	control
lncRNA	782	control
lncRNA	783	control
lncRNA	783	control
lncRNA	783	control
lncRNA	784	control
lncRNA	784	control
lncRNA	784	control
lncRNA	784	control
lncRNA	784	control
lncRNA	785	control
lncRNA	785	control
lncRNA	785	control
lncRNA	786	control
lncRNA	786	control
lncRNA	786	control
lncRNA	786	control
lncRNA	786	control
lncRNA	786	control
lncRNA	787	control
lncRNA	787	control
lncRNA	787	control
lncRNA	788	control
lncRNA	788	control
lncRNA	788	control
lncRNA	788	control
lncRNA	789	control
lncRNA	789	control
lncRNA	789	control
lncRNA	789	control
lncRNA	790	control
lncRNA	790	control
lncRNA	790	control
lncRNA	791	control
lncRNA	791	control
lncRNA	791	control
lncRNA	792	control
lncRNA	792	control
lncRNA	792	control
lncRNA	792	control
lncRNA	792	control
lncRNA	792	control
lncRNA	793	control
lncRNA	793	control
lncRNA	794	control
lncRNA	794	control
lncRNA	795	control
lncRNA	795	control
lncRNA	795	control
lncRNA	796	control
lncRNA	796	control
lncRNA	796	control
lncRNA	796	control
lncRNA	796	control
lncRNA	796	control
lncRNA	797	control
lncRNA	797	control
lncRNA	797	control
lncRNA	798	control
lncRNA	799	control
lncRNA	799	control
lncRNA	799	control
lncRNA	799	control
lncRNA	799	control
lncRNA	800	control
lncRNA	800	control
lncRNA	800	control
lncRNA	800	control
lncRNA	800	control
lncRNA	800	control
lncRNA	801	control
lncRNA	801	control
lncRNA	802	control
lncRNA	802	control
lncRNA	803	control
lncRNA	803	control
lncRNA	803	control
lncRNA	803	control
lncRNA	803	control
lncRNA	803	control
lncRNA	803	control
lncRNA	804	control
lncRNA	804	control
lncRNA	805	control
lncRNA	805	control
lncRNA	805	control
lncRNA	805	control
lncRNA	805	control
lncRNA	806	control
lncRNA	806	control
lncRNA	806	control
lncRNA	807	control
lncRNA	807	control
lncRNA	807	control
lncRNA	807	control
lncRNA	807	control
lncRNA	808	control
lncRNA	808	control
lncRNA	808	control
lncRNA	808	control
lncRNA	809	control
lncRNA	809	control
lncRNA	809	control
lncRNA	810	control
lncRNA	810	control
lncRNA	810	control
lncRNA	811	control
lncRNA	811	control
lncRNA	811	control
lncRNA	811	control
lncRNA	811	control
lncRNA	811	control
lncRNA	812	control
lncRNA	812	control
lncRNA	812	control
[truncated: 449,192 more rows]
