# Supplementary material for: Biochemical-free enrichment or depletion of RNA classes in real-time during direct RNA sequencing with RISER
Source: Nat Commun. 2024 May 24;15:4422. doi: 10.1038/s41467-024-48673-8 (PMC11126589; doi:10.1038/s41467-024-48673-8)
Supplement: Supplementary file 4 — Source Data Files [file 41467_2024_48673_MOESM4_ESM.zip › Source Data/main_fig4c_lncRNA.tsv]

mode	read_id	biotype	transcript	fraction_covered
control	e6d93a1e-5447-4dd5-91bd-7d9c0aefb6fd	lncRNA	ENST00000602385.1	0.532347504621072
control	bd68f7d1-f88d-427d-bb48-70453f1a11e4	lncRNA	ENST00000602385.1	0.7689463955637708
control	40119c8a-495e-4e7e-b6c8-db25c47e2597	lncRNA	ENST00000602385.1	0.2199630314232902
control	dba291fc-427f-4a27-b977-bf6edd7193c4	lncRNA	ENST00000602385.1	0.7818853974121996
control	9c851027-6a57-403c-a422-aba1f2dc0676	lncRNA	ENST00000475947.7	0.6770747740345111
control	e34c1c51-17fa-47d0-b787-673c339246a2	lncRNA	ENST00000475947.7	0.6828266228430567
control	7fea023e-8a07-46cc-b1b8-292c3e6d516a	lncRNA	ENST00000475947.7	0.6844700082169268
control	c5681197-464c-4d80-b9a6-6078fc341f4d	lncRNA	ENST00000475947.7	0.6869350862777321
control	9f0d09f1-5dd6-4b41-8a5d-3fcbe82c4896	lncRNA	ENST00000475947.7	0.6778964667214462
control	233daf6d-04a8-41bc-9c25-d99c937cbb0b	lncRNA	ENST00000475947.7	0.676253081347576
control	6b579464-6f23-45db-b5a0-47f1f3cbfd31	lncRNA	ENST00000475947.7	0.6400986031224322
control	f2e10473-6006-46d0-8ae2-1f5485ee8f8b	lncRNA	ENST00000475947.7	0.686113393590797
control	05c78ee5-b685-4b09-89c7-f736847d4957	lncRNA	ENST00000475947.7	0.6589975349219392
control	9fee460e-cd2b-4a9c-92a3-6b529eb78a15	lncRNA	ENST00000475947.7	0.686113393590797
control	eb92779f-0227-46e4-b2b6-ea1969b02d92	lncRNA	ENST00000475947.7	0.7009038619556286
control	81efd6a0-b9c3-4052-8cea-ebd447070985	lncRNA	ENST00000475947.7	0.7025472473294988
control	b8b17a18-e3ef-4d98-9256-8b8884486ec8	lncRNA	ENST00000475947.7	0.22432210353327856
control	2026127a-9fd2-42f0-b711-e9d4039a67a1	lncRNA	ENST00000475947.7	0.6852917009038619
control	9ba8b2e6-7126-44df-a6ef-6a69a8e4bd10	lncRNA	ENST00000475947.7	0.6622843056696796
control	1ef4979c-a85f-46ec-baf5-f068f936e420	lncRNA	ENST00000475947.7	0.6918652423993427
control	ffefa39e-be79-4b11-80f3-cb0bf49e2dd8	lncRNA	ENST00000475947.7	0.7017255546425637
control	26d3f327-9950-45df-bcd9-42ef065ffa84	lncRNA	ENST00000475947.7	0.6778964667214462
control	f6ec8875-974d-45a6-8d5a-87a6c59a9a04	lncRNA	ENST00000475947.7	0.6894001643385373
control	6993de6b-ad5e-4562-b697-8642d8753adc	lncRNA	ENST00000475947.7	0.6852917009038619
control	8e756239-357c-49e5-965c-584f258937d8	lncRNA	ENST00000475947.7	0.6672144617912901
control	feca7d72-2fbb-4e3b-aca3-71a1fe62bfb4	lncRNA	ENST00000475947.7	0.6746096959737058
control	14f20d44-17fd-4fee-bb76-3b0198dc9c2f	lncRNA	ENST00000475947.7	0.6236647493837305
control	4b9a6b91-6a30-4aaa-9ae8-3f10a4bb3ca3	lncRNA	ENST00000475947.7	0.6721446179129006
control	ff297082-2475-47af-b129-72ebde721bbf	lncRNA	ENST00000475947.7	0.686113393590797
control	da79758c-9ede-4725-b6d0-fe4f760b72db	lncRNA	ENST00000475947.7	0.6828266228430567
control	b941ed16-f843-40b7-9461-8b9d7d3eb643	lncRNA	ENST00000475947.7	0.6885784716516024
control	bec479d6-6ef0-42ec-b521-48222191c4dc	lncRNA	ENST00000475947.7	0.6294165981922761
control	1f1a1ec8-43ab-4067-9479-8b199996efe2	lncRNA	ENST00000475947.7	0.6976170912078883
control	b938f01e-2f4d-48e3-8c54-96dcd6ca5d86	lncRNA	ENST00000475947.7	0.6737880032867708
control	5075ea59-2d74-408f-84c4-6491a3d613d8	lncRNA	ENST00000475947.7	0.6803615447822514
control	49f9c03c-360d-4a45-a125-5689fa5baaad	lncRNA	ENST00000475947.7	0.6844700082169268
control	1d9e2be5-e8a9-4f72-af43-6ff7ab8ef486	lncRNA	ENST00000475947.7	0.6770747740345111
control	bcd159f8-9846-486d-abae-ded29c13b301	lncRNA	ENST00000475947.7	0.6844700082169268
control	d159b831-7db3-4fe1-97db-a27b33b7e2d3	lncRNA	ENST00000475947.7	0.6877567789646672
control	89545c17-5ece-4320-b511-0474968c7307	lncRNA	ENST00000475947.7	0.6540673788003287
control	fc2446dc-bb3a-4ce6-bc91-1d2eddd89850	lncRNA	ENST00000475947.7	0.6787181594083813
control	0b07b761-a9a5-481a-bc52-4dc38e2a22fe	lncRNA	ENST00000475947.7	0.6154478225143796
control	d463ce9d-a869-476d-9d4b-d399fa5fec01	lncRNA	ENST00000475947.7	0.6828266228430567
control	60a59d27-486c-4def-abf3-5a5b7f5248d8	lncRNA	ENST00000475947.7	0.6820049301561216
control	d1f67c22-bf18-4297-9ba7-17c333aa3493	lncRNA	ENST00000475947.7	0.6976170912078883
control	a8b756f2-6be2-4836-b264-7f5b66d97176	lncRNA	ENST00000475947.7	0.3483976992604766
control	810e551d-46a8-45d2-856c-a972794680e1	lncRNA	ENST00000475947.7	0.6721446179129006
control	5a3b0c05-14bc-40f5-94cb-591285b05b21	lncRNA	ENST00000475947.7	0.6902218570254725
control	75c79984-a76f-460d-b557-7eb4876d9587	lncRNA	ENST00000475947.7	0.6672144617912901
control	a6cec3a4-1af9-4fc2-896f-77e8bf369cdb	lncRNA	ENST00000475947.7	0.6565324568611339
control	ba8c2bec-ad86-4c93-96f0-22b6d6372a69	lncRNA	ENST00000475947.7	0.6894001643385373
control	f1477245-2740-41e7-a906-f73c031c99b8	lncRNA	ENST00000475947.7	0.676253081347576
control	11b818da-d880-43b7-ade4-28ede4d2f4c8	lncRNA	ENST00000475947.7	0.6869350862777321
control	19148b67-161d-4191-aa0f-aab58101732a	lncRNA	ENST00000475947.7	0.6844700082169268
control	04b3104d-bd78-497b-be8b-d80f172e0abe	lncRNA	ENST00000475947.7	0.6910435497124076
control	2d11ac36-df90-4017-8e7f-0f033eb86837	lncRNA	ENST00000475947.7	0.6902218570254725
control	e5f4a1de-9d72-4826-9586-5fa55deab0e2	lncRNA	ENST00000475947.7	0.6926869350862778
control	9cb3e72a-2344-4870-82e0-c8a02d65fc9c	lncRNA	ENST00000475947.7	0.6146261298274446
control	95d1e587-42f1-4911-b8c7-859814504d29	lncRNA	ENST00000475947.7	0.6483155299917831
control	ba7c11be-a73c-4213-9680-6d3299e4df21	lncRNA	ENST00000475947.7	0.6705012325390304
control	e9f7537e-363d-44c2-9617-83b1c79137bd	lncRNA	ENST00000475947.7	0.6631059983566147
control	b9e1a76d-a18a-4dad-8267-0d11cebaf527	lncRNA	ENST00000475947.7	0.608874281018899
control	e7960366-713b-4949-988a-8a15051e87d6	lncRNA	ENST00000475947.7	0.38373048479868527
control	79799e96-1027-45d5-99d3-33b5f41d5dd1	lncRNA	ENST00000475947.7	0.6820049301561216
control	17d4e4b5-460f-4ad4-b068-3f426ab51eaf	lncRNA	ENST00000475947.7	0.6803615447822514
control	50bcd843-da3e-4a18-8892-d2154bb8f4b0	lncRNA	ENST00000475947.7	0.6869350862777321
control	b2ea9d17-09bd-4bf5-8749-faec863ef77f	lncRNA	ENST00000475947.7	0.6902218570254725
control	3a26d5b3-18e3-46b0-8d19-da93e7cc32c1	lncRNA	ENST00000475947.7	0.6778964667214462
control	731be8e0-582e-4238-b380-8485c3259256	lncRNA	ENST00000475947.7	0.6811832374691865
control	b0d441fd-51b9-4bbe-a9dd-fb80e306d433	lncRNA	ENST00000475947.7	0.6680361544782252
control	cd86ca82-d422-411c-a504-9ad970d98ab2	lncRNA	ENST00000475947.7	0.6442070665571077
control	959d8b64-66a5-4d28-9488-27818250e85c	lncRNA	ENST00000475947.7	0.695152013147083
control	51671522-6598-4960-9c60-688956325366	lncRNA	ENST00000475947.7	0.7181594083812654
control	09d6840d-c6d2-49af-a266-8a022235d6bf	lncRNA	ENST00000475947.7	0.6014790468364831
control	0cb97d68-00c4-4588-a337-29e8e78c5036	lncRNA	ENST00000475947.7	0.23089564502875928
control	c1b940cf-1e52-4678-a911-68387a934247	lncRNA	ENST00000475947.7	0.6647493837304848
control	874e7c75-6f5c-4425-afe2-31db18d5bb04	lncRNA	ENST00000667674.1	0.06057175205208039
control	4a870f4d-1012-4c74-8a88-582f167ba9e9	lncRNA	ENST00000667674.1	0.07189357486555335
control	976add01-4940-4f10-9e62-c5f6d3eab92c	lncRNA	ENST00000667674.1	0.06142088876309085
control	2563d36f-6f7d-4ee7-8376-4f11efa9f05a	lncRNA	ENST00000667674.1	0.1004811774695726
control	2aee5289-731e-41a4-891d-ea2e3beacf14	lncRNA	ENST00000602737.6	0.3516295025728988
control	fbc15c11-8f51-4feb-9786-1bd16bab7c3c	lncRNA	ENST00000667933.2	0.12556732223903178
control	a17694f1-0346-40aa-b7af-7dcfec966816	lncRNA	ENST00000667933.2	0.47049924357034795
control	fe13723b-8a06-40ad-b7b0-0fda73974085	lncRNA	ENST00000687987.1	0.927797833935018
control	2b6bd254-2858-46df-9a85-1f852c5f5550	lncRNA	ENST00000504792.6	0.3570042685292976
control	b1c8ef50-06da-4bb2-87e3-d8141b72ee7a	lncRNA	ENST00000504792.6	0.702755141637563
control	2b5c4a1b-43c2-4c92-98c1-e92dc1027189	lncRNA	ENST00000504792.6	0.3383779588668995
control	8181e3ef-a149-4d2e-9007-f2936d2aed72	lncRNA	ENST00000504792.6	0.5715948777648429
control	69375577-19f3-4bf9-86ab-c2550776aac8	lncRNA	ENST00000504792.6	0.5750873108265425
control	ff89ca39-b090-484c-954f-67c7e3953b16	lncRNA	ENST00000504792.6	0.8346915017462165
control	21d61e65-7538-4dde-a02a-8e9fa29703cf	lncRNA	ENST00000504792.6	0.4408226620100893
control	a7fb36c1-82fc-4877-8317-01d58c5fa423	lncRNA	ENST00000504792.6	0.17462165308498254
control	83f0611c-ea2a-4fdb-9cf1-7cec019d76c7	lncRNA	ENST00000473970.3	0.3856707317073171
control	17a43bb2-07f1-4399-a543-b73861491dc5	lncRNA	ENST00000473970.3	0.3132621951219512
control	08a353ec-8b5d-4435-8fc8-47b847030578	lncRNA	ENST00000473970.3	0.9176829268292684
control	cf5ea795-a9dc-4c88-85bc-a9dbd3296b6b	lncRNA	ENST00000527986.5	0.25527335342229873
control	35cbd43e-66db-4889-a055-fefc89e90cc8	lncRNA	ENST00000527986.5	0.16530348687042618
control	27321164-8809-4f58-a2fb-0c8d14cf2f96	lncRNA	ENST00000527986.5	0.07576409814894533
control	81425508-32be-4474-820b-f2bd7dfaf0f6	lncRNA	ENST00000654795.1	0.2806896551724138
control	b0f8c8b6-e6a4-4f73-8982-c28fdff4046e	lncRNA	ENST00000654795.1	0.2696551724137931
control	92ba0b67-3ab0-4f44-bc04-f090be8ba0b7	lncRNA	ENST00000654795.1	0.27586206896551724
control	e74ff9fe-6bff-4881-9f76-65b33e1cb2bc	lncRNA	ENST00000654795.1	0.2772413793103448
control	aa2684b1-c793-4749-ba1f-5a6f3110ff2d	lncRNA	ENST00000654795.1	0.33379310344827584
control	b9c789ff-07ea-4c12-90e6-f0572ca68969	lncRNA	ENST00000654795.1	0.2813793103448276
control	bd73e8e6-c80a-47f3-8013-0e54834abb0b	lncRNA	ENST00000654795.1	0.28344827586206894
control	9333cd86-319a-4c09-b7f0-0095f5aeac1f	lncRNA	ENST00000654795.1	0.2848275862068966
control	d9068da2-56e2-4517-9504-59c870b7fc58	lncRNA	ENST00000654795.1	0.27793103448275863
control	3c86443c-b53f-4a27-8f4d-08b45519e9e7	lncRNA	ENST00000654795.1	0.2793103448275862
control	5263637c-e968-46a2-86e3-584ec1730f35	lncRNA	ENST00000654795.1	0.27793103448275863
control	17884e19-b227-429f-a05c-26e6ba750741	lncRNA	ENST00000654795.1	0.2710344827586207
control	ba304f49-1641-4cf9-8b53-058d5a1dc66c	lncRNA	ENST00000654795.1	0.2868965517241379
control	450d31ee-e83b-4e65-8f36-7295f43af4cd	lncRNA	ENST00000654795.1	0.26068965517241377
control	ce2320cf-1449-4994-bbd4-0e772815839d	lncRNA	ENST00000654795.1	0.2689655172413793
control	0bcb1626-57ac-4ff4-a792-861de6a678de	lncRNA	ENST00000654795.1	0.3296551724137931
control	380290e9-2f3d-4e80-9b5f-2cf7e91cfb6b	lncRNA	ENST00000654795.1	0.28
control	fa7a48a7-3e72-4af2-ab6b-d2f766e9568c	lncRNA	ENST00000654795.1	0.27241379310344827
control	732ac649-e80f-4529-a6bc-775e6c24a1df	lncRNA	ENST00000654795.1	0.27241379310344827
control	2a20e7fc-4db1-4734-8bd0-c0174e32fcaf	lncRNA	ENST00000654795.1	0.27793103448275863
control	03a18ea8-42e0-40be-8309-df655640f6a9	lncRNA	ENST00000654795.1	0.3317241379310345
control	a2793a2c-47a0-44c9-8f5c-cb00e0bb387d	lncRNA	ENST00000654795.1	0.27586206896551724
control	070345d1-433d-4167-a5af-f55a70ca2b29	lncRNA	ENST00000654795.1	0.3351724137931035
control	35da8088-31cc-4dd0-8906-bc11688289a0	lncRNA	ENST00000654795.1	0.2772413793103448
control	1e9896bd-0588-462e-ba2f-0a1789e1fab1	lncRNA	ENST00000654795.1	0.19034482758620688
control	e106f8a2-5bec-4c17-8647-21f43074c53a	lncRNA	ENST00000654795.1	0.20482758620689656
control	92a7e073-51d5-424d-ba6f-d8281e7ae346	lncRNA	ENST00000654795.1	0.28344827586206894
control	445a73b8-d8ed-4956-93ef-d9a592b32460	lncRNA	ENST00000654795.1	0.26068965517241377
control	4910a3bf-44ee-411b-9b05-435fb944d220	lncRNA	ENST00000654795.1	0.27241379310344827
control	3159d3e9-fceb-4ac3-9aa7-a6a4cb7e3f65	lncRNA	ENST00000654795.1	0.3020689655172414
control	dcf4866b-ba12-4ce5-b128-c8c74d8ccabf	lncRNA	ENST00000654795.1	0.3331034482758621
control	37cb78e0-3f11-4fb0-90f9-42d664c6446c	lncRNA	ENST00000654795.1	0.3220689655172414
control	b62d4b64-4e31-47e9-aa76-a6821e583de1	lncRNA	ENST00000654795.1	0.2696551724137931
control	adbba9e2-107b-417f-99ee-e127735ed517	lncRNA	ENST00000654795.1	0.27241379310344827
control	49667a12-c54d-4d6a-af88-7bacf038a99c	lncRNA	ENST00000654795.1	0.27793103448275863
control	45f9f851-dc02-45bb-a946-594451e6239d	lncRNA	ENST00000654795.1	0.2827586206896552
control	b18b3f6b-9dd1-48cb-85eb-56aefaaea37f	lncRNA	ENST00000654795.1	0.27793103448275863
control	4d66dac7-4ece-42ab-aabd-d39bfa58c3eb	lncRNA	ENST00000654795.1	0.2793103448275862
control	e1be86d9-687d-4d4c-b22b-7a0a4a89aa3e	lncRNA	ENST00000654795.1	0.2806896551724138
control	25b07cbd-a047-443c-9ef9-0b44a4529c16	lncRNA	ENST00000654795.1	0.26620689655172414
control	906f9af8-6b50-41fb-86c7-7ad9bb843437	lncRNA	ENST00000654795.1	0.28
control	54e18214-a4a1-4ff0-b079-9f1f83203f0d	lncRNA	ENST00000654795.1	0.28413793103448276
control	4ae256d9-6dee-4934-8810-7ef506720950	lncRNA	ENST00000654795.1	0.27793103448275863
control	249a692e-57b1-4bae-a634-dd1574a907c6	lncRNA	ENST00000654795.1	0.2751724137931034
control	a101bd78-0d23-4ce2-9c87-25e82db513b7	lncRNA	ENST00000654795.1	0.28344827586206894
control	91fd2308-e1fc-45df-8821-4f22c265904e	lncRNA	ENST00000654795.1	0.2786206896551724
control	67e9a08a-7887-4e75-abc2-92fd7998707f	lncRNA	ENST00000654795.1	0.27793103448275863
control	1dfb2fca-73c5-453c-b07f-9f33ec69646b	lncRNA	ENST00000654795.1	0.32413793103448274
control	7f6f82a7-da7b-4a4c-9a24-02f4e7b21d52	lncRNA	ENST00000654795.1	0.2772413793103448
control	863f5d7b-72d5-4574-8d58-003fa4be5a9b	lncRNA	ENST00000654795.1	0.27655172413793105
control	fc5ddd62-0721-4a03-b056-84116877590e	lncRNA	ENST00000654795.1	0.3158620689655172
control	d45400e9-303d-4c5a-bcd4-35b6d8c44fc6	lncRNA	ENST00000691834.1	0.8377219840783834
control	742743c9-7b5e-40a0-a5e4-21f1223174d1	lncRNA	ENST00000691834.1	0.5364360073484384
control	eabb019a-d042-4e70-9214-b92b41330855	lncRNA	ENST00000691834.1	0.453153704837722
control	f6a4a75f-2b14-4eb9-9953-02fc817cfc57	lncRNA	ENST00000691834.1	0.3312921004286589
control	1892d885-f9b6-4c4c-8aee-c53ea314705c	lncRNA	ENST00000691834.1	0.31475811390079605
control	1f1baa41-af75-4729-92d9-3df30a726d59	lncRNA	ENST00000691834.1	0.22841396203306796
control	31ac4dae-80f9-46c5-8d4c-2e4b47bcc3af	lncRNA	ENST00000691834.1	0.15309246785058175
control	4c22baf1-4bd8-49df-990a-020bd9f664b2	lncRNA	ENST00000608317.2	0.5567236092860272
control	68d88ae5-0d09-4be6-a369-968af710b3cd	lncRNA	ENST00000608317.2	0.5777485764345159
control	6294acbc-00fe-4f69-afe6-cff2969392de	lncRNA	ENST00000608317.2	0.5773105562855891
control	12551487-5b1f-4b79-b416-f5c9ad9300bf	lncRNA	ENST00000608317.2	0.5054752518615856
control	70695de7-0013-48cd-928e-bedd1b7db642	lncRNA	ENST00000692046.2	0.5185694635488308
control	a9258a57-ef88-4153-9c4e-ba57365e97f8	lncRNA	ENST00000692046.2	0.5433287482806052
control	c43d4ff1-82a4-4f75-8710-0ded0d293c82	lncRNA	ENST00000692046.2	0.53232462173315
control	75dbf8ec-3b28-4b7e-9448-2957b0a23e9e	lncRNA	ENST00000651444.1	0.42445695897023333
control	f819b1d5-93c1-4079-8abf-ad5a1d635ef7	lncRNA	ENST00000651444.1	0.5879324215607401
control	601eb210-6271-46e9-93e4-e1a6ed332a28	lncRNA	ENST00000651444.1	0.24006436041834273
control	881855f2-e064-4d37-a92e-e4e328e232ac	lncRNA	ENST00000651444.1	0.10748189863234112
control	8896f34c-36e0-4873-a0d3-27cdb775f897	lncRNA	ENST00000651444.1	0.3596138374899437
control	3b3e7a27-c344-47a0-9e7f-5a2a065f97d6	lncRNA	ENST00000651444.1	0.3752212389380531
control	484e828f-f438-4cb1-b3b3-109b1323dec9	lncRNA	ENST00000651444.1	0.02381335478680611
control	985b4a1e-12e8-4431-8440-5539128ceea0	lncRNA	ENST00000651444.1	0.09863234111021722
control	049cc752-a636-4022-9c42-c6f67d04da1d	lncRNA	ENST00000651444.1	0.13145615446500403
control	5e3a81c6-0ba5-4439-8f8b-2eea1eeb9882	lncRNA	ENST00000651444.1	0.26259050683829444
control	fd0a4ce2-9d4b-4625-90fa-435dc887cdae	lncRNA	ENST00000659650.1	0.4811652435961829
control	ee14a524-6a4b-4b15-baab-8b1014c8f37f	lncRNA	ENST00000659650.1	0.5668006027122049
control	6160e913-b830-4871-9319-c80a60e3f549	lncRNA	ENST00000689238.1	0.8220757825370676
control	2618ada0-5cad-4634-ad86-8981cd96463d	lncRNA	ENST00000689238.1	0.9472817133443164
control	25a4dfdf-94d5-4b0c-bdd6-c0452b3bad71	lncRNA	ENST00000689238.1	0.8945634266886326
control	2d04879f-a03a-469f-bfc1-5092b59e0263	lncRNA	ENST00000689238.1	0.929159802306425
control	e4500738-7ca7-411d-a38c-9d1c19eba378	lncRNA	ENST00000689238.1	0.9308072487644152
control	46a9adea-821c-4cfe-aa17-baabcf970bd5	lncRNA	ENST00000689238.1	0.8929159802306426
control	76ef05d9-f93f-4d02-94c6-e175f52c4124	lncRNA	ENST00000689238.1	0.9341021416803954
control	ee5b8736-a20d-490f-94eb-e3e8e2653cdb	lncRNA	ENST00000689238.1	0.9028006589785832
control	448e5714-3bb1-4dfe-ab5b-701e7188d321	lncRNA	ENST00000689238.1	0.8484349258649094
control	72fdafa4-7519-462c-a737-89c3c94bca14	lncRNA	ENST00000689238.1	0.9373970345963756
control	92050c12-50ab-4689-8b1b-6089f9c644e1	lncRNA	ENST00000689238.1	0.7627677100494233
control	c003a7e5-e8d4-4678-85b6-117778ae3207	lncRNA	ENST00000689238.1	0.912685337726524
control	92d1cb4c-b715-45ff-b7aa-f54ad5cb8eb8	lncRNA	ENST00000689238.1	0.9308072487644152
control	15a63bdf-0a44-4e78-8c2e-8e7b7c267246	lncRNA	ENST00000689238.1	0.9308072487644152
control	69fd3098-2738-404b-b030-3aa153874904	lncRNA	ENST00000689238.1	0.871499176276771
control	304e6ec1-1303-4ddf-b2f0-caf1d1a2f135	lncRNA	ENST00000689238.1	0.9275123558484348
control	4f42f215-42be-45ee-8ef3-aab02012fa9e	lncRNA	ENST00000689238.1	0.9324546952224052
control	62b66f4a-b619-4c71-87e5-d039660d40e8	lncRNA	ENST00000689238.1	0.8978583196046128
control	6bdf55df-f246-4883-aefa-0725e6895acd	lncRNA	ENST00000689238.1	0.912685337726524
control	465f52e5-ef3a-4f4c-9637-124dece8aaa9	lncRNA	ENST00000689238.1	0.9028006589785832
control	ef0ed2f0-5c94-4a2f-93bd-9e51b63fb648	lncRNA	ENST00000689238.1	0.9357495881383856
control	852a1296-8813-4824-ba1f-3e451435f767	lncRNA	ENST00000689238.1	0.929159802306425
control	a21f32f4-4a9a-46e5-afdf-17c6e390d096	lncRNA	ENST00000689238.1	0.9060955518945636
control	be4e5aaf-4dc9-4b71-aa92-ebc58efc3858	lncRNA	ENST00000689238.1	0.8945634266886326
control	0978ad62-a0e9-4953-b5b4-4b07f5be26a1	lncRNA	ENST00000689238.1	0.912685337726524
control	b1259390-5c04-4151-a9f0-e1b191e6a0cf	lncRNA	ENST00000689238.1	0.9308072487644152
control	f5ff93f8-b6d4-4eff-998d-a905b336412a	lncRNA	ENST00000689238.1	0.8731466227347611
control	d48efd84-d6c0-4423-b8ba-24113fadc83b	lncRNA	ENST00000689238.1	0.8467874794069192
control	25dee077-fd13-445a-8636-12af341b93f5	lncRNA	ENST00000689238.1	0.899505766062603
control	3d510969-f0bb-4379-9e55-faed3b75b6bb	lncRNA	ENST00000689238.1	0.9308072487644152
control	235b0b6f-b2e4-4556-986c-a6c54a82beaf	lncRNA	ENST00000689238.1	0.9225700164744646
control	7442c9bd-7daa-4687-84db-19a1ca4cb80c	lncRNA	ENST00000689238.1	0.9390444810543658
control	3dca17e9-c171-4758-b640-fab976541da0	lncRNA	ENST00000689238.1	0.8039538714991763
control	05bfc29f-d4de-40ff-b77f-38da379c0033	lncRNA	ENST00000689238.1	0.8945634266886326
control	11bf8afa-e70f-449e-8981-336c0ae24d6c	lncRNA	ENST00000689238.1	0.940691927512356
control	3751726f-1d61-4107-b132-d379fb6d7765	lncRNA	ENST00000689238.1	0.9357495881383856
control	6953cd9e-9fe6-417b-be8a-f2a58190d423	lncRNA	ENST00000593427.1	0.26115547205260686
control	b51a1612-b10f-4939-8ef8-b4ff316f790e	lncRNA	ENST00000593427.1	0.26420854861437293
control	09f354d4-0542-495b-9ff1-847c33d0e0d9	lncRNA	ENST00000593427.1	0.14936589948332551
control	1138f7fe-d992-441f-a8d5-936d80025808	lncRNA	ENST00000593427.1	0.5410991075622358
control	816c58b9-5cd5-4e18-8621-d5040d88405c	lncRNA	ENST00000593427.1	0.02700798496946923
control	4ef147c0-9fea-459f-96b9-8c9ef39ce350	lncRNA	ENST00000593427.1	0.01784875528417097
control	24099769-7a3a-4720-870f-73f2bd73ffb9	lncRNA	ENST00000593427.1	0.02771254109910756
control	6d920db8-e140-4f26-894a-b119c45c05f4	lncRNA	ENST00000593427.1	0.27430718647252234
control	bd004338-3857-4d10-ade5-db197ca2a6ba	lncRNA	ENST00000593427.1	0.676139032409582
control	b42fe81f-6f7b-44bf-af4b-97a75d6f2ffe	lncRNA	ENST00000593427.1	0.1914044152184124
control	9028cb46-6dd2-4f40-b8d6-398f7b9c264a	lncRNA	ENST00000701517.1	0.5002883506343714
control	48a73587-16b4-482f-966d-4af265a8063b	lncRNA	ENST00000701517.1	0.5472895040369089
control	16855b28-4ba3-40a3-8c38-da54031d78f9	lncRNA	ENST00000701517.1	0.1704152249134948
control	b99b30cc-7a3c-4a54-bc84-6f8566ba0748	lncRNA	ENST00000701517.1	0.17560553633217993
control	aa5a3910-67da-4868-925b-e21315795c04	lncRNA	ENST00000701517.1	0.33852364475201846
control	f1dfcc68-dccf-4ea1-a235-9f01391c0838	lncRNA	ENST00000701517.1	0.106401384083045
control	109e441f-37b5-455c-8f17-22ac2385d584	lncRNA	ENST00000701517.1	0.1260092272202999
control	cba53255-7799-40cc-bbe4-dfd9a83f113c	lncRNA	ENST00000701517.1	0.2560553633217993
control	8a4730e2-5787-4e02-90f3-6130f4d1a6ec	lncRNA	ENST00000433071.2	0.8686131386861314
control	d148fdc0-0553-4341-86c1-1e3f77e5d5d0	lncRNA	ENST00000433071.2	0.4002433090024331
control	c3a617cb-838e-4e7d-89fa-9f95f6d8f5a5	lncRNA	ENST00000429829.6	0.04962327877370746
control	f566492a-0627-46ff-857f-c853369e9442	lncRNA	ENST00000429829.6	0.04380358534684334
control	567b7ca9-bf21-4c52-944d-3aed960b3752	lncRNA	ENST00000429829.6	0.02431800467653936
control	cf7c1a0d-2ccd-4783-8ed1-8d780eeac9a6	lncRNA	ENST00000429829.6	0.07539620680696285
control	11d51423-9371-48d0-81c4-cf6d6c6236de	lncRNA	ENST00000429829.6	0.05632631852429203
control	b872991b-b6e0-49ce-9d16-ea02d2e7d7cc	lncRNA	ENST00000429829.6	0.0196414653156664
control	4eb2fde6-da0a-4eac-a0aa-8e06bd9e5bcf	lncRNA	ENST00000429829.6	0.12600675500129904
control	c47ba7a7-51ca-4150-82b5-a4bab03aa718	lncRNA	ENST00000429829.6	0.04406339308911405
control	f593c731-2527-48ed-87fa-d3a67ffb3c86	lncRNA	ENST00000429829.6	0.06604312808521694
control	24a7ce12-4aea-487c-875f-ce83a023503f	lncRNA	ENST00000429829.6	0.09140036373083918
control	d8247249-a708-4042-941a-00b8cacc2cb5	lncRNA	ENST00000429829.6	0.1250194855806703
control	a39fab7f-cc12-4942-894a-31208bb7036e	lncRNA	ENST00000429829.6	0.00950896336710833
control	815eb08a-6022-480f-aa21-504027779aba	lncRNA	ENST00000429829.6	0.11525071447129125
control	14739ada-82f8-4e3f-a379-35e9955db8e0	lncRNA	ENST00000429829.6	0.17401922577292803
control	ae095210-15a7-4183-85bb-acc65088c22e	lncRNA	ENST00000429829.6	0.05055858664588204
control	107cab8e-defe-41d1-a137-c1d1b6269eb5	lncRNA	ENST00000429829.6	0.13795791114575215
control	3b86c9fc-4e76-4d30-b890-4d61087a40fc	lncRNA	ENST00000429829.6	0.04993504806443232
control	158dc5dd-07e7-4dcb-bb3c-4691feb744e8	lncRNA	ENST00000429829.6	0.10792413613925694
control	414b3a9e-f354-4a87-9a06-d4bbceb57ac1	lncRNA	ENST00000429829.6	0.06666666666666667
control	07631cf8-e8a1-47f7-81d7-2764d13ad2a0	lncRNA	ENST00000429829.6	0.05014289425824889
control	98edd547-b05b-4fab-bd85-83e083db773e	lncRNA	ENST00000429829.6	0.02743569758378799
control	923b5ebd-c790-4d37-aaef-6709e3fa7b11	lncRNA	ENST00000429829.6	0.0303975058456742
control	a3eac0f5-f24f-491c-a515-a3bd8a7c6d59	lncRNA	ENST00000429829.6	0.07789036113276175
control	91d06386-521c-48bf-8648-ef818a558e78	lncRNA	ENST00000429829.6	0.04369966224993504
control	caabb755-3fd9-4d21-8a5d-5c2760abd224	lncRNA	ENST00000429829.6	0.0457781241881008
control	9c7072af-9583-4b27-81b4-e48bb5a7049f	lncRNA	ENST00000429829.6	0.05071447129124448
control	a8f122e8-907a-4834-ab36-c8622fa3d5fc	lncRNA	ENST00000429829.6	0.04946739412834503
control	e8475f0c-18d8-4d1a-99f4-107495020577	lncRNA	ENST00000429829.6	0.10376721226292544
control	f88b84e4-37d2-41c2-b103-0bc2e87d711a	lncRNA	ENST00000429829.6	0.11041829046505586
control	ee7e3622-0025-4455-9caf-ff3573bcaa22	lncRNA	ENST00000429829.6	0.02322681215900234
control	c8fb06d5-3028-426b-a27d-4f040d9f2745	lncRNA	ENST00000429829.6	0.1807222655235126
control	623d3bcb-03be-4778-81b9-238fcab5bc01	lncRNA	ENST00000429829.6	0.1919459599896077
control	2ed9ce9c-5ec7-4519-a623-c3a075c02b5e	lncRNA	ENST00000429829.6	0.04801247077162899
control	545e75ed-a6da-45b5-9f1a-ea08627ca49a	lncRNA	ENST00000429829.6	0.07976097687711094
control	1bf5b201-0a5d-4957-a9f5-8e7789c282e9	lncRNA	ENST00000429829.6	0.05918420368926994
control	6e873905-7487-43ae-80e8-3691a45558d3	lncRNA	ENST00000429829.6	0.12299298519095868
control	99f9d3da-3d97-4e0f-844f-c17c4c30df9b	lncRNA	ENST00000429829.6	0.02218758118991946
control	f89d2666-cfe1-4766-a538-a008a0df8ce3	lncRNA	ENST00000429829.6	0.07259028319043907
control	c8e5c23e-35ec-4c43-98bc-21d2a53ad1c0	lncRNA	ENST00000429829.6	0.02624058196934268
control	851d6670-a101-4b50-bbbd-4daeb823cdc7	lncRNA	ENST00000429829.6	0.05040270200051961
control	0523e1b6-9a79-4aee-8ccd-323da2bf4d03	lncRNA	ENST00000429829.6	0.09280332553910106
control	198090b1-ea60-4b48-a919-74fbea2b758f	lncRNA	ENST00000429829.6	0.1546895297479865
control	903a33f5-e252-4914-a6e4-6c3b01610856	lncRNA	ENST00000429829.6	0.19262146011951156
control	0743961d-f2a2-45d2-b14f-61c51d9ab702	lncRNA	ENST00000429829.6	0.0333593141075604
control	42dd7f0e-b034-4dcd-90c1-a9356e7569ea	lncRNA	ENST00000429829.6	0.09368667186282152
control	f58b0d1a-202e-45a6-84cb-c265977724e3	lncRNA	ENST00000429829.6	0.15806703039750586
control	13d2676c-c957-4b2b-83a9-e20cc56c2600	lncRNA	ENST00000429829.6	0.0492075863860743
control	c21e30d7-913d-4e0a-8c17-5a2266f19f41	lncRNA	ENST00000429829.6	0.14601195115614446
control	56012215-bfd3-481c-a7f2-31945a203b08	lncRNA	ENST00000429829.6	0.0290984671343206
control	c6b32d29-26f0-488a-9b45-6a4bf7f2af03	lncRNA	ENST00000429829.6	0.05289685632631853
control	e331fd7c-1fd8-4f20-85f1-0c5a2b61406f	lncRNA	ENST00000429829.6	0.03408677578591842
control	9d0f9bb6-4174-4ec5-8e2e-502cfd7f88e2	lncRNA	ENST00000429829.6	0.06864120550792413
control	db9c197f-fb52-430e-92b9-946ae1b38e99	lncRNA	ENST00000429829.6	0.02644842816315926
control	858b5b8e-cdc9-4eb1-ab42-da09a118e5c8	lncRNA	ENST00000429829.6	0.08771109379059495
control	1509977b-d7c2-44bb-ac18-ea460b703e30	lncRNA	ENST00000429829.6	0.04390750844375162
control	1332ce59-2a4e-46c4-8ccd-72fb46a3e070	lncRNA	ENST00000429829.6	0.19979215380618345
control	7845119a-6144-47fc-9139-cae6a7ecc301	lncRNA	ENST00000429829.6	0.14372564302416213
control	77a66a80-9f83-4c47-bc34-e7f0c411c891	lncRNA	ENST00000429829.6	0.03839958430761237
control	2450d10c-fd82-4685-8bf3-d7f9a2d35687	lncRNA	ENST00000429829.6	0.04951935567679916
control	ec79fd47-8ee8-4fae-8d71-919284071288	lncRNA	ENST00000429829.6	0.1381657573395687
control	81dfe206-bc4e-4158-8e59-8f18f482d403	lncRNA	ENST00000429829.6	0.04307612366848532
control	27d216fc-fcb3-4910-a993-8befe4acda16	lncRNA	ENST00000429829.6	0.05648220316965446
control	bfcc15c6-2fb0-4903-8d4a-a3a673219ea4	lncRNA	ENST00000429829.6	0.14673941283450248
control	7f7b130b-55ec-48f5-9fb3-b3530bd835c8	lncRNA	ENST00000429829.6	0.26983632112236944
control	f064e6dd-7022-4686-8959-09b933f07eea	lncRNA	ENST00000429829.6	0.05009093270979475
control	35ebc143-b738-45f2-925d-77e35ae7ec99	lncRNA	ENST00000429829.6	0.03829566121070408
control	a1b1c4d1-bd0d-45bd-8acf-fbf966f04c65	lncRNA	ENST00000429829.6	0.04546635489737594
control	3bb6d4bd-9bed-4296-892e-811410360e04	lncRNA	ENST00000429829.6	0.05804104962327877
control	2269cdf0-ffb9-4ec1-bc9f-af2a3c7a52cf	lncRNA	ENST00000429829.6	0.06515978176149649
control	30d8b640-8148-43ce-8bf6-d7f1f52c5ace	lncRNA	ENST00000429829.6	0.02005715770329956
control	794c183d-e01f-4829-9b06-0672f54a8537	lncRNA	ENST00000429829.6	0.11618602234346584
control	7d9d8fa2-f81a-408a-9f09-b8746d7febe8	lncRNA	ENST00000429829.6	0.2300337750064952
control	1afb3656-600f-4996-b8a4-65a3f82cae09	lncRNA	ENST00000429829.6	0.04801247077162899
control	eee441df-ebe3-4dde-8eff-adb8a0c457df	lncRNA	ENST00000429829.6	0.06183424266043128
control	75c7094f-9940-4520-ba20-98801a78cbb6	lncRNA	ENST00000429829.6	0.0591322421408158
control	d587a73e-7f6e-4a91-bd4b-82c2058c90e2	lncRNA	ENST00000429829.6	0.13946479605092232
control	9396a1a7-118c-4112-98f9-30dbd7c04b65	lncRNA	ENST00000429829.6	0.04879189399844115
control	84539d7a-22f4-45ed-b429-01abd769ce12	lncRNA	ENST00000429829.6	0.08282670823590543
control	5812db08-a5a4-425a-8f4f-bf99a4a243a3	lncRNA	ENST00000429829.6	0.03263185242920239
control	0bb8c71d-4a7f-41b6-b123-cd28b994425a	lncRNA	ENST00000429829.6	0.03517796830345544
control	2bceb2ba-d52b-4438-935e-ceef722532a4	lncRNA	ENST00000429829.6	0.2053000779423227
control	6b313d81-606d-43f3-a03a-6e529eeb0d53	lncRNA	ENST00000429829.6	0.02733177448687971
control	16a23ec7-b97c-49bd-a105-af6c8ae344ac	lncRNA	ENST00000429829.6	0.06141855027279813
control	755e52e9-d79c-4010-a579-60888802f5fd	lncRNA	ENST00000429829.6	0.04666147051182125
control	02db9a2c-d564-4809-afb9-2397c2b9a412	lncRNA	ENST00000429829.6	0.07170693686671863
control	4f5a52c7-687d-402c-9d96-3d38b460cb88	lncRNA	ENST00000429829.6	0.09659651857625358
control	ee658991-65ca-4f1b-a4eb-c7d10e991c6f	lncRNA	ENST00000429829.6	0.1980774227071967
control	2222685d-5fbe-43de-8ed1-e7a621b93116	lncRNA	ENST00000429829.6	0.07674720706677059
control	ecf3552c-6625-4609-a166-fd64387efc4b	lncRNA	ENST00000429829.6	0.0710833982852689
control	d3959be5-7778-46a7-9615-da01419518d9	lncRNA	ENST00000429829.6	0.01745908028059236
control	942f526e-3e88-4d5c-8eda-f3295fb59de8	lncRNA	ENST00000429829.6	0.06760197453884126
control	6de78756-bed3-4a7b-a946-61c72ad2e534	lncRNA	ENST00000429829.6	0.02587685113016367
control	77086ef4-39cd-403e-9e25-8216d6fec73d	lncRNA	ENST00000429829.6	0.10215640426084698
control	b6ce9487-4216-4674-b0f9-ae4bd55744de	lncRNA	ENST00000429829.6	0.05497531826448428
control	63a1e2ef-c079-49aa-b72e-e35da71a50fe	lncRNA	ENST00000429829.6	0.07290205248116394
control	b05cdc6f-d02b-4180-b316-7e29f319c92e	lncRNA	ENST00000429829.6	0.1002857885164978
control	c384868d-e3d5-4152-a553-ae832b8bd9c9	lncRNA	ENST00000429829.6	0.01844634970122109
control	c680447d-9842-4270-942b-1557f09f6cbd	lncRNA	ENST00000429829.6	0.15250714471291243
control	e433095e-a095-46c2-9e10-cdf8e4386c0a	lncRNA	ENST00000429829.6	0.3413354117952715
control	fbb29e18-512d-4fcb-aef2-2fd3e353bcd4	lncRNA	ENST00000429829.6	0.05331254871395168
control	ca34770f-ce00-43af-b932-a52223f2ea66	lncRNA	ENST00000429829.6	0.02125227331774486
control	8a03773d-640e-49db-9285-2bfc6ecbedce	lncRNA	ENST00000429829.6	0.0449467394128345
control	57b111b8-18b5-46b1-979e-18a42cc50e32	lncRNA	ENST00000429829.6	0.08807482462977397
control	08b54d18-446d-45f6-9107-164ba81288ed	lncRNA	ENST00000429829.6	0.1056378280072746
control	3ced8d3b-6290-4af4-b5df-d548b4d28dd3	lncRNA	ENST00000429829.6	0.0784099766173032
control	c44997ac-a908-4782-91e6-ceec6dde639c	lncRNA	ENST00000429829.6	0.09181605611847234
control	848cad3f-1adb-48f7-bb95-da967669db20	lncRNA	ENST00000429829.6	0.05003897116134061
control	822a6c2c-1365-43f9-ac8d-8450daa2413d	lncRNA	ENST00000429829.6	0.03159262146011951
control	4caf0962-d955-4c97-8e44-72457a93082e	lncRNA	ENST00000429829.6	0.11166536762795531
control	a0fc77ab-e65c-4d99-b53d-634157c1456e	lncRNA	ENST00000429829.6	0.01953754221875811
control	0074ab21-6fd7-4319-8d1a-630b368fdd11	lncRNA	ENST00000429829.6	0.03372304494673941
control	d55bbedc-0af2-480c-a793-0c3f6d1d3d2a	lncRNA	ENST00000429829.6	0.03408677578591842
control	a18aa94b-2874-4187-aea7-650389bc44d2	lncRNA	ENST00000429829.6	0.0745128604832424
control	5eebed2f-76ae-4645-8174-a90fa842b4fe	lncRNA	ENST00000429829.6	0.07134320602753962
control	7384472f-8376-41dd-9b3c-16e04e0b3e7d	lncRNA	ENST00000429829.6	0.096752403221616
control	0f093cf6-497b-49d7-99e5-1bcec5b51127	lncRNA	ENST00000429829.6	0.12496752403221616
control	7885aa5b-492d-4693-a0e3-c3d6fc30f6be	lncRNA	ENST00000429829.6	0.02618862042088854
control	2fd37ecc-1524-4325-a514-b0e2f1fad60e	lncRNA	ENST00000429829.6	0.03445050662509743
control	e21b23be-1c2c-4419-8d08-87cdd1366620	lncRNA	ENST00000429829.6	0.04889581709534944
control	67ff141d-a12f-4367-80d0-8977d676f104	lncRNA	ENST00000429829.6	0.10428682774746688
control	85382a3a-6a55-4900-bbe7-402ddd9a5d7d	lncRNA	ENST00000429829.6	0.0457781241881008
control	d7b29abe-292d-4c47-bce4-559f22498013	lncRNA	ENST00000429829.6	0.01958950376721226
control	6867306a-a30a-4e5d-ab66-61d44e2c9204	lncRNA	ENST00000429829.6	0.2114835022083658
control	0530d2de-612b-4ae1-8bce-22788fea6f4b	lncRNA	ENST00000429829.6	0.04759677838399584
control	4e4ecfe2-52cb-4b9b-92cd-e3dab0f793d6	lncRNA	ENST00000429829.6	0.08921797869576513
control	8d75ad03-a9b5-4d9f-88da-8698d3414f30	lncRNA	ENST00000429829.6	0.04697323980254611
control	95e41dd1-c7d3-46eb-8f35-6252d453d284	lncRNA	ENST00000429829.6	0.10044167316186024
control	b3818702-a10d-4d64-a4b1-04f59e15b996	lncRNA	ENST00000429829.6	0.2246817355157184
control	5e6654a0-5b48-4166-b852-61ec142aef0f	lncRNA	ENST00000429829.6	0.15775526110678098
control	1a06d0c5-43e8-454e-b7ee-6f4fb7350c09	lncRNA	ENST00000429829.6	0.02234346583528189
control	19bb5844-6b6a-4b91-aebe-a571b60f4301	lncRNA	ENST00000429829.6	0.02374642764354377
control	7181f849-c983-4e7e-af37-ed3410330a83	lncRNA	ENST00000429829.6	0.2449467394128345
control	c255db23-ff63-4c87-99a7-3a6d2b02f8d7	lncRNA	ENST00000429829.6	0.10298778903611328
control	936aff7e-ee05-48a1-899e-9df403cac3da	lncRNA	ENST00000429829.6	0.03237204468693167
control	2020a6ee-cefa-4081-88b9-a1d3fb3a974e	lncRNA	ENST00000429829.6	0.04099766173031956
control	5988fe1e-0b46-4573-ad27-36fcdfca2536	lncRNA	ENST00000429829.6	0.02551312029098467
control	03de71f3-b173-403a-8fd3-266ba9939bf4	lncRNA	ENST00000429829.6	0.04910366328916601
control	a8c40c5c-b88b-40b0-88cb-c72d5b8e833b	lncRNA	ENST00000429829.6	0.11660171473109898
control	8fc44d50-4570-41cf-8170-422dae21b052	lncRNA	ENST00000429829.6	0.02208365809301117
control	bd7dc1d4-a47c-4186-8342-1d2092a41cfc	lncRNA	ENST00000429829.6	0.04603793193037153
control	01150792-3af3-43ae-b430-85d27f06a947	lncRNA	ENST00000429829.6	0.2525850870355937
control	efdad80f-db55-44d3-ba4d-7e918db392b4	lncRNA	ENST00000429829.6	0.08459340088334633
control	a1a465ab-9713-496a-ad9e-3713e7acc806	lncRNA	ENST00000429829.6	0.07861782281111977
control	8e788dca-8a6e-4fc6-b6d2-6dbf521a3157	lncRNA	ENST00000429829.6	0.01117173291764094
control	f2e5df9d-d936-43db-8529-96f73ee312bc	lncRNA	ENST00000429829.6	0.0402182385035074
control	c603e56b-48e5-4166-987d-88a1ed185873	lncRNA	ENST00000429829.6	0.09062094050402704
control	527c7ff1-9d92-412c-aed0-fda470a5efc0	lncRNA	ENST00000429829.6	0.0162120031176929
control	ca430655-8a65-406e-b55b-d51edc89fc05	lncRNA	ENST00000429829.6	0.10662509742790335
control	c50526cd-000b-40ba-8f23-26bc0a9a0a37	lncRNA	ENST00000429829.6	0.06489997401922577
control	f997f359-ae4c-463d-9154-406fdeeb5334	lncRNA	ENST00000429829.6	0.0938945180566381
control	ce7f2c8d-bbb0-4078-a0fc-61f4a8a2f1a2	lncRNA	ENST00000429829.6	0.07773447648739933
control	f1331eb6-8c55-491c-9044-cbb1b2255093	lncRNA	ENST00000429829.6	0.2817874772668226
control	25a0430f-a372-489a-8faf-531659a440a3	lncRNA	ENST00000429829.6	0.1442972200571577
control	a5e47159-08e9-4b14-bef5-17fdd6a54b5a	lncRNA	ENST00000429829.6	0.0702520135100026
control	71115c18-e5df-4e0c-a6ae-c04529dfcd09	lncRNA	ENST00000429829.6	0.5970381917381138
control	af2f27d0-270b-44f3-b197-2bf3fba1deba	lncRNA	ENST00000429829.6	0.0230709275136399
control	9593b646-f51f-4c95-8734-0fbd26ab9003	lncRNA	ENST00000429829.6	0.02213561964146531
control	408c0cd6-13cc-44d6-83de-d75464bcbafd	lncRNA	ENST00000429829.6	0.02390231228890621
control	26a12255-9cb1-4b85-a120-3e80eed76902	lncRNA	ENST00000429829.6	0.06141855027279813
control	c65fbfbc-62ba-4917-b9a2-83b5bfa8972f	lncRNA	ENST00000429829.6	0.11182125227331774
control	c8d497bc-0856-42d0-941e-dedfabaa36e6	lncRNA	ENST00000429829.6	0.0380878150168875
control	9e3ab548-4f45-476d-8df7-888d79918c19	lncRNA	ENST00000429829.6	0.06043128085216939
control	73cb545c-9476-4882-a25c-e7b341ea8b5a	lncRNA	ENST00000429829.6	0.03569758378799688
control	d9c9c239-8912-4d87-afda-42194a731360	lncRNA	ENST00000429829.6	0.16658872434398544
control	4d496519-aadd-446b-9038-fc25e536934e	lncRNA	ENST00000429829.6	0.08360613146271759
control	bc157792-9994-4d98-9a9a-6567b398a572	lncRNA	ENST00000429829.6	0.13026760197453885
control	e72292aa-6f7f-4f17-813a-ca212b5274a3	lncRNA	ENST00000429829.6	0.08807482462977397
control	7e76fe1c-4e8d-441b-ac20-0993202deb2f	lncRNA	ENST00000429829.6	0.05102624058196934
control	ded5e8da-30b1-406c-b66d-f603f8b2516a	lncRNA	ENST00000429829.6	0.14881787477266822
control	ed2dce41-c391-4cc3-8732-08744065e663	lncRNA	ENST00000429829.6	0.08646401662769551
control	1a6af4dd-77df-404f-b899-83cdc607c744	lncRNA	ENST00000429829.6	0.2759158222915043
control	21f67118-ea94-467e-b9dc-39a0cbee36b1	lncRNA	ENST00000429829.6	0.11015848272278514
control	d155eaa2-8110-468b-8da7-52ccc17895fb	lncRNA	ENST00000429829.6	0.04292023902312289
control	2b6c3f8f-3781-4ce7-b254-bc25aa972bf6	lncRNA	ENST00000429829.6	0.03029358274876591
control	4c647c12-8762-4099-b65c-06b917fb1407	lncRNA	ENST00000429829.6	0.12439594699922056
control	ee92b48b-0877-4466-a578-ac47808a57bc	lncRNA	ENST00000429829.6	0.2183424266043128
control	47a70c71-c41a-451a-bb31-0f3119f7aa25	lncRNA	ENST00000429829.6	0.04520654715510522
control	c9ddee50-590a-4ccf-aed9-bbd237f6ac56	lncRNA	ENST00000429829.6	0.18872434398545077
control	92bfaeb6-6188-4156-950a-aa251eaa6d6a	lncRNA	ENST00000429829.6	0.08973759418030658
control	2e802881-ae98-45ed-9180-e18d2c4ea4ba	lncRNA	ENST00000429829.6	0.08251493894518057
control	f82e324b-2b12-46f7-81ae-3935200b60dd	lncRNA	ENST00000429829.6	0.05991166536762796
control	e58d9b71-40ff-4625-b40a-d98a9e942407	lncRNA	ENST00000429829.6	0.04302416212003118
control	e07dfa54-2943-4806-921d-8a75b512aee6	lncRNA	ENST00000429829.6	0.08412574694725902
control	594c5649-05c4-4b56-965d-82c505741a62	lncRNA	ENST00000429829.6	0.10475448168355415
control	b2eee099-2dfd-4da9-b843-a7fd5c0e3e60	lncRNA	ENST00000429829.6	0.0509742790335152
control	1de32033-e375-4f3e-9825-4b5132c3d8ea	lncRNA	ENST00000429829.6	0.14367368147570797
control	a4762757-54b5-4506-898f-9d73e2396ba2	lncRNA	ENST00000429829.6	0.07622759158222915
control	d716c2b9-b48f-4ad6-bfed-f31357438ab3	lncRNA	ENST00000429829.6	0.02255131202909846
control	81f2af92-947e-4a16-a0ff-84a96bc7b058	lncRNA	ENST00000429829.6	0.07165497531826448
control	e863fa26-0ba7-4caa-9efa-9859b719b779	lncRNA	ENST00000429829.6	0.10636528968563264
control	8573588c-be4f-4eee-818f-41345c945825	lncRNA	ENST00000429829.6	0.03491816056118472
control	1c7b298a-a2f4-496a-9715-a9254cdc374c	lncRNA	ENST00000429829.6	0.04505066250974279
control	e85c9dc3-cf62-4d92-9e00-616f5ab0e47f	lncRNA	ENST00000429829.6	0.05346843335931411
control	9b72d11d-e42c-4b92-aa22-679b6e16128d	lncRNA	ENST00000429829.6	0.05383216419849311
control	fe8d784a-a159-4356-ae76-851375a49fd8	lncRNA	ENST00000429829.6	0.04822031696544557
control	3680bf2f-4815-447d-b999-363aae58d222	lncRNA	ENST00000429829.6	0.06152247336970642
control	5a02849a-3312-4489-b371-75990f5b3f30	lncRNA	ENST00000429829.6	0.10740452065471552
control	c49cde34-9aa3-4ff2-b7c6-c7cc3cee8b57	lncRNA	ENST00000429829.6	0.09597297999480384
control	b4a40ae5-ddec-4c7d-9b80-c9f2b86ed3cb	lncRNA	ENST00000429829.6	0.04307612366848532
control	68682760-d8e0-43a9-b8ae-712d4e9eabb4	lncRNA	ENST00000429829.6	0.14751883606131463
control	7dc9b14a-4b83-4770-94be-6f2073f867a4	lncRNA	ENST00000429829.6	0.22416212003117697
control	dc9c1940-f060-446c-b461-d76ca95daf4a	lncRNA	ENST00000429829.6	0.06822551312029099
control	9cbed81b-15e1-4df9-8ebb-c40968912257	lncRNA	ENST00000429829.6	0.090257209664848
control	72fa8529-9024-4bd6-ab9c-07a5549d188a	lncRNA	ENST00000429829.6	0.30678098207326576
control	7117c496-8fae-4134-b962-72e82da5de12	lncRNA	ENST00000429829.6	0.16279553130683294
control	00c8a3d5-982b-4cfa-8667-e5cf51834aa5	lncRNA	ENST00000429829.6	0.03990646921278254
control	7d50f668-75e8-4832-b459-8eaac6cf9672	lncRNA	ENST00000429829.6	0.0496752403221616
control	8f16b475-8f6d-4ad5-bd96-cf689d5306eb	lncRNA	ENST00000429829.6	0.01013250194855806
control	b56552ff-c2a8-43d7-b964-94825c4be37a	lncRNA	ENST00000429829.6	0.07482462977396727
control	46cc5247-134e-494e-810c-f6170e3263b4	lncRNA	ENST00000429829.6	0.11244479085476748
control	d4b1204c-533f-484d-92fd-b6817f65ca30	lncRNA	ENST00000429829.6	0.0646921278254092
control	0bf5766a-5283-47fb-8e13-a14e828c7b1d	lncRNA	ENST00000429829.6	0.14175110418290465
control	c36cfe92-9bd7-4663-8b24-5ab25f0f489f	lncRNA	ENST00000429829.6	0.06126266562743569
control	737af94a-7afc-45ca-9c84-35760822a5cc	lncRNA	ENST00000429829.6	0.03424266043128085
control	a9c5bc1f-b587-41f4-9c38-ab963aa688ea	lncRNA	ENST00000429829.6	0.09597297999480384
control	f1fc379a-b0f5-4f46-93b8-cee40aa68df3	lncRNA	ENST00000429829.6	0.04390750844375162
control	f407f1bc-d73e-4175-bc05-f47d5cbf1459	lncRNA	ENST00000429829.6	0.02920239023122889
control	e0683004-54c8-4a8b-8bf8-9550814ef6e4	lncRNA	ENST00000429829.6	0.02379838919199792
control	a670f0a0-c0e3-4b6c-a7f4-5e98982ed5e3	lncRNA	ENST00000429829.6	0.04479085476747207
control	b45b747e-d851-4920-9b82-82a19225f618	lncRNA	ENST00000429829.6	0.09836321122369449
control	78cc1902-c5e6-485b-951f-3f9875a5a2ee	lncRNA	ENST00000429829.6	0.08199532346063913
control	977cf068-bc46-48ba-b2a4-dc6d33a62004	lncRNA	ENST00000429829.6	0.05159781761496492
control	deb20b58-4579-4b19-a086-c6aec4642197	lncRNA	ENST00000429829.6	0.05539101065211743
control	5e633578-16b0-4134-bf05-c639a3669604	lncRNA	ENST00000429829.6	0.04863600935307872
control	1370fbba-ebe6-4d86-a349-982a4a287ab8	lncRNA	ENST00000670737.3	0.906786271450858
control	51641fb9-17a1-41a0-ad90-545ab20752ca	lncRNA	ENST00000670737.3	0.05772230889235569
control	f131d3ec-e71e-453f-a7eb-46c0ef6c557c	lncRNA	ENST00000670737.3	0.5105304212168487
control	14c10afb-e520-4d5c-b464-776d4167a91a	lncRNA	ENST00000670737.3	0.21528861154446177
control	60f067d4-05f5-41de-a70a-abe7eed7bfc3	lncRNA	ENST00000670737.3	0.6154446177847114
control	06683c80-a709-46b7-9bfa-1ce50b13e510	lncRNA	ENST00000670737.3	0.5924336973478939
control	0c916f7a-6e45-4b91-b166-cf8ee757a42b	lncRNA	ENST00000670737.3	0.4496879875195008
control	598d367a-92a0-450e-8f48-a9e59be5e130	lncRNA	ENST00000670737.3	0.8404836193447738
control	2fce21a1-7f3d-4338-a65f-c353c32fe6cf	lncRNA	ENST00000670737.3	0.4165366614664587
control	872c877b-2b5f-4921-b1a4-53f1012ea91d	lncRNA	ENST00000670737.3	0.5690327613104524
control	c0f319dd-8761-4a53-924e-ccde69c06a3a	lncRNA	ENST00000670737.3	0.26911076443057724
control	a4f1f173-4102-4476-a36c-a0d775cff38a	lncRNA	ENST00000670737.3	0.2710608424336973
control	f39ecb02-e67c-491e-bf80-f08c134e54db	lncRNA	ENST00000670737.3	0.6891575663026521
control	78666739-4033-4070-8fc9-e3b03875c723	lncRNA	ENST00000670737.3	0.4559282371294851
control	89ffc9f9-1231-45c5-88bc-6b379e3fa474	lncRNA	ENST00000670737.3	0.5647425897035881
control	72ef453d-be25-43d1-8373-c1eb115d1a5a	lncRNA	ENST00000670737.3	0.27769110764430577
control	cce317a8-d38a-458c-a727-10b4a1980e26	lncRNA	ENST00000670737.3	0.28627145085803435
control	d289a62a-bf13-4da2-9272-d6ae36428d63	lncRNA	ENST00000670737.3	0.13416536661466458
control	ba898020-0878-427a-ad9c-0e85fe9fd63c	lncRNA	ENST00000565493.2	0.2099611183114238
control	7857108d-c47e-41dc-936f-dad0988e066a	lncRNA	ENST00000565493.2	0.25680429550083317
control	41e5a944-10b8-4278-8288-6e2bc8cbf4cf	lncRNA	ENST00000565493.2	0.1207183854841696
control	b019c487-5859-4af5-b5d2-bcef19dc938d	lncRNA	ENST00000565493.2	0.21514534345491576
control	e03c3001-2d11-4907-a1bf-5d0c582ef423	lncRNA	ENST00000565493.2	0.633030920199963
control	f7ac6a94-878f-4868-b925-6904556112b7	lncRNA	ENST00000565493.2	0.5378633586372894
control	159a6f35-b66c-4fcb-8432-795636fcf2bc	lncRNA	ENST00000565493.2	0.21440473986298833
control	18ce2d68-74b2-4d91-8af1-0806b8c94851	lncRNA	ENST00000565493.2	0.09868542862432884
control	c9e54dee-de3e-4d53-bfbc-61861df8ccb6	lncRNA	ENST00000565493.2	0.4376967228291057
control	8aa1edca-62ee-47a8-9c96-4bb35f92476a	lncRNA	ENST00000565493.2	0.5269394556563599
control	a7545272-4c09-4399-be4e-33ce46c074d4	lncRNA	ENST00000565493.2	0.2368079985187928
control	4253e641-4a18-4f99-9a95-9530189d4d02	lncRNA	ENST00000565493.2	0.2086650620255508
control	02156b8e-2274-469a-8313-27e9915d3c69	lncRNA	ENST00000565493.2	0.166265506387706
control	6cf4075c-3f54-421a-bbd9-59671a18f1d8	lncRNA	ENST00000565493.2	0.18163303092019997
control	7d409ac7-404f-4008-ba02-cdbcd2251cd0	lncRNA	ENST00000565493.2	0.4447324569524162
control	7f1b3f5d-6b9d-48a9-a251-658f51becab2	lncRNA	ENST00000565493.2	0.1958896500648028
control	d7d7f10b-9cad-4e6d-b61f-f8000ec507a3	lncRNA	ENST00000565493.2	0.13775226809850027
control	cdbca145-5d1a-4c2b-9582-31b2fedd0da0	lncRNA	ENST00000565493.2	0.3495648953897426
control	fd91cbe4-18a1-4474-8be9-6ab0ca6cd785	lncRNA	ENST00000565493.2	0.21681170153675244
control	73184e9d-e9bc-4001-96e2-f9bc80c77686	lncRNA	ENST00000565493.2	0.1934826883910387
control	d1791a1e-afd5-42cc-8822-9f9cdb889391	lncRNA	ENST00000565493.2	0.41233104980559154
control	5c625378-2d36-40d7-848d-005a731890e8	lncRNA	ENST00000565493.2	0.07609701907054249
control	672c174b-a630-4e89-bcb0-c7e60a44b3ed	lncRNA	ENST00000565493.2	0.20977596741344195
control	2ebef8ae-32a0-42c3-bf1c-8a1fd28fb1db	lncRNA	ENST00000565493.2	0.2092205147194964
control	040a4cb5-8586-437c-9cdd-8b50114be8b9	lncRNA	ENST00000565493.2	0.1384928716904277
control	c45b1788-2683-4b77-8277-e4b29a84402f	lncRNA	ENST00000565493.2	0.18700240696167375
control	246a8fb3-411d-4bcc-b1fc-4ea11ff6b06a	lncRNA	ENST00000565493.2	0.08979818552119978
control	2b2a4c6c-cd7d-413c-9b1c-d20422b12fd3	lncRNA	ENST00000565493.2	0.271060914645436
control	1a81414d-4aab-48b7-af41-a97176f20cde	lncRNA	ENST00000565493.2	0.21458989076097015
control	0da87166-97db-4fa2-ba7a-723383dd6ada	lncRNA	ENST00000565493.2	0.2005184225143492
control	cb0e8946-f82d-48f6-b5d8-3727e049869e	lncRNA	ENST00000565493.2	0.15848916867246807
control	66a52474-6043-40f6-91bd-c01eed8dbb1a	lncRNA	ENST00000565493.2	0.18626180336974635
control	ddd9b84c-8c94-4b57-85ff-10e9e496aad9	lncRNA	ENST00000565493.2	0.06554341788557674
control	b2e28da0-bf31-4d26-ab6b-813b79320527	lncRNA	ENST00000565493.2	0.21681170153675244
control	0a6b6824-6e86-4cc4-be02-3f50ad7b07f6	lncRNA	ENST00000565493.2	0.1929272356970931
control	3f85e989-60fd-4e12-8f44-439e49b56b31	lncRNA	ENST00000565493.2	0.22458803925199036
control	9bef1d0b-f11d-41f9-8498-14b2a79913f6	lncRNA	ENST00000565493.2	0.07220885021292353
control	8e287ac9-052d-4f83-be9a-72412f4f9539	lncRNA	ENST00000565493.2	0.189224217737456
control	2813e104-e613-4c08-9073-5c8c5d0c2732	lncRNA	ENST00000565493.2	0.08498426217367154
control	90f3c04f-5c9b-4adf-bcca-4e0872f663fb	lncRNA	ENST00000565493.2	0.3232734678763192
control	6e5b12ce-726e-4653-a187-475d775d518b	lncRNA	ENST00000565493.2	0.05628587298648398
control	d11ab102-f690-4a9c-8a24-680a294730fd	lncRNA	ENST00000565493.2	0.2269950009257545
control	7b3cd975-c0f7-4d9d-947c-e5a84ae01cb5	lncRNA	ENST00000565493.2	0.21347898537307905
control	8eb8efc4-e2a8-474b-b3ff-1b12692819a1	lncRNA	ENST00000565493.2	0.18237363451212735
control	201d636c-6447-451e-ae4c-e531cc6813e8	lncRNA	ENST00000565493.2	0.05239770412886502
control	e4fa4bac-cb6b-48f6-9aaa-ba1028684e2f	lncRNA	ENST00000565493.2	0.0499907424551009
control	3986c3b3-4edf-4ba8-b108-21bee3738ec5	lncRNA	ENST00000565493.2	0.5089798185521199
control	e02f2bbd-01fa-4286-8622-12ca42b8b833	lncRNA	ENST00000565493.2	0.3382706906128495
control	a3077991-d3cd-4b9b-a9ca-e60c842c6b6a	lncRNA	ENST00000565493.2	0.13404925013886318
control	78d50e07-30ec-4c33-a062-58e0eb7d78d2	lncRNA	ENST00000565493.2	0.9316793186446954
control	e10c4ca5-5734-4974-8935-6e7faaea58ef	lncRNA	ENST00000565493.2	0.21644139974078871
control	166905fc-e74f-43b4-8337-fb7f8bc3dfcf	lncRNA	ENST00000565493.2	0.11590446213664136
control	ded3885d-f929-4a65-8c37-811bf04a8e53	lncRNA	ENST00000565493.2	0.10905387891131273
control	22939e7d-f411-44e3-85f4-9fc29538516b	lncRNA	ENST00000565493.2	0.6750601740418442
control	a3827426-26d8-4208-b89b-a555ed494578	lncRNA	ENST00000565493.2	0.0355489724125162
control	10f361ac-efec-4c0f-97f8-3ee933ffea06	lncRNA	ENST00000565493.2	0.6728383632660618
control	8d4e2a02-c084-48fd-bd15-d487ecaebf7e	lncRNA	ENST00000565493.2	0.579152008887243
control	c19695ee-6361-4606-8896-e518e4eb08e2	lncRNA	ENST00000565493.2	0.1720051842251435
control	31accda6-db99-4d79-acf2-d2424071f6de	lncRNA	ENST00000565493.2	0.18792816145158303
control	0ba4224e-4d19-4200-be21-27ac26a3c4ea	lncRNA	ENST00000565493.2	0.2062581003517867
control	ec99cc6f-9038-4385-b14a-87bec83f9dfa	lncRNA	ENST00000565493.2	0.2153304943528976
control	17e93037-83b5-47c1-8be1-d583405697e3	lncRNA	ENST00000382734.10	0.591792656587473
control	12922d48-357e-49ec-a1e5-1be7516acd9d	lncRNA	ENST00000382734.10	0.3484521238300936
control	566504c5-4312-4d40-8e5c-be62db7e5f92	lncRNA	ENST00000542933.5	0.6516393442622951
control	cd52b8f1-1419-4ace-9cbe-5060f91dac8c	lncRNA	ENST00000542933.5	0.7672131147540984
control	02719ae6-04c8-4f89-9e3d-cda2c781af5a	lncRNA	ENST00000560049.3	0.8846426043878273
control	84ce1684-3f83-4e56-a29b-f50f3374b8f5	lncRNA	ENST00000560049.3	0.9122434536447276
control	32ee9546-b467-446c-943c-3f46104dc463	lncRNA	ENST00000688828.2	0.2840989399293286
control	e00b31c9-83ef-40c5-8588-0ee3784c88d4	lncRNA	ENST00000688828.2	0.833922261484099
control	24a1d117-1f32-4dc1-9be9-d6842cfea11a	lncRNA	ENST00000688828.2	0.8996466431095407
control	a0a82cf6-bc76-468d-8be7-1082331c1fea	lncRNA	ENST00000688828.2	0.14346289752650176
control	2fe553de-d6d4-46ce-bbdf-9a3a8087ad8f	lncRNA	ENST00000458733.5	0.748221906116643
control	2daa1d67-87bf-46b7-adbb-815734ccac98	lncRNA	ENST00000458733.5	0.3328591749644381
control	620f143a-c15a-4834-b15d-4f992f0e7fc4	lncRNA	ENST00000458733.5	0.930298719772404
control	9fb896ff-5d90-4f2c-8c67-f5df35deb65c	lncRNA	ENST00000458733.5	0.9388335704125178
control	28fa3b8b-c825-4f64-9d61-077fa45ad7f9	lncRNA	ENST00000605862.6	0.04084230012727062
control	0b6ffbd2-d428-46ab-b1e3-69b40e443ed2	lncRNA	ENST00000605862.6	0.05032974661575842
control	4314e5c8-166a-4966-968c-6f1971322ffd	lncRNA	ENST00000605862.6	0.02580122642600948
control	611b6cf5-02ae-43bc-8fc6-30da35dcc38a	lncRNA	ENST00000605862.6	0.05756103204905704
control	10fe3f7d-f5c3-42e4-9865-c89c43312f9c	lncRNA	ENST00000605862.6	0.03280111072544255
control	1f080fa2-cd8c-4655-97d6-5b6ec657b18e	lncRNA	ENST00000605862.6	0.08972578965636932
control	53a83870-5cad-41b6-b543-aa5d497da253	lncRNA	ENST00000605862.6	0.09730417679046628
control	33347e70-17c3-4d8c-80fe-f974cb9c0dfb	lncRNA	ENST00000605862.6	0.14086544024065717
control	4722f4f0-6648-44b5-b1f4-c86c5cb52944	lncRNA	ENST00000605862.6	0.07023024412819623
control	783749d9-3279-41f4-a2ef-a95e5150df95	lncRNA	ENST00000605862.6	0.1433530024297119
control	c51fb530-ad17-4081-9a84-73b3f22cf617	lncRNA	ENST00000605862.6	0.19512900613213005
control	e3d8462d-f544-4990-b7cf-75f5e3be01f6	lncRNA	ENST00000605862.6	0.12900613213004744
control	7bf19fa9-22ea-4657-99d9-0ad93a4d903f	lncRNA	ENST00000605862.6	0.13137799375216938
control	b3f9bfab-65d6-47c7-88c7-fbe61b54b873	lncRNA	ENST00000605862.6	0.01527247483512669
control	399915d9-ddd1-439b-8b1a-48135599fa62	lncRNA	ENST00000605862.6	0.12727062362605576
control	6ad64859-d20c-428f-b323-61928b70f32c	lncRNA	ENST00000605862.6	0.04425546685178757
control	3846a03e-5f31-4e6f-b079-95d3a7fd650d	lncRNA	ENST00000605862.6	0.00775193798449612
control	5fb12ab9-a485-49f0-a0d8-46f4e970090f	lncRNA	ENST00000605862.6	0.07387481198657873
control	ab30005b-15f2-4b71-a092-59a7e29d5088	lncRNA	ENST00000605862.6	0.02377646650468587
control	49b5387f-f1fc-4688-923a-1772fc5414a1	lncRNA	ENST00000605862.6	0.09857688302672683
control	2463335e-acf8-46ca-b7d4-f9f1e2f19da8	lncRNA	ENST00000313807.5	0.22833275321963103
control	07b1a9bc-0f74-48e4-aeb7-6576e7d6ce08	lncRNA	ENST00000655054.1	0.11426040744021258
control	5a99a3eb-f5c7-4b29-902b-755137037daa	lncRNA	ENST00000702504.1	0.6283367556468172
control	5125e146-a79b-4c01-826a-ca79e8939c49	lncRNA	ENST00000702504.1	0.7412731006160165
control	8b547ac0-e788-4054-9a78-7a51a473845a	lncRNA	ENST00000702504.1	0.5379876796714579
control	1cf6ffeb-3396-4038-9e2c-1e87c04f3f80	lncRNA	ENST00000702504.1	0.7104722792607803
control	34ed1ebd-6756-4a27-9fa0-6176c7a8ba34	lncRNA	ENST00000702504.1	0.1806981519507187
control	4a8a02d3-9fb6-4076-89c9-8576937e9df1	lncRNA	ENST00000702504.1	0.7104722792607803
control	bec306ef-f138-4900-87b8-22571e5ccc77	lncRNA	ENST00000702504.1	0.5010266940451745
control	ed7804f8-82c0-46c2-abd8-9809bdb6d808	lncRNA	ENST00000702504.1	0.7084188911704312
control	6244d563-ab64-46ef-b0d8-79734e001e42	lncRNA	ENST00000702504.1	0.8213552361396304
control	ce0eb527-abd5-4816-9be7-5d864d621519	lncRNA	ENST00000702504.1	0.4887063655030801
control	42abf47a-0843-4009-ac76-bd9397699519	lncRNA	ENST00000702504.1	0.6652977412731006
control	b970feec-163a-4ca4-b579-3b1965ea9dce	lncRNA	ENST00000702504.1	0.8069815195071869
control	c55747e8-7670-4280-8a97-36361b6bd078	lncRNA	ENST00000687189.1	0.7906976744186046
control	80112257-2dde-42f6-9745-13b21d537d1f	lncRNA	ENST00000687189.1	0.8248974008207934
control	d186d79d-4a63-445a-a3a1-fa2cbff7a476	lncRNA	ENST00000687189.1	0.8358413132694938
control	395495d3-e927-4014-8ced-11aa0db3b978	lncRNA	ENST00000687189.1	0.8207934336525308
control	74eb7cca-0b23-4c94-b0bc-2564dc3daf3b	lncRNA	ENST00000687189.1	0.8454172366621067
control	1cd968fe-0776-47f2-bfb0-d7b79293a5a8	lncRNA	ENST00000687189.1	0.8166894664842681
control	06dbb6ed-88a1-4a71-8377-54b00626dba9	lncRNA	ENST00000687189.1	0.8235294117647058
control	ba1c314c-e1f5-426d-b2e3-5ed3d7ca1a09	lncRNA	ENST00000687189.1	0.811217510259918
control	d21b438c-663e-48bb-a82e-4a52c1e29f45	lncRNA	ENST00000687189.1	0.7127222982216143
control	d39ddd3a-ecfa-4f17-9f08-29d25464310e	lncRNA	ENST00000687189.1	0.8207934336525308
control	5d4252e9-106a-41c0-a1d3-d95cc2f5ce5b	lncRNA	ENST00000687189.1	0.841313269493844
control	300a34a7-9603-48fa-89d2-63fa5eca060c	lncRNA	ENST00000687189.1	0.8235294117647058
control	4c310168-9114-4440-9902-e4343237dd00	lncRNA	ENST00000687189.1	0.7797537619699042
control	292c3391-8a9d-43a0-99e4-52525f5bc1bf	lncRNA	ENST00000687189.1	0.7181942544459644
control	aa5c6da3-4e20-42d4-ae9b-9bd5569e3031	lncRNA	ENST00000687189.1	0.8071135430916553
control	1001c051-f100-4062-b75a-d7442fb8eb8b	lncRNA	ENST00000687189.1	0.7975376196990424
control	12e405e1-b42e-429e-b68e-69c2a2c3aacf	lncRNA	ENST00000687189.1	0.8207934336525308
control	194909f7-e1a7-4134-9f56-40e8b6d785ec	lncRNA	ENST00000687189.1	0.6443228454172366
control	7e60f8c4-c336-4460-97e2-1587a22a65e9	lncRNA	ENST00000687189.1	0.8358413132694938
control	7c512f6e-0395-4468-baf3-bc45e664804e	lncRNA	ENST00000687189.1	0.8235294117647058
control	f2c81bad-b75a-4747-984e-c3c0144930bb	lncRNA	ENST00000687189.1	0.7811217510259918
control	3d07f384-05e9-4b7d-995e-200f5769db32	lncRNA	ENST00000687189.1	0.8098495212038304
control	351a58a9-e18c-4b5a-912c-4327e40639a6	lncRNA	ENST00000687189.1	0.811217510259918
control	c9a4a771-4b3b-46fc-9241-e5f3679ecd41	lncRNA	ENST00000687189.1	0.8071135430916553
control	73059dc7-4fd8-4066-a6b9-4391b82a2c6f	lncRNA	ENST00000687189.1	0.7906976744186046
control	c22994c3-2fe9-457a-a9f5-58095ac50ef4	lncRNA	ENST00000687189.1	0.759233926128591
control	01377a9c-e1d2-48f9-8305-3b7cca196936	lncRNA	ENST00000687189.1	0.8248974008207934
control	3c7f8b8a-3f1f-40bc-a452-b20474789f71	lncRNA	ENST00000687189.1	0.8125854993160054
control	8ad52758-0643-4106-a886-e791d2102db6	lncRNA	ENST00000687189.1	0.786593707250342
control	8996c6b5-e4aa-4e75-a2e5-80cb8499be90	lncRNA	ENST00000687189.1	0.7099863201094391
control	3c3958a8-118f-49c7-b979-d955a85d366a	lncRNA	ENST00000653638.1	0.3478818998716303
control	01e0a0d9-a4e7-4ef7-a620-10aba3898aef	lncRNA	ENST00000653638.1	0.337612323491656
control	f7c15430-c320-4f2b-a320-a5ba546c2393	lncRNA	ENST00000654706.3	0.8092409240924092
control	59d6bafd-f052-4135-8ded-1513ab045dbf	lncRNA	ENST00000660020.1	0.7927369353410098
control	32ad7104-1c27-484d-94e6-721cd9ef1148	lncRNA	ENST00000660020.1	0.8786536758193091
control	81290a46-2316-4be6-b644-6200da496593	lncRNA	ENST00000660020.1	0.8175376439326838
control	d3944f6c-5c7d-44e0-aa35-470606995932	lncRNA	ENST00000660020.1	0.8892825509300266
control	0739ebb3-7cf4-4919-b858-3ad7c720c446	lncRNA	ENST00000660020.1	0.88042515500442875
control	5f8216f9-76d6-4f34-adbc-15ed92c23634	lncRNA	ENST00000660020.1	0.8503100088573959
control	406e9619-c9bc-4bcf-8391-c975e4335fa7	lncRNA	ENST00000660020.1	0.7821080602302923
control	c4238f02-1e74-4816-bb94-6190da872216	lncRNA	ENST00000660020.1	0.8600531443755536
control	18ba76a3-3e5c-47e3-a73a-79c0b96dc07a	lncRNA	ENST00000660020.1	0.8901682905225864
control	9cff3c04-3b51-494a-9352-290e83559f77	lncRNA	ENST00000660020.1	0.6643046944198405
control	e19359f9-335c-4af1-b993-c6dd29679103	lncRNA	ENST00000660020.1	0.8777679362267493
control	56c857c1-6c01-40c6-8042-73707b1455da	lncRNA	ENST00000660020.1	0.8715677590788308
control	98dfcff6-8bbf-4e71-8518-a0573a931bb5	lncRNA	ENST00000660020.1	0.8892825509300266
control	63b8831f-b2b3-4416-a21f-5d04dedf0a3b	lncRNA	ENST00000660020.1	0.8379096545615589
control	b97ed064-2430-4da6-90a6-69deb204c5ca	lncRNA	ENST00000660020.1	0.8689105403011514
control	006bd7db-5786-415b-ba75-8d57bd791105	lncRNA	ENST00000660020.1	0.887511071744907
control	abf6811e-0d75-4b62-9a03-4ce482e5aaf7	lncRNA	ENST00000660020.1	0.8387953941541186
control	5edac091-05e4-404d-8663-9b960e727416	lncRNA	ENST00000548760.2	0.19094429550193623
control	182539cd-6523-4800-b10e-de283ee7d299	lncRNA	ENST00000548760.2	0.3238010128090557
control	1a7481a5-c320-44eb-bc4e-ca7e0081867d	lncRNA	ENST00000413987.1	0.36937755565651975
control	7f10794a-4091-4e67-9831-d72c12ccc7ea	lncRNA	ENST00000413987.1	0.35529304861426625
control	445434e2-6c39-40e7-8144-b07cd5ecc176	lncRNA	ENST00000413987.1	0.38119036801453887
control	a3930231-f44e-42e5-af42-cd82b1c9f49c	lncRNA	ENST00000413987.1	0.3307587460245343
control	4098d211-a38a-4ef4-9b55-9f288fee8123	lncRNA	ENST00000413987.1	0.10722398909586552
control	f6f61d5a-84e0-49f0-a3d4-f62b4659af0f	lncRNA	ENST00000413987.1	0.3716492503407542
control	334b6d36-e05a-4197-8ba9-2e65b9b32571	lncRNA	ENST00000413987.1	0.22807814629713768
control	a9966123-d4c3-4af7-9910-a498abe99fcc	lncRNA	ENST00000413987.1	0.3702862335302136
control	a85d8e42-3d36-452a-aeef-43a5521aed2a	lncRNA	ENST00000413987.1	0.22898682417083144
control	c5351526-b447-4272-bc45-d2b2f20cd46a	lncRNA	ENST00000413987.1	0.13130395274875056
control	504e3421-ee56-4180-8e4c-9e096e197f96	lncRNA	ENST00000413987.1	0.1640163562017265
control	9226fe24-680a-4d2b-8282-7072e8cf0137	lncRNA	ENST00000413987.1	0.23989095865515675
control	432fbe5b-0446-401e-9b2b-bc09d06de12b	lncRNA	ENST00000413987.1	0.3707405724670605
control	496284aa-e6c8-48ac-8b32-b4e069d93be0	lncRNA	ENST00000413987.1	0.36983189459336663
control	5e13b999-c811-4a80-858e-799222e136f7	lncRNA	ENST00000413987.1	0.3434802362562472
control	aa99dab6-ffb0-4b22-b8c9-ade0e0cb0ab1	lncRNA	ENST00000413987.1	0.3707405724670605
control	6537e5b2-c872-4c08-9ea1-d73c0906a011	lncRNA	ENST00000413987.1	0.3707405724670605
control	6c3ba78a-a6b4-44b3-995d-5e130728de87	lncRNA	ENST00000413987.1	0.3839164016356202
control	6bbd306d-6030-4d9c-a795-666d5aa8e7e9	lncRNA	ENST00000413987.1	0.3689232167196729
control	ad389e4e-d0c1-4217-ac88-a8602fb6e3ad	lncRNA	ENST00000380334.6	0.6993670886075949
control	7c3c9b3f-84c0-49c4-9d08-12b5f123f102	lncRNA	ENST00000380334.6	0.6724683544303798
control	46633992-c913-4ab1-aae8-c2ab04b834a5	lncRNA	ENST00000380334.6	0.5846518987341772
control	70127625-8412-4110-85d2-9ef3e2ef6801	lncRNA	ENST00000380334.6	0.507120253164557
control	abf788b4-09f5-4585-9282-8d4101b2afc4	lncRNA	ENST00000380334.6	0.8575949367088608
control	88e6d2f6-d8ef-407d-acf7-de701adfd291	lncRNA	ENST00000380334.6	0.5712025316455697
control	8d7d3f95-e4a3-4727-a3fa-64fd87f7ba20	lncRNA	ENST00000380334.6	0.9248417721518988
control	d9677f00-bee2-41bc-96c5-39a476a43f28	lncRNA	ENST00000647870.1	0.26835985312117505
control	a500d00f-9719-40a6-958f-1d9894a027a2	lncRNA	ENST00000647870.1	0.261015911872705
control	1ec15f30-e002-4e4d-a040-88b2fd28e9fb	lncRNA	ENST00000674361.1	7.0203503845368e-4
control	234f363e-77fc-494b-9cae-9f9b64810279	lncRNA	ENST00000674361.1	3.8266663981286e-4
control	b364a4e6-a591-4f1c-b82e-cf445d5ebcb5	lncRNA	ENST00000674361.1	0.00126884201622161
control	ececf8c5-0f1c-4f5f-94fa-9ba560ee0147	lncRNA	ENST00000674361.1	0.00280526296103417
control	f14079bb-d8b9-464a-bdc6-80228af394de	lncRNA	ENST00000520944.6	0.6838810641627543
control	a37f9b41-5c4d-4908-949e-1d007ece54ac	lncRNA	ENST00000520944.6	0.676056338028169
control	14cfaee7-e94d-48b9-8a04-e18fab7f5347	lncRNA	ENST00000520944.6	0.6885758998435054
control	86143990-f69d-4925-86c9-e4974fc2c3f4	lncRNA	ENST00000520944.6	0.5978090766823161
control	29dde085-5d9c-4110-b282-5f6220fe5610	lncRNA	ENST00000520944.6	0.647887323943662
control	f5235588-d421-4549-a4ae-ea189d469770	lncRNA	ENST00000520944.6	0.6901408450704225
control	a46e7cbf-b75a-4575-bc1d-ae7e3282f7cc	lncRNA	ENST00000520944.6	0.5414710485133021
control	026907f0-4593-430e-ad96-c45723b82694	lncRNA	ENST00000520944.6	0.27073552425665104
control	23defedd-d16f-47a1-bc83-f8b50caf808e	lncRNA	ENST00000520944.6	0.6103286384976526
control	ad6e9895-7be7-44a2-9917-83f6320ffc94	lncRNA	ENST00000520944.6	0.3755868544600939
control	dd930773-7660-450f-959f-15d18e76944e	lncRNA	ENST00000520944.6	0.6651017214397497
control	f2b2850f-5f50-4219-9a93-9258765a69b2	lncRNA	ENST00000520944.6	0.594679186228482
control	783bdcf7-a01d-4609-906f-a65e01a571e1	lncRNA	ENST00000520944.6	0.5868544600938967
control	7af916db-0a73-4c3a-ad7e-7b26b6860699	lncRNA	ENST00000520944.6	0.6338028169014085
control	f0702dfc-fb3d-435c-a8d8-6ea23debaefd	lncRNA	ENST00000520944.6	0.6870109546165885
control	38c04aac-621b-4557-8beb-f58a6476093e	lncRNA	ENST00000520944.6	0.6071987480438185
control	ecf492b6-d9a8-4956-8903-3e1bfacb7bb3	lncRNA	ENST00000520944.6	0.6932707355242567
control	dad74fb3-8ffd-4650-8a73-4e1ad823dfcf	lncRNA	ENST00000520944.6	0.6901408450704225
control	131e0742-1d80-4220-a95b-7665a67160af	lncRNA	ENST00000520944.6	0.6682316118935837
control	381acf29-9b7c-4410-8feb-02dab699e148	lncRNA	ENST00000520944.6	0.6353677621283255
control	ede6a2e9-1ab0-482a-9162-0909c7c0895b	lncRNA	ENST00000520944.6	0.5774647887323944
control	e42664e2-262f-4477-b347-ea3d7c3aa7df	lncRNA	ENST00000520944.6	0.4647887323943662
control	faa79596-2ec8-459b-b5b9-f19268f3c292	lncRNA	ENST00000520944.6	0.6838810641627543
control	8de11f80-612c-423a-a326-e8dbbac55b45	lncRNA	ENST00000520944.6	0.5852895148669797
control	be1b2850-31e5-4745-884b-467781d8a772	lncRNA	ENST00000520944.6	0.5884194053208138
control	70b0ce89-2183-4981-897c-0ffd7ac8b341	lncRNA	ENST00000520944.6	0.6244131455399061
control	d12d7411-c5bd-49d3-8858-1ec853f99449	lncRNA	ENST00000520944.6	0.3661971830985915
control	ebc98992-4bd6-4eed-84f2-e6e2a412d928	lncRNA	ENST00000520944.6	0.6353677621283255
control	6c204878-58cd-4612-8e6b-f188269101b1	lncRNA	ENST00000520944.6	0.6557120500782473
control	aff5e684-67af-4326-95a3-df211c4597f4	lncRNA	ENST00000641390.1	0.5459358455309873
control	d437f698-a83d-4cdc-93da-12f1a2bf2d9c	lncRNA	ENST00000641390.1	0.13983182809093742
control	07d96591-432d-4d5e-8247-49ca7e16d3ab	lncRNA	ENST00000641390.1	0.572718779196512
control	621cfa8c-597a-41ba-8108-a3254214a95b	lncRNA	ENST00000641390.1	0.436312675179072
control	33ca544e-fec7-4a9a-9a41-c36fb987e407	lncRNA	ENST00000641390.1	0.582684521955777
control	6ed748e2-7697-4389-9361-a739343b303d	lncRNA	ENST00000641390.1	0.17876051074431645
control	a18332cb-ef63-4486-8851-d072f8b1fca7	lncRNA	ENST00000641390.1	0.5664901899719713
control	0a85a02f-bac1-4252-8077-46a90b236386	lncRNA	ENST00000641390.1	0.533790096543133
control	06fad558-46ef-49ad-bd5b-0460e96bd618	lncRNA	ENST00000641390.1	0.5783245094985986
control	31ef2057-fda3-4c35-b5b8-719fcb621a8f	lncRNA	ENST00000641390.1	0.30893802553721583
control	c5a3cbe8-db94-4b27-8423-2ea8eb31b436	lncRNA	ENST00000641390.1	0.572095920274058
control	d44efe1d-3e65-4188-b0cf-31870485e546	lncRNA	ENST00000641390.1	0.5864216754905014
control	9326f575-9b5d-42ae-b629-af44f345d0c8	lncRNA	ENST00000641390.1	0.5664901899719713
control	262dbe96-9806-4780-a5f1-d0211f10c5bd	lncRNA	ENST00000641390.1	0.5506072874493927
control	45161889-089b-4980-935b-c4720f9991fd	lncRNA	ENST00000641390.1	0.5216443475552788
control	b6f1e912-4605-49e5-a01e-0e98e24d2b12	lncRNA	ENST00000641390.1	0.5017128620367487
control	a8eb14ff-3ca9-4e1e-bc46-0a489d423fe0	lncRNA	ENST00000641390.1	0.155403301152289
control	72c45c2e-3b19-4572-8b01-5c2615f4bceb	lncRNA	ENST00000641390.1	0.3055123014637185
control	bd4c4462-553a-41c7-8a98-ac5bfeae1890	lncRNA	ENST00000641390.1	0.11398318280909374
control	45c04722-85da-4003-8a5a-19dc8d6faaa1	lncRNA	ENST00000641390.1	0.42105263157894735
control	5fe41f70-afbf-4957-a3b3-7334466f4d0e	lncRNA	ENST00000641390.1	0.5798816568047337
control	68adf1d8-c9af-4780-b2e7-d65c85a1d1ea	lncRNA	ENST00000641390.1	0.5748987854251012
control	13132408-6aa1-4604-a316-ea209e804cb6	lncRNA	ENST00000641390.1	0.28776082217377763
control	0ba8edce-c709-40af-b83e-ad119136cf76	lncRNA	ENST00000641390.1	0.5836188103394581
control	d6ab8712-10c6-48f6-b086-69cca880f3c9	lncRNA	ENST00000641390.1	0.5842416692619121
control	1291aa7e-f72c-4d44-8e55-bb20addd67a8	lncRNA	ENST00000641390.1	0.5861102460292744
control	e3caf224-8daa-4fbc-9d97-db1325eea676	lncRNA	ENST00000641390.1	0.5574587355963874
control	e1c0d30d-948c-4c15-ac20-4e75e9a90750	lncRNA	ENST00000641390.1	0.5886016817190907
control	4425712a-a1e5-4b85-b464-7ab2d6494ba0	lncRNA	ENST00000641390.1	0.5861102460292744
control	fa55c17f-5e07-40fc-aa93-5af3a049593d	lncRNA	ENST00000641390.1	0.03799439426969791
control	fc8fed95-5abf-44da-912d-a1ec5cbf6029	lncRNA	ENST00000641390.1	0.16038617253192153
control	f5c1210b-22f8-435d-b4e5-e98641f69358	lncRNA	ENST00000443587.7	0.7200229489386116
control	6c914f50-fb81-413c-a731-9f8391c444f4	lncRNA	ENST00000649757.1	0.3112670713201821
control	aa45a926-e284-4f7a-8c19-8f18a443d7a5	lncRNA	ENST00000649757.1	0.13353566009104703
control	b2960fd9-2be8-4e9d-b13d-17c9a2b811fb	lncRNA	ENST00000671425.1	0.5892053973013494
control	7216c6a5-d1fc-4d4f-bffa-b853e7461d8c	lncRNA	ENST00000671425.1	0.9145427286356822
control	074fc981-ec96-4448-99ef-3687bfe80e4b	lncRNA	ENST00000692898.1	0.4734848484848485
control	460ef6cf-7b0c-4b67-bc92-0201c1908873	lncRNA	ENST00000692898.1	0.4924242424242424
control	c859ecbb-14b0-40b3-8a2a-c657f807fb0e	lncRNA	ENST00000692898.1	0.8396464646464646
control	c0933ff7-636f-4357-b10f-2860986062af	lncRNA	ENST00000692898.1	0.4886363636363637
control	bd1e9617-8ee0-4ece-b989-f3a3499df83b	lncRNA	ENST00000602313.1	0.8829787234042553
control	92b6dca3-ed24-4759-8c6a-5f53861abdb0	lncRNA	ENST00000602313.1	0.7808510638297872
control	63c154d7-4987-42bf-9638-560678dcf9fd	lncRNA	ENST00000647176.1	0.2024420274984609
control	b6dc1f87-da8e-4c77-8432-dc0d08d0c389	lncRNA	ENST00000647176.1	0.03950338600451467
control	9e6d117a-4d42-4aaa-98dc-70674151c43c	lncRNA	ENST00000647176.1	0.1386209727067515
control	ee66211c-acea-401b-8fca-02967c7da954	lncRNA	ENST00000616815.1	0.5033860045146726
control	252bb552-988f-45ad-a611-a2765a440622	lncRNA	ENST00000616815.1	0.7765237020316027
control	0c027477-2313-4499-9bd3-81230e89bf47	lncRNA	ENST00000616815.1	0.9029345372460496
control	83a1622b-30e3-47d3-aa7c-e39983fb654d	lncRNA	ENST00000616815.1	0.8826185101580135
control	28af3585-eeae-48ff-aa5e-402e32ff1333	lncRNA	ENST00000616815.1	0.7607223476297968
control	74c43d04-e56c-4340-9420-2158c645610c	lncRNA	ENST00000616815.1	0.9051918735891648
control	c4a17034-70a2-49b0-90d6-f47ef51aa0ab	lncRNA	ENST00000420850.2	0.4098137210358927
control	05ab9c3c-07e2-414e-819c-19a31e3dbc0a	lncRNA	ENST00000420850.2	0.3784643343934575
control	44c7dd0e-c57e-4ab5-94e8-4f3a887f757a	lncRNA	ENST00000686410.1	0.5367965367965368
control	9f07a939-ddf5-47af-84d4-fde9ef1ed718	lncRNA	ENST00000686410.1	0.8975468975468975
control	800596d3-d4f9-4f4c-aea4-ecb724b9144a	lncRNA	ENST00000686410.1	0.9177489177489178
control	15c28ded-06d3-4f17-8d98-5c388cdf1373	lncRNA	ENST00000686410.1	0.8961038961038961
control	7c560459-51b2-4359-a438-451ec146f6a3	lncRNA	ENST00000686410.1	0.9047619047619048
control	d1df859a-78a8-47fa-ae3a-704d254e61f6	lncRNA	ENST00000686410.1	0.9018759018759018
control	ca087787-69b4-4638-8dac-5ff3979c2939	lncRNA	ENST00000686410.1	0.33910533910533913
control	47b0613f-02a6-45c3-98cd-17376dc931a2	lncRNA	ENST00000580180.6	0.12151616499442586
control	45acf12b-0607-4f72-a16e-95d024c6b0e4	lncRNA	ENST00000580180.6	0.8695652173913043
control	c2679e9c-5791-464f-87b4-d43f0eccda90	lncRNA	ENST00000580180.6	0.8639910813823858
control	98617e3d-d136-4e0b-949e-280b045959e9	lncRNA	ENST00000580180.6	0.31215161649944256
control	0946ba2d-e401-43e3-abb2-be8071a45dfc	lncRNA	ENST00000580180.6	0.8573021181716833
control	3be48403-5f53-499f-8b34-ad0e21ee7934	lncRNA	ENST00000580180.6	0.855072463768116
control	67b244ba-101a-42a4-808c-4fc10e8d955f	lncRNA	ENST00000580180.6	0.8450390189520625
control	8b12ac8e-5eb1-4522-bd7c-d523968c752a	lncRNA	ENST00000580180.6	0.7268673355629878
control	4d3ea0ea-8a53-49e3-a980-eb38b37957be	lncRNA	ENST00000661348.3	0.18057234985892784
control	703cd098-29be-4d0e-9caf-95f99f324d76	lncRNA	ENST00000661348.3	0.16727126158806932
control	d607614f-826e-417a-80a3-011f98d99461	lncRNA	ENST00000661348.3	0.6461104393389763
control	aa7e2641-333d-4d9e-9011-80ab9ef9236a	lncRNA	ENST00000661348.3	0.11084240225715436
control	5adc9841-9f36-41e6-aa43-2e0e44062dfa	lncRNA	ENST00000661348.3	0.9230149133413946
control	46e7279f-7914-4299-bdac-8236b72422ef	lncRNA	ENST00000661348.3	0.4079000403063281
control	360cfd0f-48c0-4b98-9d08-d461361ec3f1	lncRNA	ENST00000661348.3	0.2426440951229343
control	d3017eae-54fb-4cb1-91ed-cf266df30718	lncRNA	ENST00000661348.3	0.4268440145102781
control	5fa08687-1269-49e6-aa03-e0c3c3393352	lncRNA	ENST00000661348.3	0.924627166465135
control	efa14f5c-1342-42e3-a433-535efa499e80	lncRNA	ENST00000661348.3	0.9222087867795244
control	5a3ca919-5135-4489-b271-985f12eb3190	lncRNA	ENST00000661348.3	0.25836356307940345
control	94c730fc-9a8d-4cc6-a23f-37f6838cc822	lncRNA	ENST00000661348.3	0.2370012091898428
control	5e6e7eae-be1a-4a61-a2c2-90ce8a7d905e	lncRNA	ENST00000661348.3	0.28496573962112054
control	459d05ce-ccec-4af2-9629-3ff3fce8c7d0	lncRNA	ENST00000661348.3	0.1124546553808948
control	9635baac-148f-4268-af23-0441bfc63b89	lncRNA	ENST00000661348.3	0.24465941152760984
control	aaec2587-322c-4cec-bf84-01b76b92e511	lncRNA	ENST00000661348.3	0.6819830713422007
control	ad755cd1-acaa-4549-8495-411d4e89b911	lncRNA	ENST00000661348.3	0.932285368802902
control	3741b203-f585-4231-b3a8-124d93551a2e	lncRNA	ENST00000661348.3	0.33373639661426846
control	193e2acb-2b2e-4cb5-acf2-335a9084de28	lncRNA	ENST00000661348.3	0.6759371221281741
control	821940d7-a15f-4b5a-a04f-0be0bd73da0f	lncRNA	ENST00000424349.1	0.568301687763713
control	c3148bfe-fd3c-4beb-bbf0-747609657f81	lncRNA	ENST00000424349.1	0.339662447257384
control	479cec55-81d0-4860-a74f-512d5036e540	lncRNA	ENST00000424349.1	0.41561181434599154
control	7f78b319-58a8-4d39-bc20-478d0b18e744	lncRNA	ENST00000424349.1	0.5292721518987342
control	91c30e4f-ace5-4ff3-a2b8-b19c65888f8e	lncRNA	ENST00000424349.1	0.16350210970464135
control	0f72da3d-8e10-4176-8937-d8159929fa56	lncRNA	ENST00000424349.1	0.1028481012658228
control	2b126969-f505-44fd-bd0a-8ada3fb097f5	lncRNA	ENST00000424349.1	0.2679324894514768
control	2fa317e4-cfc8-4425-bc1b-0f470bb286d2	lncRNA	ENST00000424349.1	0.3594409282700422
control	af8b2b0f-a603-4b68-a883-3d5537d39c0c	lncRNA	ENST00000424349.1	0.14899789029535865
control	7dab841b-de07-4a73-9d6d-b2b1c76fb9cf	lncRNA	ENST00000653677.2	0.5768927444794952
control	599195c2-7794-4b7f-9d67-e9b10dbd4691	lncRNA	ENST00000653677.2	0.1999211356466877
control	4117b988-4c0f-4ad4-aeee-ca67dc1a4ccb	lncRNA	ENST00000653677.2	0.4668769716088328
control	80890c59-aeae-493e-8a47-cf15a037d373	lncRNA	ENST00000653677.2	0.3663249211356467
control	341e64c1-4ad9-4f59-bf3a-6184f8be4b1f	lncRNA	ENST00000653677.2	0.1608832807570978
control	6230b85a-5a0a-4ff5-b9c9-b259c45ccde3	lncRNA	ENST00000480284.1	0.8539865513928915
control	2a51df94-0f2a-4f63-b6d5-d8a89d9f2c8d	lncRNA	ENST00000480284.1	0.8856868395773295
control	b3380d47-aff1-4ab7-8b8e-944409e4d403	lncRNA	ENST00000480284.1	0.27953890489913547
control	02a454b7-689f-4b8f-a1b7-fa2824a2ad44	lncRNA	ENST00000480284.1	0.29010566762728146
control	415553b1-c177-410c-8284-88b94e76ea8d	lncRNA	ENST00000480284.1	0.7857829010566763
control	bfc3a527-5433-4322-a3ce-c672408888d6	lncRNA	ENST00000480284.1	0.8184438040345822
control	e4d46be0-2464-4a61-95e2-939fe5682ed2	lncRNA	ENST00000566956.2	0.8131868131868132
control	683177ba-224f-404d-8a1f-3c4fd5cc81e8	lncRNA	ENST00000566956.2	0.9102564102564102
control	d704c76f-57e8-480f-9c94-e7dcfb79149a	lncRNA	ENST00000648829.1	0.1317528177225029
control	6a63abd2-172c-4519-a07b-a383e3c22c90	lncRNA	ENST00000648829.1	0.388651379712398
control	aaabb6f7-ce8a-45f0-8356-6726e9d39880	lncRNA	ENST00000648829.1	0.05518849591916051
control	eee5714d-57e4-4f84-9ac8-292c64d9f5aa	lncRNA	ENST00000648829.1	0.5052467936261174
control	5126c1af-248d-4536-9925-ced616f74446	lncRNA	ENST00000648829.1	0.18344345122425185
control	f1816e96-ade3-46a3-92cd-acfe8943e1bd	lncRNA	ENST00000648829.1	0.3050913330742324
control	cdfdc677-7666-4e39-a127-ec9d447b4943	lncRNA	ENST00000648829.1	0.5736494364554994
control	a774953f-1e5d-4062-908c-dc4df0badb39	lncRNA	ENST00000648829.1	0.573260785075787
control	fa6d7a50-98da-4985-8768-6268de140651	lncRNA	ENST00000578968.6	0.7748478701825557
control	b65d066d-6211-4004-b97c-963774fd5ce4	lncRNA	ENST00000578968.6	0.43914807302231235
control	54176804-42e3-420b-89ee-7a068046f257	lncRNA	ENST00000578968.6	0.8133874239350912
control	8368dbd4-2db8-41a1-a2b1-1522db10eea1	lncRNA	ENST00000578968.6	0.8052738336713996
control	18e51159-25fa-42b9-9272-f904ba6ae4c8	lncRNA	ENST00000578968.6	0.768762677484787
control	b1a5f8cb-3304-4520-8b4b-6da8e312a4c3	lncRNA	ENST00000578968.6	0.7505070993914807
control	f53d75f0-1375-4490-b264-986d6ddf5032	lncRNA	ENST00000578968.6	0.7322515212981744
control	e641d743-5fb4-4d23-9f94-690c1c1afe1e	lncRNA	ENST00000578968.6	0.7738336713995944
control	6ad47670-f581-45c1-8442-b48c82d17657	lncRNA	ENST00000578968.6	0.6227180527383367
control	8be65225-42fd-4173-952a-24ec9a2942a2	lncRNA	ENST00000578968.6	0.7809330628803245
control	a02ad3b4-34cb-44ce-9ea9-231c2568348b	lncRNA	ENST00000619021.4	0.06369648451096414
control	5c794e41-ec44-40eb-a643-b51ce33e3ecc	lncRNA	ENST00000657194.2	0.7316239316239316
control	89c7a382-dd58-4db0-9ede-17b4ca8c5a2a	lncRNA	ENST00000657194.2	0.9076923076923076
control	c9e515ea-c6f6-4f42-b51d-efc1e9c6ba72	lncRNA	ENST00000657194.2	0.8675213675213675
control	1729fe0e-a6a6-4418-9623-97db27c29b69	lncRNA	ENST00000701055.1	0.14
control	983f7884-c6c4-458e-a11e-a1c84c7b3ca3	lncRNA	ENST00000655116.1	0.08695652173913043
control	04165ffd-88ed-4378-a8c3-fb39de78664c	lncRNA	ENST00000655116.1	0.08887065901011758
control	7a8cc6ee-8832-4ed7-9da9-9f126e77ce2b	lncRNA	ENST00000428939.3	0.7109111361079865
control	aafd88e5-e270-4a3b-8ed3-26f7796ccc04	lncRNA	ENST00000428939.3	0.7007874015748031
control	f0007d24-87ca-475d-a4b5-56c3a12d7cf0	lncRNA	ENST00000428939.3	0.453318335208099
control	66020cc3-2e6f-4fc3-9437-8685d99efb41	lncRNA	ENST00000428939.3	0.515185601799775
control	c6bc7456-d0ee-4862-85ca-1a33a0c77d89	lncRNA	ENST00000428939.3	0.934758155230596
control	482f6f3b-296d-4bae-b687-2700c051480e	lncRNA	ENST00000428939.3	0.5466816647919011
control	9940d145-f921-46b1-9afd-eb2cd7948e7b	lncRNA	ENST00000428939.3	0.937007874015748
control	34d9aec4-95c1-4564-9e6b-d85bdf3ed03c	lncRNA	ENST00000428939.3	0.7142857142857143
control	ac36f4a3-8232-49ae-8bf2-357848c24cd3	lncRNA	ENST00000428939.3	0.5680539932508436
control	13a55842-2e13-4104-aedf-8979ba32f5fd	lncRNA	ENST00000428939.3	0.7221597300337458
control	66b3206d-46f2-495d-b142-cd3bdf65f7f3	lncRNA	ENST00000658478.2	0.19250073811632715
control	42771a7b-538e-48d1-a563-d6ef30189441	lncRNA	ENST00000660341.2	0.35755989530903964
control	9528e35f-a8f6-4260-b3d9-714f90546c58	lncRNA	ENST00000660341.2	0.8141735453996376
control	763e40cd-db30-4a44-a840-af56bbfa580a	lncRNA	ENST00000660341.2	0.7819609422186431
control	e2dd9752-2dca-422f-a116-f2025bbd0988	lncRNA	ENST00000660341.2	0.05939198711495873
control	6a3dc4ae-df53-4e08-b3b4-364f9560b69c	lncRNA	ENST00000660341.2	0.17817596134487618
control	1189f6e3-f790-4154-944c-fb7feeaeb9ac	lncRNA	ENST00000685435.1	0.6090595765632694
control	c8f72763-582d-4e16-90ca-eb6bda8239da	lncRNA	ENST00000685435.1	0.21959625800098473
control	264838e7-a86b-41ae-91b8-c519a1a2c2cf	lncRNA	ENST00000685435.1	0.7518463810930576
control	dba72881-8f7a-4972-a984-15eef9e5f46b	lncRNA	ENST00000685435.1	0.5568685376661743
control	c06bddf4-fd72-48c8-aace-65dd447e8393	lncRNA	ENST00000601369.6	0.8704453441295547
control	a494a90e-9f70-4f7a-a709-1f873ade9e09	lncRNA	ENST00000650627.1	0.03012139605462822
control	ea74dff7-ff39-4c54-b51e-c553083a9f80	lncRNA	ENST00000650627.1	0.18444613050075873
control	d0c38376-1441-48b4-bb2a-590242f33151	lncRNA	ENST00000650627.1	0.14180576631259484
control	7c7cd926-5398-4381-995f-e43063d4e12f	lncRNA	ENST00000650627.1	0.08186646433990895
control	65a37d4f-ea94-40f6-9f68-89801a442da7	lncRNA	ENST00000650627.1	0.21965098634294383
control	70c1da87-c2c5-4d11-8537-414db3c7a599	lncRNA	ENST00000650627.1	0.0795144157814871
control	f76eea1f-7f2e-433c-aee7-f53f21c350cf	lncRNA	ENST00000650627.1	0.0223823975720789
control	27c1218d-4336-4a10-8b64-3737624af371	lncRNA	ENST00000650627.1	0.07754172989377846
control	c2c65b4b-2387-4ab3-967d-b0feb221544c	lncRNA	ENST00000650627.1	0.03095599393019726
control	54fd57fd-60cd-466d-900a-16cd752c0ad2	lncRNA	ENST00000650627.1	0.04317147192716237
control	77130e74-8e3c-456f-860d-cbd5f7a25e86	lncRNA	ENST00000650627.1	0.0874051593323217
control	e3e8b41e-da6f-45a3-8ad5-87b6929eca2a	lncRNA	ENST00000650627.1	0.05622154779969651
control	943587f2-9a5b-4291-86e9-67c13b3ae9e7	lncRNA	ENST00000650627.1	0.0180576631259484
control	a6aa725c-7ea7-437e-b66a-e514fddef5dc	lncRNA	ENST00000650627.1	0.05925644916540212
control	de01c1f6-1eda-4487-aa3d-c7f8d5310f9b	lncRNA	ENST00000650627.1	0.0629742033383915
control	9092ca0e-0d77-4c98-8f6f-7ed39a483177	lncRNA	ENST00000650627.1	0.12496206373292867
control	f13009ac-3990-41f9-8a3c-59e49bf026fd	lncRNA	ENST00000653276.1	0.5048975957257347
control	622b36da-bf22-48e8-a622-8f5df210f954	lncRNA	ENST00000653276.1	0.2965271593944791
control	0d5bde2e-6918-4ab5-be9a-5949fe2491a9	lncRNA	ENST00000653276.1	0.7373107747105966
control	aa767a62-f6b3-4723-88a5-39320c6218aa	lncRNA	ENST00000653276.1	0.7560106856634016
control	939490bd-280b-4670-bb19-e71ca2f3ac93	lncRNA	ENST00000653276.1	0.7604630454140695
control	aca3d205-05eb-48c5-a5cf-f9de3fd57b8a	lncRNA	ENST00000653276.1	0.4746215494211932
control	8756edca-c659-45af-b9e6-6ba9c6ed7704	lncRNA	ENST00000653276.1	0.7382012466607302
control	b10c5c86-d5ad-428b-9bd8-18a9e9c0666f	lncRNA	ENST00000653276.1	0.7346393588601959
control	6e50e3e2-7503-40dc-b66f-d5b075722809	lncRNA	ENST00000653276.1	0.761353517364203
control	19235a41-2a7c-4d37-ac0c-2c944256dc24	lncRNA	ENST00000653276.1	0.3134461264470169
control	22441a41-ff90-45c3-a721-bf53f819e1dc	lncRNA	ENST00000653276.1	0.7462154942119323
control	175d4d08-4b6c-4859-8e2c-965c302209dc	lncRNA	ENST00000653276.1	0.767586821015138
control	977b7d32-8bfb-4332-a3f2-ab0b9e399511	lncRNA	ENST00000653276.1	0.7088156723063224
control	af916750-3fd2-49b3-b16c-b97a48ba31f2	lncRNA	ENST00000653276.1	0.730186999109528
control	05fe7c2c-55e9-4729-b24c-92ebb6cfc783	lncRNA	ENST00000653276.1	0.7533392698130009
control	3b723600-f3e3-4f22-a036-7425929b623b	lncRNA	ENST00000653276.1	0.7390917186108638
control	f281a31d-7421-472c-b3f0-eff473e36a9f	lncRNA	ENST00000653276.1	0.6010685663401603
control	5ad12efe-0336-4305-9a23-4f8e69276006	lncRNA	ENST00000653276.1	0.4300979519145147
control	b65883cf-9631-48b7-aaed-cb4f5af8d632	lncRNA	ENST00000653276.1	0.7604630454140695
control	81fa3754-cc7f-4793-a6dc-2866f0382e7a	lncRNA	ENST00000653276.1	0.17186108637577915
control	16b7f446-4da9-4394-80de-a47d70c9d233	lncRNA	ENST00000653276.1	0.6669634906500446
control	28df794b-21a2-4195-9e1d-2a2a5eb20a9f	lncRNA	ENST00000653276.1	0.798753339269813
control	c1ff7762-cd09-4a88-855f-3aebd836856b	lncRNA	ENST00000653276.1	0.6357969723953696
control	b43aed07-50b4-43fc-b07c-f4cdfff9b5c3	lncRNA	ENST00000559989.1	0.08536585365853659
control	2be0db7c-d718-43fc-a633-c9bc840b8c25	lncRNA	ENST00000690778.2	0.4633061527057079
control	31d10647-7d06-46a6-949d-8a50df66056e	lncRNA	ENST00000690778.2	0.7716827279466272
control	3815dfca-8f86-4f9d-b905-9373f0ed730c	lncRNA	ENST00000685971.2	0.5133531157270029
control	061cbce2-0992-4278-bff7-4aec47df99fd	lncRNA	ENST00000685971.2	0.23837784371909
control	cc8d9e0f-ef85-49c4-b0fe-67e023d9a24d	lncRNA	ENST00000685971.2	0.6844708209693373
control	9bb54ae6-bf2e-43bc-8e48-476e66a3257b	lncRNA	ENST00000685971.2	0.8229475766567754
control	2f57f452-29ca-4f34-956a-081f2d512722	lncRNA	ENST00000685971.2	0.304648862512364
control	65da1f74-fc01-479c-bbde-5320e9c8d929	lncRNA	ENST00000693614.1	0.6202263083451203
control	20e8ae17-2732-485f-8801-a518054d21f9	lncRNA	ENST00000693614.1	0.2057991513437058
control	fb56a2fc-a42d-4028-a442-e3a2dc70be68	lncRNA	ENST00000602806.1	0.9159663865546218
control	bdaf5de6-18c3-4de7-8027-edf33dd111f6	lncRNA	ENST00000602806.1	0.957983193277311
control	5bebd96f-fd89-4d47-a1aa-78581a1112e3	lncRNA	ENST00000366451.3	0.943956043956044
control	912e5067-f438-412c-b9a3-23ee1df14642	lncRNA	ENST00000366451.3	0.9593406593406594
control	75b57f78-ab10-418d-82dc-91e50c30abb0	lncRNA	ENST00000366451.3	0.912087912087912
control	091f5ba5-be08-4b5d-9c20-76cb34e584ef	lncRNA	ENST00000449175.1	0.2294451871657754
control	2a2a18de-b33e-4eb3-a236-f93f870d150c	lncRNA	ENST00000688264.2	0.9464469618949536
control	b8731d57-5713-4041-91d0-0d9dfd5eb75a	lncRNA	ENST00000688264.2	0.956745623069001
control	6c2958c4-f415-4833-9667-45535e7d156b	lncRNA	ENST00000688264.2	0.9309989701338826
control	5609958f-29c6-4902-a58b-a855b2925905	lncRNA	ENST00000688264.2	0.670442842430484
control	99aafd4d-2f52-4037-906a-7b287c4b7253	lncRNA	ENST00000687435.1	0.772
control	63a862b6-c70a-46da-94cd-cf0cfbfff8ef	lncRNA	ENST00000687435.1	0.828
control	cfce8bcd-1eac-480a-848f-584081099453	lncRNA	ENST00000626677.1	0.30158730158730157
control	ef8541ca-6ea4-43e7-9652-c82d977eba0e	lncRNA	ENST00000655550.1	0.13815789473684212
control	134ed22d-51ca-4abd-bc4d-15b4dda49fbd	lncRNA	ENST00000528844.1	0.7896935933147632
control	58c10c4a-3d5e-44a4-bebd-f1b3e26ea7c9	lncRNA	ENST00000428207.4	0.5480349344978166
control	6753d49b-ed28-422e-8285-48f0e535276e	lncRNA	ENST00000428207.4	0.5414847161572053
control	8df3705b-7f62-4e52-afef-d48677cf671f	lncRNA	ENST00000428207.4	0.5419213973799126
control	7c2db131-9741-4413-9a1f-04bd8bbc1d80	lncRNA	ENST00000428207.4	0.5432314410480349
control	a5b5d239-2d8b-4d4a-8e20-33809181bc0f	lncRNA	ENST00000636531.1	0.4180602006688963
control	cdd241d2-487b-4b69-af9c-f4d47004b96d	lncRNA	ENST00000411630.7	0.7608915906788247
control	430896f1-7edc-44e9-a713-88b21207baab	lncRNA	ENST00000411630.7	0.7649442755825735
control	847aafff-809e-49e6-b21e-e836aba752d9	lncRNA	ENST00000411630.7	0.75177304964539
control	97c5ab8d-df59-4f7a-a268-f7b83582e817	lncRNA	ENST00000411630.7	0.5845997973657548
control	617e4d66-b131-4d79-8a8b-3e78c99960e9	lncRNA	ENST00000411630.7	0.7477203647416414
control	e5f3ad1b-6935-453f-8c1e-a2106d6b43a6	lncRNA	ENST00000411630.7	0.8156028368794326
control	58efb458-f2f4-45eb-b69f-7d280514b857	lncRNA	ENST00000411630.7	0.756838905775076
control	68160f3b-110e-4f25-8e96-cd62fa22d8e2	lncRNA	ENST00000411630.7	0.7730496453900709
control	034ac4fc-be0a-401d-8a84-5784b8114880	lncRNA	ENST00000411630.7	0.767983789260385
control	3b85549b-d231-4e9c-b3b3-e9641f361736	lncRNA	ENST00000411630.7	0.7608915906788247
control	5c0b56c3-c6b2-4a27-9fc9-e1ac8e2812d7	lncRNA	ENST00000411630.7	0.7993920972644377
control	2d8d14ac-369b-4293-8445-7c736d600479	lncRNA	ENST00000411630.7	0.4579533941236069
control	47b7a6ba-5e94-4d32-8de7-13749038c14d	lncRNA	ENST00000411630.7	0.7041540020263425
control	7588c44d-899b-4b1c-b6b5-6d1e4f9820f6	lncRNA	ENST00000411630.7	0.7345491388044579
control	80b394d4-9c35-4231-a40e-7e4fe56507c8	lncRNA	ENST00000411630.7	0.7497467071935157
control	316a93a5-9fee-4917-81ab-86310b93f962	lncRNA	ENST00000411630.7	0.7669706180344478
control	4db6284d-50ef-4cc1-bbbc-69f3cebeffb5	lncRNA	ENST00000411630.7	0.7781155015197568
control	476f60b8-00af-4cab-809c-54e29bb8cf62	lncRNA	ENST00000411630.7	0.7710233029381965
control	05e00812-41a0-4215-ae7c-c5469ec4e7de	lncRNA	ENST00000411630.7	0.7710233029381965
control	112dff78-3898-476a-9247-8607ff6f3867	lncRNA	ENST00000411630.7	0.7730496453900709
control	1e020c31-c7cc-4253-a545-a95e9ac39c75	lncRNA	ENST00000411630.7	0.756838905775076
control	c8a256a7-9868-4c82-81b9-1ec7ac5985fd	lncRNA	ENST00000411630.7	0.7558257345491388
control	d7ca3c1d-6c02-4c24-9443-5b7bd2062998	lncRNA	ENST00000648677.1	0.8441011235955056
control	630ca4af-dff3-4d7f-acf3-7b40b42d2143	lncRNA	ENST00000502066.7	0.1703056768558952
control	4d667a07-acb8-4353-90de-223022f5e08a	lncRNA	ENST00000502066.7	0.3643169058016219
control	0996fb0b-5a93-43c2-b6dc-ad6e633072c0	lncRNA	ENST00000502066.7	0.3849033063006862
control	8b7a79b7-a080-407b-8723-27f53a90b1dc	lncRNA	ENST00000502066.7	0.3867747972551466
control	2f59bf21-430f-4040-a87d-3008bfd313b8	lncRNA	ENST00000502066.7	0.3749220212102308
control	0cbbe9c3-d7f2-4924-bb87-ae1773d3d8f4	lncRNA	ENST00000502066.7	0.36743605739238927
control	1f08538e-9095-4ce0-a5af-1488c9f493f1	lncRNA	ENST00000502066.7	0.2551466001247661
control	b39dccd4-d6d3-4060-9777-a021b53fdb78	lncRNA	ENST00000502066.7	0.37616968184653776
control	ec3152da-8ab7-49cd-bd9f-30f3fc5da71e	lncRNA	ENST00000502066.7	0.38615096693699313
control	a9625c7e-10a1-4ac1-a8cd-752f98ebf715	lncRNA	ENST00000659159.1	0.6293838862559241
control	88dac7cb-7c2f-422a-82a1-f94c8afbc285	lncRNA	ENST00000659159.1	0.4654028436018957
control	3eb03a4b-3823-4b3a-b779-d34d528c10ab	lncRNA	ENST00000659159.1	0.8881516587677725
control	8256dfa6-1579-477f-a31f-0711ca3bfb15	lncRNA	ENST00000659159.1	0.8843601895734597
control	eb0627c6-71d2-49c4-9390-6ae5d38ced14	lncRNA	ENST00000620519.1	0.8350349274583557
control	742bf051-2af2-4804-b260-30df9d2d7937	lncRNA	ENST00000620519.1	0.8882321332616873
control	a72d7db5-1808-438d-9e2a-671b1d8d2f80	lncRNA	ENST00000620519.1	0.9537882858678132
control	fbf69ff5-df30-4915-81d5-e05bf6bb7c02	lncRNA	ENST00000620519.1	0.48844707146695326
control	f26bea81-5f38-4e0d-a16f-b79dd3b54a91	lncRNA	ENST00000529369.2	0.8686868686868687
control	748d757e-1609-4398-9249-e344496857c2	lncRNA	ENST00000529369.2	0.7815656565656566
control	0fe91dc2-add8-4462-a725-0d332ec4d209	lncRNA	ENST00000529369.2	0.7702020202020202
control	f45316c9-f441-417d-b8f7-968a289d1156	lncRNA	ENST00000529369.2	0.6439393939393939
control	c5dcb39f-9a5e-4ddb-87c5-14fe04f34eff	lncRNA	ENST00000593258.1	0.43245693563009974
control	40554d4d-84c4-4dde-8386-e27cac05930a	lncRNA	ENST00000593258.1	0.2783318223028105
control	52ed6ee3-6260-435e-8bbd-03c6bbb782cf	lncRNA	ENST00000593258.1	0.42792384406165007
control	ca9751b6-45b3-4a22-9671-39dafb7a2ba2	lncRNA	ENST00000593258.1	0.4215775158658205
control	10586256-b2c0-4e9d-b4c1-74fca056f63d	lncRNA	ENST00000593258.1	0.43517679057116954
control	02d9a983-bbab-4067-a842-22d4f2e36b4c	lncRNA	ENST00000620266.1	0.6949674768914755
control	3381743e-c616-439f-8a98-431a74fd15ad	lncRNA	ENST00000620266.1	0.5648750427935638
control	4f3fb4fa-f82f-4491-a3cc-c06b7bf4a2df	lncRNA	ENST00000620266.1	0.937007874015748
control	21a41f60-595a-49ba-8d84-5b84de73daf4	lncRNA	ENST00000620266.1	0.16330023964395754
control	32d413c5-9805-459b-b093-117dd6b78a9d	lncRNA	ENST00000620266.1	0.1920575145498117
control	80543e32-3799-4bc5-a080-08c5d8cb380d	lncRNA	ENST00000620266.1	0.2783293392673742
control	2bb5c0c8-2e83-4df9-a0be-575f7d0602bc	lncRNA	ENST00000620266.1	0.9198904484765492
control	5e16c13e-2ff3-494d-b53a-eead2221071e	lncRNA	ENST00000631190.1	0.5096793708408953
control	126d7e00-58d1-4f61-a9e0-943fcf6ed90e	lncRNA	ENST00000631190.1	0.43920145190562615
control	fa1e8ab2-cfd6-4c1a-8ac0-a3ceb2ffc327	lncRNA	ENST00000631190.1	0.6358136721113128
control	729d1585-9019-4469-b731-ec8ec093e428	lncRNA	ENST00000631190.1	0.44313369630973987
control	745d71cc-d575-40d8-b06e-d0abf07900e3	lncRNA	ENST00000631190.1	0.10617059891107078
control	424ca5f5-2170-4dac-8b9f-1557aab953b3	lncRNA	ENST00000631190.1	0.7549909255898367
control	c3c24f37-dce9-4624-b12c-5f75453e3ac3	lncRNA	ENST00000631190.1	0.45099818511796735
control	de05025c-c6bd-48f0-b2f4-e85a64a5f049	lncRNA	ENST00000631190.1	0.24803387779794311
control	0e490a9f-f60d-449f-ad10-53153b49d83a	lncRNA	ENST00000631190.1	0.5248033877797943
control	ba58fd5a-b565-4237-8b3f-1252095ba2c0	lncRNA	ENST00000631190.1	0.8905021173623714
control	082c037a-1687-42ea-b1f2-4e1fddb30af6	lncRNA	ENST00000631190.1	0.34936479128856623
control	163bec4f-6771-4abf-ab00-27af20a283e8	lncRNA	ENST00000631190.1	0.23684210526315788
control	f5e969cc-80f9-4e25-bece-0b8738392f3a	lncRNA	ENST00000631190.1	0.1902601330913491
control	e3e3964e-84cb-48ab-b648-fcbbb952d0f3	lncRNA	ENST00000415330.4	0.347165991902834
control	d0749255-5095-46d6-8f5b-522b36dd267e	lncRNA	ENST00000415330.4	0.47368421052631576
control	74bc7216-e9d3-4bc0-a5a6-6292a6d32892	lncRNA	ENST00000415330.4	0.5060728744939271
control	48f24e50-f673-4785-9fe0-c7b4387591e5	lncRNA	ENST00000415330.4	0.3562753036437247
control	2ef2442d-d8e7-4909-8868-0564e7f82ab8	lncRNA	ENST00000415330.4	0.28643724696356276
control	d7360d3f-4a35-443d-aa34-d01f08659ac9	lncRNA	ENST00000415330.4	0.4817813765182186
control	43f43eaf-012a-4948-a3cc-b5bfeb849617	lncRNA	ENST00000415330.4	0.4888663967611336
control	626e3962-ff9a-4f09-915b-b815c4d64751	lncRNA	ENST00000415330.4	0.6103238866396761
control	caeb6b7d-ead2-47c9-bfae-abdeb04fc90b	lncRNA	ENST00000415330.4	0.48785425101214575
control	b37b62b4-2f86-4ae3-88fa-89b419ecc048	lncRNA	ENST00000415330.4	0.4777327935222672
control	6607f865-a6cc-4281-917a-9c0e46e3af47	lncRNA	ENST00000568395.2	0.45852968897266727
control	693e19c2-7799-469c-89bb-e5537adf0e32	lncRNA	ENST00000568395.2	0.4632422243166824
control	f180f421-2a9a-40ff-8a9e-2b8bd5d582a0	lncRNA	ENST00000500949.7	0.1468303119018129
control	568e69af-82a0-4562-9113-58f9f09d7497	lncRNA	ENST00000500949.7	0.1975002814998311
control	9fa8d002-06b3-4d5f-84b5-6c6630aca070	lncRNA	ENST00000500949.7	0.14728071163157302
control	bd4345aa-db4d-4dbe-ad6d-fa30b17899cf	lncRNA	ENST00000500949.7	0.22700146379912173
control	e34af61b-579d-4501-b93e-6a944619d270	lncRNA	ENST00000500949.7	0.11958112825132304
control	82f2c23e-2857-4ed8-9b7e-dfcdebcb7dc7	lncRNA	ENST00000500949.7	0.29377322373606574
control	92079988-f109-4599-93ea-41c58a562f2c	lncRNA	ENST00000500949.7	0.1433397139961716
control	0b4e1485-1f6a-4437-8356-b6568b5968b5	lncRNA	ENST00000500949.7	0.2759824344105394
control	cd844041-6039-41eb-9bd4-8a8a0a34397d	lncRNA	ENST00000500949.7	0.2648350410989753
control	6ffcb648-c270-4362-9abe-e6477e57ddfc	lncRNA	ENST00000500949.7	0.14300191419885147
control	e4ae7b3a-6c63-4388-8de4-13b8e34a35be	lncRNA	ENST00000500949.7	0.3813759711744173
control	acc1fc35-4ed4-4006-bb9d-13e64a960230	lncRNA	ENST00000500949.7	0.1149645310212814
control	b5a7d14f-4993-40d1-877f-057b7facc020	lncRNA	ENST00000501381.3	0.5027760641579272
control	bc143356-f1bb-4143-a65a-4f4c2c5e3ffd	lncRNA	ENST00000565382.2	0.8265682656826568
control	f2bf70bf-c4a2-40f0-8006-82bbac32606d	lncRNA	ENST00000505151.7	0.6813020439061317
control	534d91e7-91b7-472f-b113-f2bd308899a0	lncRNA	ENST00000619742.4	0.9552322327923894
control	257f97e3-3b23-4718-8ccf-1e0aed047807	lncRNA	ENST00000598112.2	0.45824847250509165
control	f7de6007-ff20-4bdb-9d88-954668b2c2de	lncRNA	ENST00000359875.10	0.9321663019693656
control	8c33e154-7f18-48df-81e7-5ff80a560c31	lncRNA	ENST00000641784.1	0.4963932674325407
control	b718df45-9033-4ad3-b935-2233faa96f00	lncRNA	ENST00000641784.1	0.47715736040609136
control	0eaee13c-b513-4a17-830d-f34e93d4f621	lncRNA	ENST00000641784.1	0.500400748063051
control	5efd9db9-4a2e-4cba-b387-7a007d386ddb	lncRNA	ENST00000641784.1	0.4910499599251937
control	7988ed53-dbb3-45b5-ad15-71a4a606f4ea	lncRNA	ENST00000641784.1	0.5020037403152552
control	d7fc49f4-cdb0-4132-b30c-9771e3331ff3	lncRNA	ENST00000641784.1	0.18541277050494256
control	209e821c-b5a7-4bf1-8f05-1ab989ec4575	lncRNA	ENST00000641784.1	0.3254074271974352
control	3d389da3-c962-41aa-b83f-21dca67b388a	lncRNA	ENST00000641784.1	0.46673791076676463
control	37155cb9-2ff7-4965-ac6f-ecfd603989a6	lncRNA	ENST00000641784.1	0.28052364413572
control	c43d655b-9b9f-4baf-9e4b-8139f8c022c5	lncRNA	ENST00000641784.1	0.4889126369222549
control	85b72a36-d18d-4fb6-b237-1bbe20031b74	lncRNA	ENST00000641784.1	0.49746192893401014
control	55aa802e-2fdd-4f50-865b-899533e5d521	lncRNA	ENST00000641784.1	0.4838364947902752
control	3f388961-59d9-4fa1-bf65-676f8e334516	lncRNA	ENST00000641784.1	0.5126903553299492
control	34acb243-ca83-4651-a5ff-c42929538e18	lncRNA	ENST00000641784.1	0.16457387122628908
control	9b3bc23a-0c09-43dd-a3fa-15671bbbe378	lncRNA	ENST00000641784.1	0.4584557841303767
control	40a54929-0546-459e-9f5d-346d446d07f0	lncRNA	ENST00000641784.1	0.39887790542345714
control	10521d5b-ab92-4cd6-988f-1459bfafc90a	lncRNA	ENST00000641784.1	0.4977290943093775
control	7a7e79c8-fc7b-4d2c-955e-b397881299c3	lncRNA	ENST00000641784.1	0.5006679134384184
control	f8355c2d-4aaf-4a62-8c7f-256e358008ba	lncRNA	ENST00000641784.1	0.4838364947902752
control	d922bbed-6036-492a-99be-70aa8ffea754	lncRNA	ENST00000641784.1	0.4680737376436014
control	594750f8-28a5-426a-a22a-2d02aca4f516	lncRNA	ENST00000641784.1	0.22709056906224953
control	ed367ea4-6505-4245-852c-fbb2027de012	lncRNA	ENST00000641784.1	0.47448570665241785
control	6250edf3-afe0-4db4-8fdd-7100dc017624	lncRNA	ENST00000641784.1	0.4937216136788672
control	85868d39-d151-47d0-9366-625a13ca484a	lncRNA	ENST00000641784.1	0.4902484637990917
control	40a9d813-5f8a-48e3-ae71-7a13a87f1387	lncRNA	ENST00000641784.1	0.4934544483034999
control	15ab9d8b-b358-455b-ab0c-fecb50c102b7	lncRNA	ENST00000641784.1	0.12717071867485974
control	b21aa69e-5223-49c6-ba10-e311584688cd	lncRNA	ENST00000641784.1	0.48864547154688753
control	d04d482f-a335-46db-9c33-2132ce784233	lncRNA	ENST00000641784.1	0.41170184344109
control	b37411ea-87f5-4295-9f96-ad9c1a84434d	lncRNA	ENST00000641784.1	0.4790275180336629
control	73228dde-6fe5-491e-a0fc-e773378876ef	lncRNA	ENST00000641784.1	0.4028853860539674
control	73ed5775-9afc-4516-9df1-555f729ec481	lncRNA	ENST00000641784.1	0.495057440555704
control	7918d1b9-8d47-4284-83b9-c53832734e4a	lncRNA	ENST00000641784.1	0.4835693294149078
control	2749e628-323d-46dd-b1cb-443a28dd537d	lncRNA	ENST00000641784.1	0.505744055570398
control	62f0b047-3823-408e-957d-7ccf33580c4a	lncRNA	ENST00000641784.1	0.20518300828212663
control	f124088c-619f-4a67-a970-e76e6dda82aa	lncRNA	ENST00000641784.1	0.05984504408228693
control	4e312cf3-c1c9-4f26-8d1d-b64f514d92a5	lncRNA	ENST00000641784.1	0.40769436281057975
control	0872735c-3077-4061-8500-cb6b5fe9e80e	lncRNA	ENST00000641784.1	0.3243387656959658
control	3b5dad98-e56d-4dd9-91f6-47e0bd6db60b	lncRNA	ENST00000641784.1	0.49746192893401014
control	1471791f-ce58-4f95-93eb-02471e3d7fb8	lncRNA	ENST00000641784.1	0.4945231098049693
control	40fd66ff-872a-4e6b-9848-fa393671b2f1	lncRNA	ENST00000641784.1	0.18541277050494256
control	689906a3-640e-42a0-996f-b80cea47e575	lncRNA	ENST00000641784.1	0.42853326208923326
control	74bcdef4-0df9-45a4-b394-28a9b0eca9ae	lncRNA	ENST00000641784.1	0.49826342506011223
control	021f3f4c-74f0-41f7-a66e-8db69c4610e2	lncRNA	ENST00000641784.1	0.07133315522308309
control	908037a0-e387-4b6b-b16b-ff4423b0c231	lncRNA	ENST00000641784.1	0.25567726422655623
control	e2f7399a-b7e6-462e-bc9d-4357de45c939	lncRNA	ENST00000641784.1	0.5052097248196634
control	5ee5dda6-9581-4285-9a1d-28e10bcde105	lncRNA	ENST00000641784.1	0.196366550895004
control	9e655455-5d09-4d32-b154-d2f01442aafa	lncRNA	ENST00000641784.1	0.4881111407961528
control	1d4ac454-825d-47db-86c3-06144dfd6a88	lncRNA	ENST00000648970.1	0.06036168132942327
control	a3a72286-9adb-45fc-8e1b-c0ea58d89da6	lncRNA	ENST00000648970.1	0.06488269794721407
control	6022b11a-2c4d-420c-a761-fa3b40d5765f	lncRNA	ENST00000648970.1	0.2013685239491691
control	3cbb10a3-816b-4f7e-9fc5-d07291a51296	lncRNA	ENST00000648970.1	0.03763440860215054
control	f6da62b4-bb3a-40e8-8f82-ccde410389c4	lncRNA	ENST00000648970.1	0.08174486803519061
control	951376af-8a81-47a3-a453-52f1752a7642	lncRNA	ENST00000648970.1	0.10141739980449656
control	f057371a-81cc-44d9-842f-07ef285aab3e	lncRNA	ENST00000656483.1	0.40825958702064896
control	7fd43d9b-ab19-4675-b683-c3a67b66757b	lncRNA	ENST00000575890.1	0.1217750257997936
control	2fe7a673-f3e5-41c9-a61c-bb0e463ef7e0	lncRNA	ENST00000650366.1	0.07391477499004381
control	4110948e-37db-4584-a54f-0f924f90eff7	lncRNA	ENST00000650366.1	0.08769414575866188
control	16a1b95c-309c-4a34-817e-889fd39c845e	lncRNA	ENST00000650366.1	0.06873755475906014
control	0530f3b4-2d5b-4c19-ba1b-f6cbf1978664	lncRNA	ENST00000650366.1	0.08673835125448029
control	3e077977-05bb-4030-9e41-d1a68de78d18	lncRNA	ENST00000650366.1	0.04500199123855038
control	009ff169-81e6-47c6-aa7b-d8914074da7b	lncRNA	ENST00000650366.1	0.03639984070091597
control	ba7ea595-1231-47ac-8d48-90772521c1f5	lncRNA	ENST00000650366.1	0.07431302270011947
control	d8b7646b-7311-4fd1-9075-77c8684b7456	lncRNA	ENST00000650366.1	0.06475507765830346
control	0e5f12cc-348d-45b5-8380-7ed0e60b9ced	lncRNA	ENST00000650366.1	0.11469534050179211
control	24d07669-7515-421b-8dfd-ddf33cbe51c0	lncRNA	ENST00000650366.1	0.07726005575467941
control	733ed705-55c3-4e7d-9d6f-ab71df101f79	lncRNA	ENST00000650366.1	0.10760653126244524
control	763bb0c2-00e4-4ec0-8bef-6adaaf829bad	lncRNA	ENST00000650366.1	0.0708084428514536
control	fe80940e-1722-4fed-9daf-7c49d51fbb62	lncRNA	ENST00000650366.1	0.15300677021107129
control	853a27f9-654b-4582-9396-cee7c06a5405	lncRNA	ENST00000650366.1	0.03058542413381123
control	985808c5-3b67-43ef-8983-e8bb927bc080	lncRNA	ENST00000650366.1	0.08036638789326961
control	1182f776-69db-4d98-b3d8-8ec154f84566	lncRNA	ENST00000650366.1	0.2091596973317403
control	4b041f3c-a37f-48fc-9ff0-82c531b8544f	lncRNA	ENST00000650366.1	0.05097570688968538
control	ddae0743-d152-4429-be96-6812089359df	lncRNA	ENST00000650366.1	0.07733970529669454
control	a756b335-125a-4386-8eda-4ceee2ddfa64	lncRNA	ENST00000650366.1	0.0684189565909996
control	0cb78a1f-e08b-4651-be6c-6618f7375b4e	lncRNA	ENST00000650366.1	0.08665870171246515
control	e8e690a7-198c-4c9d-927c-6108b2094e70	lncRNA	ENST00000650366.1	0.07224213460772601
control	63d06465-7402-48b8-8940-2b6aaf2975c5	lncRNA	ENST00000650366.1	0.06451612903225806
control	eb5d5d5a-f1cf-409b-bebc-9820216d2d15	lncRNA	ENST00000650366.1	0.05511748307447232
control	e3b4f902-2f64-40bb-8116-4b1abbb537aa	lncRNA	ENST00000650366.1	0.1606531262445241
control	b2970ba6-a532-444c-b0b8-0e19a67fd1a3	lncRNA	ENST00000650366.1	0.08761449621664676
control	2179c5b2-a379-49ec-bd74-0f63a12002ed	lncRNA	ENST00000650366.1	0.263878932696137
control	4cd8b6c9-db33-4bb5-bbdd-93fe58d85351	lncRNA	ENST00000650366.1	0.04348864994026284
control	3cf0d3b2-bbe5-4e23-9b07-d3a5faf2ea12	lncRNA	ENST00000650366.1	0.3115093588211868
control	62092959-6eeb-4e13-90b1-0f2d34df498d	lncRNA	ENST00000650366.1	0.01242532855436081
control	78df700c-9c31-453e-b01c-cfe60e3b9030	lncRNA	ENST00000650366.1	0.03353245718837117
control	6fc5c3c8-e0b4-4e1b-a9b3-f9895375a4b1	lncRNA	ENST00000650366.1	0.03281561131023496
control	ff5f5881-bbfa-48b1-8e1a-f54b0af33509	lncRNA	ENST00000650366.1	0.1929111907606531
control	5534bd7b-d071-4db0-805b-f285a121b26b	lncRNA	ENST00000650366.1	0.0669852648347272
control	0f12be1e-e7be-4ebe-ac5e-7a2f21b58895	lncRNA	ENST00000650366.1	0.1322978892871366
control	32fb4da7-2c86-4168-ba7d-95eba487fac6	lncRNA	ENST00000650366.1	0.02524890481879729
control	0e801999-d2e0-41b1-b750-7d42ae777dc8	lncRNA	ENST00000650366.1	0.1005973715651135
control	c8280f87-0a74-4a72-ba5a-6c54591c9c9b	lncRNA	ENST00000650366.1	0.14998008761449622
control	d91fdca9-a12b-436e-8c07-373feae3b2a4	lncRNA	ENST00000650366.1	0.07646356033452807
control	7ca77acc-c11a-4930-834a-1a0cff680be8	lncRNA	ENST00000650366.1	0.01123058542413381
control	341f31d3-3ce6-4e92-a736-9170169a524f	lncRNA	ENST00000650366.1	0.04117881322182398
control	b9d6ddda-e8a6-4ee8-bbaf-2efb0298ddc9	lncRNA	ENST00000650366.1	0.02692154520111509
control	1ef5d727-1605-44de-a2a9-039d790315c7	lncRNA	ENST00000650366.1	0.01537236160892074
control	32b7666e-7854-4ec8-ab79-3cf864f21384	lncRNA	ENST00000650366.1	0.2917562724014337
control	a4cbdeec-5bbb-4450-80b8-da778b9e5d1a	lncRNA	ENST00000650366.1	0.06937475109518121
control	cc820f0d-f1c9-4dd5-962b-76a9df5407a4	lncRNA	ENST00000650366.1	0.06435682994822779
control	7040b452-eb2e-4329-9317-3dbe6564a1df	lncRNA	ENST00000650366.1	0.27495021903624056
control	c8cd96a8-0cff-44ba-b7bd-cd957e88b9a5	lncRNA	ENST00000650366.1	0.10195141377937075
control	945a959a-fdf4-4247-8e3b-3d000ca6f2c0	lncRNA	ENST00000505522.6	0.4595048258497692
control	45e768d1-87c1-45b4-9e75-5fb665d20ede	lncRNA	ENST00000505522.6	0.19974821653378097
control	5b342633-d95d-4444-8739-c3fbc1d940a9	lncRNA	ENST00000668511.1	0.10710808179162608
control	32fee23d-ac95-46da-ada4-2f495ddcb074	lncRNA	ENST00000557660.5	0.413135593220339
control	43684649-0901-41a7-9167-fd9ed2b91eb5	lncRNA	ENST00000557660.5	0.6978813559322034
control	fc38823a-38f9-44c0-9252-56991c682dfa	lncRNA	ENST00000488315.5	0.25170299727520434
control	3732ef65-c1b8-42ae-a264-123a90d0b323	lncRNA	ENST00000610008.1	0.19204801200300076
control	ddbac04b-152e-4179-b2de-3a6f62ec21e5	lncRNA	ENST00000610008.1	0.9392348087021756
control	955f6f53-05b6-474d-a1eb-37fa1297a889	lncRNA	ENST00000691197.1	0.2595936794582393
control	488ef46f-c4db-4166-9bc1-451dbb994cd4	lncRNA	ENST00000663232.1	0.172885217886642
control	717d6057-f639-4a7b-be9f-465c8ad8359a	lncRNA	ENST00000663232.1	0.17317003702648817
control	09925c52-5f87-41bf-953d-531ecd0f1216	lncRNA	ENST00000663232.1	0.17516377100541156
control	450fa8d7-97cd-4862-8e3a-b59b5682f2e0	lncRNA	ENST00000663232.1	0.1708914839077186
control	16d29c90-c6f2-483b-a544-da58f083aaaa	lncRNA	ENST00000663232.1	0.17858160068356593
control	a9397f2d-4952-4aea-90ab-f66fa4d5dc2d	lncRNA	ENST00000663232.1	0.12731415551125036
control	a6fc06d7-2891-4496-a2dc-a3afad1fee57	lncRNA	ENST00000663232.1	0.1811449729421817
control	5acbfe2c-3bdd-488b-a9b3-92aea15bb6bc	lncRNA	ENST00000663232.1	0.15038450583879237
control	37ad2dfb-db2b-4283-b4b4-a7c1aec381b0	lncRNA	ENST00000663232.1	0.17487895186556535
control	9332a1c3-8a6c-4649-a814-20b1d1f2ec8e	lncRNA	ENST00000663232.1	0.17829678154371975
control	29b88d50-e21c-43eb-b523-5577cb4b180f	lncRNA	ENST00000663232.1	0.1794360581031045
control	5ab79e30-b953-46df-a8f5-d637dd38dcc9	lncRNA	ENST00000663232.1	0.17858160068356593
control	09fea0e8-483f-4efc-9e41-ce2bdcceb1c5	lncRNA	ENST00000663232.1	0.17487895186556535
control	52bce93d-7313-4500-8097-78132b5ca724	lncRNA	ENST00000663232.1	0.1828538877812589
control	26e1f857-6522-4a78-8d05-d925b63b7cd0	lncRNA	ENST00000663232.1	0.18000569638279693
control	9ffaeded-334e-45cb-b3b9-f82bc50a5adc	lncRNA	ENST00000663232.1	0.07832526345770435
control	657afd11-05b3-4046-afe5-7ca6b6718260	lncRNA	ENST00000426361.7	0.29284206486279024
control	2762955c-07e5-423b-b153-58959a72c728	lncRNA	ENST00000659680.1	0.2782258064516129
control	26addb59-233f-4ca6-b113-a9331a7172b2	lncRNA	ENST00000659680.1	0.9370967741935484
control	34e41ce9-4fa6-4aa0-ad3c-36da6a8abec2	lncRNA	ENST00000659680.1	0.9008064516129032
control	be0bfc82-d1cb-41af-b85b-0f2605cac729	lncRNA	ENST00000665667.3	0.7997076023391813
control	50dc1d08-aee1-465e-9a95-ddeacdcf6e9e	lncRNA	ENST00000665667.3	0.2741228070175439
control	72b3353f-7a68-462c-8967-4388e5ef4e84	lncRNA	ENST00000688552.1	0.7539797395079595
control	2edce0a0-116c-41ac-a4ce-b4b5c0ece852	lncRNA	ENST00000648819.1	0.8502480829950383
control	97edef0d-8814-43f3-8d5f-410692b52676	lncRNA	ENST00000648819.1	0.08930987821380243
control	73f062dd-4493-4cad-94b9-2c2623d01d10	lncRNA	ENST00000648819.1	0.22056833558863329
control	4febb489-b6f3-4037-8bd6-8a18addd4f46	lncRNA	ENST00000648819.1	0.13441587731168245
control	3abd138c-f1dd-4d70-94fe-2cf1fc93573d	lncRNA	ENST00000648819.1	0.3400992331980153
control	3108ee2c-e132-43fd-9c12-790c00c8031a	lncRNA	ENST00000648819.1	0.9634641407307172
control	133d3e74-3dae-4a03-8b39-4ba15c964d81	lncRNA	ENST00000648819.1	0.07983761840324763
control	aded679b-1cac-479c-be56-b50e1c267974	lncRNA	ENST00000648819.1	0.9260261614794768
control	7a163dca-4551-4fdc-a0f3-493febc4cc56	lncRNA	ENST00000648819.1	0.6973387460532251
control	e317f2e8-be41-412d-9d08-35fd9262401d	lncRNA	ENST00000648819.1	0.32386107352277854
control	1e404a3f-93a2-4c52-ac61-a0ae3024e61c	lncRNA	ENST00000579473.6	0.43075483468496567
control	d0fb0a0a-956d-43d9-898f-be3f47a1c235	lncRNA	ENST00000579473.6	0.6703056768558951
control	3bdfbbae-f80f-4b28-b090-484dc4617df7	lncRNA	ENST00000647750.1	0.3464658169177289
control	a88ced25-7a06-4d83-a7b7-36904a149396	lncRNA	ENST00000530422.1	0.8328611898016998
control	ae7fd66d-3778-44ca-84ca-3867824550bb	lncRNA	ENST00000530422.1	0.5184135977337111
control	dfbcc01a-2cea-4330-b77e-4bdc6a08403b	lncRNA	ENST00000530422.1	0.906515580736544
control	2f394d04-9e3d-42ec-9b25-3f00f96f32eb	lncRNA	ENST00000530422.1	0.8640226628895185
control	ffe57a8c-e450-49c1-afb3-8823af3844bc	lncRNA	ENST00000530422.1	0.8186968838526912
control	9595e744-b314-4b49-a61a-bf8d8b56d54a	lncRNA	ENST00000530422.1	0.8951841359773371
control	bc127f0f-b54a-45c7-8a90-cd27001b712b	lncRNA	ENST00000530422.1	0.8328611898016998
control	ee551985-2ad6-4533-9beb-a5f77ebbfe8a	lncRNA	ENST00000530422.1	0.4504249291784702
control	570d5467-b572-42d4-9396-789c15874160	lncRNA	ENST00000530422.1	0.8895184135977338
control	e815e6b2-03b8-4d3e-b187-a2a4d6299b4a	lncRNA	ENST00000530422.1	0.48158640226628896
control	58caf8fe-c72a-47f0-9b54-bae0497f4579	lncRNA	ENST00000530422.1	0.8555240793201133
control	0ab6852c-d398-43f2-b3d4-de5c06a95ddf	lncRNA	ENST00000530422.1	0.9291784702549576
control	d85ed6e6-6dc8-4091-95db-1b41a4872056	lncRNA	ENST00000530422.1	0.8810198300283286
control	74e797d4-51c3-4f81-9573-b360b847c221	lncRNA	ENST00000530422.1	0.830028328611898
control	f1618533-1ce6-4458-90d5-972564841c76	lncRNA	ENST00000530422.1	0.8923512747875354
control	403aa545-fe37-4e3e-8904-76535175f92b	lncRNA	ENST00000530422.1	0.9121813031161472
control	ee821af3-e435-4568-b361-9a8504bcd605	lncRNA	ENST00000530422.1	0.773371104815864
control	4d5982b2-81b4-422e-a0e8-90c9e7ea5910	lncRNA	ENST00000530422.1	0.8611898016997167
control	c70d1398-c0b7-4ebc-bdea-d4fe051ca5cb	lncRNA	ENST00000530422.1	0.8668555240793201
control	3ec84f7d-9143-42ef-9305-1d6089f816af	lncRNA	ENST00000530422.1	0.9178470254957508
control	79847ca2-5afb-465a-a9b2-534a94e8fd07	lncRNA	ENST00000530422.1	0.8923512747875354
control	c8164c4d-68bd-44c3-affb-1723325c97a8	lncRNA	ENST00000530422.1	0.5297450424929179
control	25b87d57-9f58-436f-9bea-1fe326c3427f	lncRNA	ENST00000530422.1	0.28895184135977336
control	2e6b4c1f-0dba-4f52-826c-1712084d5c09	lncRNA	ENST00000530422.1	0.9121813031161472
control	89ae75c3-012e-4503-95cd-5e0c1262a4db	lncRNA	ENST00000530422.1	0.8923512747875354
control	0514c41e-6110-4738-881a-a81de9dadc2e	lncRNA	ENST00000530422.1	0.9263456090651558
control	992cd437-87a6-43de-b9c1-07a28a62b4e9	lncRNA	ENST00000530422.1	0.923512747875354
control	19161b74-dc36-440d-9e76-0cd5d1e3a1db	lncRNA	ENST00000470491.7	0.22472924187725632
control	510a33f6-da0b-4a23-9728-7eb74fc5523e	lncRNA	ENST00000470491.7	0.5451263537906137
control	6f0673a9-58b5-4326-970b-e2693427f757	lncRNA	ENST00000470491.7	0.6714801444043321
control	55d7c36c-ca39-451f-8221-62256d0a06ed	lncRNA	ENST00000470491.7	0.8916967509025271
control	b305d5af-0307-4471-abb6-1f22fd82ec55	lncRNA	ENST00000690240.1	0.8253588516746412
control	2d376daa-12ad-4819-8d5b-58ea858e0e86	lncRNA	ENST00000660808.3	0.8707250341997264
control	ea6a940a-4936-41a1-9a71-7863468bf9cc	lncRNA	ENST00000660808.3	0.8974008207934336
control	d254d3fb-8697-4db5-919b-39bf776b23dc	lncRNA	ENST00000660808.3	0.9322845417236664
control	320dfaa8-f4a1-4faa-9a2c-f54413211d38	lncRNA	ENST00000660808.3	0.8454172366621067
control	c94cec24-977b-4373-b0c5-b8f14180d2e8	lncRNA	ENST00000660808.3	0.8426812585499316
control	1a48902f-6fd9-4994-be1b-fd142caa8213	lncRNA	ENST00000660808.3	0.9384404924760602
control	98f74783-8512-475e-b2dc-8b27e4d6ff37	lncRNA	ENST00000660808.3	0.8823529411764706
control	5b648fa0-08ca-4f96-a740-3804b11d11bb	lncRNA	ENST00000660808.3	0.140218878248974
control	1b71ba68-3ca0-4f1d-a795-1d099ffccbde	lncRNA	ENST00000660808.3	0.9179206566347468
control	85ad11fa-ec0c-4cda-b0e4-7df28c2af7e8	lncRNA	ENST00000660808.3	0.8946648426812586
control	0e115b4f-1402-435b-a0d7-81a936920cd5	lncRNA	ENST00000660808.3	0.45075239398084815
control	208a823e-dff6-4cc2-9dfb-102d782ddb51	lncRNA	ENST00000660808.3	0.2982216142270862
control	a818bacb-cbe0-4810-ae1a-560126cf1d7b	lncRNA	ENST00000660808.3	0.9151846785225718
control	e8271f66-6c94-4c2c-9b6f-24da1686da83	lncRNA	ENST00000690954.1	0.5660490137477585
control	23822201-54a9-40f8-a760-c1030f58c983	lncRNA	ENST00000691317.1	0.3238213399503722
control	593d235a-a2bb-4af2-a1d8-1e109692fa8c	lncRNA	ENST00000691317.1	0.8312655086848635
control	3a413dae-fe09-4cb1-8ecf-2cb6ee22e8e5	lncRNA	ENST00000692789.2	0.3867313915857606
control	5b2fca69-bbfd-4e56-b633-5755778b8ba3	lncRNA	ENST00000692789.2	0.20711974110032363
control	7ed8277e-e87b-4ff2-a03a-8dee9e9df220	lncRNA	ENST00000568911.5	0.11683053788316948
control	bfb46bcc-6464-4143-9da6-d95608a830a1	lncRNA	ENST00000370940.8	0.9388004895960832
control	fb9511f5-1fd6-4ab1-9874-90351a583e83	lncRNA	ENST00000370940.8	0.9020807833537332
control	a06ef1c6-a4dd-41e7-8ae5-d4b86c0f57ed	lncRNA	ENST00000370940.8	0.9008567931456548
control	9f1455d8-1d82-4f19-9d26-0d084550f6a2	lncRNA	ENST00000370940.8	0.8886168910648715
control	81693924-ac7e-4909-854c-b8528c00d7ad	lncRNA	ENST00000417721.5	0.4255813953488372
control	4c565649-edcf-4e9e-9e83-1d8d6a5309fd	lncRNA	ENST00000417721.5	0.2302325581395349
control	e0da1588-c88a-425f-ab45-9c4a9c0ff179	lncRNA	ENST00000417721.5	0.4186046511627907
control	b6912075-cfd6-4aaf-99e6-122c2ac14a3d	lncRNA	ENST00000417721.5	0.43023255813953487
control	6fed879c-bc86-43eb-a751-83ca3701f1ab	lncRNA	ENST00000417721.5	0.3313953488372093
control	b78a563a-32ba-4950-b19e-50c4e7a1182c	lncRNA	ENST00000417721.5	0.42209302325581394
control	e570286c-ab2e-436a-bfd4-0aad5f2e8b13	lncRNA	ENST00000417721.5	0.413953488372093
control	a47315af-c169-45e0-bb9f-79c101aace72	lncRNA	ENST00000654778.1	0.8241545893719807
control	efd8b587-bb0d-478f-a1cd-0c5e506db1e7	lncRNA	ENST00000654778.1	0.633816425120773
control	de3f6861-3c3a-4250-840d-5faea0a49557	lncRNA	ENST00000654778.1	0.9120772946859904
control	e9fb03d4-5261-4eb4-ad3b-fe6949c30675	lncRNA	ENST00000652112.1	0.11122625215889465
control	5e573047-c088-4072-b320-4455066522e2	lncRNA	ENST00000652112.1	0.21278065630397236
control	4612f169-9efe-4be0-9176-04dfccb14523	lncRNA	ENST00000652112.1	0.21036269430051813
control	a822dd97-f14e-474f-839b-dd66a43c5c26	lncRNA	ENST00000652112.1	0.20172711571675303
control	d35c3a70-c6e5-4175-a5cf-8e2f4fe6b306	lncRNA	ENST00000652112.1	0.03143350604490501
control	9cb33fc4-5173-42d7-92ac-244bf9de8f2b	lncRNA	ENST00000652112.1	0.2006908462867012
control	c062b182-19ce-4e03-bcb1-2973902c8012	lncRNA	ENST00000658618.3	0.10545549464891674
control	93564df0-fdce-46ae-ba48-5a9a85d1f47c	lncRNA	ENST00000317122.2	0.05944197331176708
control	94dc9da0-8256-452e-8e96-5dc2b092b866	lncRNA	ENST00000317122.2	0.0881520420541852
control	667c714b-1900-4815-bc25-438ea14142aa	lncRNA	ENST00000317122.2	0.11039223615042458
control	46b16a61-2940-46cc-8139-b03223b7ecfe	lncRNA	ENST00000317122.2	0.14031540638900122
control	a167fc60-68b4-488a-bce5-f61654190039	lncRNA	ENST00000317122.2	0.04043671653861706
control	f0433865-d015-47b0-81b6-1d874a71996e	lncRNA	ENST00000317122.2	0.13991103922361503
control	22564dae-8136-49c6-ac6a-b13e2df35fc0	lncRNA	ENST00000563328.4	0.6449814126394052
control	6448287b-536f-4542-866f-31e5b8bbc762	lncRNA	ENST00000685637.1	0.6666666666666666
control	fc43343f-214d-4d8f-938b-caf9b3dca60f	lncRNA	ENST00000610119.1	0.856637168141593
control	b51cc996-104d-4833-a4d4-4176c4fcb698	lncRNA	ENST00000655749.1	0.10409530900967982
control	5c34d12d-baa1-4b1b-bc57-9eb132cadfc1	lncRNA	ENST00000655749.1	0.14475055845122858
control	2d478926-f605-48b4-94d8-a500c3fbfab9	lncRNA	ENST00000565113.5	0.17803443015907605
control	a8289fb3-34cc-473c-9c99-f8a5ec0256d3	lncRNA	ENST00000602520.7	0.8486646884272997
control	0fbfc4e9-f8c9-4ffc-adbe-403f2355738a	lncRNA	ENST00000602520.7	0.7655786350148368
control	9de71cf5-1a59-4684-859f-bf56e24f412d	lncRNA	ENST00000602520.7	0.8308605341246291
control	da8839e9-ced6-43bd-a94d-ed1b9941bdf3	lncRNA	ENST00000686520.1	0.518784972022382
control	39796428-f8ad-4ff8-977b-157699872559	lncRNA	ENST00000426282.6	0.3713872832369942
control	27bae68d-687b-4b83-8155-aac9031fbd49	lncRNA	ENST00000544214.5	0.25314525352649636
control	bdb6772b-735c-4f0e-95fe-3b9951fe9c09	lncRNA	ENST00000703075.1	0.5267993874425727
control	5fb11882-3cd8-47f7-a02f-95d28c3fae47	lncRNA	ENST00000703075.1	0.5880551301684533
control	8a629f1d-51f1-4070-baff-c11b8bb52d4a	lncRNA	ENST00000569087.2	0.5710933833880807
control	191ffae1-8628-4a0b-8c41-8d53db9b0dfa	lncRNA	ENST00000569087.2	0.8836227123416237
control	e92d7ca6-181c-4104-978b-5acc641c041d	lncRNA	ENST00000569087.2	0.4805255748474894
control	ccf154c5-1c02-4257-8b17-22bdf68964d3	lncRNA	ENST00000569087.2	0.7095260441107462
control	713aa131-f3b6-4265-9565-cd19dfc669b8	lncRNA	ENST00000569087.2	0.26701079305490383
control	46fbaea8-dc40-43c1-a2f7-95949121bdc2	lncRNA	ENST00000670000.1	0.1313494099538225
control	4e533419-9824-4daa-8b57-d45fd71bbcc3	lncRNA	ENST00000559668.5	0.26169762520573714
control	4260360a-7dc7-4b9d-a868-c8f135ebc043	lncRNA	ENST00000559668.5	0.1636491888079003
control	ecc8c77d-3619-49b2-8540-abd3372fe123	lncRNA	ENST00000559668.5	0.18316482482953209
control	fa186fc1-5156-4093-8252-d961be7e2955	lncRNA	ENST00000559668.5	0.5330355043498707
control	f4d7552b-e49f-4455-8424-b7424c0b58d3	lncRNA	ENST00000559668.5	0.850223371737597
control	cc09527f-09c6-4a9f-8051-4a51897cabcf	lncRNA	ENST00000559668.5	0.13096637667528804
control	7b519f80-6c46-4c24-bfc6-fbbe776ac82e	lncRNA	ENST00000559668.5	0.3265929931812838
control	c08fd646-100f-4299-baae-6d48a848887c	lncRNA	ENST00000559668.5	0.11262638137785091
control	a98aeab2-97ae-42d5-a864-680a2258a1e1	lncRNA	ENST00000559668.5	0.2431225017634611
control	8531f78c-208d-4b16-83c9-e90a8fa8ba8c	lncRNA	ENST00000562952.1	0.39398496240601505
control	e60e555b-c5be-4811-b2ec-7af3b9ef523c	lncRNA	ENST00000609151.1	0.934322033898305
control	3fee05ae-dd49-449b-b226-9b4a72ecb728	lncRNA	ENST00000602810.2	0.14120020171457387
control	c818fd7c-f142-4466-b2f8-bd24bb049f4d	lncRNA	ENST00000602810.2	0.12657589510842157
control	5245dd62-2029-4a7c-bf64-338c5ad40d51	lncRNA	ENST00000602810.2	0.1341401916288452
control	215aaa54-5dc9-4d8c-acd5-2a061608874a	lncRNA	ENST00000602810.2	0.1341401916288452
control	4c44e7d1-843f-451a-9c21-58a8be7de598	lncRNA	ENST00000602810.2	0.11649016641452344
control	e7270097-d3dc-45e3-bad4-a7730968549b	lncRNA	ENST00000561622.1	0.3860201511335013
control	1acdf2ea-c889-4753-863a-cf4520d864ee	lncRNA	ENST00000606645.3	0.8894830659536542
control	047f9d5a-407e-43b8-bd5c-babaa6cc1c9c	lncRNA	ENST00000606645.3	0.46078431372549017
control	02007013-bb63-4e59-8e9d-03a01fde3dcb	lncRNA	ENST00000606645.3	0.8992869875222816
control	b2e79556-e29a-482e-b5ac-7c98035a06c3	lncRNA	ENST00000447070.1	0.19509803921568628
control	79cf6320-428e-452d-8817-93c50a4a3d6b	lncRNA	ENST00000447070.1	0.6990196078431372
control	df758fd1-2306-4783-ad38-f3f62c51fbf3	lncRNA	ENST00000447070.1	0.7758169934640523
control	0df80150-ed93-4b72-9e10-70f693e5f9a7	lncRNA	ENST00000447070.1	0.2477124183006536
control	ac18243c-4d14-453c-a245-07d65165c340	lncRNA	ENST00000447070.1	0.426797385620915
control	ea75d3c5-cd20-468f-b77f-b6d6dbd63ba6	lncRNA	ENST00000447070.1	0.1434640522875817
control	366ce662-44cf-4c75-8dd8-2bf711e95f11	lncRNA	ENST00000447070.1	0.6993464052287581
control	2c96415c-d849-4b01-ace0-3fb2cd97139b	lncRNA	ENST00000447070.1	0.13986928104575164
control	521f2bf9-42cf-4107-9fae-62b4a14f3c17	lncRNA	ENST00000447070.1	0.5722222222222222
control	087db307-e43d-4205-9ebb-92b08826f3da	lncRNA	ENST00000447070.1	0.4196078431372549
control	fc33eff5-61e2-4872-b6e3-fdcf1e3103c2	lncRNA	ENST00000447070.1	0.7562091503267974
control	8b9114d1-40f5-44d1-a2f1-8b4813d7802a	lncRNA	ENST00000447070.1	0.6140522875816994
control	f5786ec3-48a8-4414-a39b-ccb5caa91ccc	lncRNA	ENST00000447070.1	0.7627450980392156
control	473e4884-0f17-443b-8b0e-ebb8c2f067e8	lncRNA	ENST00000447070.1	0.7454248366013072
control	1480e05d-8f22-4359-b3da-3e98f43c7c6f	lncRNA	ENST00000447070.1	0.4591503267973856
control	6dcb117a-ff75-4aec-813b-377e09c7a9c0	lncRNA	ENST00000447070.1	0.515686274509804
control	62d83ca0-8547-4420-94c7-4a45a5637401	lncRNA	ENST00000447070.1	0.4173202614379085
control	07941310-e78d-4e7e-8677-7b9d84ffd649	lncRNA	ENST00000562298.1	0.6176154672395274
control	1a68af74-db04-4089-8e2b-62497d107191	lncRNA	ENST00000557682.6	0.3868803578084234
control	892dac4c-afe8-4338-8a44-0d00c4075d68	lncRNA	ENST00000557682.6	0.33991800223630264
control	535ca98a-9bdc-48f5-b14d-35560b8ddfdf	lncRNA	ENST00000557682.6	0.3376816995900112
control	f528abf1-d067-4f20-aae8-2a2a48ec92c1	lncRNA	ENST00000557682.6	0.32761833768169957
control	f888a4c0-2623-493c-bafb-0d580134ff14	lncRNA	ENST00000557682.6	0.33320909429742823
control	76fcb0f9-b4dd-47dc-8ded-c2ec547d972e	lncRNA	ENST00000557682.6	0.34849049571375323
control	8b021dd7-9ea3-456e-a768-9a0a5475edc0	lncRNA	ENST00000557682.6	0.33730898248229596
control	02a883ee-6a8c-4f16-bcad-4486a37bf3cf	lncRNA	ENST00000557682.6	0.3317182258665673
control	f19e4216-f82d-43f3-bbb2-984ef951de1f	lncRNA	ENST00000557682.6	0.36936265374580696
control	437962b5-48a7-442c-a30f-35993e3d9772	lncRNA	ENST00000557682.6	0.5717480432351845
control	a9976656-eca2-4769-aa85-b54f0206b482	lncRNA	ENST00000557682.6	0.3335818114051435
control	df290ec2-57ae-49e2-a101-47f77f813a77	lncRNA	ENST00000557682.6	0.16325009317927694
control	ed3c3e26-1bcc-4c8a-8636-1f52179180ab	lncRNA	ENST00000602422.1	0.8101109741060419
control	0bb5b288-8108-4eb4-8241-d8b20b6e77a2	lncRNA	ENST00000602422.1	0.8249075215782984
control	d5422b23-51c5-444b-8ee3-7b1cef7b86f0	lncRNA	ENST00000602422.1	0.9272503082614056
control	f742613e-affb-4762-9646-974fab012c03	lncRNA	ENST00000602422.1	0.4969173859432799
control	c64a1c2c-27a9-4ba6-b07d-f18baf51ecb0	lncRNA	ENST00000506640.3	0.379038491266038
control	13891d7f-792e-4d2f-a24b-29fc6430ef5a	lncRNA	ENST00000506640.3	0.1898284124285052
control	5ddb9e26-a9d8-4104-bccb-3dd31666a8ce	lncRNA	ENST00000506640.3	0.1581388158911733
control	819b2805-0aea-4f10-a25a-329b5dcf13bb	lncRNA	ENST00000506640.3	0.12243005101252126
control	2c770e91-a068-4af5-9528-2d22b2788d2f	lncRNA	ENST00000506640.3	0.2692842788684495
control	4e4be665-2fd1-43fb-bcd6-8d4fdf855754	lncRNA	ENST00000506640.3	0.12691296954707065
control	18516f6c-3b22-4c0c-83e7-3279cf805920	lncRNA	ENST00000506640.3	0.14298964291235122
control	2c7f6b51-3401-4b8e-827b-ddb73ed84878	lncRNA	ENST00000506640.3	0.2759313649714021
control	46df9abd-b633-4b00-8c8d-6fa9275e7b8f	lncRNA	ENST00000506640.3	0.13727005719585716
control	18c55849-5c25-4467-8e47-b463023b3064	lncRNA	ENST00000506640.3	0.18318132632555265
control	da76842f-3615-47b9-855c-9f5e463b4350	lncRNA	ENST00000506640.3	0.1808625753594064
control	86c27682-42e1-4e7d-9847-d15da3e65ca7	lncRNA	ENST00000506640.3	0.5786056577523574
control	45bd520e-dfd0-45a3-a161-7f9049d0b96c	lncRNA	ENST00000648591.1	0.28634167764602547
control	29e0e2e9-28fe-4cc7-b3ee-791426bd81c2	lncRNA	ENST00000648591.1	0.4312692138779095
control	0430e6fe-2fc3-44d9-9d1b-7620a6bd4fd3	lncRNA	ENST00000521399.7	0.7540106951871658
control	328db16f-7943-4aa7-aeb3-47d33b45aa0d	lncRNA	ENST00000521399.7	0.8903743315508021
control	b428a636-7e0c-46d8-98db-e8041e6242c5	lncRNA	ENST00000521399.7	0.7085561497326203
control	88ade719-62e7-43bd-94ae-50d2757f310b	lncRNA	ENST00000521399.7	0.7085561497326203
control	39a8c762-f322-49b8-a234-1a20dd8367db	lncRNA	ENST00000521399.7	0.7433155080213903
control	e5114ed3-c8d4-466c-a2a0-c0269bb1e66e	lncRNA	ENST00000521399.7	0.7272727272727273
control	5ee09ba6-61ae-4554-8c6a-02d928baa1c6	lncRNA	ENST00000521399.7	0.6657754010695187
control	7469308d-5b62-42ac-bead-cc803cea122b	lncRNA	ENST00000521399.7	0.5909090909090909
control	8fcb4e28-6ff2-4e0c-8124-0ae552def03a	lncRNA	ENST00000521399.7	0.4679144385026738
control	11d2f0c4-ad37-452a-8fee-0047af4abde0	lncRNA	ENST00000604716.1	0.5439588688946015
control	abb85302-3487-4f75-99be-6db2f18e8034	lncRNA	ENST00000604716.1	0.5578406169665809
control	87ac6e29-d2f0-4dd6-9fa5-cece43ba76b0	lncRNA	ENST00000604716.1	0.5377892030848329
control	9e17d6a4-a344-47b5-92f4-d2c09e370fa2	lncRNA	ENST00000593300.1	0.6877897990726429
control	337725e7-96c5-4668-b601-5d30af35a709	lncRNA	ENST00000593300.1	0.928902627511592
control	df92d31f-bc38-4853-b2cc-6716866884f9	lncRNA	ENST00000593300.1	0.7465224111282844
control	405e15ad-3507-4d04-a157-bf449170916d	lncRNA	ENST00000481898.6	0.8836509528585758
control	06dfba4b-9610-4d4a-9fe7-b4f56a84c147	lncRNA	ENST00000481898.6	0.8555667001003009
control	6f217b6f-7f9f-4660-ae1c-78c8b8391e2c	lncRNA	ENST00000481898.6	0.831494483450351
control	a61e3ccc-24a3-420d-9354-cb3bfb49b6dd	lncRNA	ENST00000481898.6	0.8886659979939819
control	c420d2af-c5eb-409d-b497-bfc82683080d	lncRNA	ENST00000481898.6	0.5697091273821464
control	f871a947-5239-40c9-a6c1-f31920bd5512	lncRNA	ENST00000481898.6	0.5857572718154463
control	713d163b-b3f5-4fd4-bec8-cb6e8216fbff	lncRNA	ENST00000481898.6	0.29087261785356067
control	4efed2af-4432-4502-a4f7-17733c5049d8	lncRNA	ENST00000400817.7	0.39438596491228073
control	aab26961-c831-408d-8047-bd0798a1678e	lncRNA	ENST00000400817.7	0.47719298245614034
control	050f6f62-9759-449e-b0b1-42f59bea9c82	lncRNA	ENST00000400817.7	0.2007017543859649
control	6689477e-f772-49f7-8ead-b52ea9bd2888	lncRNA	ENST00000400817.7	0.16350877192982455
control	6e2a3c6f-7df2-4135-b087-875b552c5f4c	lncRNA	ENST00000400817.7	0.43298245614035086
control	01612fd4-1fbd-4f94-8ea7-b141d37a9dcb	lncRNA	ENST00000360656.4	0.6290571870170015
control	2f0bb486-3cd7-4bf7-a3f3-5ee1cde50d99	lncRNA	ENST00000360656.4	0.6352395672333848
control	9b92031a-3d78-4754-ab6f-6c7c767586a8	lncRNA	ENST00000690091.2	0.3748902546093064
control	8390915f-098d-4636-9315-b55bf210145e	lncRNA	ENST00000690091.2	0.884108867427568
control	617e1d06-3781-4e5d-8013-744df6731941	lncRNA	ENST00000690091.2	0.42142230026338895
control	794ae915-dd7d-4f3d-a192-37b204697c6e	lncRNA	ENST00000692296.1	0.8872180451127819
control	bb81584c-72b0-44a3-9ce8-e73c35ba6d7b	lncRNA	ENST00000692296.1	0.8616541353383459
control	0371489b-3c17-4660-817a-17656a879fed	lncRNA	ENST00000692296.1	0.8992481203007519
control	bc851c26-e282-46ee-9734-a9a8d13f0cda	lncRNA	ENST00000692296.1	0.9112781954887218
control	76b2e28b-c44b-4ff9-aba0-ec73e57d0c67	lncRNA	ENST00000692296.1	0.8766917293233083
control	20e3922c-3eec-4cca-8c3a-e7547d38ebbd	lncRNA	ENST00000692296.1	0.8842105263157894
control	3c59de8c-5bf9-40b1-bca2-d7a53644bd89	lncRNA	ENST00000692296.1	0.8586466165413534
control	bd0dc95f-c821-4268-8246-33a26e2e6929	lncRNA	ENST00000655044.1	0.22472311539835657
control	d6d4c753-9462-430a-9279-72eebf1021b1	lncRNA	ENST00000655044.1	0.6716684530189353
control	762172a3-85cc-448e-be60-a54940a27a20	lncRNA	ENST00000655044.1	0.2193640585923544
control	fec38c6d-6d74-498a-8193-8666c41eec8b	lncRNA	ENST00000655044.1	0.2461593426223651
control	41208f3e-0798-41f0-87d0-17df9bd349bd	lncRNA	ENST00000655044.1	0.19685602000714544
control	393f05c5-4af8-4f06-b94d-73cfeaa3436b	lncRNA	ENST00000542925.7	0.8402130492676432
control	f53ec4e1-a9cb-43ba-b467-85f7e1e29a6c	lncRNA	ENST00000542925.7	0.5992010652463382
control	42771e24-fa0f-46e1-a812-d9f64a745bed	lncRNA	ENST00000568280.1	0.33645508151231357
control	da3d153b-5562-42d7-a454-bcec53a341a3	lncRNA	ENST00000568280.1	0.32015261879986123
control	b47514cd-8c6f-4116-9eec-6191cb6af414	lncRNA	ENST00000568280.1	0.31286853971557405
control	b248e83d-4869-4d0e-8ead-f693676d4342	lncRNA	ENST00000568280.1	0.22337842525147417
control	b06a18f2-dd38-4693-a157-c8b66becd5c4	lncRNA	ENST00000568280.1	0.3340270551508845
control	f27ebb39-5f35-414d-bb1c-91ae7c37d535	lncRNA	ENST00000568280.1	0.3350676378772112
control	67ea3137-b556-4636-9322-3c73e1ee6fba	lncRNA	ENST00000568280.1	0.321193201526188
control	a434badc-08a3-4599-b899-6117ff121ab8	lncRNA	ENST00000411553.3	0.11551966292134833
control	761b42bb-ea9b-43a4-847f-b0b0d424967b	lncRNA	ENST00000411553.3	0.13764044943820225
control	43237875-7c64-4351-853c-62e684e94deb	lncRNA	ENST00000411553.3	0.7034761235955056
control	0bd1bd22-2351-4abe-a37f-1d4c4d88d40f	lncRNA	ENST00000411553.3	0.12008426966292136
control	3cfb78d7-3c29-4cce-a555-4257a6bf0072	lncRNA	ENST00000411553.3	0.30021067415730335
control	b765801b-12b5-4212-9c0d-7eab228e7978	lncRNA	ENST00000411553.3	0.17064606741573032
control	ee79a37d-b007-4e57-a195-af43ccbf56ed	lncRNA	ENST00000411553.3	0.11797752808988764
control	e7375b88-5f45-4a93-9207-c2efd48ec44f	lncRNA	ENST00000411553.3	0.16379915730337077
control	de0e3809-2121-4869-9331-d385d3912ec6	lncRNA	ENST00000641315.1	0.12773190869354056
control	b1f3eff0-af13-461d-8fe7-8aa2f51048f4	lncRNA	ENST00000641315.1	0.3686255463817387
control	6b5e754e-8e50-493e-8b04-4701558a96db	lncRNA	ENST00000597346.1	0.0078217897389464
control	bcd7cb09-3404-4c16-b363-9efca4603637	lncRNA	ENST00000597346.1	0.02998898185824778
control	b76b5e08-c262-4ba2-886b-e2ee1f373970	lncRNA	ENST00000597346.1	0.03069807018883567
control	5fa41020-110e-4c8a-b133-89c3e201893a	lncRNA	ENST00000584499.1	0.9446107784431138
control	029af872-a157-40e0-833c-359a2e4881c6	lncRNA	ENST00000584499.1	0.3263473053892216
control	9d6afc7e-4189-4d2f-b476-4fe611786d25	lncRNA	ENST00000584499.1	0.9446107784431138
control	4a136ea9-80af-4f88-8840-8eb05aaa7b88	lncRNA	ENST00000584499.1	0.8053892215568862
control	8296b838-055c-4ac2-8702-63e6a8610ca7	lncRNA	ENST00000584499.1	0.5838323353293413
control	9c722c8f-ea81-4b58-9839-5dac44a30699	lncRNA	ENST00000652586.1	0.4604955586722768
control	bdaf6e3c-947f-4c87-afb7-056631f1735f	lncRNA	ENST00000537925.5	0.878950907868191
control	b047c42f-7b89-40d5-a7f8-8abf1cc9eb85	lncRNA	ENST00000623430.1	0.8645598194130926
control	1d682f26-26a4-4cc2-b3c7-21607e12b627	lncRNA	ENST00000623430.1	0.8769751693002258
control	0e2970a8-b6da-445e-ab3b-182ebae6d606	lncRNA	ENST00000582866.1	0.7665920954511558
control	363448f5-6ecb-49a0-b935-c54385c1a85e	lncRNA	ENST00000582866.1	0.19873228933631615
control	4ed85da9-ba17-4450-9910-b6e3652db7c2	lncRNA	ENST00000582866.1	0.39224459358687547
control	3aa552b8-525f-47b5-8565-5006fdf24cbb	lncRNA	ENST00000654233.1	0.1310135758534335
control	23465a17-3e6b-423a-a600-e65de8038abf	lncRNA	ENST00000654233.1	0.3233161987610386
control	ab1058af-0798-45c0-af88-f101f6a100c0	lncRNA	ENST00000654233.1	0.1416897324370634
control	90b51509-0d9f-4aa2-b9c0-8bf97e836f63	lncRNA	ENST00000654233.1	0.7664425991828127
control	20f31814-a51e-4c3c-a9b5-5c135ae877ee	lncRNA	ENST00000301665.9	0.24639769452449567
control	566f3349-b092-4365-bdae-d8bd6f4f8841	lncRNA	ENST00000301665.9	0.37223823246878
control	5c5c9be3-225f-41f9-acbc-e7654e4763a2	lncRNA	ENST00000301665.9	0.3611911623439001
control	1ecf5a3d-8a45-470a-907d-c178e4139ca3	lncRNA	ENST00000301665.9	0.3823246878001922
control	7d0ff8fb-d15d-4b6c-8081-a4b0b32be6eb	lncRNA	ENST00000301665.9	0.3607108549471662
control	e3c32d94-6c40-430a-9b90-a36c8f9752af	lncRNA	ENST00000423354.1	0.8291457286432161
control	0640c81d-e3bd-44e8-860f-fdf4e805b113	lncRNA	ENST00000423354.1	0.8467336683417085
control	c29af5a2-5818-4bbd-805e-992e8a5f8174	lncRNA	ENST00000654408.1	0.8163799551234107
control	e609f57c-78a2-46e1-b9fa-d8d39971c093	lncRNA	ENST00000654408.1	0.26925953627524307
control	85a70dad-efb7-4f46-aa0d-33738dadc457	lncRNA	ENST00000574616.2	0.4626829853611711
control	bc37ca38-bb5e-4884-bee6-970c31d3f7e2	lncRNA	ENST00000574616.2	0.14602831773458122
control	1b2f5d81-9d70-46ec-9802-8daa6943ddb6	lncRNA	ENST00000574616.2	0.09659227261819056
control	fdd2433d-bd53-4062-9a40-15abfa68cf8c	lncRNA	ENST00000574616.2	0.01427885769138469
control	742d19c5-33b2-4b8b-8750-f5b580a24f66	lncRNA	ENST00000574616.2	0.1633069354451644
control	42de6bfc-de76-4881-9e3a-47ff220121e3	lncRNA	ENST00000574616.2	0.03851691864650828
control	e726476b-2dd2-4874-8be9-3fbcece28022	lncRNA	ENST00000574616.2	0.10055195584353252
control	4646aa5a-cf1f-42ca-827c-310cbc868e51	lncRNA	ENST00000574616.2	0.10283177345812336
control	9dfc8172-f7b8-4708-9b94-3fb8fa823023	lncRNA	ENST00000574616.2	0.12407007439404848
control	d0d9f1a1-9ecd-46a2-98d0-d6a4aa6f1ad5	lncRNA	ENST00000607496.1	0.9351305812973884
control	f26c9a07-c537-485e-8c33-f319121bd1ac	lncRNA	ENST00000668239.1	0.588469184890656
control	e874d206-28ed-49e3-a839-0062a85f57e4	lncRNA	ENST00000667395.2	0.6436285097192225
control	8653cebd-d7f5-426c-bc36-8644bd5a3276	lncRNA	ENST00000624682.1	0.5022675736961452
control	8ba2c115-99cc-41c5-a8ef-c461b864ff40	lncRNA	ENST00000624682.1	0.7222222222222222
control	c94489e3-2488-4d86-a9dd-3b9463834a33	lncRNA	ENST00000624682.1	0.7097505668934241
control	9d5da645-d34a-49c7-847c-0c66144bf0e7	lncRNA	ENST00000624682.1	0.7290249433106576
control	d4f16416-d5bc-4f25-be69-eb89cf2f6d7e	lncRNA	ENST00000624682.1	0.5056689342403629
control	bc014715-4f17-45ec-9d06-3edf9cad4879	lncRNA	ENST00000624682.1	0.3197278911564626
control	1d3dcf65-66fd-4668-af21-21edb88187e2	lncRNA	ENST00000564832.1	0.6061893203883495
control	8775439d-7189-49ba-8095-0e682ba74bea	lncRNA	ENST00000687288.2	0.14816472694717994
control	f4a3d731-3d5b-45dc-844d-d352de56ec98	lncRNA	ENST00000591252.2	0.8715697036223929
control	b401908d-d72a-4b09-9f54-eda8bef5b76a	lncRNA	ENST00000591252.2	0.5016465422612514
control	ad87d6db-9cd6-4723-bfe7-c7453fa6f340	lncRNA	ENST00000591252.2	0.937431394072448
control	02804686-75e7-4b32-98a5-a699805f4334	lncRNA	ENST00000591252.2	0.8562019758507134
control	917390f3-440d-4511-b353-41a01b14e019	lncRNA	ENST00000689147.1	0.8519793459552496
control	8f60366c-d4fa-488f-b172-3990d8b10499	lncRNA	ENST00000689147.1	0.8898450946643718
control	18216868-875c-4f0e-9a08-b1e60d547529	lncRNA	ENST00000689147.1	0.6179001721170396
control	1061e6e6-27d6-4ad2-a6ca-e54a48b58f75	lncRNA	ENST00000689147.1	0.8270223752151463
control	d03faf86-781a-46a6-935b-0de0a0b59a6e	lncRNA	ENST00000689147.1	0.9010327022375216
control	45de89a5-2ed5-4ff1-b5cb-55149b4a9ecc	lncRNA	ENST00000689147.1	0.9096385542168676
control	c35ac810-c00c-4992-9a4c-0dc54a54a6b9	lncRNA	ENST00000689147.1	0.8855421686746988
control	1bb75038-b72d-4766-9208-79067562bedb	lncRNA	ENST00000689147.1	0.7538726333907056
control	3fe16d45-1559-4f62-b09f-e50f75a22b7a	lncRNA	ENST00000689147.1	0.913080895008606
control	80be11fa-fbde-442e-a8d1-dd05cdc754e0	lncRNA	ENST00000688148.2	0.8218884120171673
control	ba95b12b-575a-450e-8a9c-eabf70041588	lncRNA	ENST00000688148.2	0.869098712446352
control	e30770d0-2404-4abd-b410-2a5c017de9e0	lncRNA	ENST00000582911.6	0.8847457627118644
control	b435f102-1670-4495-8798-b6e803a30853	lncRNA	ENST00000659090.1	0.2646793134598013
control	f3b43b92-9f2a-4476-ba92-70261ed3208b	lncRNA	ENST00000659090.1	0.25474254742547425
control	784777d8-16d5-4a18-8455-2b0891827917	lncRNA	ENST00000659090.1	0.2091237579042457
control	ed40a5cf-79f4-425e-854a-f55e1a951f8f	lncRNA	ENST00000659090.1	0.25564588979223124
control	c9c704fd-4d37-402a-92bc-3ac5dfa7466f	lncRNA	ENST00000659090.1	0.2262872628726287
control	2eb3cd54-106a-46d8-9d88-20be399336a3	lncRNA	ENST00000659090.1	0.22673893405600723
control	cd54099f-044a-48da-905a-5ec2f3aa7cc0	lncRNA	ENST00000561547.5	0.6953405017921147
control	b9ef39a7-e127-441d-861a-1c2c0b7ea936	lncRNA	ENST00000581621.1	0.18511198945981555
control	99678b80-9f0a-454a-a403-014471b02f7e	lncRNA	ENST00000581621.1	0.05972771190162494
control	ff91ef58-7bf8-48ae-ad05-17d1078716ce	lncRNA	ENST00000581621.1	0.08959156785243742
control	187b78d3-de4a-4e93-87ec-eb2a63119530	lncRNA	ENST00000581621.1	0.1124286341677646
control	c2889758-506a-44fa-8608-339e5293a079	lncRNA	ENST00000581621.1	0.08102766798418973
control	24234c5b-94e8-4c1b-b2eb-d37c7fb12092	lncRNA	ENST00000581621.1	0.06170399648660518
control	a5b4c5ec-3d8c-4754-af92-6ca03ea4a895	lncRNA	ENST00000581621.1	0.05994729907773386
control	e03d0581-61d8-4548-8f06-a81267f2a830	lncRNA	ENST00000581621.1	0.12560386473429952
control	ce8d283b-b599-4645-bced-55be97cd82cc	lncRNA	ENST00000581621.1	0.08695652173913043
control	aa163343-bf6a-4016-bbb1-ab28733ee7f8	lncRNA	ENST00000581621.1	0.07685551163812034
control	de5727e0-54b3-42e7-a8d5-bb93fc464630	lncRNA	ENST00000581621.1	0.02942468159859464
control	c83c0ff4-7ce5-4e3a-a00b-4261778238bb	lncRNA	ENST00000581621.1	0.0821256038647343
control	934afc60-dbed-463c-8504-3ca71d268d79	lncRNA	ENST00000581621.1	0.04743083003952569
control	7204deeb-7146-42b3-8ffe-5befd0d67e45	lncRNA	ENST00000581621.1	0.27997364953886694
control	b52f736f-a973-4f54-9ea7-60dbed85a59e	lncRNA	ENST00000581621.1	0.07707509881422925
control	888d60ee-fe74-4dfd-b6b0-2a222104ea6e	lncRNA	ENST00000581621.1	0.10013175230566534
control	59ba07fc-7c17-47c0-b853-9f36c2cf9bd3	lncRNA	ENST00000581621.1	0.05379885814668423
control	9d771567-5765-48b3-bc03-ea519229c85c	lncRNA	ENST00000581621.1	0.11879666227492316
control	8c366806-214d-4110-b496-837d21b36c9a	lncRNA	ENST00000581621.1	0.2889767237593325
control	d5a64463-5a01-49c0-9e9d-eae43413be0e	lncRNA	ENST00000581621.1	0.04523495827843653
control	e7ff3aaf-36b9-4754-9371-3a4aa3d59918	lncRNA	ENST00000570140.1	0.09873817034700316
control	ae20eaf5-b781-4cc0-8cb3-c533af3537ca	lncRNA	ENST00000570140.1	0.17949526813880126
control	c36ac07f-151e-457a-8ec1-1802b391417f	lncRNA	ENST00000566297.1	0.8066860465116279
control	62f71f5c-1d71-4493-86ec-864173f41a11	lncRNA	ENST00000654961.1	0.32524084778420037
control	05e4c1b9-283d-4766-889e-478c7185067a	lncRNA	ENST00000689900.2	0.8724202626641651
control	3d19236b-1081-4a81-a2ef-32c5d9dad062	lncRNA	ENST00000689900.2	0.7833020637898687
control	dda3c6d7-a697-4713-bad6-59ef168f4f16	lncRNA	ENST00000689900.2	0.6894934333958724
control	992bd348-e39d-4c68-a3da-9bdf0a61e0ea	lncRNA	ENST00000689900.2	0.6238273921200751
control	5608d79d-f566-4bc9-940d-91f0bd80da96	lncRNA	ENST00000689900.2	0.6378986866791745
control	bcbf7902-7c91-4ab7-be3d-bebf98124b10	lncRNA	ENST00000671394.1	0.1248868778280543
control	a7bab706-91fd-4bd2-a1a3-6107ab41a290	lncRNA	ENST00000671394.1	0.18552036199095023
control	3af036d2-b125-4264-8cba-de97a868d829	lncRNA	ENST00000641708.1	0.8581081081081081
control	2879cb90-7f10-41f2-951e-14f93eef11a5	lncRNA	ENST00000641708.1	0.8724662162162162
control	9b5d4733-87ef-4a63-a37b-d6b5e0650f7d	lncRNA	ENST00000427063.8	0.9369849733397964
control	9f4006e2-0d67-48f4-a203-5b2976776050	lncRNA	ENST00000501122.2	0.01380644593940992
control	62f46abb-3488-451a-a396-1bfd0786c525	lncRNA	ENST00000501122.2	0.02325990414633074
control	144787a0-ac08-4067-a3eb-6a4b27236dcb	lncRNA	ENST00000501122.2	0.08121180143340809
control	a4855924-5484-4c46-bed1-273d03754e84	lncRNA	ENST00000501122.2	0.07153849536121004
control	d1a991d8-2512-4566-8cc4-19839ffb824c	lncRNA	ENST00000501122.2	0.12214747394802795
control	26b77de5-2fed-4c38-875d-51d3562a0991	lncRNA	ENST00000501122.2	0.05346700083542188
control	277e17bd-09f3-4f37-8a08-417aff7e0709	lncRNA	ENST00000501122.2	0.06758123378621994
control	05d17d83-690f-4393-975a-4c893495df90	lncRNA	ENST00000501122.2	0.02286417798883172
control	3b4e6347-569a-417a-bbc8-137cec870441	lncRNA	ENST00000501122.2	0.06454733324539419
control	4aac979c-4b5d-45c5-af79-406ac3f98718	lncRNA	ENST00000501122.2	0.05395066613903179
control	81b12f3a-de03-49f5-b527-06585dfaaa6c	lncRNA	ENST00000501122.2	0.06986765158510311
control	cbec196b-cf5e-4005-85f3-8360ba32ec02	lncRNA	ENST00000501122.2	0.01090445411775051
control	33b04ef9-8c2f-42d6-b136-746c1469db73	lncRNA	ENST00000501122.2	0.11352943762916062
control	56e42d96-4b52-4aef-849c-99c168b00554	lncRNA	ENST00000501122.2	0.06393175922261794
control	ad00320d-87e6-4308-b317-cc261f4aa608	lncRNA	ENST00000501122.2	0.04476102537044365
control	b9466e70-b273-4544-9251-59bccdb55a7f	lncRNA	ENST00000501122.2	0.02923976608187134
control	61ac7a03-a6af-4f35-bfde-726eb536a4da	lncRNA	ENST00000501122.2	0.01961042958272875
control	6b2424c1-7c28-4005-a97a-82e74162c3bf	lncRNA	ENST00000501122.2	0.00606780108165149
control	0ff034cf-bc7d-4e79-93d4-bced88e343a3	lncRNA	ENST00000501122.2	0.01648858989579211
control	925df611-ab7c-4c23-acb5-c28eb4ddf5af	lncRNA	ENST00000501122.2	0.095018247372818
control	10995d65-2a1d-4448-97fd-1d105ff28a48	lncRNA	ENST00000501122.2	0.06999956030426945
control	c57e0cf8-89e2-45a6-84d6-03fa7c3248aa	lncRNA	ENST00000501122.2	0.07057116475399024
control	629902df-73b3-45bf-ac0d-ef2e48273c80	lncRNA	ENST00000501122.2	0.14413226047575078
control	de465c2a-a769-41f1-82ac-c7fed3afe534	lncRNA	ENST00000501122.2	0.12074044761025372
control	97291178-208d-4a41-a63a-5665d04761fe	lncRNA	ENST00000701285.1	0.5121951219512195
control	3349d40d-ef8c-4ac4-b82c-88734b5cf4c1	lncRNA	ENST00000667979.2	0.2551594746716698
control	5252f930-2a4b-4ffb-a2f2-d81d33996c54	lncRNA	ENST00000667979.2	0.7842401500938087
control	b5648d32-852c-446d-aab3-00505cfc3b15	lncRNA	ENST00000667979.2	0.26641651031894936
control	afeef8f7-f8a6-41a2-a531-eb7e1c4bb7e8	lncRNA	ENST00000667979.2	0.8949343339587242
control	4c46a429-5791-4d75-b0c6-9b1b8767351f	lncRNA	ENST00000667979.2	0.8818011257035647
control	c26ea83b-1a6d-4e8f-bbc9-b7c6cec7c767	lncRNA	ENST00000667979.2	0.8958724202626641
control	488f9646-a3c4-4eed-8815-6161f3af0fe4	lncRNA	ENST00000667979.2	0.4090056285178236
control	dd436247-5c99-4cdb-825c-48412f8b1a3b	lncRNA	ENST00000667979.2	0.8883677298311444
control	8ed78c55-e7d1-4042-9d22-9c506c64ef62	lncRNA	ENST00000667979.2	0.873358348968105
control	20a9cc45-c6c1-454a-8f98-b33f1ea2e1b2	lncRNA	ENST00000667979.2	0.8921200750469043
control	db0086cb-ffb7-4e19-88e1-8716bf52d0d3	lncRNA	ENST00000667979.2	0.8949343339587242
control	d6512d10-f31d-4ca4-b309-c3f31dbbc693	lncRNA	ENST00000667979.2	0.3977485928705441
control	a445104b-890f-413f-b1ff-13d660a4e5d3	lncRNA	ENST00000667979.2	0.8958724202626641
control	07641043-4175-4742-ae9a-ad15a2867bdf	lncRNA	ENST00000425358.2	0.9544740973312402
control	d3dd3e06-3468-4361-ae33-ce3217829fb3	lncRNA	ENST00000425358.2	0.6075353218210361
control	caa168fa-4f4b-44f7-b0ef-48d836be6dd9	lncRNA	ENST00000425358.2	0.9717425431711146
control	a640d5c7-fbfe-43f9-bdd1-de90838d096e	lncRNA	ENST00000425358.2	0.41915227629513346
control	ab67e5dd-c2d8-4fd8-b9bb-1ff8b3de68b9	lncRNA	ENST00000425358.2	0.956043956043956
control	bbd3f944-14f3-4afc-b375-970ce317eac0	lncRNA	ENST00000425358.2	0.4003139717425432
control	2b0a7331-b5b5-4e6b-85fc-3bc8344bdf34	lncRNA	ENST00000608236.2	0.6185495118549512
control	5d3c718d-b355-42ef-8cb2-3ae439838e33	lncRNA	ENST00000608236.2	0.4776847977684798
control	e4923098-d901-4c5b-97fd-854d5ff289ff	lncRNA	ENST00000620791.1	0.4716361931551805
control	765c308b-7115-4cf3-bf24-0b2111975cf3	lncRNA	ENST00000620791.1	0.23112986404125643
control	0f5edf8b-05d8-4b4a-bb28-a2e4011b866a	lncRNA	ENST00000620791.1	0.15705578996718236
control	82febd19-1ef7-4130-9f03-7c1a0c9f7d98	lncRNA	ENST00000620791.1	0.45382090951711207
control	32725d7d-a789-46cd-9fac-d64a6707b0bc	lncRNA	ENST00000620791.1	0.2273792780121894
control	7ca21248-86c4-451d-82d5-9099887fa25b	lncRNA	ENST00000620791.1	0.8804500703234881
control	53f0d06e-8a74-4a84-97f8-1bcd6321a8a6	lncRNA	ENST00000375640.7	0.6666666666666666
control	0b09495e-6257-4a18-b2c4-b82471f327d4	lncRNA	ENST00000375640.7	0.6628679962013295
control	27ef2caf-7784-4ac8-9a80-fe669186acf7	lncRNA	ENST00000375640.7	0.6486229819563153
control	364af6c9-6cbd-4601-8257-2166070354df	lncRNA	ENST00000375640.7	0.6695156695156695
control	fbcabcc8-8422-42eb-8296-c941d4a20d8f	lncRNA	ENST00000375640.7	0.6429249762583096
control	1298c723-3681-4e7f-8736-536531477d52	lncRNA	ENST00000375640.7	0.6628679962013295
control	f0076ddf-6db2-49e9-9064-7d1b66903c89	lncRNA	ENST00000375640.7	0.6571699905033238
control	5a39ec55-4428-4378-88af-be0128056003	lncRNA	ENST00000375640.7	0.6609686609686609
control	89130ee3-9669-42f9-b42b-f397b46ab572	lncRNA	ENST00000375640.7	0.6733143399810066
control	9cb112ee-ed1f-4a1c-8c8f-ca885ca17700	lncRNA	ENST00000375640.7	0.584045584045584
control	ac1f1de6-52ee-4ce3-8be9-15c571c7c253	lncRNA	ENST00000375640.7	0.32573599240265905
control	1a1d892f-c4c7-496b-8481-b976f67e8a85	lncRNA	ENST00000375640.7	0.6628679962013295
control	e8f5102d-8931-4ad5-84df-31d0bf765e58	lncRNA	ENST00000375640.7	0.6448243114909782
control	04ddb181-1bc6-4a58-af92-d99df74fa2a9	lncRNA	ENST00000375640.7	0.674264007597341
control	fa241c43-3792-4d9d-92cd-cb2c5df6382e	lncRNA	ENST00000375640.7	0.6495726495726496
control	feae8259-9d90-4123-acf9-67eb31ff3b69	lncRNA	ENST00000375640.7	0.6581196581196581
control	f3af068d-62ed-442f-b108-e8d20214536a	lncRNA	ENST00000375640.7	0.409306742640076
control	e128c6d5-8053-4eaf-bcea-f3da1f0fbcba	lncRNA	ENST00000375640.7	0.6685660018993352
control	61c11d40-0ba9-4caf-982b-a6e3ad06ab6b	lncRNA	ENST00000375640.7	0.6334283000949668
control	15730a9c-709b-4c52-b3d8-ba87fcd34e18	lncRNA	ENST00000375640.7	0.603988603988604
control	d538f64e-953e-48f5-b4d7-11ea12de6580	lncRNA	ENST00000375640.7	0.6809116809116809
control	27fd5e81-f4e6-460f-ad55-0fad0a853078	lncRNA	ENST00000375640.7	0.6524216524216524
control	5c4f2579-8d3c-481e-baa1-3cd13d370e1e	lncRNA	ENST00000375640.7	0.6761633428300095
control	a3b218f4-7c15-42e3-8928-edd87fec5215	lncRNA	ENST00000375640.7	0.6609686609686609
control	3da8a2c5-bc5b-4e89-acdf-c169af9aeee0	lncRNA	ENST00000375640.7	0.674264007597341
control	cbae3c79-1bb9-4c64-9207-48aefbc14cf0	lncRNA	ENST00000609701.1	0.8374875373878365
control	d2bbc9fa-791a-40a7-bb9e-48f9892b42e2	lncRNA	ENST00000375638.7	0.9138134592680048
control	970ebf84-63a0-44a5-9441-3ee07991969f	lncRNA	ENST00000375638.7	0.935064935064935
control	05abb2fd-5b42-424c-bc17-400cbbdbfc4e	lncRNA	ENST00000375638.7	0.8701298701298701
control	dc8f4f31-31c1-4250-933d-ad4917173f4c	lncRNA	ENST00000375638.7	0.7426210153482881
control	9cd7b92c-1cbb-4e32-b022-9a458bf62b6b	lncRNA	ENST00000375638.7	0.9338842975206612
control	f67f343c-bc07-4336-b642-6ec9445e6b36	lncRNA	ENST00000375638.7	0.9008264462809916
control	d1208136-708e-4180-ad39-87a8265b5a52	lncRNA	ENST00000375638.7	0.9197166469893744
control	1d1075df-7cf3-451b-88ad-e0389bd907dc	lncRNA	ENST00000427796.6	0.7113309352517986
control	fcbb59a8-faec-4a22-92b2-f4da04603149	lncRNA	ENST00000427796.6	0.8129496402877698
control	4fa5bff1-eaf1-4378-8163-c95fc9a86c40	lncRNA	ENST00000639185.1	0.22354524746324292
control	325c94ba-3ffb-4b1b-949a-a4571c474af8	lncRNA	ENST00000639185.1	0.12694139573410643
control	d647fd58-383b-4db5-bc1d-9a6d5b8de416	lncRNA	ENST00000639185.1	0.12186788154897496
control	2ba50d93-2b03-457b-bb3b-3847d1f62283	lncRNA	ENST00000639185.1	0.10985711327396976
control	3b0f4cea-3f4f-42c2-92f3-d462c840f07c	lncRNA	ENST00000623726.1	0.09868149979398434
control	5261a634-0fa2-4877-9001-bd32cf55d804	lncRNA	ENST00000623726.1	0.06710960032962505
control	d0b85290-2e8c-4264-a4e5-a2f637a65cfc	lncRNA	ENST00000505661.1	0.3829268292682927
control	6a43ae27-2c10-4a6a-96cc-41ee959707ab	lncRNA	ENST00000581718.6	0.5481324020649864
control	c593bb2f-e473-42aa-a27e-15c6d455edac	lncRNA	ENST00000442119.7	0.8483965014577259
control	4d1aeba1-b6e7-4112-97c1-263faa344336	lncRNA	ENST00000423222.6	0.18552036199095023
control	09bc1022-ce9a-4445-8834-8f26a12ae634	lncRNA	ENST00000423222.6	0.1889140271493213
control	97fe6b68-3045-47c0-8259-fcf8283675f3	lncRNA	ENST00000423222.6	0.16798642533936653
control	71c90636-f3fe-400b-9632-a26ed7ba7a6c	lncRNA	ENST00000423222.6	0.12980769230769232
control	1ff37cfc-e10e-469a-86d1-4cd8a784fc87	lncRNA	ENST00000423222.6	0.18947963800904977
control	c46fbd2f-9c6d-4bc5-9685-dcfe3d80dc8f	lncRNA	ENST00000423222.6	0.43240950226244346
control	6ca713de-5e3a-47d7-9e77-dbed63b58fef	lncRNA	ENST00000423222.6	0.17816742081447964
control	16bcdd2a-61d1-47ae-8b17-13fe0d214cb0	lncRNA	ENST00000423222.6	0.19259049773755657
control	ecce15fc-4de7-4ed6-b29f-4a21d46bd5ae	lncRNA	ENST00000421064.5	0.9533048339362052
control	5951afd8-067d-4f49-ae0d-ed7ac8442d6f	lncRNA	ENST00000421064.5	0.0614929299572509
control	28cded9c-9c20-433f-ab36-014e46d2f3b3	lncRNA	ENST00000667091.1	0.19221967963386727
control	1c7311fd-ae63-4abb-bb47-f3cbcd2f9e7b	lncRNA	ENST00000418945.3	0.30153846153846153
control	17ba8211-498e-4361-9a20-cded14693d17	lncRNA	ENST00000418945.3	0.7319230769230769
control	dd61f20b-a1a2-48c2-94b9-5320c2fb5be0	lncRNA	ENST00000416970.5	0.9074778200253484
control	fb5794ba-7e23-4563-a27b-11f942370991	lncRNA	ENST00000416970.5	0.9252217997465144
control	f77b04bd-c93b-4067-83fc-87a8e0fc478c	lncRNA	ENST00000483140.7	0.277720207253886
control	5f9cce29-5003-4c9c-a6d1-fc9f39e2c38d	lncRNA	ENST00000483140.7	0.8984455958549222
control	1ab907f7-e67f-4560-bce1-8c1ae7312b73	lncRNA	ENST00000564352.1	0.27944300212414447
control	95891037-d253-4596-9a63-0826271d3c15	lncRNA	ENST00000564352.1	0.5322161907009677
control	1b245f46-ddae-4231-aacd-da6629c857b6	lncRNA	ENST00000564352.1	0.2402643379749823
control	96afc081-ca7c-4ac4-9ea6-1d1f7a7bc9c4	lncRNA	ENST00000607056.1	0.5307906237584425
control	39d854b2-6d90-4ee1-8ec1-0d29eaacab11	lncRNA	ENST00000607056.1	0.7719507350019865
control	b07e72e3-b4d8-493d-92ae-81268aa2a409	lncRNA	ENST00000607056.1	0.752880413190306
control	4fce7855-b6ee-435f-9029-c2ee235d3f02	lncRNA	ENST00000607056.1	0.5947556615017878
control	be40a5c5-045e-4603-9089-4141cf31a3fd	lncRNA	ENST00000663781.2	0.7316017316017316
control	ac09f8c1-6feb-4632-b43c-86bf77865fa9	lncRNA	ENST00000663781.2	0.47619047619047616
control	e15dbf48-b719-4323-b35d-faeda59d7462	lncRNA	ENST00000663781.2	0.5703463203463204
control	03e75179-0f4d-4f36-af5d-8ca160daf9d7	lncRNA	ENST00000663781.2	0.8766233766233766
control	e6621091-8936-4d95-8fb7-b5102b5afefe	lncRNA	ENST00000663781.2	0.8733766233766234
control	ffd12496-0f9c-4840-9c24-a8413da99bed	lncRNA	ENST00000663781.2	0.8820346320346321
control	2dcb05c5-9a28-4c3d-8fa0-0ade212dd4f5	lncRNA	ENST00000663781.2	0.8961038961038961
control	bd6baea9-a176-462d-b35f-bfdd710f1aaa	lncRNA	ENST00000663781.2	0.6385281385281385
control	da9516ca-a2cf-43cf-9803-a78944b29ed8	lncRNA	ENST00000663781.2	0.7965367965367965
control	f72306a3-0fea-4fb1-b15b-ab37cd6566e1	lncRNA	ENST00000669898.1	0.0574643359453486
control	fca480aa-f296-48b8-8292-03a6125268d4	lncRNA	ENST00000669898.1	0.5318464938718104
control	80278702-d956-461c-8386-fcf0c751c9a1	lncRNA	ENST00000669898.1	0.5810729355033153
control	776cd85d-1812-4b86-be6c-b1e4816e7784	lncRNA	ENST00000669898.1	0.06891701828410689
control	87d3afe7-6e77-427a-8e2b-74b3c4aa75c5	lncRNA	ENST00000669898.1	0.5708257986738999
control	7b8aba06-5d93-4312-b6b1-9940df89c683	lncRNA	ENST00000669898.1	0.15692184046614427
control	185a1fe3-d83e-444e-84f5-267987140828	lncRNA	ENST00000638711.1	0.6514503090822634
control	f3c24802-32ac-4486-a99e-caff73afc574	lncRNA	ENST00000638711.1	0.8131241084165478
control	80b1b092-39a7-47f7-87a8-def9a9b8a310	lncRNA	ENST00000638711.1	0.14265335235378032
control	248f7cd1-728b-4a71-955e-a38031c134f8	lncRNA	ENST00000638711.1	0.6466951973371374
control	e32c9777-18a8-410e-b8ed-1cb5ec5c0041	lncRNA	ENST00000638711.1	0.5454113171659534
control	4f84447f-c876-4daf-ad81-1b2a8a697a54	lncRNA	ENST00000534336.2	0.047135357224378
control	cf21d653-deb9-475c-a0dd-e77f6ddfb413	lncRNA	ENST00000534336.2	0.04530929011641178
control	49464b75-913a-47ce-954e-241cbc85cef9	lncRNA	ENST00000534336.2	0.0991782698014152
control	241e60ea-c3eb-480d-bb80-acead6fcb539	lncRNA	ENST00000534336.2	0.5109564026477973
control	dba8ae52-2e81-4694-bee1-bfc401b3288a	lncRNA	ENST00000534336.2	0.2293996804382561
control	1b6f1bf5-e20e-462c-bca8-5130c1472de8	lncRNA	ENST00000534336.2	0.13992239214791144
control	8391c4ec-9d14-46a9-b91b-6ad9b4a433f9	lncRNA	ENST00000534336.2	0.05227117096553298
control	1d5fc849-3358-417e-9da3-d7590ca2b569	lncRNA	ENST00000534336.2	0.05375485049075553
control	ccaa3472-75cc-48b4-a3df-13851d5ce25f	lncRNA	ENST00000685092.1	0.8685258964143426
control	61ad2c65-7b88-44d2-8e87-ebd90110df59	lncRNA	ENST00000688542.1	0.7623059866962306
control	a58be3c0-3689-4985-b128-a0bf6175d233	lncRNA	ENST00000688542.1	0.8079822616407982
control	fcc36008-17dc-4c57-a8ee-e5688ec9514c	lncRNA	ENST00000662869.1	0.6578699340245052
control	1d43b47d-7801-44ea-b5d2-0a7f97d768f8	lncRNA	ENST00000651346.2	0.7912772585669782
control	3e98e0be-17de-4fcb-9415-c1f551f60928	lncRNA	ENST00000667447.1	0.16299862448418156
control	aa132162-475d-4755-93b4-377550e9819d	lncRNA	ENST00000604845.1	0.6422438465941614
control	05544dc6-6833-4e87-b1aa-1aac397ca23e	lncRNA	ENST00000604845.1	0.6016027475672582
control	4fd967a2-d756-47b5-a8a1-e95dd2cffa96	lncRNA	ENST00000615671.2	0.02210597367532905
control	dcbd0f07-adee-424e-bc9e-678708279fe7	lncRNA	ENST00000615671.2	0.1441106986162673
control	da5968da-29c5-42b4-bcc1-adbe6711d42c	lncRNA	ENST00000615671.2	0.13280458994262573
control	b9d01177-98fd-4854-a4f6-7d22dc952246	lncRNA	ENST00000615671.2	0.17381032737090787
control	ba654932-5629-4611-8f0c-f1c8e07fa233	lncRNA	ENST00000615671.2	0.17651029362132972
control	c7359db9-85bb-4c0a-a7e8-79ab8f1ac621	lncRNA	ENST00000626826.1	0.00200476069693481
control	01384bb8-cb49-420e-bcd3-25cb7fe27e24	lncRNA	ENST00000626826.1	0.00266813649932686
control	9e74769d-2381-4abf-8cf4-1affc5e447ec	lncRNA	ENST00000626826.1	0.002204748990303
control	04da111a-cf7c-445d-90fa-bbaac04f3615	lncRNA	ENST00000626826.1	0.00198037188067039
control	c72a55ab-9427-49de-bfb4-e75cd4cb7894	lncRNA	ENST00000626826.1	0.00193647201139445
control	f236ae13-43e4-4dc8-a97d-68e8a2aa3e4d	lncRNA	ENST00000626826.1	0.00347296743605252
control	7cb1ab4d-eba4-461f-b8de-11c5e97913e0	lncRNA	ENST00000626826.1	0.00514116246853842
control	bce5c79e-d36c-442b-a02e-a83a7beae7d2	lncRNA	ENST00000626826.1	0.01825259009228728
control	3dc17871-7504-4e6c-a1e9-2b194f680204	lncRNA	ENST00000626826.1	0.00654595828536866
control	d6b3d549-d72b-4a8c-9c4a-5251dd45e536	lncRNA	ENST00000626826.1	0.00397537705109944
control	fb02893d-e3f9-412d-8fbb-18df42278990	lncRNA	ENST00000626826.1	0.00202427174994634
control	6157b9ac-8300-45d5-b52e-82c114ed903c	lncRNA	ENST00000626826.1	0.0105798684955027
control	d373d7ed-8189-4210-b838-dba859d42732	lncRNA	ENST00000626826.1	0.01070669034007765
control	023826e4-980e-4409-827c-f592bbb50f93	lncRNA	ENST00000527059.1	0.4702886247877759
control	5a3e0dd7-55a8-4351-b492-18b08111dc1a	lncRNA	ENST00000527059.1	0.06621392190152801
control	6b6c95ae-aa61-4e94-8eeb-db4b39438e99	lncRNA	ENST00000642451.1	0.03833865814696485
control	2e65c0c8-fb48-424e-bf27-6b951fc49701	lncRNA	ENST00000668556.1	0.18037661050545095
control	e60b0ea1-5ec2-42c7-ae11-0792bc2b49ba	lncRNA	ENST00000664641.2	0.26943620178041544
control	47fdd645-952c-437c-b984-5aae2a160254	lncRNA	ENST00000554749.1	0.11907020872865276
control	d2070778-efb9-48b3-b39a-9773d05991c7	lncRNA	ENST00000554749.1	0.23244781783681215
control	06508d39-d0a0-4479-bea2-80cbf5c3afd8	lncRNA	ENST00000554749.1	0.05621442125237191
control	34e9039c-0e4f-4e10-b9c4-a01517a1e97c	lncRNA	ENST00000664987.1	0.8585572842998586
control	53b9f4a7-0e25-479c-9abc-fd27e92dfdcd	lncRNA	ENST00000664987.1	0.9151343705799152
control	0289c437-2c8a-4866-bd1c-44582ff30afb	lncRNA	ENST00000590513.3	0.8929904603898797
control	3654eda6-fdbf-445b-a82b-56e789a2b82d	lncRNA	ENST00000590513.3	0.3919535462463708
control	ca4cf4f2-ef39-477f-9927-564111fa1ed7	lncRNA	ENST00000590513.3	0.8540024885939445
control	661a6dc4-d191-438c-b6f7-c8a0f6948f13	lncRNA	ENST00000590513.3	0.8166735794276234
control	25957fdd-eb15-4f8b-91e3-7ca83947e980	lncRNA	ENST00000590513.3	0.23019493985897968
control	505687d8-8d30-42e0-be5e-2ebb84d8e92f	lncRNA	ENST00000590513.3	0.6499377851513894
control	0513273e-0aa6-44f1-b5e9-a5f16aa3f2bf	lncRNA	ENST00000562866.1	0.8596691386195094
control	103a77ec-06ca-4534-9ffe-d7a15b7b0620	lncRNA	ENST00000562866.1	0.905875641756988
control	3418cba6-47f6-4b8a-8c7c-082ec9f8da6d	lncRNA	ENST00000562866.1	0.2766685681688534
control	2bf04483-c380-4d6b-acdc-3c9cf274c279	lncRNA	ENST00000562866.1	0.42213348545350826
control	662555f8-36f5-499a-9566-fb7aa5a5ad1a	lncRNA	ENST00000562866.1	0.3776383342840845
control	ae6be2ba-f6aa-4f7a-a57b-aa5acd74b02e	lncRNA	ENST00000562866.1	0.8750713063320023
control	7088edb1-fbee-4688-baa8-bb6bef357165	lncRNA	ENST00000562866.1	0.2652595550484883
control	c6d3aa3e-d166-4525-a302-101c91a93124	lncRNA	ENST00000562866.1	0.3804905875641757
control	15428602-785d-4dab-882c-35f61751c258	lncRNA	ENST00000562866.1	0.4112949229891614
control	15d94fe3-d885-4168-ba39-2defa257f7f1	lncRNA	ENST00000562866.1	0.4272675413576726
control	04c24001-e5ed-46ef-8631-5f46cce725cb	lncRNA	ENST00000562866.1	0.27609811751283514
control	85c5a914-a96d-4793-8110-880ac89e9d8c	lncRNA	ENST00000562866.1	0.5858528237307473
control	fbb4112e-66cb-4bd2-bdca-301de0e4b733	lncRNA	ENST00000562866.1	0.937250427837992
control	6168ddb2-6fc5-43a0-990a-6267b9a4b03f	lncRNA	ENST00000562866.1	0.390188248716486
control	8b7ea735-30c9-4c0c-ac80-7c42fcfdb969	lncRNA	ENST00000562866.1	0.4073017683970336
control	999b2345-9dc4-4b50-a902-23fb9a09c016	lncRNA	ENST00000562866.1	0.10610382201939532
control	53651401-81f6-45ba-8673-3e6eb6a4e346	lncRNA	ENST00000471244.1	0.1696035242290749
control	9d4ba9ba-73c6-4391-b296-34fc9b2de845	lncRNA	ENST00000471244.1	0.25302863436123346
control	2be4acdd-d561-45a8-927c-15d1aff186af	lncRNA	ENST00000471244.1	0.37912995594713655
control	2dfedccd-d711-478c-a938-2d8f4534bd74	lncRNA	ENST00000310771.8	0.5319207484865163
control	a1b76e9a-8f8a-4cd6-9fc7-f379f88eeae7	lncRNA	ENST00000310771.8	0.329389102916896
control	3a56e76f-8601-4cd0-93be-784f86fa643d	lncRNA	ENST00000613584.1	0.9770408163265306
control	fbf9dae8-87f0-418d-bb71-bd7054c6e9ff	lncRNA	ENST00000613584.1	0.9693877551020408
control	9846dc4d-5e58-47c8-9221-82d24cf1dbcd	lncRNA	ENST00000613584.1	0.9693877551020408
control	81290f75-00a9-4c5b-9f5b-de1d8b9c21ca	lncRNA	ENST00000616184.1	0.9700315457413248
control	5561cc2d-1393-4f84-8cb5-79c1c4cfc8e6	lncRNA	ENST00000657142.1	0.06066536203522504
control	5d32b488-9d52-47ed-8798-c9e3b29054a1	lncRNA	ENST00000657142.1	0.16731898238747553
control	62fa0e6f-fc1b-4b53-b87c-97ff7962584f	lncRNA	ENST00000657142.1	0.21412263535551207
control	95694ac5-f508-4261-a416-fb3bc2c55616	lncRNA	ENST00000623989.4	0.9499478623566214
control	6f0d01ab-ebda-4221-8eaf-3dc91f11c7c0	lncRNA	ENST00000623989.4	0.9228362877997914
control	eb471bcc-d6aa-4665-9831-ca6c7c97a9c3	lncRNA	ENST00000623989.4	0.9551616266944736
control	d94b4e25-a228-408e-80b0-39769d5e2124	lncRNA	ENST00000623989.4	0.9249217935349322
control	edb45fbb-4790-4ee9-b04f-c47620788fa6	lncRNA	ENST00000556072.2	0.3717339667458433
control	be580103-85d1-489f-98aa-25983001ae6e	lncRNA	ENST00000556072.2	0.7416864608076009
control	67cd8246-ad02-4118-98fc-b63249b170ac	lncRNA	ENST00000556072.2	0.24643705463182897
control	353680e5-d73b-4b72-99ea-d7adb6f203a9	lncRNA	ENST00000556072.2	0.25296912114014253
control	8baefec1-a9aa-4528-ae61-984eceff7164	lncRNA	ENST00000556072.2	0.17933491686460806
control	05c754e6-d2b9-4949-b62a-531016997bcd	lncRNA	ENST00000556072.2	0.8758907363420427
control	0f7de7be-5603-4d3a-bbc0-75a5bd2d6ffd	lncRNA	ENST00000556072.2	0.2589073634204275
control	9509951c-3ae2-466c-958e-c6ad24aed24e	lncRNA	ENST00000647872.1	0.05863027546120798
control	4a0c657e-46c0-4f90-823c-2f715055deb7	lncRNA	ENST00000647872.1	0.12332575183219611
control	c3f185d8-09b8-4234-9af7-a44a9b872403	lncRNA	ENST00000441722.5	0.46511627906976744
control	d21030e9-39dc-47b1-ab36-3edf10800100	lncRNA	ENST00000441722.5	0.4799154334038055
control	026d13fb-fdc0-45d0-99ad-263b05f105cc	lncRNA	ENST00000441722.5	0.4672304439746301
control	2ad5f818-2e8a-4b5f-89d4-52948cc20428	lncRNA	ENST00000441722.5	0.34143763213530653
control	24aac4e6-ce0d-4ebf-b99f-8bd5202a0de9	lncRNA	ENST00000441722.5	0.4672304439746301
control	f441ab6f-6515-4b63-847a-d2577524faae	lncRNA	ENST00000441722.5	0.47357293868921774
control	bfa16b63-6c29-486d-b303-903c4550b0d1	lncRNA	ENST00000441722.5	0.4534883720930232
control	6c1f3863-2804-43e9-a029-124a05e36750	lncRNA	ENST00000441722.5	0.47463002114164904
control	d42137a8-13ce-4cd1-9947-a1b96b32c6b0	lncRNA	ENST00000441722.5	0.47568710359408034
control	407e25a1-9c1d-4dad-9ea6-d6a69f6a284f	lncRNA	ENST00000441722.5	0.4587737843551797
control	ec82bff8-c25f-408f-a30a-ee60fe047460	lncRNA	ENST00000441722.5	0.4228329809725158
control	8de19ebe-b5cb-4aec-b3c2-e6bd5076a2e6	lncRNA	ENST00000441722.5	0.47780126849894294
control	ef46c448-a843-4923-b67d-98e05792839a	lncRNA	ENST00000441722.5	0.47780126849894294
control	e048a700-212f-4290-90ed-4f7e9b6ec359	lncRNA	ENST00000441722.5	0.4693446088794926
control	3531ca56-42d4-42c4-8415-961c6caf6798	lncRNA	ENST00000414075.6	0.7514450867052023
control	c139cbce-20e7-4139-a15f-7230d051d9ed	lncRNA	ENST00000602431.1	0.4124809741248097
control	65f8e5d4-0b07-4792-b4f9-f97fcd883e07	lncRNA	ENST00000559598.7	0.4453376205787781
control	9c7ce5b3-2113-447d-ad50-4b856ff34085	lncRNA	ENST00000559598.7	0.46516613076098606
control	f58bed5c-4274-4ca6-9f46-cd7008d12c8c	lncRNA	ENST00000559598.7	0.3070739549839228
control	ab865b99-12dc-4ab0-a629-9b535a6165ea	lncRNA	ENST00000428008.6	0.6232394366197183
control	51fa2982-bf42-4e3c-9923-3789925a454a	lncRNA	ENST00000428008.6	0.9419014084507042
control	69d8d809-7736-4174-9a96-431281cfc748	lncRNA	ENST00000564834.1	0.6967120181405896
control	fb6ce4af-c161-4a82-8c9d-88522d70974a	lncRNA	ENST00000636622.1	0.5138067061143984
control	3ee38cb5-bab7-413d-b903-1ff26c981109	lncRNA	ENST00000636622.1	0.5118343195266272
control	8a9af999-f402-47c1-99cf-3687fdb5449b	lncRNA	ENST00000636622.1	0.368836291913215
control	6bc33688-8cc8-41e0-b30b-bdb2b6778e2c	lncRNA	ENST00000622550.2	0.16553445168445863
control	43f71fc4-c0f9-4c9a-9e86-adee8bd80aa5	lncRNA	ENST00000622550.2	0.1287952308332178
control	dc901dca-faf2-4908-893c-9ebac5ba621f	lncRNA	ENST00000622550.2	0.12283377235546929
control	99694bd6-bfa7-49f8-a740-b132e47051f2	lncRNA	ENST00000686940.1	0.7898550724637681
control	fc847c07-a61b-4116-bec5-62ec75723115	lncRNA	ENST00000686940.1	0.7862318840579711
control	8dccf380-5f79-450b-8234-2170cc0ecd1b	lncRNA	ENST00000686940.1	0.43478260869565216
control	ec450258-98c2-4ed4-a75b-5072f6925b20	lncRNA	ENST00000692166.2	0.8543689320388349
control	6a353581-a58a-40f7-b616-743e4bc6eff7	lncRNA	ENST00000692166.2	0.2385575589459085
control	dd0e4fc1-bf24-448a-8867-78896546ca96	lncRNA	ENST00000692166.2	0.8002773925104022
control	1c3bfa4d-03d7-40c2-a8a9-b28c16591d4a	lncRNA	ENST00000692166.2	0.2385575589459085
control	880ab1a9-ad7c-4385-a7f0-2e936197c7fe	lncRNA	ENST00000692166.2	0.869625520110957
control	ee647748-04f0-4735-93a6-b4b4f0540e2d	lncRNA	ENST00000664433.1	0.14862267777065982
control	0b5315de-8db9-4c5d-8e61-14a080cc08ce	lncRNA	ENST00000664433.1	0.31069827033952596
control	f92be679-75c4-4e34-b7a4-958427ea4c6a	lncRNA	ENST00000499624.3	0.08608330243480411
control	bd331b59-bd5a-4499-a8ba-697005997849	lncRNA	ENST00000499624.3	0.06043752317389692
control	6d56b759-b677-44a4-890d-03c3699ff846	lncRNA	ENST00000642336.1	0.08132780082987552
control	17744762-686b-4f4a-9ecc-4c3407fc6ec2	lncRNA	ENST00000642336.1	0.24514522821576765
control	d2abc33b-fbec-4d41-91c2-48896086a94f	lncRNA	ENST00000435407.1	0.3605769230769231
control	09e7a696-d6fe-4e2a-9f34-d1569a62eeaa	lncRNA	ENST00000655540.1	0.582832618025751
control	9043da57-e86e-4b5b-8891-ef133348d653	lncRNA	ENST00000655540.1	0.7193133047210301
control	b17525be-6401-4f01-a7e4-6281d0e069b7	lncRNA	ENST00000655540.1	0.6944206008583691
control	5c545424-da03-4290-bd12-30ede7201424	lncRNA	ENST00000655540.1	0.5450643776824035
control	b4fbbe7f-d16b-41dd-a6b8-b113f8b55260	lncRNA	ENST00000655540.1	0.6592274678111588
control	a6aad5f4-1055-4017-ab77-6ae514fe5115	lncRNA	ENST00000655540.1	0.6849785407725322
control	6583cbfe-ba69-4342-a236-c2f09ae41c5a	lncRNA	ENST00000655540.1	0.6660944206008583
control	09a6d20d-44db-49de-a0de-be1f661ee2b0	lncRNA	ENST00000655540.1	0.927038626609442
control	634d8577-a3b4-4ba5-843f-f9f6eea514ab	lncRNA	ENST00000655540.1	0.7030042918454935
control	085e5d56-8c58-4441-b0b4-de84652c79f0	lncRNA	ENST00000655540.1	0.9278969957081544
control	8a957b4b-dcd3-4143-8501-67ef7a9e8a91	lncRNA	ENST00000655540.1	0.6360515021459228
control	e7060f7f-9dd1-4755-8905-de14414aacdf	lncRNA	ENST00000655540.1	0.7141630901287553
control	efa4da38-09b2-4868-a79b-33707c2dd21f	lncRNA	ENST00000655540.1	0.7107296137339055
control	407dffd7-08df-44c9-b404-2b1adf5309ba	lncRNA	ENST00000655540.1	0.34334763948497854
control	88b60324-4749-453a-9d77-72350377af35	lncRNA	ENST00000664457.1	0.11689935403209002
control	9cf9d828-7f08-4746-b838-ba180437be10	lncRNA	ENST00000451424.1	0.04343911771325681
control	8c6d5361-5fe4-49c4-b8a1-4e6292edbafa	lncRNA	ENST00000540725.6	0.8550932568149211
control	40653da0-0794-42bf-a774-fb404bc4fde1	lncRNA	ENST00000540725.6	0.8084648493543759
control	0a70aeff-c3f6-47be-bcf5-b04b23d38f78	lncRNA	ENST00000540725.6	0.7460545193687231
control	1159af4c-87e1-4d0a-9b61-ff320539b801	lncRNA	ENST00000540725.6	0.6807747489239598
control	55f76605-e898-470a-ba4e-8ee5f243f94e	lncRNA	ENST00000703060.1	0.5505473277527366
control	9f695422-2421-494a-ab65-1d340bd4f3ae	lncRNA	ENST00000447413.2	0.03094205754828537
control	c0b1356d-1c4f-4680-8991-9644e57ed632	lncRNA	ENST00000447413.2	0.3279463933780055
control	24f8a6a7-2dfa-43c9-b81d-c3e13721f622	lncRNA	ENST00000447413.2	0.23906188411509657
control	520e5054-e2f1-4335-80bd-37196c17444d	lncRNA	ENST00000447413.2	0.4586125344895546
control	961ee119-713e-48c2-96fa-2a8d9cb8ebe7	lncRNA	ENST00000447413.2	0.0900670082774931
control	e736ed6d-07c7-40b0-a589-2f689b5d9291	lncRNA	ENST00000688573.1	0.4360189573459716
control	3b7164b0-9f81-478c-9cb2-34c7783de5ce	lncRNA	ENST00000629181.1	0.7936507936507936
control	fecaca1b-d248-4244-982a-e34cef4d8652	lncRNA	ENST00000610494.1	0.3315956482320943
control	6311b585-e3cc-43a9-af2b-f9b394dc6c7f	lncRNA	ENST00000610494.1	0.32660924750679965
control	8873a14b-7ba0-46bf-938a-321a20a225fd	lncRNA	ENST00000610494.1	0.1126473254759746
control	eb6dde4c-9371-43d9-978c-1f4a1faf456d	lncRNA	ENST00000610494.1	0.3470081595648232
control	ed69c856-9053-4a40-a1e0-f151e59c4fba	lncRNA	ENST00000702783.1	0.7266187050359713
control	d6fb9e3b-5543-4bdc-9898-ddaecb2e538f	lncRNA	ENST00000702783.1	0.7315647482014388
control	3d072dd4-8f9d-4817-908a-d29246e70ecf	lncRNA	ENST00000702783.1	0.7306654676258992
control	a90877f2-0a48-4991-bbb0-81df10f9c2be	lncRNA	ENST00000702783.1	0.6969424460431655
control	35133790-ece4-497b-8239-4b3e627f1f03	lncRNA	ENST00000702783.1	0.2972122302158273
control	d429e809-dbc7-4af0-bb2e-b850290bb6c0	lncRNA	ENST00000702783.1	0.737410071942446
control	70885fd6-2765-422b-bee9-214130e7b2e2	lncRNA	ENST00000702783.1	0.7441546762589928
control	d3975b2e-c37b-4f8b-82e0-67f79268d27d	lncRNA	ENST00000702783.1	0.7009892086330936
control	fbb08013-88cd-431c-b4db-916777a737e2	lncRNA	ENST00000449852.1	0.4784394250513347
control	e0836dd0-a871-4f22-b4c6-a0734bfb007e	lncRNA	ENST00000591501.2	0.904170804369414
control	c50fb619-b329-43d0-9ca1-2980c04fe78c	lncRNA	ENST00000591501.2	0.9319761668321748
control	aa9ea0b1-c2fd-4bc0-b59d-c26b75c61617	lncRNA	ENST00000591501.2	0.5228401191658392
control	e3b2801d-6e8d-4f27-840b-0c117188241c	lncRNA	ENST00000591501.2	0.18421052631578944
control	836fe474-6040-40d3-93f3-ddfb69126d90	lncRNA	ENST00000658077.1	0.14548268523892435
control	040fc8c6-affc-4264-8f10-84e5dfe9439b	lncRNA	ENST00000658077.1	0.02843876958792803
control	7de238de-ca00-481b-ae51-129ce7a297dd	lncRNA	ENST00000658077.1	0.12071967498549042
control	0357c788-2a70-461b-ab2c-2bc9d7a84fff	lncRNA	ENST00000658077.1	0.16308763784097505
control	bd1f34a9-0b33-4420-9dfa-39ac249d27e5	lncRNA	ENST00000323813.5	0.7392607392607392
control	34e62980-bb7c-4557-b18f-e41c60cbdfe0	lncRNA	ENST00000323813.5	0.7822177822177823
control	c7ae6a13-41aa-4626-b25c-6e4831e74a05	lncRNA	ENST00000323813.5	0.7042957042957043
control	40501a5d-9536-49a3-994d-a10f5f776dbc	lncRNA	ENST00000323813.5	0.6583416583416584
control	af1e7508-c7a7-46af-bb93-97176eccf71a	lncRNA	ENST00000323813.5	0.7152847152847153
control	87475903-4491-49a3-a1ff-241314be1f5b	lncRNA	ENST00000430643.1	0.3645484949832776
control	8fd29f86-3a25-4bd9-84b4-df9104766afb	lncRNA	ENST00000430643.1	0.20903010033444816
control	7ec62385-a3ad-4578-bd04-4ca55e54bfb8	lncRNA	ENST00000430643.1	0.45819397993311034
control	7690c109-cae5-4613-9fb4-92db23c930b0	lncRNA	ENST00000430643.1	0.4565217391304347
control	c90997b9-b0e8-48ae-902b-8e1f910609c9	lncRNA	ENST00000430643.1	0.4464882943143813
control	af379665-f155-46c3-b9f7-34b6bc08d2d9	lncRNA	ENST00000610158.1	0.912087912087912
control	1c26ae3e-bff0-4c9c-9af2-1cbcf6cb2670	lncRNA	ENST00000648491.1	0.5881818181818181
control	30efcf45-45f5-420d-a185-d5c77230009b	lncRNA	ENST00000504082.1	0.24225865209471767
control	deb2e060-780a-4449-8851-dc512557336d	lncRNA	ENST00000429630.3	0.2270450751252087
control	586dcadc-b50d-4372-8ff7-d5e32ae32847	lncRNA	ENST00000686495.1	0.4416619237336369
control	fc2316fd-06a2-4797-ae49-7b32113360f5	lncRNA	ENST00000686495.1	0.2105862265224815
control	c31cb16c-395c-449e-953d-92aa8f5a2783	lncRNA	ENST00000686495.1	0.21115537848605576
control	149d5785-53f3-4086-9f0f-3bfffdb64473	lncRNA	ENST00000655923.1	0.1212676794133054
control	519f8b65-8baf-41eb-9d64-8dc6b2466a6c	lncRNA	ENST00000655923.1	0.15426925091671032
control	f06fc328-0722-4814-8fb4-7a9a23666888	lncRNA	ENST00000655923.1	0.5073336825563122
control	0bfc9625-995f-4ece-a627-765371d4dabe	lncRNA	ENST00000655923.1	0.932163436354112
control	0d557354-ba58-4c2c-8e59-a73a4df9a377	lncRNA	ENST00000416263.3	0.4729829755736491
control	7e9e1202-d18b-499f-83a1-94281bbd65bb	lncRNA	ENST00000562082.1	0.7986928104575164
control	8f32b3f4-83e0-49f1-8756-81ab57e457dd	lncRNA	ENST00000562082.1	0.7877995642701525
control	3e9ff633-af63-4e03-a4d9-85633ec6af92	lncRNA	ENST00000562082.1	0.43790849673202614
control	d27988f1-0008-4da9-8e58-1f300f905ee6	lncRNA	ENST00000562082.1	0.15904139433551198
control	8402fbcf-029b-4e65-a2bc-f8c1efea28d8	lncRNA	ENST00000562082.1	0.26884531590413946
control	3b314e08-833b-4fd4-beca-72e0fdf77cc8	lncRNA	ENST00000562082.1	0.7747276688453159
control	a7b89ba4-38c2-4f84-a398-6fff56e0320b	lncRNA	ENST00000431294.7	0.34195402298850575
control	5e129eeb-eff9-4bec-8f99-cd3bf83c196b	lncRNA	ENST00000431294.7	0.8936781609195402
control	87d42735-8c7f-4cf0-a329-aa0711aed848	lncRNA	ENST00000431294.7	0.8850574712643678
control	8c6fc37f-6159-48e5-8cb7-1905688c1633	lncRNA	ENST00000609461.1	0.9239130434782608
control	ef3537c5-b54d-4d47-a8b9-0322322b3304	lncRNA	ENST00000668832.1	0.2988574864702345
control	3d55abea-5b5c-4093-8858-f8fb01620a0a	lncRNA	ENST00000411546.5	0.9639865996649916
control	3a556918-8351-4a9e-829d-a670e2c03136	lncRNA	ENST00000411546.5	0.9279731993299832
control	c435f35c-cd39-4b77-83b7-15295b6a3d05	lncRNA	ENST00000411546.5	0.2487437185929648
control	8fe39c23-bde0-415e-b165-66465620f1b0	lncRNA	ENST00000568500.1	0.5516637478108581
control	66f29992-2ba1-4c9b-92af-5f8ab7b284b7	lncRNA	ENST00000610959.4	0.5934020618556701
control	7c87ce42-9795-4553-945a-e91ee6b7dd32	lncRNA	ENST00000610959.4	0.15711340206185567
control	84a05290-3876-47f6-b1cb-aab12304c77f	lncRNA	ENST00000610959.4	0.9468041237113402
control	57658c91-6318-4a3b-95fe-a1dd813bbc37	lncRNA	ENST00000692403.1	0.875
control	b5f7dd63-b95e-46e6-b0f4-a644e375c9ed	lncRNA	ENST00000692403.1	0.8930921052631579
control	50c7651f-7552-4e08-a683-49aebdc2b63f	lncRNA	ENST00000692403.1	0.8881578947368421
control	abc2fdb8-9b20-42e7-b69c-42e6d1539c8d	lncRNA	ENST00000692403.1	0.868421052631579
control	42a08fd3-2ad6-4ae5-98dd-ba9ee8de2faf	lncRNA	ENST00000520750.6	0.21660649819494585
control	4ddbcf81-3489-4a4e-837d-c12c5764f86a	lncRNA	ENST00000517550.1	0.3076162215628091
control	72a94b23-1acc-4517-8676-5822134e8c7c	lncRNA	ENST00000614165.1	0.9760147601476016
control	1d101182-8d29-441e-a0eb-377fc081e14f	lncRNA	ENST00000614165.1	0.9575645756457564
control	d7d24599-a035-4429-a3ac-faa8ec93401a	lncRNA	ENST00000608477.1	0.13481712503544088
control	5d21f585-b7d1-4ced-a37c-7bd07ee3679b	lncRNA	ENST00000608477.1	0.2007371703997732
control	7b9afaee-73a1-40fe-9f49-54b41e91504c	lncRNA	ENST00000608477.1	0.18712787071165296
control	8c3c5fa6-9025-4c45-a15a-d83f16f138de	lncRNA	ENST00000608477.1	0.01304224553444854
control	60c2ddea-1ab2-4ef1-bd7b-fd2a1c70b62d	lncRNA	ENST00000608477.1	0.29302523390983837
control	f2ab2726-4ca2-45b6-a18d-847673f80655	lncRNA	ENST00000508564.1	0.8487947406866326
control	ebedff1b-d706-43f0-9520-4f3445dc9a61	lncRNA	ENST00000508564.1	0.22571219868517164
control	2c84254c-533f-4194-ad90-e26ddbd7cc3b	lncRNA	ENST00000508564.1	0.7253469685902119
control	51448c95-543e-4e7c-a07e-d1facf9e8f00	lncRNA	ENST00000508564.1	0.7173119065010957
control	0a48db27-7350-40ae-8c38-cd95ec2fe00a	lncRNA	ENST00000508564.1	0.2739225712198685
control	3db6a4fd-14df-473a-9c2b-45141cd3592a	lncRNA	ENST00000491009.6	0.2571182053494392
control	515c0c43-4d1a-4216-b824-0a0ea842ffcc	lncRNA	ENST00000491009.6	0.5694564279551337
control	d56d248c-3267-459a-95f5-183b42d512e2	lncRNA	ENST00000491009.6	0.8352027610008628
control	6d4eca0f-4265-45ca-81ba-c4574c65ac00	lncRNA	ENST00000663064.1	0.44491750931346463
control	e5611146-ad3e-40da-9307-dc4d4e1f89fd	lncRNA	ENST00000513560.7	0.14740787008119924
control	939c50a0-ceea-4e28-b21c-86fa995e0bbc	lncRNA	ENST00000513560.7	0.49531542785758903
control	2deab3a5-b8aa-4ba2-b91a-1d2034b4031f	lncRNA	ENST00000513560.7	0.1977930460129086
control	776adc24-588e-4bef-973f-bda4d0dec70e	lncRNA	ENST00000513560.7	0.06891526129502394
control	2f7f2f21-fa77-498f-b045-09213f29a823	lncRNA	ENST00000513560.7	0.14740787008119924
control	a8533fce-d207-4096-8d3e-c73feffd2920	lncRNA	ENST00000513560.7	0.14470122839891733
control	c7c79fff-059b-4d31-bde3-8bc107a0bb3a	lncRNA	ENST00000513560.7	0.11992504684572144
control	a3674907-f3db-4bd0-b270-9dd1687bb4f0	lncRNA	ENST00000513560.7	0.2652508848636269
control	2c76dc90-e55c-4a9e-9f55-fdfd50bed441	lncRNA	ENST00000437833.2	0.5910348644161594
control	1cd22163-cf22-4a39-ade0-bd5ca334124f	lncRNA	ENST00000621354.1	0.9256594724220624
control	811cf0d7-c5b7-4e2f-8972-d1865563d465	lncRNA	ENST00000621354.1	0.9496402877697842
control	5078251f-fad0-4d8d-9f6c-535cb8de42dd	lncRNA	ENST00000621354.1	0.8752997601918465
control	d25db682-25fc-46ac-946b-a14d9657a511	lncRNA	ENST00000560255.2	0.457494672034099
control	5dd253f8-15c5-4655-876d-2b45e5c87c1c	lncRNA	ENST00000560255.2	0.1633909542978925
control	03d260e9-72b3-4cee-97d8-7e64c3fd28bd	lncRNA	ENST00000620190.1	0.5928571428571429
control	07a04de2-4c48-4647-8ec2-6e2aad5e6f74	lncRNA	ENST00000659935.1	0.964993394980185
control	74b6de90-08c1-4ec2-8ab2-0a731f8a0aa7	lncRNA	ENST00000669726.3	0.905027932960894
control	b92395d7-725d-4393-861c-f616064338ac	lncRNA	ENST00000669726.3	0.8491620111731844
control	6436a196-a9b2-4a44-8848-faadececb225	lncRNA	ENST00000669726.3	0.40782122905027934
control	d5dfea96-4cf0-4ddf-a983-16f0cb1a77b9	lncRNA	ENST00000669726.3	0.611731843575419
control	a3e7f8d4-7f5b-4e88-8169-4b6acb8908b7	lncRNA	ENST00000690435.2	0.729036729036729
control	c11b6b99-d68d-4871-b37b-c8055a2cb2a4	lncRNA	ENST00000690435.2	0.9050589050589052
control	74d49b32-40fc-4c16-b769-8ac608d7238b	lncRNA	ENST00000643631.2	0.6652742968532442
control	0d6c732f-609b-49aa-a2b7-34f4f84cf7ec	lncRNA	ENST00000690558.2	0.404304381245196
control	0349657e-9ef5-4025-8ea4-8d8e0b781601	lncRNA	ENST00000690558.2	0.6825518831667948
control	584ebd13-a47e-4b98-b998-6558109ef2d7	lncRNA	ENST00000690558.2	0.6894696387394312
control	64208deb-cd31-4e73-af1e-737f2d5b8570	lncRNA	ENST00000448136.5	0.17188799556418077
control	443bf73b-9342-4e3f-acfe-fc820726f650	lncRNA	ENST00000448136.5	0.27058497366232326
control	b38faa96-916e-471f-ab1a-651d37331be7	lncRNA	ENST00000448136.5	0.208206265594677
control	2d4d8cf2-afb9-447d-9f23-8ff1978368b3	lncRNA	ENST00000448136.5	0.1743831438868866
control	b60ca48e-bd7d-4547-b11d-99807d807ed1	lncRNA	ENST00000448136.5	0.3093983920155254
control	473331c1-1c1e-424f-8878-993aa63c55b0	lncRNA	ENST00000448136.5	0.2284446908788467
control	cee97a9e-c843-43c4-a325-b1330ef4de0c	lncRNA	ENST00000652817.1	0.10134629768137622
control	5686cd35-d19b-4ab5-b371-4c31cd8339bc	lncRNA	ENST00000659795.2	0.9230769230769232
control	2f180d25-4a44-429b-8a28-606032881046	lncRNA	ENST00000701522.1	0.8947368421052632
control	92aaed7e-9216-467a-815d-249371e4d028	lncRNA	ENST00000421315.2	0.06943620178041543
control	3e4df76e-e531-4e82-81d4-64cd497ceffe	lncRNA	ENST00000421315.2	0.05074183976261128
control	528f4e16-c9eb-4d0c-86e6-725ebf6317fa	lncRNA	ENST00000527434.1	0.7912713472485768
control	b8bbacad-4d1c-4979-9e21-e5686e1dd5c7	lncRNA	ENST00000527434.1	0.9174573055028464
control	b72eb4d1-8480-4c3c-8c27-e1a14c22ee5b	lncRNA	ENST00000527434.1	0.7732447817836812
control	df7bf5b6-9179-427c-9b63-34e7d36f8a90	lncRNA	ENST00000566814.2	0.2676669893514037
control	2f82cccd-c31a-4b8f-9f7a-58b5eb2d499b	lncRNA	ENST00000606963.1	0.9662921348314608
control	00e7fc1c-3504-47db-97ab-968bdc9ab2df	lncRNA	ENST00000606963.1	0.9293739967897272
control	3eae9d42-84b3-43b5-a14a-cd38ffbaacb9	lncRNA	ENST00000417404.2	0.08962463095740195
control	2879b0dd-5dba-427e-afea-b460f2cf02a2	lncRNA	ENST00000417404.2	0.1765078026149304
control	a491d652-49da-4bab-a8d2-370413afd4a5	lncRNA	ENST00000417404.2	0.12484183888654576
control	2517aefb-e96a-4c4d-9312-cf224b31fac8	lncRNA	ENST00000497552.5	0.6408839779005525
control	0030c0ef-c1c9-4f42-b7fa-977ecf1480b3	lncRNA	ENST00000497552.5	0.6243093922651933
control	b3685f0a-f421-4d70-a5dc-7d58872277cd	lncRNA	ENST00000635606.3	0.7647058823529411
control	9d36e0c1-bb56-499d-a2c3-5b517ba0306d	lncRNA	ENST00000635606.3	0.8377281947261663
control	4c8d4821-a266-49ca-9a8d-02297504eb15	lncRNA	ENST00000635606.3	0.8235294117647058
control	331fd902-9f6b-4103-b580-621cb4141737	lncRNA	ENST00000635606.3	0.7931034482758621
control	9a1057b4-34bf-4299-85ef-3e38d0e70139	lncRNA	ENST00000661656.1	0.22189349112426035
control	6940a4b7-e646-4831-b0f4-7d89fe1d72db	lncRNA	ENST00000661656.1	0.3842866535174227
control	60b4c59b-db20-4b5a-8e0d-ef5ceac898ff	lncRNA	ENST00000661656.1	0.6541748849441157
control	f3ac29c3-7c6e-4226-9121-73829421e6b3	lncRNA	ENST00000326677.9	0.5357142857142857
control	efaedb8f-ff5f-4c64-b42b-13e5107c95ad	lncRNA	ENST00000326677.9	0.30753968253968256
control	842340f9-a231-4f6b-86f7-274c921cf87f	lncRNA	ENST00000428411.6	0.04623423832784278
control	ad1b4597-6fae-4554-b089-c56099bcee84	lncRNA	ENST00000668749.1	0.2470449172576832
control	09728e6f-296f-4889-92ee-a0c2c3f40da6	lncRNA	ENST00000393633.6	0.6093489148580968
control	bb275f9a-91ff-4083-b315-f80139a9d293	lncRNA	ENST00000393633.6	0.3756260434056761
control	689361aa-3775-42f2-a4e7-da212dfcaee7	lncRNA	ENST00000393633.6	0.3998330550918197
control	14287bf0-8c5b-4e32-bf58-aebded735626	lncRNA	ENST00000393633.6	0.5964106844741235
control	970c970c-521a-4284-828d-07daf08a068a	lncRNA	ENST00000393633.6	0.4492904841402337
control	37658c56-3ba3-4476-a2f8-4d0301b6eea3	lncRNA	ENST00000393633.6	0.4703672787979966
control	5c77cf1c-58b6-4631-b9c9-0209c4a012b4	lncRNA	ENST00000393633.6	0.24102671118530888
control	2010d05e-bbcd-4cb2-93f8-10329514d28b	lncRNA	ENST00000429611.7	0.853185595567867
control	f8e2aee2-84e5-474f-a6eb-42293dd6b32a	lncRNA	ENST00000429611.7	0.9238227146814404
control	53d43f1a-3244-4600-a927-f716d138dff8	lncRNA	ENST00000702415.1	0.6885644768856448
control	d3ab7666-7162-4c96-8c26-01f68892db50	lncRNA	ENST00000520619.1	0.9728601252609604
control	e69a3798-8a3e-433d-83a5-edf929ad84f3	lncRNA	ENST00000654083.2	0.0943885825494648
control	38da0708-d400-4d5d-a240-5b1eaf7d7df0	lncRNA	ENST00000654083.2	0.07881933181965618
control	7732272c-40c6-49a5-93bb-bbebcd346444	lncRNA	ENST00000654083.2	0.09714563736620176
control	d7f913ad-070e-42d7-a6e5-77a0a6b674cb	lncRNA	ENST00000654083.2	0.09519948102497568
control	ebdaab58-0df1-4f0e-8544-1740151c38fd	lncRNA	ENST00000683340.1	0.9734121122599704
control	88d88a42-f013-4de4-b7ad-1cd608815c61	lncRNA	ENST00000683340.1	0.948301329394387
control	935d336a-91e1-4fc3-938d-20d4c19d3efb	lncRNA	ENST00000683340.1	0.9379615952732644
control	1c3d2f77-456b-45fb-b99d-6dbb35f30323	lncRNA	ENST00000612598.3	0.8446788111217641
control	4b28d6d7-75b2-4173-bc14-fc4e5cc8bc90	lncRNA	ENST00000520085.2	0.5269709543568465
control	a2391cbb-dc08-4ead-a219-7e642f3ab54b	lncRNA	ENST00000520085.2	0.5443983402489626
control	9b9d1cd4-7c27-40e7-9a9b-880ab9d8693a	lncRNA	ENST00000493536.7	0.42921624948707426
control	453cba0c-4f75-4624-9c9b-d07104dd975a	lncRNA	ENST00000493536.7	0.2950348789495281
control	d75e95f7-cafc-4fad-a525-e18fa5395a84	lncRNA	ENST00000493536.7	0.13992613869511694
control	68896761-742e-4a06-9fc6-98d339e6e2a0	lncRNA	ENST00000493536.7	0.5876077144029545
control	5f2cdc2c-ed9b-499f-99ac-4d65fb28c5b4	lncRNA	ENST00000493536.7	0.6405416495691424
control	495961c1-e694-41ba-a5b9-401c3875a906	lncRNA	ENST00000493536.7	0.5621665982765696
control	ac1fb3ac-3b67-4eca-845f-66fa9bc60c04	lncRNA	ENST00000493536.7	0.3491998358637669
control	17f18562-ec8e-48a1-92e2-f9f3a884c6b6	lncRNA	ENST00000493536.7	0.6331555190808371
control	6de6786b-d922-4ef0-9e67-ec43ed028476	lncRNA	ENST00000493536.7	0.30775543701272057
control	6cb41908-cf25-4674-b481-25567580ab9d	lncRNA	ENST00000493536.7	0.6315141567501026
control	2af1a983-ea42-4ac2-86e3-d1a9d31b20c3	lncRNA	ENST00000493536.7	0.11407468198604842
control	f790e021-4aa7-4eb0-be4b-cc1e2439c5bc	lncRNA	ENST00000493536.7	0.22814936397209684
control	ac6210a6-80b3-4c9b-9dde-bfba435393c6	lncRNA	ENST00000493536.7	0.3766926549035699
control	272a68ab-f972-42f4-a3af-ff0ed51fc085	lncRNA	ENST00000642217.1	0.4328681424446583
control	2f10fdde-8eb8-48e2-822b-d50281c730ba	lncRNA	ENST00000642217.1	0.34456207892204044
control	c11bd4df-d78f-4d54-8e7f-364662b72004	lncRNA	ENST00000447898.5	0.5541586073500967
control	48b06e8b-2de1-40e7-9b32-8b26891f41fd	lncRNA	ENST00000447898.5	0.09719535783365572
control	8b8f9c41-dcb7-424b-932f-0d3aba55e34f	lncRNA	ENST00000473958.1	0.8961218836565097
control	7a2f6f60-abcf-4cb9-a87a-8989a30aed1d	lncRNA	ENST00000445551.1	0.8616978876046234
control	6a669c74-7edf-49b8-81e0-d0960d418ef9	lncRNA	ENST00000445551.1	0.6237544838581108
control	4a0ce231-c16c-43df-a931-6f1ecafded11	lncRNA	ENST00000445551.1	0.506576325229175
control	d82e7dc1-521f-4e5e-94e4-53be4b6d2007	lncRNA	ENST00000445551.1	0.09007572738142686
control	911713b1-2a57-42f3-8f94-a9c635af07f1	lncRNA	ENST00000445551.1	0.6488640892785971
control	6765f098-1f38-43e5-b521-c15fb01c1cf4	lncRNA	ENST00000689354.1	0.920855614973262
control	974ad030-f086-4ee6-b1d8-43fa4e36a211	lncRNA	ENST00000690476.2	0.2549222797927461
control	0a989664-4420-48b7-a08b-271ddd488d4c	lncRNA	ENST00000690476.2	0.8621761658031089
control	20a16cd4-709c-4c63-b153-f60d0c7fa93a	lncRNA	ENST00000688132.1	0.7921440261865794
control	7bf7b188-0701-4b77-9fb8-d164d5c63b12	lncRNA	ENST00000665363.3	0.4572368421052632
control	c58df32f-dfd5-488e-b82f-709337e78749	lncRNA	ENST00000659276.1	0.2505263157894737
control	9d589ca6-324b-4fd1-8681-a6231839a689	lncRNA	ENST00000659276.1	0.2056140350877193
control	24eeb148-8f9c-4be1-80d9-2f313247ab3d	lncRNA	ENST00000659276.1	0.2694736842105263
control	598cd0ba-4b1f-42fb-932f-c3384490c89b	lncRNA	ENST00000659276.1	0.6877192982456141
control	d9b400f4-f08c-4630-8f17-b291295f8aaf	lncRNA	ENST00000440496.5	0.8933841028081866
control	5d9f2268-d05b-4f23-a7a3-e24da3138149	lncRNA	ENST00000440496.5	0.4959543074726321
control	c9c77859-1e12-4c56-b474-d93b4c1a7d15	lncRNA	ENST00000607376.1	0.905829596412556
[truncated: 7,882 more rows]
