# Supplementary material for: Biochemical-free enrichment or depletion of RNA classes in real-time during direct RNA sequencing with RISER
Source: Nat Commun. 2024 May 24;15:4422. doi: 10.1038/s41467-024-48673-8 (PMC11126589; doi:10.1038/s41467-024-48673-8)
Supplement: Supplementary file 4 — Source Data Files [file 41467_2024_48673_MOESM4_ESM.zip › Source Data/main_fig4c_mRNA.tsv]

mode	read_id	biotype	transcript	fraction_covered
control	55cffcb7-4c62-4162-8ac6-bbb946a278dc	mRNA	ENST00000573600.5	0.5881670533642691
control	0abb5c62-861a-47b0-a5d5-1c94a5fca6f1	mRNA	ENST00000573600.5	0.4762180974477958
control	45d0f0e7-8573-4b3d-857d-04904d4bfa6b	mRNA	ENST00000573600.5	0.5696055684454756
control	4dbdd1d1-ac84-47fa-a88b-8d158524e5f3	mRNA	ENST00000573600.5	0.18851508120649652
control	0854471c-2809-410a-96fd-ed0e1c895562	mRNA	ENST00000573600.5	0.5481438515081206
control	9e3a9388-7c80-4ee3-9e94-72caebb6d6a4	mRNA	ENST00000573600.5	0.37645011600928074
control	bb523761-bf57-4028-a730-c9727d1ca371	mRNA	ENST00000227524.9	0.6238767650834403
control	7783de47-7b10-4873-ba85-881d3558b443	mRNA	ENST00000227524.9	0.8699186991869918
control	365d2f24-c48d-4338-86ee-3b3e1cc87237	mRNA	ENST00000227524.9	0.19426615318784768
control	67da5d26-ad53-494d-8172-e10562457d5c	mRNA	ENST00000227524.9	0.8746255883611468
control	2d48e125-0866-4f83-b363-df3767b282ca	mRNA	ENST00000227524.9	0.17073170731707318
control	bbef4245-f83c-41ac-8f3d-43521c902135	mRNA	ENST00000227524.9	0.8891741548994437
control	55d32125-96b5-4c58-89e8-9ccd2c7b919f	mRNA	ENST00000227524.9	0.13436029097133076
control	320c19ec-9bc2-492d-9c63-1c2b8a97c88e	mRNA	ENST00000227524.9	0.8784766795036372
control	6ea00855-c969-4d38-bba1-3254026b0bdc	mRNA	ENST00000227524.9	0.8823277706461276
control	d65ebb7f-3722-44aa-8025-c0b5d22e1685	mRNA	ENST00000227524.9	0.118528027385537
control	58fd3c24-a6ea-4d67-bff5-4080bc31b54f	mRNA	ENST00000227524.9	0.13521608900299528
control	f8bf9664-d3ca-483f-935d-4e6912775b87	mRNA	ENST00000227524.9	0.24176294394522893
control	cbda9d5c-73c7-40f5-9b24-d0e342ccd1d4	mRNA	ENST00000227524.9	0.28369704749679076
control	3dffc754-b7ae-4f4f-946d-d17030160a21	mRNA	ENST00000227524.9	0.1433461703038083
control	9c4347e9-860e-4d13-af6f-e718adfb51cd	mRNA	ENST00000227524.9	0.8818998716302953
control	a11f0408-4878-44a8-a209-a7ed6523ed00	mRNA	ENST00000227524.9	0.13521608900299528
control	e60c179d-4ac6-415a-a1f9-73b9bdffff94	mRNA	ENST00000227524.9	0.9490800171159608
control	17680fff-630a-43be-8cf0-2e6ffd702a06	mRNA	ENST00000227524.9	0.8664955070603337
control	875ec44e-a693-4945-b0d9-01a577819c82	mRNA	ENST00000227524.9	0.8682071031236628
control	dbcc9eac-e16e-46b1-b73a-fc7d4d03f320	mRNA	ENST00000227524.9	0.19169875909285408
control	dfc35999-b5ff-4921-a981-eadff790ac65	mRNA	ENST00000227524.9	0.15019255455712452
control	a6e5d1a8-fefc-4de2-948f-ed8ef922dd2f	mRNA	ENST00000227524.9	0.12237911852802738
control	e9c6385c-abd9-43c8-b0fa-ccb777f7b433	mRNA	ENST00000227524.9	0.18613607188703463
control	f74996ee-6a08-4a3c-9996-61916f40df22	mRNA	ENST00000227524.9	0.22635857937526743
control	07c69e79-5da5-4556-ac59-7b25c94550c4	mRNA	ENST00000227524.9	0.21523320496362855
control	e462b120-8eca-412e-ae59-a6d346aa3f89	mRNA	ENST00000227524.9	0.20881471972614463
control	87a62afa-b149-44b6-a25b-60421d84e95a	mRNA	ENST00000227524.9	0.3585793752674369
control	a751993c-1d62-4a76-a288-7207b122d5f0	mRNA	ENST00000227524.9	0.1364997860504921
control	6fed6ce5-8f4c-4cce-b26e-1aba2846e461	mRNA	ENST00000227524.9	0.15447154471544716
control	38adedfc-d25b-4efc-825b-2a6af0c62bea	mRNA	ENST00000227524.9	0.2443303380402225
control	e9c08f5d-e291-4dd7-ac20-7b2fcf6b4dd5	mRNA	ENST00000227524.9	0.6375695335900727
control	aaa0cd49-66bf-43e2-b539-f1be6aa58ad5	mRNA	ENST00000227524.9	0.8712023962344887
control	b22fd3d4-3d1d-41e8-b2d3-4f8f56ad6461	mRNA	ENST00000227524.9	0.13350449293966624
control	3d8856e5-f900-416e-9da3-6bdd4e55c84a	mRNA	ENST00000227524.9	0.21181001283697048
control	e0086f0e-4912-4d59-9c13-b6eeb6b89b68	mRNA	ENST00000227524.9	0.22036799315361577
control	a35cc487-514b-40cc-aa41-a00fdc7fa045	mRNA	ENST00000227524.9	0.488660676080445
control	b470ab58-4c86-4e4c-a7d3-0c964562afac	mRNA	ENST00000227524.9	0.118528027385537
control	433d3d1d-32d0-4aa2-87f8-4021bc66f652	mRNA	ENST00000583839.1	0.4889779559118237
control	78f1c725-e37a-4155-901a-bbc70d75b7d9	mRNA	ENST00000583839.1	0.9759519038076152
control	00bec102-41c5-4207-b837-6ba76108ea36	mRNA	ENST00000395839.5	0.7539525691699605
control	3ebba3c8-2ca6-4f5e-a1dd-fc40b4344966	mRNA	ENST00000395839.5	0.6304347826086957
control	8e9ea96a-4976-4d68-96f5-32ee981ed199	mRNA	ENST00000395839.5	0.2549407114624506
control	1afeb59c-ca2e-48fd-b6d8-3df717ac6425	mRNA	ENST00000395839.5	0.700592885375494
control	af90ae7e-b326-429f-b08a-3aa34755661b	mRNA	ENST00000395839.5	0.2826086956521739
control	f4c94b19-6c78-4df3-bdcd-131228f4b1b4	mRNA	ENST00000395839.5	0.9733201581027668
control	a7aa31a9-e89c-4a8e-865b-0bda8cb6251d	mRNA	ENST00000395839.5	0.3438735177865613
control	21dc47f3-611a-490b-aee6-549c965996fa	mRNA	ENST00000395839.5	0.6245059288537549
control	d65b04fe-f93c-4b0d-94b8-da924289f01f	mRNA	ENST00000395839.5	0.8656126482213439
control	99d7d2d4-6fda-4d91-a53c-c6d33a0137d3	mRNA	ENST00000395839.5	0.4298418972332016
control	6eb78ac3-e327-452f-8972-e7881b29945b	mRNA	ENST00000395839.5	0.4130434782608696
control	2f059fda-a139-41af-b888-390d9b5cd217	mRNA	ENST00000395839.5	0.17984189723320157
control	b06a6a06-4a4a-4459-85eb-623fbd78cc78	mRNA	ENST00000395839.5	0.6284584980237155
control	5b984979-64b3-4e73-adee-928122d29903	mRNA	ENST00000395839.5	0.6511857707509882
control	0b09420b-e2cc-4d33-8fa0-263d7f9d7d0a	mRNA	ENST00000395839.5	0.4644268774703557
control	deb0cc66-4d46-469c-b649-033cec3a5c54	mRNA	ENST00000395839.5	0.4644268774703557
control	834a5fa2-2077-48bf-965c-082df49a3f53	mRNA	ENST00000395839.5	0.7964426877470355
control	d61c60e6-8d48-42a0-a06e-9aec8dabda68	mRNA	ENST00000395839.5	0.741106719367589
control	5d83e213-4eaf-4de3-aea5-b13a86340d00	mRNA	ENST00000395839.5	0.8063241106719368
control	7bd2f717-ece5-40a9-8c21-7ac6bd048dc8	mRNA	ENST00000395839.5	0.8438735177865613
control	e9b1cc4d-1564-4a99-a305-67106b281d07	mRNA	ENST00000395839.5	0.5355731225296443
control	432db497-a1ee-42ad-8cb2-57039c442edc	mRNA	ENST00000395839.5	0.3883399209486166
control	107e04a3-f734-442d-98d6-d6a7bdca4f4d	mRNA	ENST00000397441.6	0.08767576509511993
control	a62b4ec5-637d-45da-b00c-26c4f41d9dd9	mRNA	ENST00000397441.6	0.0913978494623656
control	e30d2d5a-73ab-457d-93e1-ebfc8ee7f0dd	mRNA	ENST00000397441.6	0.0674110835401158
control	80ddf2b8-f24b-41a7-b4d9-5e85a713b41d	mRNA	ENST00000397441.6	0.1480562448304384
control	6855c93e-e84d-4eda-80a0-c0f83fe9c592	mRNA	ENST00000397441.6	0.36228287841191065
control	a3ee19f8-3025-473a-8048-018ef6ad8fdc	mRNA	ENST00000397441.6	0.413564929693962
control	40f14ed7-7404-46e0-aab1-45282674dbfc	mRNA	ENST00000397441.6	0.4392059553349876
control	5d80662e-bd28-4c2a-adcc-ff028e989101	mRNA	ENST00000397441.6	0.7576509511993383
control	f1b82f6e-b811-4864-95bf-3de14ed4589a	mRNA	ENST00000397441.6	0.4665012406947891
control	b1926719-5e17-49fc-8f71-b72d312dc0df	mRNA	ENST00000397441.6	0.33540115798180314
control	848d6660-9446-4c82-88fc-0f4da493462a	mRNA	ENST00000397441.6	0.45905707196029777
control	06764ab1-e58d-4ffe-9d35-3e1370014954	mRNA	ENST00000397441.6	0.1000827129859388
control	929ca71d-5f74-447b-bc69-8c6e741ea911	mRNA	ENST00000397441.6	0.25516956162117455
control	2ba46281-9b6f-45e7-9df5-b23309fc12cd	mRNA	ENST00000397441.6	0.38089330024813894
control	2aac1b1c-642f-4138-b384-5ad71d92312a	mRNA	ENST00000397441.6	0.7022332506203474
control	efc23897-2a62-4533-8058-d6f7f54565de	mRNA	ENST00000573784.6	0.59294265910523
control	5b1ee6e5-9f49-4e15-b97e-e36ffc7a31cd	mRNA	ENST00000573784.6	0.4492753623188406
control	843a97a3-cf8c-44ba-856b-0ccae7d18c08	mRNA	ENST00000573784.6	0.43667296786389415
control	15222e9b-7df1-4cf1-be8d-322e56090c23	mRNA	ENST00000573784.6	0.3868935097668557
control	e9da5722-d377-4ef4-870d-7a7d038c4c8e	mRNA	ENST00000573784.6	0.5645872715816005
control	5d133138-5e1d-46c0-a937-0186970bb0a7	mRNA	ENST00000573784.6	0.3982356647763075
control	501858c6-4810-4f10-9286-b657cecc0e01	mRNA	ENST00000573784.6	0.29930686830497794
control	99a5126d-0f96-4ec5-ad85-c3cebcc0329d	mRNA	ENST00000573784.6	0.5614366729678639
control	43ffa714-2b62-4c72-81c7-9c61e9ac4ef5	mRNA	ENST00000573784.6	0.3560176433522369
control	4fb3d668-629b-419d-8da5-49b8a1df908d	mRNA	ENST00000573784.6	0.6023944549464398
control	9349f8ff-3090-411b-a47a-4b69a67221a3	mRNA	ENST00000573784.6	0.4977945809703844
control	614cdaf7-dd57-4229-9a1c-ae94be80a65f	mRNA	ENST00000573784.6	0.3673597983616887
control	ccad6c6b-94dd-4c34-94d4-a0f564b4bffa	mRNA	ENST00000573784.6	0.5236294896030246
control	94e6b83b-4871-4b72-b649-2d234021ec5a	mRNA	ENST00000443003.2	0.9428294573643412
control	ee9b2a32-90ea-411d-9cc9-315321c5db68	mRNA	ENST00000443003.2	0.2916666666666667
control	a7f8c195-6d77-4fed-9a8e-3f9bb38e66f3	mRNA	ENST00000443003.2	0.6337209302325582
control	5d9f752a-632a-4c0a-be08-1c3bcf4a2a9d	mRNA	ENST00000443003.2	0.9428294573643412
control	6272263f-408c-43be-b561-3b06e2c6af9d	mRNA	ENST00000443003.2	0.9534883720930232
control	091afd6f-8b5e-4525-a686-b055eebbd0c6	mRNA	ENST00000443003.2	0.14631782945736435
control	bd4b2bec-59b1-4038-b900-0efb4f9e0168	mRNA	ENST00000443003.2	0.5096899224806202
control	9a26615b-95b2-4369-a0c1-95f24ab7b40d	mRNA	ENST00000443003.2	0.5581395348837209
control	cbc18a98-6237-444d-a28b-29f6c774c4a3	mRNA	ENST00000443003.2	0.3953488372093023
control	ccabbf3a-ee5a-4703-82b6-4fa245a623e6	mRNA	ENST00000304895.9	0.9226921327876308
control	5b9f507e-7190-46bb-8ead-a1c7e5e364d5	mRNA	ENST00000304895.9	0.8508412914961346
control	a7c5ce8e-3270-4714-a930-ff296162dc94	mRNA	ENST00000304895.9	0.165075034106412
control	7b02e38d-57a1-4b6a-8c6b-5c4d34a5de8f	mRNA	ENST00000304895.9	0.6771259663483401
control	64369111-c9f1-42ad-a876-13b5d9ed84c9	mRNA	ENST00000304895.9	0.764893133242383
control	82dd2023-4f97-47b5-9004-c9a2ce87ecd8	mRNA	ENST00000304895.9	0.8767621646202819
control	cba1b376-6630-427d-99a9-bbf927e0a1e7	mRNA	ENST00000304895.9	0.7439745338790359
control	0e458231-cb71-4cdd-aa51-ed63d5b89e18	mRNA	ENST00000304895.9	0.34379263301500684
control	1568308b-29c0-48e7-93e3-956f14409e4d	mRNA	ENST00000304895.9	0.8512960436562074
control	49bd59c9-8422-4911-a06c-1059a4002850	mRNA	ENST00000304895.9	0.7862664847658026
control	a36d13e8-1cb3-4043-bb0e-4f414f0dabb4	mRNA	ENST00000304895.9	0.8535698044565712
control	70009f70-7d7a-4c9d-8109-e58efe6e062f	mRNA	ENST00000469408.6	0.3038297872340426
control	a59ada11-b20a-4aeb-a1f8-12789670c821	mRNA	ENST00000374980.3	0.3830203442879499
control	ff1c6785-9c8f-4277-aef7-1ee0c2acd1ff	mRNA	ENST00000374980.3	0.5219092331768388
control	cdd984fd-62e2-4f4d-af27-ca1d5dfaa051	mRNA	ENST00000374980.3	0.5258215962441315
control	d1179f5b-0b57-4523-b9a4-082a0c18d02a	mRNA	ENST00000374980.3	0.2746478873239437
control	417a4efc-1a7b-45f8-b416-4d94a73a084f	mRNA	ENST00000374980.3	0.4389671361502347
control	2f1c8dcc-a9c9-4f6d-adce-91bf65562db6	mRNA	ENST00000374980.3	0.2472613458528951
control	aaec9beb-93fa-4fd8-98ad-f5484767ceb7	mRNA	ENST00000374980.3	0.5164319248826291
control	ec9cdc92-aa40-4cf8-937c-5d28af08c34e	mRNA	ENST00000374980.3	0.3916275430359938
control	f68332d5-41d2-4c3b-bc7f-037eac0a94f0	mRNA	ENST00000374980.3	0.5215179968701096
control	ebabd662-8e26-484e-aea6-c0a839d2371f	mRNA	ENST00000374980.3	0.4878716744913928
control	e0af7024-f95e-4b86-926f-7084bb828f67	mRNA	ENST00000374980.3	0.37402190923317685
control	23127d8f-b806-4a63-a8cc-3ac8a77e6c92	mRNA	ENST00000374980.3	0.8838028169014085
control	107cf371-6831-48e1-8ccf-4a2e91cfdefa	mRNA	ENST00000374980.3	0.3924100156494522
control	6d2761ce-fd11-4b25-a5b9-1801f3b686c3	mRNA	ENST00000374980.3	0.29107981220657275
control	e7c51039-d4a6-43fb-9a59-4e9f82682871	mRNA	ENST00000374980.3	0.5336463223787168
control	2368bd3e-0ff8-47fd-b38e-2b2bfc532105	mRNA	ENST00000374980.3	0.1443661971830986
control	3ade38b7-bae7-48f0-a466-8340b844dc18	mRNA	ENST00000374980.3	0.4444444444444444
control	031cddf5-4b34-464d-84ba-3ce5cf5f457d	mRNA	ENST00000374980.3	0.5160406885758998
control	6e950cc3-78bf-4057-b853-502e8c493727	mRNA	ENST00000374980.3	0.4084507042253521
control	4bfd3cb6-d97e-43b4-88e2-482f65a2151a	mRNA	ENST00000374980.3	0.5172143974960877
control	a7c81606-efa3-4944-8abe-9b1941f3a4ff	mRNA	ENST00000374980.3	0.520735524256651
control	4b02eb17-036b-4ca2-aa45-b55a9029bfda	mRNA	ENST00000374980.3	0.47456964006259783
control	a16ee1c3-d32f-4811-910b-6d07e793780c	mRNA	ENST00000374980.3	0.5215179968701096
control	4b8d47fc-1e8e-4f76-893a-6d1fc363bcee	mRNA	ENST00000374980.3	0.22104851330203443
control	7a2ec72d-4d18-495f-88de-ff5ad418c7c0	mRNA	ENST00000374980.3	0.5199530516431925
control	38d7db9a-5667-451a-abf3-cd4f98d80167	mRNA	ENST00000374980.3	0.520735524256651
control	d59e6b87-7d61-4717-ae6e-9b2da7c780b9	mRNA	ENST00000374980.3	0.09154929577464788
control	7357a5a0-152f-4ff5-b759-8364a2c21796	mRNA	ENST00000374980.3	0.2773865414710485
control	8d467280-e7bb-4307-ba81-72ab91f3e4ab	mRNA	ENST00000374980.3	0.1474960876369327
control	32ce5ad4-e89c-467a-9ab4-77cb504edc79	mRNA	ENST00000374980.3	0.5297339593114241
control	050d8f2d-f109-4ebb-bba4-ef0826259cfb	mRNA	ENST00000374980.3	0.19209702660406883
control	29f33d8a-63d1-400f-bc1f-9998769aad9c	mRNA	ENST00000374980.3	0.5285602503912363
control	fd7f664c-75a5-4b31-aca9-91ff4e70c3cc	mRNA	ENST00000374980.3	0.2895148669796557
control	935e112f-a5e4-4003-9cf1-749468953a36	mRNA	ENST00000374980.3	0.3564162754303599
control	40e6fc9a-d8e1-4399-9e5f-3c906b2341b5	mRNA	ENST00000374980.3	0.14593114241001565
control	3fb7f393-5f6a-49c2-8cc5-d8d5a2e17b88	mRNA	ENST00000374980.3	0.5113458528951487
control	e8ecdec5-8430-4afd-aee2-c9cb3e8e6169	mRNA	ENST00000374980.3	0.24491392801251957
control	883fa551-ef25-4d9d-a901-572263086ab4	mRNA	ENST00000374980.3	0.1881846635367762
control	e382b820-5e25-4076-8eb8-4095cf5f2ef1	mRNA	ENST00000374980.3	0.5219092331768388
control	237392a9-2743-4d03-b267-41395dea4b80	mRNA	ENST00000374980.3	0.2128325508607199
control	510c02e9-2bc0-4ee2-8c12-dce465b89032	mRNA	ENST00000374980.3	0.4937402190923318
control	684c42ad-f4fe-4851-b76f-037e9b53b6d0	mRNA	ENST00000374980.3	0.5348200312989045
control	a929356f-6d09-4ea5-9df1-7dcfbc8a9a8b	mRNA	ENST00000374980.3	0.3595461658841941
control	9657f769-6f21-43e3-9974-51967519ccc5	mRNA	ENST00000374980.3	0.26291079812206575
control	f6f1344f-f819-441b-9904-460b3fb0fdb7	mRNA	ENST00000374980.3	0.5050860719874805
control	ae36a199-5902-4b38-a7a2-01d33d3bfdd1	mRNA	ENST00000374980.3	0.23317683881064163
control	1f638c44-1e5d-424b-848c-3f421d55511b	mRNA	ENST00000374980.3	0.2746478873239437
control	b3bb5e8a-d0c8-49cd-8c18-621dfe1c5e8c	mRNA	ENST00000374980.3	0.21517996870109543
control	a9628702-aa7f-4510-b59c-eacf50c79a48	mRNA	ENST00000374980.3	0.12793427230046947
control	159d35d5-83a9-4976-9101-882bc22f86d4	mRNA	ENST00000374980.3	0.5195618153364632
control	5dc96077-ac63-430f-bf23-55af11f2a495	mRNA	ENST00000374980.3	0.4491392801251956
control	53611bfc-3b1c-465d-8e27-436534de6930	mRNA	ENST00000374980.3	0.242566510172144
control	c179b0e0-c8c9-4fb0-8ecf-d8d73a573fb9	mRNA	ENST00000374980.3	0.4968701095461659
control	6c8639ed-ac41-467d-8356-b9dee6d4fad4	mRNA	ENST00000374980.3	0.5121283255086072
control	b9f515d6-2840-49f2-91a9-16579d720469	mRNA	ENST00000374980.3	0.162754303599374
control	16beeb43-0880-43d4-9a9e-39cc73ff8343	mRNA	ENST00000374980.3	0.5238654147104851
control	df54b4ae-8774-4ee0-81fd-5ea6525fde71	mRNA	ENST00000374980.3	0.24100156494522693
control	e60d61ae-de02-43e2-88c1-da39c6bcdbd4	mRNA	ENST00000374980.3	0.3963223787167449
control	c3d37c35-a67a-448c-a81f-2142a63cc516	mRNA	ENST00000374980.3	0.3998435054773083
control	e04e055c-3257-4c17-904e-e135e6f7efb4	mRNA	ENST00000374980.3	0.34976525821596244
control	77a9c9bb-241b-49e3-89eb-d6e972edf818	mRNA	ENST00000374980.3	0.10250391236306727
control	a51d13ab-c406-4cdf-a6fb-0f4e6924f8af	mRNA	ENST00000374980.3	0.3658059467918623
control	f6a8f542-7ca2-49af-a86a-b65efc9ee112	mRNA	ENST00000374980.3	0.3360719874804382
control	e9e475e1-a962-428d-8790-f47f12cbdca9	mRNA	ENST00000374980.3	0.5070422535211268
control	3e59ab7c-0d39-4e7b-a26e-ef025ac9bf59	mRNA	ENST00000374980.3	0.4628325508607199
control	43f1d0e6-81c4-4351-be61-b915ae37b8ee	mRNA	ENST00000374980.3	0.08528951486697965
control	1cafe2b1-7c75-456b-9c97-084e4dc65045	mRNA	ENST00000374980.3	0.5164319248826291
control	6fa3f388-9839-45d9-b9d5-f3cb4f242992	mRNA	ENST00000374980.3	0.06377151799687011
control	e7be34b6-7a28-400a-993a-bd64682b07f7	mRNA	ENST00000374980.3	0.1431924882629108
control	d4d5f5dd-625d-4064-be9b-f05eea328d97	mRNA	ENST00000374980.3	0.8873239436619719
control	7ccb15c0-0aab-498e-b22c-70c34bf6b734	mRNA	ENST00000374980.3	0.6165884194053208
control	284b12e3-f267-4303-adeb-d8d6a8919e0d	mRNA	ENST00000374980.3	0.4687010954616588
control	4e754191-5492-4edc-8e0f-b32afb44b4eb	mRNA	ENST00000374980.3	0.5226917057902973
control	cac07f44-a3c6-40f4-9d08-2734273d6220	mRNA	ENST00000374980.3	0.525039123630673
control	9f9bd69a-58a7-4a66-95ca-dbd41f5468a9	mRNA	ENST00000374980.3	0.5246478873239436
control	53919586-4591-4cec-a78c-9bac916f809f	mRNA	ENST00000374980.3	0.47613458528951486
control	1cdc2ca7-ce3e-4414-9366-aea1b94b3248	mRNA	ENST00000374980.3	0.16784037558685447
control	e291d3be-abbc-4c21-8834-9f9504d7c68e	mRNA	ENST00000584895.5	0.29305555555555557
control	9c61189c-695d-4c72-bc40-3002503d3c6b	mRNA	ENST00000395458.6	0.5532178217821783
control	c30fd13a-b6a3-424c-b148-f90132c30fb2	mRNA	ENST00000378954.9	0.19973718791064388
control	b3366949-c6b9-4ae3-a6f3-ad3db7c225a8	mRNA	ENST00000378954.9	0.12194480946123522
control	2dd1dc83-6263-4382-900b-de49b69d32b8	mRNA	ENST00000378954.9	0.08226018396846255
control	60b74001-8a83-4a50-a22b-2d8a967a8821	mRNA	ENST00000378954.9	0.12299605781865966
control	71a34932-d0b2-4e18-ad6a-8ed1d846c018	mRNA	ENST00000378954.9	0.12982917214191853
control	78acc04c-56d9-4a5b-bdad-e4522cdb85c7	mRNA	ENST00000378954.9	0.7285151116951379
control	c66e8f27-fbc9-4f6f-8ee2-b214606bf114	mRNA	ENST00000378954.9	0.9529566360052564
control	1b5a70aa-a52c-4091-9a11-f5b9dceb5ffc	mRNA	ENST00000378954.9	0.2454664914586071
control	1e4d4cf7-9647-414b-9362-988f22b25a3f	mRNA	ENST00000378954.9	0.2
control	e4f4ec4f-52fc-4214-bafb-0157546f3a41	mRNA	ENST00000378954.9	0.19579500657030224
control	395c8e2b-0366-4949-bcef-1a5e75424ad4	mRNA	ENST00000482112.6	0.7342786683107275
control	b49b263c-a138-427a-9ee3-d1eb3a53c078	mRNA	ENST00000482112.6	0.6522811344019729
control	b3d82c4a-aa10-40d5-9347-8aed5d4ab4b4	mRNA	ENST00000623691.3	0.322457857531267
control	4af037c0-0980-444e-90e6-d461ae71a5e2	mRNA	ENST00000623691.3	0.15715062533985863
control	d341bc91-9327-41f5-94a9-72b559e23782	mRNA	ENST00000623691.3	0.5084284937466014
control	5e78d908-6df2-447f-be68-178bfa68d5ff	mRNA	ENST00000623691.3	0.907558455682436
control	45d6b379-6543-4dec-8b6d-f267e23bdcb5	mRNA	ENST00000623691.3	0.9564980967917346
control	c69808dc-828e-4c9d-b09b-11ce22efaaa0	mRNA	ENST00000305536.11	0.4289632473944048
control	413aad2d-3be2-427f-bd94-61e27efe2ede	mRNA	ENST00000305536.11	0.324190894130554
control	1e927d42-2092-4516-8edc-094f2e9cb3d0	mRNA	ENST00000305536.11	0.7547997805814591
control	1bd7726b-5817-4ab4-9c10-a853ac8982bf	mRNA	ENST00000305536.11	0.7937465715852989
control	452e91f6-fd5f-4e47-be8f-3a4a30de4454	mRNA	ENST00000305536.11	0.4196379594075699
control	e6f45c1d-be2b-42ce-ae21-d4b9ad2231e7	mRNA	ENST00000305536.11	0.3104772353263851
control	db92b671-3575-42ef-b799-612765726069	mRNA	ENST00000305536.11	0.301700493691717
control	0b74c0a1-315c-4532-b195-7260a7fae741	mRNA	ENST00000305536.11	0.3976961053208996
control	b7278aea-ba36-43a5-907c-a7990d71b02f	mRNA	ENST00000305536.11	0.378496982995063
control	0dc21cfe-7e29-4fdc-b000-0ecef6d1ea12	mRNA	ENST00000305536.11	0.4925946242457488
control	deb2b6db-bd69-4a6a-be26-e1cde9d18eb7	mRNA	ENST00000305536.11	0.4585847504114098
control	62533944-8e27-42b2-a999-8cc4c062832b	mRNA	ENST00000305536.11	0.3033461327482172
control	5442dbc1-1715-4b44-bf8a-32b5073fac67	mRNA	ENST00000367728.1	0.12585551330798478
control	6d3acda9-9a5b-4a56-a6bd-a2a59f8e5976	mRNA	ENST00000620954.2	0.4853650691540689
control	75e49074-eae9-439c-b4e9-6aff93fdd708	mRNA	ENST00000620954.2	0.4634930845931168
control	1d0b04f6-f36b-428b-aa2d-dd3dc32790ae	mRNA	ENST00000620954.2	0.21003538115149567
control	3a57c97a-a561-4d0a-8ceb-e7d20f0819e1	mRNA	ENST00000235835.8	0.8448529411764706
control	26ca64e4-b6c9-4ce0-930a-ec7d3d6d3687	mRNA	ENST00000235835.8	0.9264705882352942
control	1937d357-a636-4276-a87b-89fff60fa400	mRNA	ENST00000235835.8	0.6757352941176471
control	a31ae32c-058a-4d30-8c06-0f07bc8b5c2f	mRNA	ENST00000235835.8	0.9338235294117648
control	e441c259-5040-4e0a-a107-c92490cb259f	mRNA	ENST00000235835.8	0.4551470588235294
control	010dbf41-23e8-4e1e-80a0-f8ab95237b70	mRNA	ENST00000235835.8	0.8919117647058824
control	bb83f432-e974-4d8c-9cfe-04e763f6920d	mRNA	ENST00000235835.8	0.8279411764705882
control	e629e9c9-c242-46a5-9127-56a187006707	mRNA	ENST00000235835.8	0.7058823529411765
control	8acf0f82-0bc5-4880-bea6-61851ddb17c2	mRNA	ENST00000235835.8	0.46911764705882353
control	73daec6b-75a8-47d6-bf16-4a675db41689	mRNA	ENST00000235835.8	0.7823529411764706
control	0ffda2f4-ef01-4f88-9c86-8f822688f7c8	mRNA	ENST00000235835.8	0.9323529411764706
control	0080957d-08b1-4eb9-91c6-a503ec893fdb	mRNA	ENST00000235835.8	0.4985294117647059
control	396a7425-1e09-4445-a520-ff71747fb11f	mRNA	ENST00000235835.8	0.3588235294117647
control	061b8ea5-f65e-434c-8e17-2d471b3e7de8	mRNA	ENST00000235835.8	0.40588235294117647
control	15bb0fdb-478f-4475-a4aa-76bd1c3ddfa4	mRNA	ENST00000235835.8	0.9176470588235294
control	67c18997-da29-48f8-a0a2-688508145555	mRNA	ENST00000235835.8	0.8867647058823529
control	de001d29-8ab0-4ebb-9524-d15bd9177528	mRNA	ENST00000235835.8	0.9051470588235294
control	67ba0017-f812-4a58-91d7-5f267293ca1e	mRNA	ENST00000235835.8	0.6911764705882353
control	18a5bded-5f33-4c73-8e9d-2e3ca9d86a73	mRNA	ENST00000235835.8	0.8610294117647059
control	3fec5bf2-712e-4fbe-8a10-9ec8d54fad39	mRNA	ENST00000235835.8	0.45
control	4ff2baa2-87aa-4d0e-9fd7-db9eea36eb2a	mRNA	ENST00000235835.8	0.39705882352941174
control	78363216-e2ab-4403-b5cb-47cf4db56de2	mRNA	ENST00000235835.8	0.24338235294117647
control	b3ae1257-db74-4083-99dd-0698840681a3	mRNA	ENST00000235835.8	0.06544117647058824
control	ac338d44-b4df-4d17-a267-6f66026cefdf	mRNA	ENST00000235835.8	0.4669117647058824
control	52317336-848a-4ecd-8f56-4d3548b1b43f	mRNA	ENST00000235835.8	0.8566176470588235
control	f5e05c55-e442-4009-89bf-fcaf563c44b9	mRNA	ENST00000235835.8	0.8867647058823529
control	288a3afa-7e18-4317-8004-169cdccc1fb1	mRNA	ENST00000340385.6	0.5952662721893491
control	8ca373fc-5dc3-4920-913b-5d0ebae9c6e1	mRNA	ENST00000340385.6	0.3627218934911242
control	ba36f0be-ebc4-492e-af64-fe5df205ca18	mRNA	ENST00000340385.6	0.23727810650887576
control	51577b5f-5190-4fc9-8db6-59e08dd8c78b	mRNA	ENST00000340385.6	0.4550295857988166
control	931b8016-c1e8-42b3-9d2c-b4671d082736	mRNA	ENST00000340385.6	0.7065088757396449
control	c74310cd-171b-459a-9fca-3cf42c2dfaf3	mRNA	ENST00000340385.6	0.4757396449704142
control	d92a2126-9603-4038-9c3a-e582d0ba05e9	mRNA	ENST00000340385.6	0.9568047337278106
control	155b60d5-32f3-40f7-8319-87188cebde97	mRNA	ENST00000340385.6	0.44911242603550294
control	a35de2f5-ddb2-4769-8cf1-f33ee4e927b8	mRNA	ENST00000340385.6	0.4893491124260355
control	db2e263a-8a25-4f3a-951b-bd6803146e0b	mRNA	ENST00000340385.6	0.4881656804733728
control	c7750927-e620-41fa-a732-90424416f061	mRNA	ENST00000340385.6	0.3656804733727811
control	db695674-c95b-4995-bb4d-f0120e4c9e42	mRNA	ENST00000340385.6	0.43846153846153846
control	7194397d-f2a2-4c05-8493-eb441679c3f7	mRNA	ENST00000340385.6	0.3757396449704142
control	6e0a7d78-3795-4f9a-a92e-ab42a09e8c7c	mRNA	ENST00000340385.6	0.49171597633136094
control	1da036ad-b30e-45e1-a7dd-8ac66e595cf3	mRNA	ENST00000340385.6	0.257396449704142
control	a3329416-5307-4ec9-918d-5b6a83ece00d	mRNA	ENST00000340385.6	0.9
control	a6425297-467f-4126-8695-dfcc212fd764	mRNA	ENST00000340385.6	0.4242603550295858
control	0c9c965c-1b4c-40ad-bd85-138ff791ded9	mRNA	ENST00000340385.6	0.4840236686390533
control	e1c6e208-3d35-4595-a868-637614318adb	mRNA	ENST00000340385.6	0.33076923076923076
control	426a9f85-1f8b-481e-82ea-585608cb4e7d	mRNA	ENST00000340385.6	0.40946745562130177
control	10f21937-cf3f-482e-b3ca-7ba45a2225b1	mRNA	ENST00000340385.6	0.4461538461538462
control	95a34031-693a-4362-ba6e-5ac75424dc94	mRNA	ENST00000340385.6	0.19881656804733727
control	0fcc17a8-f326-49e2-bdf2-75747b80f4a8	mRNA	ENST00000340385.6	0.47869822485207103
control	cb815f9a-1296-4505-ad0a-fc699cfd7717	mRNA	ENST00000340385.6	0.3076923076923077
control	4ca0145f-8fe6-43b3-a526-7834b128f73d	mRNA	ENST00000340385.6	0.47337278106508873
control	38078a16-efd9-4c99-891b-946182451674	mRNA	ENST00000340385.6	0.23727810650887576
control	738cde82-683f-4e8e-a723-2a80742dffc7	mRNA	ENST00000340385.6	0.5005917159763313
control	a7d8f1ce-60d9-4a52-bb3a-f815d86ad47f	mRNA	ENST00000340385.6	0.4952662721893491
control	18854852-3711-4d32-ad64-966537669739	mRNA	ENST00000340385.6	0.43136094674556213
control	2591e8cd-b57e-4ecb-a7ad-d5ed21957e0b	mRNA	ENST00000340385.6	0.4887573964497041
control	e44720b4-0df8-4782-8775-77f907166588	mRNA	ENST00000340385.6	0.9242603550295858
control	b5316b4b-46ea-43f5-bc1e-7c784569e1db	mRNA	ENST00000340385.6	0.5005917159763313
control	b046ead4-065b-4c05-967f-32c386812a40	mRNA	ENST00000340385.6	0.2869822485207101
control	028e2907-f0f9-4837-aac7-8cea04e55af2	mRNA	ENST00000340385.6	0.9455621301775148
control	424296d5-06ad-4787-a324-3015918e34b7	mRNA	ENST00000340385.6	0.17988165680473372
control	245a8930-0500-4fc7-8ccd-7e71d510ebd6	mRNA	ENST00000340385.6	0.45798816568047335
control	ef7ab109-2dbc-48dc-8987-fab289ce957b	mRNA	ENST00000340385.6	0.49881656804733726
control	1b22ebec-9fac-4f6f-b331-cbdcc3765836	mRNA	ENST00000340385.6	0.921301775147929
control	6cca788f-84dc-4a47-908d-998aebd6edf1	mRNA	ENST00000340385.6	0.8721893491124261
control	0cac43b5-00af-4367-b641-45343907ebb2	mRNA	ENST00000340385.6	0.414792899408284
control	ec915465-55d4-4ddd-8110-1164d4db3d01	mRNA	ENST00000340385.6	0.8982248520710059
control	c99987d9-6c23-4d8d-bf06-658856e5948c	mRNA	ENST00000340385.6	0.32840236686390534
control	ba5808fb-6ffa-4c62-bb99-e08f42d3af34	mRNA	ENST00000340385.6	0.3254437869822485
control	6b6c6b68-f76e-4ad8-84bd-41f87dc497bf	mRNA	ENST00000340385.6	0.15680473372781065
control	239af162-b7d6-4d31-baa4-8fd7d220a51f	mRNA	ENST00000340385.6	0.4940828402366864
control	6e734d70-a9d3-49c8-ab22-2febedd29771	mRNA	ENST00000340385.6	0.4414201183431953
control	85f778fc-4983-4e76-88d5-f7284138cb07	mRNA	ENST00000340385.6	0.31124260355029587
control	82b056be-8889-4a01-9a79-446585a5f4b4	mRNA	ENST00000340385.6	0.9473372781065088
control	e743f202-de95-4728-b8d0-6777a374d26b	mRNA	ENST00000340385.6	0.946153846153846
control	cf0b2d2c-9aa8-4917-8ecb-26e9a678d761	mRNA	ENST00000340385.6	0.31301775147928995
control	927ca45a-ac22-4c2e-a410-c5883432c795	mRNA	ENST00000340385.6	0.8609467455621301
control	c1b715b4-f6ae-46ba-8567-1a29b445726b	mRNA	ENST00000340385.6	0.329585798816568
control	094879ed-6249-4218-b407-518569a5a9a6	mRNA	ENST00000340385.6	0.45621301775147927
control	40d44ebf-94b1-469a-844d-736f2b8a30f0	mRNA	ENST00000340385.6	0.91301775147929
control	5cfdf101-0302-4b07-9005-44daf0751884	mRNA	ENST00000340385.6	0.585207100591716
control	53e17064-0f03-4d7d-99e9-2b13f3c93710	mRNA	ENST00000340385.6	0.7550295857988165
control	c5f19380-1326-44cd-b4b2-7901535fe95a	mRNA	ENST00000340385.6	0.940828402366864
control	b7bf835a-5276-467f-bcb8-7a88e73d2726	mRNA	ENST00000340385.6	0.8976331360946745
control	1fff82d1-c565-4240-bbf0-1f18dc1d7daf	mRNA	ENST00000340385.6	0.45680473372781066
control	8bb5cf30-4d1d-47a0-99b7-cc694b47c806	mRNA	ENST00000340385.6	0.8899408284023669
control	c7e2f23c-e590-4a80-9797-008ab39edaa3	mRNA	ENST00000340385.6	0.6869822485207101
control	dc1a7855-a964-49df-ade0-25193332eecb	mRNA	ENST00000340385.6	0.5005917159763313
control	19e3022e-f5e4-4a1d-bccf-13ff9cb4e7d2	mRNA	ENST00000340385.6	0.14733727810650887
control	4701e9ba-d91c-4b59-b50f-cb68a6ee30ff	mRNA	ENST00000340385.6	0.4668639053254438
control	cd8fe21c-ff76-45b0-aa62-56ccb8bb2e78	mRNA	ENST00000340385.6	0.4893491124260355
control	215d7d84-787a-4253-a79f-b67961b2bfb8	mRNA	ENST00000340385.6	0.8627218934911243
control	c288dc09-ea1f-4802-83fe-5eb7883cd03b	mRNA	ENST00000340385.6	0.4621301775147929
control	d8bf8ea3-2df0-4cf4-bb16-c601c6d62b3e	mRNA	ENST00000340385.6	0.5
control	abcb3105-0fd2-4464-902b-65bdb22ad5aa	mRNA	ENST00000340385.6	0.463905325443787
control	f8155153-7449-4cdf-864d-bb9f3b05d94f	mRNA	ENST00000340385.6	0.6112426035502958
control	e2b46b97-ab6c-490c-8e02-9cd91e36b548	mRNA	ENST00000340385.6	0.47692307692307695
control	84c85023-cfe9-423c-90c2-d00abbe37c12	mRNA	ENST00000340385.6	0.4804733727810651
control	f44afdcf-946e-4dba-9f15-1b0ff178b872	mRNA	ENST00000340385.6	0.9508875739644972
control	1cd4109b-0c1d-49c7-a1cb-ca22017e8748	mRNA	ENST00000340385.6	0.47337278106508873
control	33758129-421a-4fe4-858e-71cc98460d31	mRNA	ENST00000340385.6	0.15562130177514794
control	e8490fd7-7941-46cc-bb55-7758a5184c55	mRNA	ENST00000340385.6	0.9331360946745562
control	fe8fda39-f919-4c14-bb52-a6a792803582	mRNA	ENST00000340385.6	0.7633136094674556
control	15c98d3c-eb3c-416f-a994-f8e05634f34e	mRNA	ENST00000340385.6	0.4816568047337278
control	d8d873f1-ac33-4a7d-80cd-c0d19f3c3228	mRNA	ENST00000340385.6	0.4485207100591716
control	193f3115-43e3-45bd-9c43-38ffc2df33bf	mRNA	ENST00000340385.6	0.49644970414201184
control	2978f201-9768-4bb3-ae02-63e8c9fda134	mRNA	ENST00000340385.6	0.942603550295858
control	f0e73156-45b9-48b4-bd6f-f3e85e186623	mRNA	ENST00000340385.6	0.598224852071006
control	822497f2-f10f-41bf-85ec-150cda559794	mRNA	ENST00000340385.6	0.2029585798816568
control	7205725d-e418-4861-9ee5-6e86fdb9657d	mRNA	ENST00000340385.6	0.2325443786982249
control	fd250856-2b88-4499-b129-08f41f4b28af	mRNA	ENST00000340385.6	0.9520710059171598
control	3b9e8995-25ad-4306-9fe3-9edbb02cb2b1	mRNA	ENST00000340385.6	0.9473372781065088
control	3990238b-3da7-44e4-9231-64526b2dd867	mRNA	ENST00000340385.6	0.4662721893491124
control	f54a8de6-3be1-4d7f-bd46-4b48e6b55cdc	mRNA	ENST00000340385.6	0.908284023668639
control	c72a709e-36bd-4984-ba8b-69fca99ec6fc	mRNA	ENST00000340385.6	0.9491124260355028
control	cb1ef45c-3312-416e-bd2e-7639f9899c07	mRNA	ENST00000340385.6	0.4100591715976331
control	8a19f9f7-ced2-4052-96af-44373a8ab69f	mRNA	ENST00000340385.6	0.24319526627218935
control	5058f6b0-86a7-4371-b3f9-403330761515	mRNA	ENST00000340385.6	0.9248520710059172
control	170e1594-c7c6-4c1e-a481-fb979608e0ad	mRNA	ENST00000340385.6	0.4928994082840237
control	5eddd3a9-d2b2-4ee6-a91d-69bdc7ec5cb3	mRNA	ENST00000340385.6	0.4775147928994083
control	5b5bcbec-49a8-4624-8bdf-0da03f90daab	mRNA	ENST00000340385.6	0.49881656804733726
control	849ba4ed-2d52-4143-bf8f-83e42f86b4a7	mRNA	ENST00000340385.6	0.2195266272189349
control	c0e036b8-a399-4656-b9ae-2bb6f4bc0537	mRNA	ENST00000340385.6	0.5059171597633136
control	0021ad59-8466-4aa2-8b4b-562107d738ae	mRNA	ENST00000340385.6	0.5
control	80567c6f-4a88-49d5-b397-b2526eb4a0d2	mRNA	ENST00000340385.6	0.1893491124260355
control	3078b948-996a-4cd0-8d74-d7143eece8ec	mRNA	ENST00000340385.6	0.4869822485207101
control	7adfb328-d943-4d73-abfa-b1f73f0c7a8f	mRNA	ENST00000340385.6	0.4633136094674557
control	d8583554-a16a-4536-99da-02d68b1ab676	mRNA	ENST00000340385.6	0.6100591715976331
control	bc97c628-5e1a-4c00-89cc-07b3b11c6982	mRNA	ENST00000340385.6	0.28875739644970416
control	59385ee6-e790-4652-aa89-0a95e06712a0	mRNA	ENST00000340385.6	0.4846153846153846
control	b576c1ee-b3f3-45a1-b3e6-f8f6ad749206	mRNA	ENST00000340385.6	0.8958579881656805
control	7966bf30-9ffe-48ae-848d-453b8c67afaa	mRNA	ENST00000340385.6	0.4976331360946746
control	edb7c7a7-693b-4b6e-bfce-fed918eee480	mRNA	ENST00000340385.6	0.4650887573964497
control	fc01c888-1af1-4160-be50-9579b8fe49ba	mRNA	ENST00000340385.6	0.901775147928994
control	ce07559d-ca61-4e58-8de9-00099557111f	mRNA	ENST00000340385.6	0.5029585798816568
control	2cc54f60-6302-4409-a529-e2fae470e7e6	mRNA	ENST00000340385.6	0.4928994082840237
control	3451e319-b50c-4b66-8c7e-2944aae341e9	mRNA	ENST00000340385.6	0.2982248520710059
control	bb0217ea-53a5-41d7-9674-815c0ff064e9	mRNA	ENST00000340385.6	0.3692307692307693
control	3cb0a7b8-d25a-4d35-a732-9159e0075504	mRNA	ENST00000340385.6	0.25266272189349115
control	adfbb3cf-5021-42a4-bc28-a1698c9cea08	mRNA	ENST00000340385.6	0.5822485207100592
control	64ce85cf-e755-47f3-889c-4b538f93abda	mRNA	ENST00000340385.6	0.4911242603550296
control	7caf7217-5452-4afe-b130-214fdbe07c0d	mRNA	ENST00000340385.6	0.9455621301775148
control	fd2cf0b2-d590-4436-aff3-1cffc5be8132	mRNA	ENST00000340385.6	0.9402366863905326
control	14dd840b-b0a6-438f-9241-a5d82ba7d3ff	mRNA	ENST00000296417.6	0.9618937644341802
control	028e964d-b288-4f8d-a027-d94adf267c0d	mRNA	ENST00000296417.6	0.9584295612009238
control	404315ef-2cd7-4bc8-b100-3e71d6fd01e9	mRNA	ENST00000296417.6	0.7598152424942263
control	54ec1cbc-3f85-475e-a0b4-f42741b8aea5	mRNA	ENST00000296417.6	0.9364896073903002
control	aa37cc16-fc69-4c1c-ac7f-3142ed907167	mRNA	ENST00000296417.6	0.9422632794457276
control	09633213-f050-409d-84ff-b2763a29b5ab	mRNA	ENST00000296417.6	0.9434180138568128
control	f4ef69e0-eb2e-4b19-9e15-5866ebb7814a	mRNA	ENST00000296417.6	0.871824480369515
control	675da4f1-a700-42bc-b7f7-e225d9d0660c	mRNA	ENST00000296417.6	0.9572748267898384
control	610aa193-e90f-4370-a0d9-8739a8f5c495	mRNA	ENST00000296417.6	0.9515011547344112
control	acccc0c2-2bd6-427c-8e98-66eaa24338c8	mRNA	ENST00000296417.6	0.871824480369515
control	94a80fbe-354f-4fa2-bff9-889e1ae4f88b	mRNA	ENST00000296417.6	0.9676674364896074
control	31ecfac2-9ace-414d-93ab-66b2e82a2bdd	mRNA	ENST00000296417.6	0.5196304849884527
control	83b3da8c-e8cd-4f91-81db-60245f91d35a	mRNA	ENST00000296417.6	0.5415704387990762
control	c679b773-1670-4250-ad78-ef1710950fac	mRNA	ENST00000296417.6	0.8314087759815243
control	0a0a087b-0ffa-4ee4-9515-4ba92018e916	mRNA	ENST00000296417.6	0.9480369515011547
control	f34e621d-206c-4269-9ae7-a7203ba28504	mRNA	ENST00000296417.6	0.7702078521939953
control	92b89d18-1663-4e47-af3f-b3ae81f7427c	mRNA	ENST00000296417.6	0.9387990762124712
control	0db8af39-1d16-4d20-87e5-a9afd9ea91cd	mRNA	ENST00000296417.6	0.945727482678984
control	ff762f38-c175-4497-81f4-afee4506786c	mRNA	ENST00000296417.6	0.6812933025404158
control	651c58c5-7e71-4fc0-8b4e-1b4443857941	mRNA	ENST00000296417.6	0.9526558891454964
control	6d0566d6-6b5c-4370-9c19-83330367a9d7	mRNA	ENST00000296417.6	0.8660508083140878
control	653962f1-4c04-44f0-8a56-139c9e07eb89	mRNA	ENST00000296417.6	0.941108545034642
control	4a622239-5600-4a77-b501-cbbc5eb011e0	mRNA	ENST00000296417.6	0.8868360277136259
control	5aa6fda6-3318-4b29-baf9-08ad5e3feaa8	mRNA	ENST00000296417.6	0.5196304849884527
control	abfa6e67-620b-4839-913f-1834e4cf0199	mRNA	ENST00000296417.6	0.9618937644341802
control	200419d9-40ca-4855-8239-d052d624a401	mRNA	ENST00000296417.6	0.9468822170900691
control	eb16d8ee-8b83-46e4-a352-d451e6a11d97	mRNA	ENST00000296417.6	0.8279445727482679
control	f9db454f-9309-4aa6-b865-08f9d3711aef	mRNA	ENST00000296417.6	0.9434180138568128
control	2a55f969-d911-4538-9d96-bac3d299d744	mRNA	ENST00000296417.6	0.915704387990762
control	e2ebb7d9-04cc-45cc-b30d-0f66a46046a0	mRNA	ENST00000296417.6	0.9572748267898384
control	1ddcf2ed-15cf-41fb-b16a-83bf6d79f1ff	mRNA	ENST00000296417.6	0.9549653579676676
control	2fe68088-0c20-4f2d-a410-bafd0f268a3f	mRNA	ENST00000296417.6	0.7644341801385681
control	70a82a11-d8f6-48a7-83e6-a2873f5c6ddd	mRNA	ENST00000296417.6	0.9815242494226328
control	6c321432-f001-4831-8045-c86b3ff4fe29	mRNA	ENST00000296417.6	0.6431870669745958
control	1bd09329-e80c-4cff-93a6-e2b2754e9beb	mRNA	ENST00000296417.6	0.9260969976905312
control	65bffb28-10ef-42e3-b856-7e153e5c3e4f	mRNA	ENST00000296417.6	0.8233256351039261
control	2cac10a9-a448-4493-9f99-c401a3013ad0	mRNA	ENST00000296417.6	0.279445727482679
control	c8c6c93e-84a5-4019-9bff-d29469268eb8	mRNA	ENST00000296417.6	0.5565819861431871
control	d27bab74-5342-49bf-8ae6-76fe188c1299	mRNA	ENST00000296417.6	0.9330254041570438
control	f60146cc-a7cf-40aa-8191-06d30f39cc6f	mRNA	ENST00000296417.6	0.9376443418013856
control	b1747d45-693c-4e22-a5b1-ba9159b13597	mRNA	ENST00000296417.6	0.5900692840646651
control	1999bd87-84bc-44e0-acfd-7f2fe8e3cd54	mRNA	ENST00000296417.6	0.964203233256351
control	3d8da9ef-96ee-44e2-8f83-83deda5c1572	mRNA	ENST00000296417.6	0.9503464203233256
control	dd73849e-3df8-430a-9c83-5ee456dc2242	mRNA	ENST00000296417.6	0.5646651270207852
control	6bd87997-ced3-43bc-8a97-77814233c149	mRNA	ENST00000296417.6	0.9515011547344112
control	214ee592-ee80-40e6-813b-ca57983e9038	mRNA	ENST00000296417.6	0.5046189376443418
control	36b21bdb-7c3d-4ec8-bcd0-d4c083188be3	mRNA	ENST00000296417.6	0.5288683602771362
control	4c4c17ce-d4f3-469b-8ee5-87c686e5cd6e	mRNA	ENST00000296417.6	0.789838337182448
control	a2eb0692-5184-4ed3-9d75-c03e3d69e6ce	mRNA	ENST00000296417.6	0.9503464203233256
control	c5b58f2f-5553-4e8f-9d2d-cbe2c00bb0e9	mRNA	ENST00000296417.6	0.9237875288683602
control	a122c173-0066-4dd6-8a54-2d6158250bb3	mRNA	ENST00000296417.6	0.9618937644341802
control	172573c9-b783-486b-9bcd-55a298d9de46	mRNA	ENST00000296417.6	0.9445727482678984
control	c840063b-99d3-4b89-a2a9-2e32873f29c8	mRNA	ENST00000296417.6	0.6108545034642032
control	7eeb5d17-8ea5-42f4-aeda-ab34bdb5ad46	mRNA	ENST00000296417.6	0.9191685912240184
control	5142ba3e-257b-40b3-ac94-0323803e243b	mRNA	ENST00000296417.6	0.9468822170900691
control	73f9492d-8069-4017-9019-4a748819225f	mRNA	ENST00000296417.6	0.9249422632794456
control	8ffb37b2-6947-4cc3-854c-fb560fe6055e	mRNA	ENST00000296417.6	0.7933025404157044
control	545cfac6-5205-48bf-8d02-9fadd7a5b333	mRNA	ENST00000296417.6	0.930715935334873
control	f03cf2a4-9073-4d4f-a573-83e733ef3ab2	mRNA	ENST00000296417.6	0.4792147806004619
control	abb81304-a3ac-4f7f-b8ae-2b7c60f53ec2	mRNA	ENST00000296417.6	0.9618937644341802
control	9e48610b-6a82-41bc-8fb3-25e17a09abd3	mRNA	ENST00000296417.6	0.8290993071593533
control	817032cc-02b1-49c0-a4ce-0b62bc282bdf	mRNA	ENST00000296417.6	0.8429561200923787
control	03926eb4-caf4-4798-8e2d-fa5da1a9026a	mRNA	ENST00000296417.6	0.9572748267898384
control	8321a967-a998-4b5e-b940-9a4dadf3ab5e	mRNA	ENST00000296417.6	0.8475750577367206
control	f9282812-f721-47c3-98bf-3f89f561c8df	mRNA	ENST00000296417.6	0.6374133949191686
control	b030c395-eaee-446f-a053-3441ac96c095	mRNA	ENST00000296417.6	0.9491916859122402
control	3a9b3835-52d5-46ed-b116-c53be970a237	mRNA	ENST00000296417.6	0.4561200923787529
control	1431e9f4-6701-45ae-a058-a04e32619320	mRNA	ENST00000296417.6	0.9607390300230948
control	d535b5df-aea0-4434-beaf-17876f0a5119	mRNA	ENST00000296417.6	0.9549653579676676
control	725e9f77-b243-410b-98d7-cf05975a4bf2	mRNA	ENST00000296417.6	0.6200923787528868
control	f70d3008-f150-411f-9ba6-38bcf0cf314d	mRNA	ENST00000296417.6	0.945727482678984
control	f1ed331e-c2fa-4c23-8421-34f092d54656	mRNA	ENST00000296417.6	0.9468822170900691
control	242da918-7f58-4c98-8baf-844fd9e3e901	mRNA	ENST00000296417.6	0.9480369515011547
control	837b3beb-42ec-4120-9c8d-406117d2e853	mRNA	ENST00000296417.6	0.8002309468822171
control	6f46fdec-c89b-4e27-8b6e-82bdfc06c252	mRNA	ENST00000296417.6	0.9515011547344112
control	fbfa4a32-dc42-449a-ac41-6852e42118ff	mRNA	ENST00000296417.6	0.9422632794457276
control	51d61ca0-4951-433d-a5d6-bf28daec2168	mRNA	ENST00000296417.6	0.9515011547344112
control	8bfe1cfb-c2ab-4e56-9f6a-6f5c045719cf	mRNA	ENST00000296417.6	0.9364896073903002
control	56249604-3aa6-46d4-9f5a-38b0f07d9632	mRNA	ENST00000296417.6	0.6501154734411085
control	5aedf42c-20b6-4a0b-b788-ec4f21207319	mRNA	ENST00000296417.6	0.9699769053117784
control	3d1e90f8-f97a-4b40-83c8-8ae4251a099f	mRNA	ENST00000296417.6	0.928406466512702
control	d3b49ba4-618d-4efd-9667-c31a668ae05c	mRNA	ENST00000296417.6	0.9237875288683602
control	08a37de8-7110-41db-9651-c998f2e80f1c	mRNA	ENST00000296417.6	0.9526558891454964
control	c6198bf9-d0ab-428d-9ac3-ebc16ec8f50b	mRNA	ENST00000296417.6	0.9364896073903002
control	c12625f9-46c9-4795-8ee3-2f5c3af708fd	mRNA	ENST00000296417.6	0.9549653579676676
control	b2c67d9b-62d3-4bbb-ba73-6b9a861469f7	mRNA	ENST00000296417.6	0.953810623556582
control	401e0589-111b-4b78-87ad-6d0e27ca2b43	mRNA	ENST00000296417.6	0.8764434180138568
control	18cdc4f5-bff6-4877-ba05-4bddf65aa3fa	mRNA	ENST00000296417.6	0.9468822170900691
control	be66f6d6-74a4-4844-b1e6-39b5adc2782c	mRNA	ENST00000296417.6	0.7263279445727483
control	d620b48a-9437-4a21-a437-b76f4ce18b02	mRNA	ENST00000296417.6	0.9699769053117784
control	6c57a7b3-857a-43df-b169-6132c8ff2cd8	mRNA	ENST00000296417.6	0.8822170900692841
control	a47ac4cd-5f27-4f86-b0b5-f555a6f7cf73	mRNA	ENST00000296417.6	0.8914549653579676
control	4c18beda-9eb0-4c5d-9a2d-7ff02d26925e	mRNA	ENST00000296417.6	0.9584295612009238
control	d613ecc1-6f26-4fe3-bd3b-95453e9ce635	mRNA	ENST00000296417.6	0.9387990762124712
control	941904af-e10b-40e2-b715-472881c4e656	mRNA	ENST00000296417.6	0.9549653579676676
control	30a7602c-9a38-4aff-b7bc-0c99d786cb16	mRNA	ENST00000296417.6	0.9503464203233256
control	61569909-c0ee-4ee5-8d3b-dd564a159c74	mRNA	ENST00000296417.6	0.9468822170900691
control	d0867335-8e70-4e82-8075-98dd2e65fca2	mRNA	ENST00000296417.6	0.928406466512702
control	9dd6996b-58a9-4285-bf75-1dd3d6735798	mRNA	ENST00000296417.6	0.9526558891454964
control	c1f17be6-cd95-43a4-aaa2-1e3046e885ce	mRNA	ENST00000296417.6	0.836027713625866
control	c3472de2-64d6-4330-bf38-159476926355	mRNA	ENST00000296417.6	0.928406466512702
control	6c4127e9-ec78-4a55-9af1-3ed9b84fbf19	mRNA	ENST00000296417.6	0.9387990762124712
control	c318c75b-b66d-4e27-adf3-3a48130ad8b2	mRNA	ENST00000296417.6	0.8879907621247113
control	b08a4d5a-77f4-4912-9c30-26e59b82c024	mRNA	ENST00000296417.6	0.9133949191685912
control	8fb96e92-c9fd-41c3-bdd0-05c571396e0a	mRNA	ENST00000296417.6	0.9515011547344112
control	3b65a54a-26b1-4f81-8cd6-f8f251c4aa3d	mRNA	ENST00000296417.6	0.9422632794457276
control	0623dd24-2f2b-4ada-b54b-67b5c16fe4da	mRNA	ENST00000296417.6	0.976905311778291
control	80143a22-81d5-42dc-977a-526e174cbf24	mRNA	ENST00000296417.6	0.9595842956120092
control	6360b403-057e-4447-a898-3b612c95571d	mRNA	ENST00000296417.6	0.9607390300230948
control	38ea0cf2-bf92-4195-9323-32cb671962c5	mRNA	ENST00000296417.6	0.966512702078522
control	80673e52-94ab-4238-9320-1e5536422d7c	mRNA	ENST00000296417.6	0.5935334872979214
control	17d26e9d-2217-4080-822b-a6dc80b76f95	mRNA	ENST00000296417.6	0.9341801385681292
control	569a3990-8b6f-4769-808b-6491b8a0fb73	mRNA	ENST00000296417.6	0.9630484988452656
control	6639b349-f130-43c9-9e95-19abf1719810	mRNA	ENST00000296417.6	0.9133949191685912
control	df93a462-0d02-402b-9f3d-08b92438c1d4	mRNA	ENST00000296417.6	0.9503464203233256
control	f7e528d6-ebe5-49bc-94a8-e9ed28c19db2	mRNA	ENST00000296417.6	0.6905311778290993
control	3db92ed1-b0f4-46c4-95e0-c0e35745a0a9	mRNA	ENST00000296417.6	0.9572748267898384
control	b5f997fe-01fe-4f59-b509-7f09ff83f6b5	mRNA	ENST00000296417.6	0.7378752886836027
control	8c65375f-ed48-4539-9b23-f9650710fa38	mRNA	ENST00000296417.6	0.9376443418013856
control	ac992c81-c947-4329-a8ee-5cbf80a7a28b	mRNA	ENST00000296417.6	0.9272517321016166
control	b10be40c-f299-4d9b-bcb7-89b2a4d32417	mRNA	ENST00000296417.6	0.953810623556582
control	acb8041f-bc2e-4ef3-9aa6-36ef2438e844	mRNA	ENST00000296417.6	0.9295612009237876
control	b3d91284-d7ef-4a46-abee-a4886479b085	mRNA	ENST00000296417.6	0.3706697459584295
control	f0568fcc-20bc-4426-a7c4-7e018ffcb694	mRNA	ENST00000296417.6	0.9607390300230948
control	d6f69e5b-3eb3-48f1-90e2-537cd6ab9269	mRNA	ENST00000296417.6	0.915704387990762
control	8c902b61-8a9c-43fb-9435-2b12ad20d8c2	mRNA	ENST00000296417.6	0.9491916859122402
control	923a32da-c8f0-4b74-8982-31dd83fa4a06	mRNA	ENST00000296417.6	0.8279445727482679
control	d409f8a4-09d7-42e0-9b30-3eee2b993987	mRNA	ENST00000296417.6	0.945727482678984
control	3f3d39c9-694f-44cf-9761-b98d1884fa41	mRNA	ENST00000296417.6	0.8498845265588915
control	ee724b35-bd58-4d83-9ec6-53d941270bda	mRNA	ENST00000296417.6	0.9145496535796768
control	ee7c2fe7-9e52-4cbc-a260-4d664fcf3af6	mRNA	ENST00000296417.6	0.75635103926097
control	bb837bb0-6fed-4e8d-a136-40bb32b6b567	mRNA	ENST00000296417.6	0.9515011547344112
control	efc5d49d-0a3b-4884-984a-07ec67aa8e71	mRNA	ENST00000296417.6	0.8233256351039261
control	0f4cb5a4-86c6-4b7a-8c2f-d264e79a5e37	mRNA	ENST00000296417.6	0.9468822170900691
control	4eeda7ef-5c13-40a4-b132-d3736e342719	mRNA	ENST00000296417.6	0.9399538106235564
control	a2882b71-d6ef-4ca6-a965-1cb7bd8e895b	mRNA	ENST00000296417.6	0.5438799076212472
control	d3c8e3f3-aec0-4a0c-bc61-b4044fd0dd20	mRNA	ENST00000296417.6	0.8302540415704388
control	54db48fc-b3ee-488d-855e-51994923f075	mRNA	ENST00000296417.6	0.7725173210161663
control	3d2b88b6-90f8-48d2-9aca-adae1bd5faee	mRNA	ENST00000296417.6	0.6905311778290993
control	d61484f0-ca4a-4c68-b7c1-4a6fa3b6e741	mRNA	ENST00000296417.6	0.964203233256351
control	c828a307-0258-4c43-b4a2-ea2681b8d4b5	mRNA	ENST00000296417.6	0.9330254041570438
control	a9c64f66-3c99-4e3e-a20f-b0ed4a4d9b32	mRNA	ENST00000296417.6	0.966512702078522
control	7624082a-2469-464c-9a14-e8b3e925e72b	mRNA	ENST00000296417.6	0.9699769053117784
control	32f95394-9e82-44d4-a613-15136483bdf2	mRNA	ENST00000296417.6	0.9480369515011547
control	1e4ae6dd-9d7c-4d1e-a25d-a07f1ab622b4	mRNA	ENST00000296417.6	0.9087759815242494
control	50a6166b-1796-449a-ae7b-6139f8e52cf4	mRNA	ENST00000296417.6	0.9595842956120092
control	af1c4dc2-45ad-40ff-a4a2-482adee72a18	mRNA	ENST00000296417.6	0.44803695150115475
control	50bdb9ff-cb51-4b2d-9eef-61d28298ef48	mRNA	ENST00000296417.6	0.9468822170900691
control	10084c21-fde4-48ff-9238-de54acbb7545	mRNA	ENST00000296417.6	0.9515011547344112
control	06c93c1a-48fa-4f1c-bea2-ab95f3405842	mRNA	ENST00000296417.6	0.953810623556582
control	879dfc91-5c9d-45bf-ac00-c97d084024c2	mRNA	ENST00000296417.6	0.26212471131639725
control	bf653977-253f-4de1-a5a6-6ccc2a9dbf12	mRNA	ENST00000296417.6	0.9549653579676676
control	02bb9111-b57f-4a9a-85ae-2b659e226f5f	mRNA	ENST00000296417.6	0.9653579676674364
control	80fdebd6-c4cd-469b-b2e7-7388c13e5180	mRNA	ENST00000296417.6	0.9480369515011547
control	c895f812-2967-4df2-800d-9fcd8cb45da7	mRNA	ENST00000296417.6	0.9468822170900691
control	e935c966-dd94-43a0-8dbc-4ff4373d270b	mRNA	ENST00000296417.6	0.9353348729792148
control	3fa8f0dd-c9db-4924-aaa8-0a9809171090	mRNA	ENST00000296417.6	0.812933025404157
control	a51933b2-05ae-4f70-ba20-8e1b3eb88786	mRNA	ENST00000296417.6	0.945727482678984
control	2ff497d3-eae4-4432-b665-403ff53b2323	mRNA	ENST00000296417.6	0.9515011547344112
control	72bfaea6-a6e4-4b5a-a799-8d81d3e745ba	mRNA	ENST00000296417.6	0.9630484988452656
control	f40a5d18-9729-4fe9-8b0a-6e5dde387e2e	mRNA	ENST00000296417.6	0.9480369515011547
control	20d303a1-9662-408e-a77d-ea0f4ccde66e	mRNA	ENST00000296417.6	0.9445727482678984
control	a1c9d1bd-5619-4c4b-a825-04118b355e03	mRNA	ENST00000296417.6	0.9330254041570438
control	318fc9dc-2cf4-4841-a331-aa649f4d307d	mRNA	ENST00000296417.6	0.9480369515011547
control	a90c618f-c181-4ba4-86d5-b4b63239ee29	mRNA	ENST00000296417.6	0.9191685912240184
control	4c613c93-2610-41ae-ad81-c422a46ee963	mRNA	ENST00000296417.6	0.6916859122401847
control	1d0e0ac0-893e-4691-8c13-b8e4f3cb0def	mRNA	ENST00000296417.6	0.9515011547344112
control	4133dc9e-32f1-4b71-9e74-384a5380b05f	mRNA	ENST00000296417.6	0.9515011547344112
control	d030f1ec-274f-4e2f-860f-e314a2fbfe98	mRNA	ENST00000678066.1	0.5740740740740741
control	4e673809-7611-4490-8dbd-7b6725892f0b	mRNA	ENST00000678066.1	0.5193236714975845
control	aa9e3896-2a03-4b0a-95f0-516f72a0175a	mRNA	ENST00000678066.1	0.572463768115942
control	8fa31156-d05c-40f5-b4cd-49c16a050ada	mRNA	ENST00000678066.1	0.37359098228663445
control	e5b126d9-3380-46ba-87c9-7f0d12a6d34b	mRNA	ENST00000678066.1	0.605475040257649
control	53a2c30e-8531-4d80-817a-1809228fee48	mRNA	ENST00000678066.1	0.5217391304347826
control	e1989190-4224-41d8-ad8d-da9921e84fdc	mRNA	ENST00000678066.1	0.5692431561996779
control	5dd6f89e-ed71-4288-b023-ff78f17487ce	mRNA	ENST00000678066.1	0.5209339774557166
control	4777c1db-900d-427c-abf0-74fc7d6a01cc	mRNA	ENST00000678066.1	0.5885668276972624
control	22bf4b48-63a5-429f-abf8-a25a8b1d75b2	mRNA	ENST00000678066.1	0.5756843800322061
control	08ea2158-d3a6-4768-8d78-9ba0b73286df	mRNA	ENST00000678066.1	0.5048309178743962
control	5ce6fe51-5c71-4e53-b804-ad6d35023866	mRNA	ENST00000678066.1	0.533816425120773
control	3c62eb5d-9f0b-4560-b5e7-c88f3f953d5c	mRNA	ENST00000678066.1	0.5821256038647343
control	04befd6a-59b4-49b6-adf9-636a306d5314	mRNA	ENST00000678066.1	0.3695652173913043
control	7fbcd383-4db2-41c6-8899-150d0ac5d62b	mRNA	ENST00000678066.1	0.5144927536231884
control	b3909738-43f8-46ec-847c-aa3d00d7b997	mRNA	ENST00000678066.1	0.1972624798711755
control	61b9ed04-ef52-4b6b-be4d-72400c8772b4	mRNA	ENST00000678066.1	0.355877616747182
control	5f627dd5-046f-496d-bd57-205b5e6dadbd	mRNA	ENST00000678066.1	0.5821256038647343
control	cdb2e41b-df0f-4835-8014-4b94f402f08f	mRNA	ENST00000678066.1	0.392109500805153
control	1e9531da-16e2-4c8a-9278-b33267fa3b2e	mRNA	ENST00000678066.1	0.5483091787439613
control	fe88927e-d849-422f-9f35-256b1b87a8f1	mRNA	ENST00000373931.8	0.33798566578649564
control	0eb5371a-4407-4b46-b825-26bd3f781fdb	mRNA	ENST00000373931.8	0.37118068653338365
control	27e91603-67f1-47ab-a663-c874835bd431	mRNA	ENST00000373931.8	0.23726895511127877
control	1e8897d8-183e-4c2a-bfa9-2ae4e1ff7ff9	mRNA	ENST00000373931.8	0.3775933609958506
control	ec5d79f3-614e-4394-bda4-e2dc59338061	mRNA	ENST00000373931.8	0.6929460580912863
control	415f6387-32f0-4469-a6d0-813396e09533	mRNA	ENST00000373931.8	0.16220294228592982
control	d55121ba-d0a6-49ee-a33c-863895e227c2	mRNA	ENST00000373931.8	0.2934741606940777
control	b44cf284-f2da-418e-a930-5784988897bb	mRNA	ENST00000392222.7	0.9467821782178216
control	61ce92f1-55d7-41cd-a788-0cb6e536277e	mRNA	ENST00000392222.7	0.915841584158416
control	2af4cecc-c472-4499-8678-564f3a1b501b	mRNA	ENST00000392222.7	0.9467821782178216
control	2ce159fd-5867-4a5b-bfba-eea87ed1c9c4	mRNA	ENST00000392222.7	0.806930693069307
control	0eb027c5-c0f1-4c65-9f85-fdaa3fb2cb76	mRNA	ENST00000392222.7	0.9554455445544554
control	e727bdee-f73c-4f16-902a-1827726ae141	mRNA	ENST00000392222.7	0.957920792079208
control	8a3393b6-59a5-4f53-82c3-ba727750cd8e	mRNA	ENST00000392222.7	0.4294554455445545
control	fc1892a6-e349-46a0-bd40-5206f526aa55	mRNA	ENST00000392222.7	0.8131188118811881
control	28cfde6b-df6a-4e05-8b08-15bcb60c3d5e	mRNA	ENST00000392222.7	0.9405940594059404
control	316b1b6d-bd67-4b9d-8d45-a628d24cb961	mRNA	ENST00000392222.7	0.525990099009901
control	f79ddc26-4306-4fa4-a739-da4fb3f0f59e	mRNA	ENST00000392222.7	0.9121287128712872
control	3e37af20-2dc5-417c-a592-0d7011cb8b3f	mRNA	ENST00000392222.7	0.9146039603960396
control	cbb5b057-ecfc-459b-b27a-cad7ff304a73	mRNA	ENST00000392222.7	0.9517326732673268
control	3a3b9b09-3161-4f68-9977-5ab87d692d5f	mRNA	ENST00000392222.7	0.9467821782178216
control	2467489d-6811-4afd-9f3e-738190fd2e76	mRNA	ENST00000392222.7	0.5606435643564357
control	2e37a0ac-2ab7-4b46-bd38-f44368d8c8ba	mRNA	ENST00000392222.7	0.6584158415841584
control	18a33076-39f8-44fd-ae84-a09c1a922675	mRNA	ENST00000392222.7	0.9616336633663366
control	d0bc388f-30e1-4569-b056-990d7ad4c896	mRNA	ENST00000392222.7	0.9467821782178216
control	e37a38e8-f0f9-48fb-a0f2-302e30ac2419	mRNA	ENST00000392222.7	0.7388613861386139
control	a11ae08f-0481-4af9-a995-693251087fad	mRNA	ENST00000392222.7	0.9245049504950495
control	140fd931-d4e6-40f3-9293-aea7f634939e	mRNA	ENST00000392222.7	0.327970297029703
control	d5ea17f4-ef48-47fe-a6f2-c2ad3dd37243	mRNA	ENST00000392222.7	0.9071782178217822
control	ddb3bfc9-ef29-45b8-af6f-c59a2e54880a	mRNA	ENST00000392222.7	0.917079207920792
control	150a8b4d-1c41-4e1a-9613-0e5440ca279b	mRNA	ENST00000392222.7	0.9554455445544554
control	446bc45b-0bc0-41ee-852a-faac6d0167d6	mRNA	ENST00000392222.7	0.943069306930693
control	e9bd0849-1d38-490f-a8b3-811d80f21142	mRNA	ENST00000392222.7	0.6398514851485149
control	41443171-16c1-4b54-a517-e0f224345ce5	mRNA	ENST00000392222.7	0.7636138613861386
control	a75ddc00-0324-4109-9378-7ff67825c9c1	mRNA	ENST00000392222.7	0.8712871287128713
control	3d743de5-5f49-4496-810a-850ee34d8c73	mRNA	ENST00000392222.7	0.9356435643564356
control	5b813f39-fb63-4536-9fe8-664b3b358713	mRNA	ENST00000392222.7	0.9195544554455446
control	31f069cf-3202-4dc6-b4e2-744671afe165	mRNA	ENST00000392222.7	0.9517326732673268
control	1b3162e9-ea49-4c45-9f38-79012712f5bf	mRNA	ENST00000392222.7	0.9554455445544554
control	bad87dab-146e-4827-9e50-53dca2941a48	mRNA	ENST00000392222.7	0.9641089108910892
control	2ee45b61-8df4-44fa-a2ed-34885b2788c1	mRNA	ENST00000392222.7	0.5383663366336634
control	67ad1360-3c2a-4708-b253-9242087dc38e	mRNA	ENST00000392222.7	0.9554455445544554
control	b0693b2d-7477-464d-b690-2b5ae94bb7d0	mRNA	ENST00000392222.7	0.8712871287128713
control	6dcb9867-02b4-43cc-aecd-7819b92119d7	mRNA	ENST00000392222.7	0.9232673267326732
control	73745369-466b-48bc-89c8-77e2480edfae	mRNA	ENST00000392222.7	0.9418316831683168
control	91669c94-0da6-4815-90a5-a5a312abec0d	mRNA	ENST00000392222.7	0.948019801980198
control	1dfe8dc3-8b71-40e6-978b-106b680981ab	mRNA	ENST00000392222.7	0.9393564356435644
control	6d9e5648-33fb-4893-b9aa-0ccca0100eef	mRNA	ENST00000392222.7	0.9504950495049505
control	6815a37b-73bf-4444-8704-7a20d028b4e4	mRNA	ENST00000392222.7	0.9108910891089108
control	600cd4f4-de29-4a88-8ec9-e8657e549173	mRNA	ENST00000392222.7	0.957920792079208
control	410bbc29-3042-43af-8188-2941a1041d86	mRNA	ENST00000392222.7	0.938118811881188
control	a1eb9f24-e66c-4d5f-914c-cded18b9f70b	mRNA	ENST00000392222.7	0.9418316831683168
control	2e27397f-88f2-4dc8-9971-8f570e100741	mRNA	ENST00000392222.7	0.9405940594059404
control	31cd7100-88e1-4be1-967c-7fc69742dec4	mRNA	ENST00000392222.7	0.9443069306930691
control	c600cbc0-6d05-4d8f-ad8f-25d9839d5b81	mRNA	ENST00000392222.7	0.9282178217821784
control	868d80d9-dee0-459c-b658-064bd87ccd2e	mRNA	ENST00000392222.7	0.948019801980198
control	7c845134-ed79-4971-8a30-98590d93d83a	mRNA	ENST00000392222.7	0.7722772277227723
control	495d9a7a-9e2b-47a8-b7c1-0be027cd3c8f	mRNA	ENST00000392222.7	0.9467821782178216
control	c09fc8e0-e21b-4480-9214-1f2210720ac2	mRNA	ENST00000392222.7	0.931930693069307
control	9edecf38-78e4-4560-afde-9a46153556b3	mRNA	ENST00000392222.7	0.9492574257425742
control	dc01b8eb-8719-468d-b858-aa3ccd2d123f	mRNA	ENST00000392222.7	0.6423267326732673
control	b94b1d41-4a89-454f-a57a-00e09f0c2a7a	mRNA	ENST00000392222.7	0.9356435643564356
control	0c07b673-112a-4328-abd4-efe5c79770ef	mRNA	ENST00000392222.7	0.8378712871287128
control	357a9f86-df09-4589-8a26-7e2ddba4a21a	mRNA	ENST00000392222.7	0.9455445544554456
control	ac155dc7-b42a-46d1-a90f-f858c2018b24	mRNA	ENST00000392222.7	0.4207920792079208
control	76ff1c52-1888-4e60-a48f-0ec791bb47ca	mRNA	ENST00000392222.7	0.9034653465346536
control	637b5099-60e6-4a71-86d4-7ac84b461fda	mRNA	ENST00000392222.7	0.6435643564356436
control	e69bb7fa-4ce2-4615-b986-3984c961a858	mRNA	ENST00000392222.7	0.9418316831683168
control	95e2fb5d-ba50-4bb2-8ed9-813fb95dd50b	mRNA	ENST00000392222.7	0.9195544554455446
control	ea8e6661-5e05-4e2f-b75d-cafe460cbd2b	mRNA	ENST00000392222.7	0.8886138613861386
control	0278cbfe-cf7d-4437-8d23-79c28690b5c4	mRNA	ENST00000392222.7	0.9207920792079208
control	302a61e7-ed10-49a7-a3d2-f34ee5372823	mRNA	ENST00000392222.7	0.931930693069307
control	86e6ca87-875a-4154-a580-60ca698c0f4b	mRNA	ENST00000392222.7	0.8056930693069307
control	7fcaba09-57db-416c-a772-f8a04b540b2c	mRNA	ENST00000392222.7	0.915841584158416
control	41755503-042b-4a45-8d91-3b5e29a876a7	mRNA	ENST00000392222.7	0.4306930693069307
control	bdaba8ae-a776-4149-9ba2-a689c7c98e65	mRNA	ENST00000392222.7	0.9294554455445544
control	1d087b6d-8cfd-439c-bf93-73a3d29b35e7	mRNA	ENST00000392222.7	0.9641089108910892
control	c63ca137-afcf-477d-82ae-5f3be9d5cc5c	mRNA	ENST00000392222.7	0.9616336633663366
control	2c30edb1-374d-4e2f-ab4d-12cc7e89c934	mRNA	ENST00000392222.7	0.8477722772277227
control	c00c7186-4e7e-4934-8a32-2a16638cd7c2	mRNA	ENST00000392222.7	0.27970297029702973
control	5471f29d-a255-4219-bd17-7a8da779018b	mRNA	ENST00000392222.7	0.9405940594059404
control	fe98c71e-6606-465d-afe6-ace864b989d0	mRNA	ENST00000392222.7	0.6658415841584159
control	38af4163-93e5-4f2c-bed8-f1ba37ef8b01	mRNA	ENST00000392222.7	0.9529702970297028
control	2386ed3e-0eaf-4309-901a-fed222ae03e7	mRNA	ENST00000392222.7	0.917079207920792
control	f24e8b7a-dae7-4a33-974e-c9d4a7aedb9c	mRNA	ENST00000392222.7	0.6732673267326733
control	b8a757c9-d68c-4d3a-a88b-0e2e87549b5a	mRNA	ENST00000392222.7	0.9542079207920792
control	122be7a3-c260-442b-92c8-9ef3d0e59e6f	mRNA	ENST00000392222.7	0.5148514851485149
control	a6b0fee0-03dc-44d9-8870-b5db2f590dfa	mRNA	ENST00000392222.7	0.6237623762376238
control	983e8e4d-8ef2-4d74-9fe8-4b88d9e91c86	mRNA	ENST00000392222.7	0.931930693069307
control	8b12d380-288d-427f-9f32-56735b072740	mRNA	ENST00000392222.7	0.959158415841584
control	6e35844c-f03c-4105-b061-04cf9d77f93c	mRNA	ENST00000392222.7	0.8391089108910891
control	67c650e2-03f3-402d-9cd6-891e2bbb319d	mRNA	ENST00000392222.7	0.9764851485148516
control	915f99f2-3121-4c39-a593-2a9509b2595e	mRNA	ENST00000392222.7	0.9331683168316832
control	c6db7f72-cab0-4233-90d0-11bfa7cbfc8c	mRNA	ENST00000392222.7	0.9356435643564356
control	8a4728ca-0753-4545-b397-fe79486a3532	mRNA	ENST00000392222.7	0.9405940594059404
control	448350cc-705f-43e6-92eb-b8627a24db9a	mRNA	ENST00000392222.7	0.9554455445544554
control	c4e79fa7-fd3f-45ee-8811-ca09c1ae6370	mRNA	ENST00000392222.7	0.900990099009901
control	129a2201-16e5-4aad-ac56-492f1169a847	mRNA	ENST00000392222.7	0.9356435643564356
control	3d681264-61b0-43e1-8619-67846c97ec6e	mRNA	ENST00000392222.7	0.926980198019802
control	58c654c7-fe3c-40ca-a015-cb7e47f6d62e	mRNA	ENST00000392222.7	0.9443069306930691
control	8ebf1d20-84c4-4453-ad92-4f4139d89b30	mRNA	ENST00000392222.7	0.9084158415841584
control	630b7a53-a543-413e-8c1c-b46387745d63	mRNA	ENST00000392222.7	0.915841584158416
control	20bcba59-4fc3-43df-893a-725acdfc149e	mRNA	ENST00000392222.7	0.9306930693069309
control	f01180bc-6589-4857-8584-143571df308a	mRNA	ENST00000392222.7	0.9554455445544554
control	aac8edd4-f08f-4427-a840-33e1abb9ff36	mRNA	ENST00000392222.7	0.46782178217821785
control	ce098638-804e-4896-b784-0312cce9c8eb	mRNA	ENST00000392222.7	0.7846534653465347
control	fdb3a31c-38cf-432a-b138-a18c779a7feb	mRNA	ENST00000392222.7	0.4381188118811881
control	b360241a-cb05-4ba0-8fe9-404c6a2f1069	mRNA	ENST00000392222.7	0.948019801980198
control	c6905cb0-3d82-4d8d-a494-619a0af79b98	mRNA	ENST00000392222.7	0.9603960396039604
control	2f140c91-3b83-4ee1-aa73-e7634b7485b7	mRNA	ENST00000392222.7	0.8589108910891089
control	4ba7381a-c7db-40be-b598-f82af1a3c466	mRNA	ENST00000392222.7	0.9492574257425742
control	40daca6b-5d6a-41ee-8b5d-3222afb9622e	mRNA	ENST00000392222.7	0.9047029702970296
control	b2db18e3-b88e-448c-b4bf-23394ac4ca89	mRNA	ENST00000392222.7	0.9455445544554456
control	90bb700d-de9c-4e38-832c-a34397170867	mRNA	ENST00000392222.7	0.2599009900990099
control	09314909-1866-4365-9f5c-8002460203f1	mRNA	ENST00000392222.7	0.8007425742574258
control	b5a19701-b9a0-4506-b573-85bea4f4957b	mRNA	ENST00000392222.7	0.9455445544554456
control	75d8128b-8543-499f-b080-b928ded62115	mRNA	ENST00000392222.7	0.9554455445544554
control	775b1d94-fc7c-45c3-a022-3472c3fe49d0	mRNA	ENST00000392222.7	0.8155940594059405
control	689107c9-99db-4032-9fc4-874d750edb82	mRNA	ENST00000392222.7	0.5631188118811881
control	7cb2bea9-c975-44f8-ba08-e4381cf738f6	mRNA	ENST00000392222.7	0.9108910891089108
control	c0aba8fe-dba8-4d86-a1a9-c36e06362d28	mRNA	ENST00000392222.7	0.9418316831683168
control	f7ff879a-5c2f-491a-8766-381c1ec2676a	mRNA	ENST00000392222.7	0.9603960396039604
control	f2819923-651a-4857-b2e9-776583ad6cac	mRNA	ENST00000392222.7	0.5816831683168316
control	04efc059-a7dc-43a0-86c5-7739269e11a0	mRNA	ENST00000392222.7	0.9443069306930691
control	c435f065-40dd-48f5-972d-5c9df9b4936b	mRNA	ENST00000392222.7	0.9146039603960396
control	bfd71fed-7ae5-4148-a75b-c96e0d4c0b58	mRNA	ENST00000392222.7	0.9344059405940596
control	6604adab-beed-4865-8879-b8909886d6f8	mRNA	ENST00000392222.7	0.9517326732673268
control	e63d0e60-a3ca-4e52-9e41-c5d6fd7ae2b0	mRNA	ENST00000392222.7	0.926980198019802
control	1e59ff7e-ee72-4a79-ab8d-e65863980d86	mRNA	ENST00000392222.7	0.8428217821782178
control	17688161-7d0f-404e-a67d-04f54e681026	mRNA	ENST00000392222.7	0.8886138613861386
control	f2c4fc4f-fe3b-4c0b-b2cd-aa32b7442e63	mRNA	ENST00000392222.7	0.5581683168316832
control	99a0dfff-4108-452f-9ab3-4f1aefef69e7	mRNA	ENST00000392222.7	0.9455445544554456
control	65d7ec9c-e2b7-4277-8c47-e21ff8f9da37	mRNA	ENST00000392222.7	0.9121287128712872
control	f3b4a19c-9cba-4c0f-a3ad-0130feaf6579	mRNA	ENST00000392222.7	0.9443069306930691
control	4b01e319-e2a7-4454-88c5-48f250aab768	mRNA	ENST00000392222.7	0.9467821782178216
control	4ebd5cbe-a9fd-4126-a4ec-83249fe89355	mRNA	ENST00000392222.7	0.9653465346534652
control	fe72b6c8-d646-4d2f-9214-61460eb57639	mRNA	ENST00000392222.7	0.943069306930693
control	dd7c6b07-c389-45c5-bf16-c3be840441b1	mRNA	ENST00000392222.7	0.9504950495049505
control	4c5daa6a-1895-42df-aae1-9c4d786f223b	mRNA	ENST00000392222.7	0.915841584158416
control	0efaa4d9-ea6a-4f65-a253-8cbcc3641e77	mRNA	ENST00000392222.7	0.9517326732673268
control	7763cbdc-c0e4-4692-b89b-0fadb082fa70	mRNA	ENST00000392222.7	0.9542079207920792
control	82ad6893-d2c0-48e0-9de8-4bef8e08bf1a	mRNA	ENST00000392222.7	0.9331683168316832
control	2ee28396-3c53-4c95-af1f-c63ef605e1a2	mRNA	ENST00000392222.7	0.9344059405940596
control	a26dca1a-843e-44a3-884f-d816e881c376	mRNA	ENST00000392222.7	0.7017326732673267
control	a4511f7d-ca4b-4bcb-9e92-b8d7a990fcc6	mRNA	ENST00000392222.7	0.9257425742574258
control	5916349e-8ed6-47ce-a625-a26854587cfb	mRNA	ENST00000392222.7	0.9146039603960396
control	508d2850-f4ca-40f0-8045-5b09d7536936	mRNA	ENST00000392222.7	0.9504950495049505
control	907acecd-200c-4e6b-8ae8-fe52d6899ed1	mRNA	ENST00000392222.7	0.938118811881188
control	b9d40b40-72d9-4066-96cd-0fcac7d9b86e	mRNA	ENST00000392222.7	0.9133663366336634
control	da297e67-4190-4d79-bb34-f85b001e4dbc	mRNA	ENST00000392222.7	0.7846534653465347
control	364eb054-25fa-44e1-8226-28956e635312	mRNA	ENST00000392222.7	0.8997524752475248
control	f3c0d5d3-ed8a-4e32-afa3-83da3ab21028	mRNA	ENST00000392222.7	0.5903465346534653
control	b90ebdb1-fe45-42ab-854f-2d36809c5cb6	mRNA	ENST00000392222.7	0.9344059405940596
control	08734cb9-55c1-4c9f-9777-bf63e70cda29	mRNA	ENST00000392222.7	0.9529702970297028
control	8b961a73-9775-4169-a861-6dcdf69e6861	mRNA	ENST00000392222.7	0.938118811881188
control	d30ba64a-23b0-417a-954f-18b02474eb9a	mRNA	ENST00000392222.7	0.9529702970297028
control	f41c64d3-c41e-4fb3-bab0-ec6202726698	mRNA	ENST00000392222.7	0.9443069306930691
control	c23b2149-7cae-421d-9f1c-7344f89ba7ab	mRNA	ENST00000392222.7	0.9405940594059404
control	6f806ee1-de5d-41b2-a3fc-bd72b3571e1c	mRNA	ENST00000392222.7	0.9121287128712872
control	716947a8-deda-498d-9183-09ebbc32dda7	mRNA	ENST00000392222.7	0.2227722772277228
control	223d23cc-d0bb-4037-9311-b751aaf2d9d0	mRNA	ENST00000645377.1	0.3753191489361702
control	da3fbde2-5d1d-41b1-b4d7-a01e92243461	mRNA	ENST00000645377.1	0.35319148936170214
control	839912e1-30ac-45f3-9103-823114204e8c	mRNA	ENST00000645377.1	0.4697872340425532
control	e0b42fec-49f4-4d1f-9fbe-e1185ab1cfc0	mRNA	ENST00000308275.8	0.01176800224152423
control	0d971d11-d231-42ba-971a-8a2f02fdc58a	mRNA	ENST00000308275.8	0.1999626412627253
control	198e6006-5913-4fbf-8a01-79113b7e64e7	mRNA	ENST00000308275.8	0.20014943494909873
control	fb8a46c8-ac41-448b-967a-6da794716590	mRNA	ENST00000308275.8	0.12010834033809656
control	015ec13d-fed0-475e-97e9-19eea8227b6c	mRNA	ENST00000308275.8	0.0992808443074624
control	5cd3f27b-eefa-4677-95c7-8a3f08a22525	mRNA	ENST00000308275.8	0.05258242271411226
control	517c89e5-2b82-4522-bef6-349d5b678d16	mRNA	ENST00000308275.8	0.03903988045204072
control	eb8230fe-8c12-4be5-8105-1664f295db6c	mRNA	ENST00000308275.8	0.11226300551041377
control	3b4805f0-384c-4d43-9eca-32cc02ac3d14	mRNA	ENST00000308275.8	0.2312505837302699
control	d426ff38-d65e-4330-8a74-ed8050d3bacc	mRNA	ENST00000308275.8	0.08387036518165686
control	7f1774f3-8740-4b10-90c8-e53975024a16	mRNA	ENST00000308275.8	0.11002148127393294
control	54a99913-0375-4fff-802a-58e4201fc301	mRNA	ENST00000308275.8	0.0975063042869151
control	3799944d-fa1f-4954-bdea-3dd090c257e0	mRNA	ENST00000308275.8	0.11160922760810683
control	202d70e1-9fb0-4f69-af55-d36890f9d5ed	mRNA	ENST00000308275.8	0.04912673951620435
control	fae6dc74-aecb-413f-a091-b8702f583588	mRNA	ENST00000308275.8	0.11992154665172317
control	413faf75-8dfd-4f42-b467-81c0625d28a3	mRNA	ENST00000308275.8	0.11198281498085363
control	856536ff-b10c-4238-894c-e3ad11237307	mRNA	ENST00000308275.8	0.11768002241524236
control	33fb1c22-7c03-4c9b-b61e-8dd8c992babc	mRNA	ENST00000308275.8	0.11347716447184084
control	d6837b01-44a1-4605-b366-4e37e7d36135	mRNA	ENST00000308275.8	0.10058840011207622
control	130a89b1-965f-4cb9-947c-9fb3d4dac021	mRNA	ENST00000308275.8	0.04735219949565705
control	a38d05ad-1f98-40be-be50-ab50a0eeb599	mRNA	ENST00000308275.8	0.17736060521154384
control	60ed8c4b-a4d7-4e44-802b-1adf0f8a92af	mRNA	ENST00000308275.8	0.06864667974222471
control	22f77368-29f1-435f-b25b-29b2e28db454	mRNA	ENST00000308275.8	0.14102923321191743
control	12c84e43-236f-4a7b-a3c7-c4f233c701f3	mRNA	ENST00000308275.8	0.10124217801438312
control	2f5dcb76-0e8f-42ba-a01a-a14130dae7da	mRNA	ENST00000308275.8	0.1926776874941627
control	d25cc1fe-e825-49dc-ae25-4d95829020fe	mRNA	ENST00000308275.8	0.23209115531895025
control	92f2325a-4f07-4c2b-8c4c-a1c4423bd404	mRNA	ENST00000308275.8	0.04221537312038853
control	4586eab5-f636-44a0-803b-f0add4d77add	mRNA	ENST00000308275.8	0.02390959185579527
control	9528ba48-3922-4e9b-93f8-c21cf3aaebab	mRNA	ENST00000308275.8	0.14168301111422435
control	5cdc4a3c-4552-4bbc-aae5-1a257f70330c	mRNA	ENST00000394667.8	0.7344322344322345
control	c2cdf474-5efc-452a-af0f-ce5c0c1c3243	mRNA	ENST00000394667.8	0.521978021978022
control	232905ad-a2c0-401b-a01e-ff4f45f4b3fb	mRNA	ENST00000394667.8	0.7454212454212454
control	392a7882-3493-49b7-948e-c3b85e4ebbd1	mRNA	ENST00000394667.8	0.7161172161172161
control	35064ab5-464f-4c28-afbb-865bb7e932b2	mRNA	ENST00000394667.8	0.7234432234432234
control	2369dad0-782b-4dbc-918a-130a7932bde2	mRNA	ENST00000394667.8	0.7454212454212454
control	e80ff706-18fa-422d-8fcb-3e66f4ae00e8	mRNA	ENST00000394667.8	0.7490842490842491
control	f6e37983-795b-4362-a1fa-da0c6bc68939	mRNA	ENST00000394667.8	0.7216117216117216
control	b0e03b94-e007-4111-b278-9cb9fbb9ce98	mRNA	ENST00000394667.8	0.4194139194139194
control	4fda2916-c22d-4990-9a51-e02b2315efbf	mRNA	ENST00000394667.8	0.7454212454212454
control	960877a8-16d6-4e48-97d0-d4ae5d4d400a	mRNA	ENST00000394667.8	0.7362637362637363
control	35b1e672-8334-4837-b6d8-81423ec214a5	mRNA	ENST00000394667.8	0.7252747252747253
control	9b7d5de8-6bd4-4065-b166-85343d002553	mRNA	ENST00000394667.8	0.7472527472527473
control	b8493155-477f-4dab-a5b2-7fcb7c5047ef	mRNA	ENST00000394667.8	0.7234432234432234
control	16bd4915-7fc5-4ac5-b2a3-a272ff7df381	mRNA	ENST00000394667.8	0.6996336996336996
control	e67aa402-1514-4c0c-809b-531726180161	mRNA	ENST00000394667.8	0.7326007326007326
control	f6e3ad87-740f-4de3-9734-17d28a17b9bf	mRNA	ENST00000394667.8	0.7472527472527473
control	eb452a95-898a-4a7e-84cf-170a1c91cce9	mRNA	ENST00000394667.8	0.717948717948718
control	2646c263-77cc-4cd0-8314-a73b5136f049	mRNA	ENST00000394667.8	0.7307692307692307
control	b4a6dee6-fc90-4e7e-b45a-f987850797c4	mRNA	ENST00000394667.8	0.7362637362637363
control	50aec8de-2649-4b8c-9761-9276e14ce9a8	mRNA	ENST00000394667.8	0.7014652014652014
control	c7db3bdb-c340-4272-9fe0-a86cfef902ed	mRNA	ENST00000394667.8	0.6831501831501832
control	2752b26b-eaad-4412-8663-29161d2335e7	mRNA	ENST00000394667.8	0.7289377289377289
control	c99036ea-4a68-4d68-9e4e-12d86f5a1cc2	mRNA	ENST00000394667.8	0.7582417582417582
control	e28f1790-0ec1-4d86-b9bd-efc6cb74051a	mRNA	ENST00000394667.8	0.7472527472527473
control	75af55f3-bcd2-47a1-91cd-928b16d121cf	mRNA	ENST00000394667.8	0.7252747252747253
control	6d834810-25be-4ffc-b095-2d8d3521134a	mRNA	ENST00000394667.8	0.7106227106227107
control	8479b2f3-13fd-41ec-b7e0-569e3e175742	mRNA	ENST00000394667.8	0.7307692307692307
control	a16124fc-4f50-4a1e-9082-dea840cff7d6	mRNA	ENST00000394667.8	0.7252747252747253
control	79f0caae-6d54-4a36-9cda-95a28d803846	mRNA	ENST00000394667.8	0.7124542124542125
control	8d3d0adc-82ce-4633-90c0-034b016119cc	mRNA	ENST00000394667.8	0.7197802197802198
control	f4938aa1-31ce-4f3a-828c-a2fe62245deb	mRNA	ENST00000394667.8	0.5934065934065934
control	f4d33a51-6246-42c5-ba0d-090464c3e758	mRNA	ENST00000394667.8	0.6410256410256411
control	493c2ba0-68c8-4486-b500-391b4a54324f	mRNA	ENST00000394667.8	0.7472527472527473
control	8e2baa78-4a24-4671-b009-2daab83e9262	mRNA	ENST00000394667.8	0.717948717948718
control	d04b1b6e-663f-4b00-b404-edeef9e45283	mRNA	ENST00000394667.8	0.6153846153846154
control	f6550614-58a9-4a47-869c-b9d307524415	mRNA	ENST00000394667.8	0.7619047619047619
control	5291da50-e648-4d75-95a6-ce09ba9143d2	mRNA	ENST00000394667.8	0.73992673992674
control	66714746-02d4-4ce7-9d61-dfa8a0dcf35c	mRNA	ENST00000394667.8	0.5311355311355311
control	fe80872a-7d05-474a-bf62-53dc2d346b7d	mRNA	ENST00000394667.8	0.7435897435897436
control	97363b14-388a-4c13-bca1-0f4919ba42f3	mRNA	ENST00000394667.8	0.7234432234432234
control	6be0d9db-e5f3-4bb2-b56a-36e6bb843e1f	mRNA	ENST00000394667.8	0.73992673992674
control	2bd2fc11-5785-4785-8245-5c6243e20ace	mRNA	ENST00000394667.8	0.5567765567765568
control	a61cf6bc-a9ec-437b-9a19-f5ddb2c1aa45	mRNA	ENST00000394667.8	0.6593406593406593
control	426d2b59-2a72-4614-939d-832680a05b12	mRNA	ENST00000394667.8	0.7051282051282052
control	6afc9fed-1807-49bf-a2c9-b73adf5e38b0	mRNA	ENST00000394667.8	0.6208791208791209
control	793d6ce0-dd65-45a5-a05c-b3826575a485	mRNA	ENST00000394667.8	0.7014652014652014
control	66b73230-743c-4f86-91fe-8637e40b66d8	mRNA	ENST00000394667.8	0.7216117216117216
control	05a8b7f9-1a95-4a0d-9fe1-eb8dfb798835	mRNA	ENST00000394667.8	0.7289377289377289
control	898daa8e-29db-4afa-95ae-e6cf2d328a63	mRNA	ENST00000394667.8	0.7527472527472527
control	a97f2c9e-ac50-482d-9939-aa8b478cf245	mRNA	ENST00000394667.8	0.7564102564102564
control	6db91777-8c9d-48f0-858c-6d63a60c84a9	mRNA	ENST00000394667.8	0.7197802197802198
control	bd97365e-9f00-4eae-a1f0-24e1831cda51	mRNA	ENST00000394667.8	0.7307692307692307
control	0d49f374-f391-4dbe-bbe5-f89364b8076a	mRNA	ENST00000394667.8	0.7454212454212454
control	43e83b4c-2e36-4624-833c-b1d331d18903	mRNA	ENST00000394667.8	0.7307692307692307
control	061b5a89-4869-46c2-bb4c-23a9e1721b1a	mRNA	ENST00000394667.8	0.7490842490842491
control	ad67d3e4-8011-4f58-a2d1-53b88861338c	mRNA	ENST00000394667.8	0.717948717948718
control	44865c6a-b24f-4d5d-babd-ce3e02a5dd3f	mRNA	ENST00000394667.8	0.73992673992674
control	bcd58c57-2ea6-4199-ab9b-3250573d3897	mRNA	ENST00000394667.8	0.7014652014652014
control	22b434c3-87e2-4085-b90b-7169f64e3651	mRNA	ENST00000394667.8	0.7197802197802198
control	e769004f-1698-4db6-9a18-ba8ea9052376	mRNA	ENST00000394667.8	0.6007326007326007
control	cbcb85e9-b937-400f-8d2a-f7aaa3d9616a	mRNA	ENST00000394667.8	0.7142857142857143
control	9e0502f7-4a72-4775-906a-5f2ea8538252	mRNA	ENST00000394667.8	0.7472527472527473
control	b2dcfeef-31bd-4277-a9dc-ad656ee45cea	mRNA	ENST00000394667.8	0.7545787545787546
control	fc6c0d44-90d5-46bd-9369-2bff2b827c69	mRNA	ENST00000394667.8	0.7454212454212454
control	4d6454aa-d040-4a4a-bf4b-370e5348fa91	mRNA	ENST00000394667.8	0.7307692307692307
control	0f284401-cfe9-445c-b920-95dedb8f8eca	mRNA	ENST00000394667.8	0.7307692307692307
control	659b1f17-5f5d-4316-99f0-ef670065caee	mRNA	ENST00000394667.8	0.7454212454212454
control	70305f44-3ed4-4e34-b50b-49a187f4e7ad	mRNA	ENST00000394667.8	0.7380952380952381
control	4f6fcc10-54e3-4190-adfe-874b5283f01f	mRNA	ENST00000394667.8	0.7234432234432234
control	f15b47cd-6ccc-4c46-96b7-0b69fadd110b	mRNA	ENST00000394667.8	0.7252747252747253
control	16cff624-ec25-45c0-9430-75e473365685	mRNA	ENST00000394667.8	0.7435897435897436
control	489241ea-4410-46a6-8e70-65d960e5f79a	mRNA	ENST00000394667.8	0.7582417582417582
control	a6bde53d-33bb-43e0-af82-272c80dc43d5	mRNA	ENST00000394667.8	0.7564102564102564
control	1c7e2b9a-81c6-4586-80fe-36447e1fab15	mRNA	ENST00000394667.8	0.706959706959707
control	3cac8b38-4c9f-4c84-8f5f-9172df7bf7ed	mRNA	ENST00000394667.8	0.7289377289377289
control	20b7cfb3-e732-440e-bcbc-4c3be1184111	mRNA	ENST00000394667.8	0.7326007326007326
control	a15a892f-342a-4dc2-93a5-b864f3e6768d	mRNA	ENST00000394667.8	0.7619047619047619
control	7bc83e09-573c-451f-ad19-4ecbdbc9e978	mRNA	ENST00000394667.8	0.7326007326007326
control	c3fd7bef-bea8-4221-9d7a-ca70d586386f	mRNA	ENST00000394667.8	0.4395604395604395
control	f76e08c4-130e-475a-9198-6627910ddc54	mRNA	ENST00000394667.8	0.7362637362637363
control	5c598b75-3af6-461e-b747-31b5e67a2174	mRNA	ENST00000394667.8	0.6593406593406593
control	e83d6284-1cee-41d7-a1ff-4942311b0da4	mRNA	ENST00000394667.8	0.7124542124542125
control	02433552-2c36-4947-b926-6e54fe2c7cb6	mRNA	ENST00000394667.8	0.7344322344322345
control	01d5838c-4887-4ebb-9f4e-cbe6f8975a6b	mRNA	ENST00000394667.8	0.6776556776556777
control	98f8a0e1-86b3-4a3b-b969-59948b6879df	mRNA	ENST00000394667.8	0.6794871794871795
control	dd503e2d-6f6b-4bf6-973b-d422d143bf57	mRNA	ENST00000394667.8	0.7271062271062271
control	e8915695-a196-46eb-859f-a6b3082175e4	mRNA	ENST00000394667.8	0.6923076923076923
control	ded62eb8-9c52-4c1d-b3b8-868f19c115c0	mRNA	ENST00000394667.8	0.7014652014652014
control	2d104ed3-8114-4e45-b146-8ff4aa6d74b8	mRNA	ENST00000394667.8	0.7307692307692307
control	6a858760-b1f0-41dd-982b-4cd018fd94b2	mRNA	ENST00000394667.8	0.7344322344322345
control	321c76e7-671f-4a72-9cb0-ed0e6a5cee5e	mRNA	ENST00000394667.8	0.7252747252747253
control	64ad2af8-b749-4f7e-a528-28ec0780d756	mRNA	ENST00000394667.8	0.6062271062271062
control	1b877ef0-6843-46b9-bb0c-013d9864afbc	mRNA	ENST00000394667.8	0.7234432234432234
control	a21fc88e-9671-4e6b-957e-56429bdbe741	mRNA	ENST00000394667.8	0.7490842490842491
control	40107599-d378-4700-84b7-e430a884bf5f	mRNA	ENST00000394667.8	0.7289377289377289
control	e9286a3d-ba6b-4410-8551-aeaa3236d2db	mRNA	ENST00000394667.8	0.7490842490842491
control	b8c6d664-695f-4e03-83db-e407ff0f4380	mRNA	ENST00000394667.8	0.7380952380952381
control	f164d753-7f55-4363-9f6d-bb01418680a7	mRNA	ENST00000394667.8	0.7271062271062271
control	292e8c35-f70a-4941-9b66-edb24f146853	mRNA	ENST00000394667.8	0.6703296703296703
control	7a928e98-1bb4-42dd-ac80-e44f0d44ef2d	mRNA	ENST00000394667.8	0.6941391941391941
control	51c7df1a-c993-43f7-bc10-1ff0a093dc2a	mRNA	ENST00000394667.8	0.6318681318681318
control	c00279bc-3596-457e-ac1e-4ecb2dcc3036	mRNA	ENST00000394667.8	0.7289377289377289
control	406d6762-4dfe-4b59-b28b-600096018d03	mRNA	ENST00000394667.8	0.7252747252747253
control	d44548c3-ae39-4fb3-81f6-c1f0834c252e	mRNA	ENST00000394667.8	0.7380952380952381
control	3f6d8f01-e3da-4966-b72e-42e42599ff4f	mRNA	ENST00000394667.8	0.7326007326007326
control	d6a2845b-4373-49c4-9dcf-43013c06f954	mRNA	ENST00000394667.8	0.7216117216117216
control	bf87d761-72c4-4dae-b581-90c01e34c664	mRNA	ENST00000394667.8	0.6776556776556777
control	9141b4a9-9aa3-44ad-b397-4e96802e4f96	mRNA	ENST00000394667.8	0.7142857142857143
control	f9f9d235-5b09-43e0-b121-67d46ef33de2	mRNA	ENST00000394667.8	0.7527472527472527
control	72c764ef-0c4c-4229-93e3-0ba4eabd7e80	mRNA	ENST00000394667.8	0.7106227106227107
control	d322a066-843b-48b6-8f30-9d11fb3be4cc	mRNA	ENST00000394667.8	0.7234432234432234
control	21a72728-1e40-4718-8df3-41440695631f	mRNA	ENST00000394667.8	0.7454212454212454
control	9e44fcea-e6f8-4cf5-8fb6-8fb2193512be	mRNA	ENST00000394667.8	0.7197802197802198
control	cf97137b-046f-46e4-84c8-99ea375f97c9	mRNA	ENST00000394667.8	0.76007326007326
control	bbb6aeae-af67-4c06-b88b-5f9ed3e1d458	mRNA	ENST00000394667.8	0.7271062271062271
control	163e86b3-edac-4ba9-88d3-859057061b59	mRNA	ENST00000394667.8	0.6923076923076923
control	95680de8-1cce-4aa9-8cc7-45604d972532	mRNA	ENST00000394667.8	0.6959706959706959
control	2ef59836-d4c0-4ec7-8d9e-3aa412bd7946	mRNA	ENST00000394667.8	0.7380952380952381
control	bd20fe32-f30f-4a3f-a555-e9a2faf3ee83	mRNA	ENST00000394667.8	0.7051282051282052
control	ce85ce07-7e34-40a0-84f8-fc8718677857	mRNA	ENST00000394667.8	0.7380952380952381
control	c0167a37-90b5-416a-b24c-bfb54735f39f	mRNA	ENST00000394667.8	0.7472527472527473
control	524d4684-1a09-4b03-aef4-f1a859b2726b	mRNA	ENST00000394667.8	0.73992673992674
control	9736b663-7dc5-49a2-ab8c-08187b9819a7	mRNA	ENST00000394667.8	0.7106227106227107
control	16a7a750-5bbc-401d-b149-4cc8d46e3df6	mRNA	ENST00000394667.8	0.7490842490842491
control	1a20d56d-e39d-4827-b427-0bd5fc34682b	mRNA	ENST00000394667.8	0.7271062271062271
control	6c3c3853-4803-4099-aeb1-1e315ce66398	mRNA	ENST00000394667.8	0.6043956043956044
control	3729d4b6-d212-4f3a-9910-792c3a6ae8c3	mRNA	ENST00000394667.8	0.7106227106227107
control	6118d11f-2bb8-4c03-9ab2-afd27c289076	mRNA	ENST00000394667.8	0.717948717948718
control	e7ea7382-35d5-4b16-8d5d-8ec802758785	mRNA	ENST00000394667.8	0.73992673992674
control	ffb0adb2-bed6-4470-9a55-6fd520ab1bcf	mRNA	ENST00000394667.8	0.7454212454212454
control	6ff2d81a-3c64-4ffe-bbac-d6aa196e1d1e	mRNA	ENST00000394667.8	0.41025641025641024
control	d114998c-7b72-40f5-ae0c-34c433715569	mRNA	ENST00000394667.8	0.7307692307692307
control	c11fa138-ec94-4512-886c-06f9f1426913	mRNA	ENST00000394667.8	0.7380952380952381
control	c8262e0c-939e-4a83-8d81-5fa11b540f28	mRNA	ENST00000394667.8	0.7197802197802198
control	3e3b3aae-639a-4d0c-870b-dd1572a10ad4	mRNA	ENST00000394667.8	0.7271062271062271
control	29ed75fa-3da1-4d8f-8e69-38220afa8a85	mRNA	ENST00000394667.8	0.73992673992674
control	d1600543-55bf-4ac9-b1cc-7a8a57dfa3ab	mRNA	ENST00000394667.8	0.7032967032967034
control	6942e84f-0138-41d9-9455-4bad7ca3470b	mRNA	ENST00000394667.8	0.6813186813186813
control	caecf543-4050-4e44-ba76-8979ef3af366	mRNA	ENST00000394667.8	0.7417582417582418
control	204c5f61-56a6-4c87-a567-626c7dc4af0c	mRNA	ENST00000394667.8	0.7344322344322345
control	38c42fc5-0d46-44fb-8e5c-e00f9229a495	mRNA	ENST00000394667.8	0.7362637362637363
control	26cd0f07-0037-4136-b597-e1d3ccf4246e	mRNA	ENST00000394667.8	0.7417582417582418
control	7d38a47c-64b6-4826-8930-5563fe748d82	mRNA	ENST00000394667.8	0.7289377289377289
control	723b445d-d6e4-4919-a6b5-c99c00be9af2	mRNA	ENST00000394667.8	0.6043956043956044
control	77e1bc01-e508-4344-a232-e414c2cf37f3	mRNA	ENST00000394667.8	0.7271062271062271
control	65f52a1c-34e8-4039-8749-a2fe4e22a5ce	mRNA	ENST00000394667.8	0.7637362637362637
control	5b10b660-854e-4fe6-9347-bd492cb23581	mRNA	ENST00000394667.8	0.7051282051282052
control	a746d3f1-76a8-4b58-a02d-03f43eda7e47	mRNA	ENST00000394667.8	0.7545787545787546
control	8053e660-8e35-4aaf-bc34-f575f1bc7ace	mRNA	ENST00000394667.8	0.7106227106227107
control	7081f5c4-5061-4183-bf99-f0dcb8a89bda	mRNA	ENST00000394667.8	0.7161172161172161
control	5d44996b-4d2a-4125-8f0a-3318a902f4e3	mRNA	ENST00000394667.8	0.7362637362637363
control	ead0046c-68f5-4e3c-ba48-cc27eebefc0a	mRNA	ENST00000394667.8	0.7271062271062271
control	54b250e7-7663-400b-9557-d934cac1c70d	mRNA	ENST00000394667.8	0.7417582417582418
control	91b070b0-7e76-4199-804e-0810568e5210	mRNA	ENST00000394667.8	0.7307692307692307
control	ebeaacbe-b0b6-4ce9-972d-ecfd0e30fe40	mRNA	ENST00000394667.8	0.6776556776556777
control	a0f7ba7f-0a1d-49f1-adaa-2ea5e7cbd601	mRNA	ENST00000394667.8	0.7545787545787546
control	4619d368-ac77-42ad-8814-c7028b71bcaa	mRNA	ENST00000394667.8	0.7051282051282052
control	f561824c-8ffb-4a1d-8c84-3e7ee1019179	mRNA	ENST00000394667.8	0.7234432234432234
control	7dfc38d0-1023-40cd-b2f9-0f90125efe6f	mRNA	ENST00000394667.8	0.7509157509157509
control	b76d0cf3-cb78-4c89-af85-deeeae5ba772	mRNA	ENST00000394667.8	0.7454212454212454
control	c6b84924-a056-4c70-b149-bae6dda1005c	mRNA	ENST00000394667.8	0.7271062271062271
control	ade823ff-50e0-4a7d-ae18-d4db1a796ef8	mRNA	ENST00000394667.8	0.7380952380952381
control	7cfb456e-d257-44c5-b058-dd9b3b113b9c	mRNA	ENST00000394667.8	0.73992673992674
control	62f9b3f9-ea8f-4a65-9111-a718967638d4	mRNA	ENST00000394667.8	0.7545787545787546
control	aae7c13e-f643-4351-abbb-1d60104c615d	mRNA	ENST00000394667.8	0.7161172161172161
control	f0cb0775-65f1-4447-acc8-0b0cd8058786	mRNA	ENST00000394667.8	0.7106227106227107
control	20d655a7-6fa5-42e5-acc1-e3f9e39efd12	mRNA	ENST00000394667.8	0.7362637362637363
control	1281a985-645b-41a5-b176-9e4895c43bf1	mRNA	ENST00000394667.8	0.7545787545787546
control	1f8b8aa5-610c-4d9f-885f-ad4404e0730b	mRNA	ENST00000394667.8	0.7435897435897436
control	d6acd6d1-54a0-4806-8bf8-3d4c95af3ff8	mRNA	ENST00000394667.8	0.7234432234432234
control	6f55a51b-9057-4065-8f06-891e1a6b9e78	mRNA	ENST00000394667.8	0.7326007326007326
control	71b2cc90-35d4-4312-97b0-77bb6051987f	mRNA	ENST00000394667.8	0.7344322344322345
control	e12f1efe-372c-483b-bfb5-8110c8d1b01a	mRNA	ENST00000394667.8	0.7161172161172161
control	6c39134d-929f-41b8-bdbc-265ec4318c3d	mRNA	ENST00000394667.8	0.7032967032967034
control	6728952b-298d-4f77-be4c-858bd4c44279	mRNA	ENST00000394667.8	0.7435897435897436
control	a4459127-993f-4e1c-b43f-a17dbbf24fc7	mRNA	ENST00000394667.8	0.7380952380952381
control	62ec1e78-9af2-4207-bdcb-2bbcd18a0221	mRNA	ENST00000394667.8	0.7417582417582418
control	f184c4f3-21b6-49df-9e52-3efc4a9566a6	mRNA	ENST00000394667.8	0.7216117216117216
control	40ae1f48-c8a3-46eb-809d-9cd741ee9fc7	mRNA	ENST00000394667.8	0.7197802197802198
control	70174a01-ecf4-4b28-9a3b-17cb2c47ec13	mRNA	ENST00000394667.8	0.7362637362637363
control	af74e282-97dd-40e0-b5ce-77a9545f2f47	mRNA	ENST00000394667.8	0.7454212454212454
control	41dca9e2-c402-407c-a9c7-694d0199a6e2	mRNA	ENST00000394667.8	0.6794871794871795
control	fe02c64f-a013-45a9-a958-317622c53ace	mRNA	ENST00000394667.8	0.7051282051282052
control	06049f25-0f73-453f-b26d-3dc4e0d7497e	mRNA	ENST00000394667.8	0.663003663003663
control	a02f7549-93d9-472e-abb2-d323e1ce48a8	mRNA	ENST00000394667.8	0.706959706959707
control	d5c72909-d250-4a22-899b-8b5964d569cf	mRNA	ENST00000394667.8	0.6886446886446886
control	1c5a0556-041e-49f9-b295-3c813a02d1bb	mRNA	ENST00000394667.8	0.44871794871794873
control	a50e7d51-401d-4796-a503-f5e838232513	mRNA	ENST00000394667.8	0.6611721611721612
control	b5849315-02bd-41f8-92dc-c0ebb16b3240	mRNA	ENST00000394667.8	0.7380952380952381
control	1c649078-ee78-4e9c-b1af-f97940370a72	mRNA	ENST00000394667.8	0.7490842490842491
control	3c034ff5-d60f-4476-b25e-0e45df9cc1ce	mRNA	ENST00000394667.8	0.7509157509157509
control	c48e6cc7-9dca-4f3f-9d7b-1508c2e93f1f	mRNA	ENST00000394667.8	0.7106227106227107
control	4d3ca06d-2c6f-4a84-ac51-b4d182322f5f	mRNA	ENST00000394667.8	0.7362637362637363
control	fc01a027-107b-440c-8f36-59cae2dffab1	mRNA	ENST00000394667.8	0.5879120879120879
control	9b6394ff-907a-40ab-9587-8bc0e75ec5ce	mRNA	ENST00000394667.8	0.7435897435897436
control	b0f00af2-b389-430c-a83e-feaf96f3574b	mRNA	ENST00000394667.8	0.717948717948718
control	bf46fa02-a0b1-48a4-810d-f678f4392f8e	mRNA	ENST00000394667.8	0.7197802197802198
control	d55c7617-d285-43dd-8265-9b1a6fe4f233	mRNA	ENST00000394667.8	0.7527472527472527
control	b26142bf-a20b-489d-abb6-a1efb9080cf4	mRNA	ENST00000394667.8	0.6556776556776557
control	2bb09dfa-1583-4c58-ab3a-813c0f0fc923	mRNA	ENST00000394667.8	0.6886446886446886
control	1ce54a1d-6e3c-42a0-8fd8-98d1beb05c7f	mRNA	ENST00000394667.8	0.6959706959706959
control	db01bf9f-7c8f-44b0-8629-c7a342179bfb	mRNA	ENST00000394667.8	0.7216117216117216
control	7a4764ff-2600-477d-ab76-ae2984f50687	mRNA	ENST00000394667.8	0.7417582417582418
control	71f95582-dc60-4f56-a811-2db07ea6a622	mRNA	ENST00000394667.8	0.7527472527472527
control	8fc4c521-dc22-4938-ad0f-2c33d766d20d	mRNA	ENST00000394667.8	0.7326007326007326
control	c0a98e13-0913-4244-b955-3941373321ad	mRNA	ENST00000394667.8	0.73992673992674
control	888af269-5749-4aa8-8966-8235cdca32c8	mRNA	ENST00000394667.8	0.7087912087912088
control	97ca1a77-356a-4cd3-81c3-450ed3d384a8	mRNA	ENST00000394667.8	0.7197802197802198
control	5198f197-3049-4755-9aec-6888c18049ee	mRNA	ENST00000394667.8	0.76007326007326
control	5ce77f2f-254f-4450-99f5-31cba23e5c0e	mRNA	ENST00000394667.8	0.7582417582417582
control	b0ee20a1-2bf7-488e-9ca9-9917b07c4ded	mRNA	ENST00000394667.8	0.652014652014652
control	0bc7add6-4f78-481b-aa53-7d38c8b7ab96	mRNA	ENST00000394667.8	0.7344322344322345
control	bb689c47-3ca5-4bd6-a0c5-29e800036248	mRNA	ENST00000394667.8	0.73992673992674
control	17112b75-8024-48c8-b6fb-658eb769b618	mRNA	ENST00000394667.8	0.717948717948718
control	0f8b1134-1e52-4c91-a8d9-8e913ced8c36	mRNA	ENST00000394667.8	0.7527472527472527
control	84a8432f-4055-4f59-8a0d-1dca608bcca6	mRNA	ENST00000394667.8	0.7380952380952381
control	5fac57e3-7616-4eb0-a68e-545add7810b6	mRNA	ENST00000394667.8	0.3241758241758242
control	758ccf86-b8e8-4653-ab12-73fcafa4f9e0	mRNA	ENST00000394667.8	0.7362637362637363
control	3ab1ecdf-9da1-4409-b2ce-f17531e92332	mRNA	ENST00000394667.8	0.6593406593406593
control	cbe590a4-daeb-4514-9175-e95890861430	mRNA	ENST00000394667.8	0.7344322344322345
control	e7ea5912-4500-4e97-83ab-0e202a149e83	mRNA	ENST00000394667.8	0.7307692307692307
control	46168e41-3e8f-42de-91b3-bf9ee5e3aacd	mRNA	ENST00000394667.8	0.7216117216117216
control	a7389be0-05a6-43d7-99da-b9561c53fd87	mRNA	ENST00000394667.8	0.7142857142857143
control	46723841-cb19-429e-8368-91d263acc827	mRNA	ENST00000394667.8	0.7307692307692307
control	a41e4eff-db18-47d2-aa7f-0b3c8396f1a3	mRNA	ENST00000394667.8	0.7289377289377289
control	ede566fc-920a-4475-a4ea-a6e62b95297f	mRNA	ENST00000394667.8	0.73992673992674
control	ec2892f7-11b8-41ec-8bef-7e536d983b19	mRNA	ENST00000394667.8	0.7051282051282052
control	30be3625-c4fd-4cce-9385-755943973a5c	mRNA	ENST00000394667.8	0.7362637362637363
control	18991842-dcda-441c-82e0-47be275e6432	mRNA	ENST00000394667.8	0.7435897435897436
control	84f94d82-34b1-4600-a0c1-4c180a1344fe	mRNA	ENST00000394667.8	0.7252747252747253
control	f60a0083-1262-43fd-a18f-de17e641179b	mRNA	ENST00000394667.8	0.7564102564102564
control	d31b763a-adcd-4538-970c-8eee8c050abd	mRNA	ENST00000394667.8	0.45787545787545786
control	b9cde435-54db-442e-92de-20417a01085d	mRNA	ENST00000394667.8	0.7527472527472527
control	a1003f67-f368-4974-ad0d-15317339d8c7	mRNA	ENST00000394667.8	0.6446886446886447
control	33c813b1-9e3c-40b5-9410-cfa72ed64b56	mRNA	ENST00000394667.8	0.7197802197802198
control	0c36a750-d460-4bca-810c-e28d0a1e7d2e	mRNA	ENST00000394667.8	0.6886446886446886
control	e9a36949-6e8b-4cc9-bf33-541c821927ec	mRNA	ENST00000394667.8	0.6923076923076923
control	3b80983d-873f-470b-94de-12f0036212ed	mRNA	ENST00000394667.8	0.7289377289377289
control	e046f965-df91-4378-84f5-2147bcab743a	mRNA	ENST00000394667.8	0.7454212454212454
control	3caf27c9-97f8-4bc6-8693-7c3bfe9dbd32	mRNA	ENST00000394667.8	0.6978021978021978
control	24cb85ed-450f-4913-ad40-0e0ed886d63e	mRNA	ENST00000394667.8	0.7142857142857143
control	c14a5cc9-6bb8-420d-8543-57ec786bcaae	mRNA	ENST00000394667.8	0.7234432234432234
control	a62a58b2-04ce-463d-be8e-1809931f0ab3	mRNA	ENST00000394667.8	0.7234432234432234
control	c5f8228e-97c7-4042-ae62-c3b150b6fd97	mRNA	ENST00000394667.8	0.652014652014652
control	3404ff73-f939-4e51-b3a4-17bf21397d9e	mRNA	ENST00000394667.8	0.7252747252747253
control	1c20ace8-4e5b-4ef6-9002-7143166b2f2b	mRNA	ENST00000394667.8	0.7380952380952381
control	1fbdbfe4-7212-485d-a30c-fb34f4e23777	mRNA	ENST00000394667.8	0.7216117216117216
control	61e81973-042b-4011-92ca-fd5447a682bc	mRNA	ENST00000394667.8	0.7106227106227107
control	c0805d7a-0140-4ecf-97b6-fa7b2071298a	mRNA	ENST00000394667.8	0.7252747252747253
control	36f12cca-9205-4321-a55b-cbc973449ee7	mRNA	ENST00000394667.8	0.73992673992674
control	9891906b-5ee3-4da8-a18e-6586775ebcfe	mRNA	ENST00000394667.8	0.7509157509157509
control	38625926-58b3-42e1-87c4-38983efed11f	mRNA	ENST00000394667.8	0.7490842490842491
control	5a5d07c0-02e2-4b1f-9973-95a4ce280578	mRNA	ENST00000394667.8	0.5915750915750916
control	17d58c47-949a-461b-b997-484c541d6065	mRNA	ENST00000394667.8	0.6959706959706959
control	59cfdf5c-f40d-43af-8fca-5ef6b0e3cb05	mRNA	ENST00000394667.8	0.7435897435897436
control	625e300e-0a34-4732-94aa-be845620e468	mRNA	ENST00000394667.8	0.6666666666666666
control	b92e8dce-8673-4fff-82c7-c2d19cf55b45	mRNA	ENST00000394667.8	0.6721611721611722
control	3000475f-8017-41cd-be84-040f7c1aee83	mRNA	ENST00000394667.8	0.6923076923076923
control	23d90fcf-d10c-4cee-8efe-ccbaee22f04c	mRNA	ENST00000394667.8	0.7307692307692307
control	4675e9bd-3dcc-4d6a-8f1f-1ade5bf32d46	mRNA	ENST00000394667.8	0.7289377289377289
control	2a3dd5da-2310-47a5-a238-dd0bb3680242	mRNA	ENST00000394667.8	0.7252747252747253
control	ab63fdcc-e547-433d-88b3-134a1426471c	mRNA	ENST00000394667.8	0.7380952380952381
control	b9eacde1-9876-442e-ade6-356a77f597b3	mRNA	ENST00000394667.8	0.7124542124542125
control	1dfb4d86-d4e4-46d5-96a1-153680ff097a	mRNA	ENST00000394667.8	0.7124542124542125
control	08ebab06-8858-4d17-82ff-eba2313666f1	mRNA	ENST00000394667.8	0.48534798534798534
control	33a423a7-eb8b-4de1-bd08-40b40f8d5366	mRNA	ENST00000394667.8	0.7307692307692307
control	a75e9fca-2877-410b-a0cd-a387d3811eec	mRNA	ENST00000394667.8	0.7362637362637363
control	3b0c8c2f-9043-43de-9162-041b712e5f56	mRNA	ENST00000394667.8	0.7435897435897436
control	da00a4c5-6c21-4415-b99d-93efdb941bd5	mRNA	ENST00000394667.8	0.7216117216117216
control	48460784-b7e8-4e2d-8baf-30033963d673	mRNA	ENST00000394667.8	0.6538461538461539
control	b7f4f4fa-b0e8-4663-960b-b347f5ef1b52	mRNA	ENST00000394667.8	0.7289377289377289
control	8fbc2dfa-aa0a-4963-bbf1-48070fcf6926	mRNA	ENST00000394667.8	0.7252747252747253
control	d49f7407-d7cb-4d03-b874-07fc96e5a014	mRNA	ENST00000394667.8	0.7454212454212454
control	41cd901e-7480-4af3-97b3-b29dc03475c7	mRNA	ENST00000394667.8	0.6904761904761905
control	c0099031-e67b-44ad-930a-bc14c895ee02	mRNA	ENST00000394667.8	0.7087912087912088
control	a34e1ff7-1362-4ff9-ac33-325351bdb4d7	mRNA	ENST00000394667.8	0.7435897435897436
control	fc41729c-a2b8-4c1a-806f-0a45eef9bf16	mRNA	ENST00000394667.8	0.4615384615384616
control	165768c0-8658-4706-b8fb-b2fd97c9726d	mRNA	ENST00000394667.8	0.7106227106227107
control	3b5e19e6-b6b0-4564-9f20-6def58c0246b	mRNA	ENST00000394667.8	0.7545787545787546
control	f3638205-9999-46e0-90fb-78dbe47a6379	mRNA	ENST00000394667.8	0.7197802197802198
control	89b70538-cd47-46e9-937a-224f0ef0f56d	mRNA	ENST00000394667.8	0.7252747252747253
control	6d0d75d8-336d-4ed0-9f5c-3a8737a3e04d	mRNA	ENST00000394667.8	0.7326007326007326
control	9be062de-ea16-4ead-81e0-de7ccea0f382	mRNA	ENST00000394667.8	0.7362637362637363
control	0dcd559b-fe1d-4256-b533-0dfbc4b014f5	mRNA	ENST00000394667.8	0.7087912087912088
control	e927aa39-e3fd-4ce2-86c4-1f5d89112eed	mRNA	ENST00000394667.8	0.7032967032967034
control	5ed541a8-4b98-4270-be3c-02b855763e32	mRNA	ENST00000394667.8	0.7106227106227107
control	badb4cbf-d059-4d8b-8728-1189fdebec35	mRNA	ENST00000394667.8	0.7014652014652014
control	0eebd5cc-362c-417e-81c3-5315c377a602	mRNA	ENST00000394667.8	0.7435897435897436
control	70e8e18d-802a-4abc-9df1-6327f32c202c	mRNA	ENST00000394667.8	0.7307692307692307
control	43ce4b93-48e9-4679-9a87-d5d8c19038e2	mRNA	ENST00000394667.8	0.6996336996336996
control	a02941de-6ace-4740-891a-065745f08f39	mRNA	ENST00000394667.8	0.7307692307692307
control	bd33206c-960f-453f-8f5d-8c592a876523	mRNA	ENST00000394667.8	0.3021978021978022
control	acb2c346-1d43-4d4a-95b7-7ae022e04cb0	mRNA	ENST00000230056.8	0.3800475059382422
control	f2249897-9fe9-411e-a127-f064477f7fa4	mRNA	ENST00000230056.8	0.8725257323832145
control	8b13b115-e819-43ab-87c4-0b6eaed4aa89	mRNA	ENST00000230056.8	0.9453681710213776
control	a22fe734-13d0-4fc4-9bde-f2701804a344	mRNA	ENST00000230056.8	0.9263657957244656
control	fde15601-165f-49c0-b808-530e29e222d6	mRNA	ENST00000230056.8	0.9445764053840064
control	805e2fa8-0be2-4f1e-8d5e-c24a3af38213	mRNA	ENST00000230056.8	0.557403008709422
control	3dac91a7-c4e8-4974-8736-42f180334d14	mRNA	ENST00000230056.8	0.6690419635787807
control	209a11e7-50a7-4356-a7df-0f49c80cae5c	mRNA	ENST00000230056.8	0.9548693586698336
control	cc312ee1-919f-46ee-80f8-7b79b9d6aeb0	mRNA	ENST00000230056.8	0.897070467141726
control	cad6b046-f282-4176-8412-30876e3fc70e	mRNA	ENST00000230056.8	0.9445764053840064
control	fc45ebd6-ccd5-4f42-a693-5a1e284a43d2	mRNA	ENST00000230056.8	0.897070467141726
control	d074ad5e-3e6b-49cc-bb6c-0e6f0a122eea	mRNA	ENST00000230056.8	0.5439429928741093
control	7a4b31d6-54c9-4d88-9045-f99b16233c12	mRNA	ENST00000230056.8	0.5922406967537609
control	b20f7a88-261d-405e-aae7-aad52b8e2e3c	mRNA	ENST00000230056.8	0.9556611243072052
control	fdd9da42-a4e7-4437-9315-748ddbfaafc3	mRNA	ENST00000230056.8	0.4956452889944576
control	50e14ded-e386-4f42-93e8-f46fd2db7ffe	mRNA	ENST00000230056.8	0.8693586698337292
control	2145ce40-d013-4905-9099-e89272bd42a9	mRNA	ENST00000377474.4	0.47199486438773874
control	4d1b1ea7-4da1-413e-afb5-824010f551d1	mRNA	ENST00000377474.4	0.4344406997271706
control	058d2b21-c552-45a0-ad70-fad51e9b89ab	mRNA	ENST00000377474.4	0.5103514684641309
control	137a2279-0d6a-41aa-aefe-22c1e2523e82	mRNA	ENST00000377474.4	0.13224201572781255
control	9c250c5e-f4e5-478b-b2c5-66d66411d69b	mRNA	ENST00000377474.4	0.07879955063392714
control	ca18e4ce-624d-4434-a259-f59d0525d58a	mRNA	ENST00000377474.4	0.2444230460600225
control	f561bf78-6bf2-45a8-8e90-f3cb82dfbd12	mRNA	ENST00000377474.4	0.2798908682394479
control	b9b9cd91-6e6d-4934-b4d6-b60a258386f7	mRNA	ENST00000377474.4	0.5774354036270262
control	3353890f-da27-4bf7-936f-f89acb5e5f7e	mRNA	ENST00000377474.4	0.13513079762477934
control	6e02e9ad-2145-41a8-a572-0334bd364a4d	mRNA	ENST00000377474.4	0.07639223238645482
control	da036051-b234-4e0e-88ee-00df7ef6f5d9	mRNA	ENST00000377474.4	0.095971754132563
control	8bfc05c1-85b4-4254-a804-7f760e4e0e28	mRNA	ENST00000377474.4	0.06852832611137859
control	0f30d6a9-caf0-45ca-84ad-4407979d9ee8	mRNA	ENST00000377474.4	0.09853956026320013
control	d00f3f11-176c-4772-a6f2-89f5698ef66a	mRNA	ENST00000377474.4	0.4118119082009308
control	95a82650-1994-466f-b0c7-a8ce3cddf026	mRNA	ENST00000377474.4	0.06323222596693949
control	440834e5-d354-450d-89d5-a0f7bbf4f91c	mRNA	ENST00000377474.4	0.6201251805488686
control	f4ab38ea-62d0-4daf-9737-7fcedaf9251d	mRNA	ENST00000377474.4	0.03835660407639223
control	9dcdd742-9451-4b0e-bd3b-aee3a5c45ebd	mRNA	ENST00000377474.4	0.3724923768255497
control	9be2b1bf-25ee-4e3e-ba3d-919c8ecbc1a0	mRNA	ENST00000377474.4	0.26111378590916384
control	99f23f73-e83d-4172-8323-ddb81b8f7374	mRNA	ENST00000377474.4	0.5827315037714652
control	a4aedddf-5d9d-488c-a743-91f9bfa478c3	mRNA	ENST00000377474.4	0.0701332049430268
control	3e78c274-5d46-4259-afe5-13b643f82973	mRNA	ENST00000377474.4	0.14620446156315198
control	1587a122-ab9a-4fb5-9db1-b1c22323f4d6	mRNA	ENST00000377474.4	0.2441020702936928
control	3f78410b-00b4-458c-bd33-dc30776086d5	mRNA	ENST00000377474.4	0.32193869362863103
control	7c85c0db-03cd-4a7d-b568-0dfec3f08c41	mRNA	ENST00000377474.4	0.4952656074466378
control	928d6aa4-97cf-405a-8a4a-999b771203a5	mRNA	ENST00000377474.4	0.35852993099021024
control	ee5c74f2-85bd-42cd-8ae9-c2ed18e7cf0d	mRNA	ENST00000377474.4	0.625100304926978
control	c6120547-fc06-464e-ba3b-c2be954b7b42	mRNA	ENST00000377474.4	0.2240410848980902
control	baf38169-a475-4503-8bd7-70024265feda	mRNA	ENST00000377474.4	0.08088589311506982
control	91d2ff03-24ef-4b6e-8fae-ae1a2c2345cb	mRNA	ENST00000377474.4	0.18006740491092924
control	9d357283-aca2-4782-b3dc-3ad3ad5fa20c	mRNA	ENST00000377474.4	0.3339752848659926
control	5ceeed39-7ca2-4637-bbf9-8aa419e34992	mRNA	ENST00000377474.4	0.9446316803081368
control	04f7522a-467f-41f2-892c-87bf75143fae	mRNA	ENST00000377474.4	0.15824105280051357
control	d3dba99e-6a6a-4e86-a310-84f112d7526c	mRNA	ENST00000377474.4	0.27860696517412936
control	bf19f14a-88f1-44f3-bf79-2c07886a7642	mRNA	ENST00000377474.4	0.2325469427058257
control	27c4934c-19ea-4086-945b-cd3ecfee0d35	mRNA	ENST00000315660.8	0.43380027112516945
control	4db26873-c909-44a7-8fa1-343f9468f8b2	mRNA	ENST00000315660.8	0.3483958427474017
control	346513e4-b3f0-44ca-884e-f4f9f7cb3364	mRNA	ENST00000315660.8	0.2101220063262539
control	ebed601a-47cc-4001-acd0-74b6fc63f21e	mRNA	ENST00000315660.8	0.1156800723000452
control	7ae3ffff-aea3-4435-bd41-e330fd18b33c	mRNA	ENST00000315660.8	0.41979213737008586
control	fa0632e6-afe5-49ce-bf46-7e2297281a82	mRNA	ENST00000315660.8	0.6032535020334387
control	df61ebf5-637b-4e88-9948-3268ce889a32	mRNA	ENST00000315660.8	0.6145503840939901
control	832ef0b0-a3f0-4381-8d1d-721389becde6	mRNA	ENST00000315660.8	0.32670582919114327
control	08cb03cf-0e20-40e4-9411-8633dcef014e	mRNA	ENST00000315660.8	0.4726615454134659
control	bd249926-5dd6-4928-80d2-8d39c3c683bb	mRNA	ENST00000315660.8	0.2485314053321283
control	7721e1e8-a099-4da0-951a-c2db7da5a51f	mRNA	ENST00000315660.8	0.9430637144148216
control	b85457ad-b20a-48db-b56d-79c41eceebf4	mRNA	ENST00000315660.8	0.4618165386353366
control	37121cbe-b4e9-4310-b437-b0f5067f6663	mRNA	ENST00000315660.8	0.14008133755083596
control	7e9f980f-0307-4402-bce2-769a05af9640	mRNA	ENST00000315660.8	0.6525079078174424
control	f0e7826c-3c97-4138-a6cd-34738b096005	mRNA	ENST00000315660.8	0.15634884771802982
control	42718f44-c82f-4361-a8b3-097d94d56880	mRNA	ENST00000315660.8	0.3411658382286489
control	20232125-3fd9-42a6-baeb-556f53c5d141	mRNA	ENST00000315660.8	0.3836421147763217
control	323fe0f8-a516-4db2-a45f-cd2409acdb90	mRNA	ENST00000315660.8	0.2792589245368278
control	e15db232-42f0-494b-8da5-809358d6c341	mRNA	ENST00000366577.10	0.2757182137100597
control	5c054179-974d-4adf-94ed-4488f514f3df	mRNA	ENST00000366577.10	0.04370911159571442
control	d1b5e57f-de02-49c1-a6be-689e898007c1	mRNA	ENST00000366577.10	0.08078126481463924
control	3d51e7c8-00c9-4258-be7c-e3f01bfbc3d9	mRNA	ENST00000366577.10	0.2100123257798426
control	77b396dc-635f-4170-b24b-836e97488cdf	mRNA	ENST00000366577.10	0.31961695268796814
control	4b60b508-b118-4dd8-9562-d5348d66d7b2	mRNA	ENST00000366577.10	0.2625391106475775
control	b6e99ea4-9364-4eb4-9a48-7a6d7da9ce60	mRNA	ENST00000366577.10	0.0203849435858538
control	5b2a119f-2824-454d-86be-0e0ce1c7ff6d	mRNA	ENST00000366577.10	0.06997250402958187
control	d8fc9e00-d39e-4add-9cc2-dbf3e1b8f168	mRNA	ENST00000366577.10	0.1880155494453399
control	abe59a7e-c635-4989-85ec-c8d69b16babe	mRNA	ENST00000366577.10	0.16203659808476345
control	8336b4a2-9400-4ed1-b92e-4807c4bb7bca	mRNA	ENST00000366577.10	0.03574476154356689
control	7fc1b3e2-39b7-4094-b3fa-dc4c04c65f85	mRNA	ENST00000366577.10	0.2578932397838248
control	bfd066a1-f59c-4da3-a8c3-29d8ea505aef	mRNA	ENST00000366577.10	0.14440125154072248
control	8174821e-a4c0-44cd-a932-3388a8613070	mRNA	ENST00000366577.10	0.4368066748838532
control	a3b6d5a1-0bb3-48e5-8edc-2a2066ad93d9	mRNA	ENST00000366577.10	0.28756992509718404
control	a82f1758-93ec-4708-ac65-a13ac2dc0532	mRNA	ENST00000323013.7	0.21055545303561543
control	3ba0f8f2-0071-44cd-9c74-2e5ed049242b	mRNA	ENST00000323013.7	0.13987820631112752
control	f15524d7-14aa-4108-813c-dbe1e7690dc5	mRNA	ENST00000323013.7	0.05148551393245986
control	c673a747-8628-4dbf-b726-bf280b72f8db	mRNA	ENST00000323013.7	0.04428861413544934
control	dfe16150-cc24-49a8-a42e-a3b8c56cc1a7	mRNA	ENST00000323013.7	0.06163498800516701
control	66965f0e-e886-40dd-ab6a-9a26fbd4144b	mRNA	ENST00000323013.7	0.11828750692009596
control	40734981-7424-4eb6-80e3-951197b80bdd	mRNA	ENST00000323013.7	0.06311127514301532
control	51a14a3a-3f97-4ff9-8037-1e4fb0864fa1	mRNA	ENST00000323013.7	0.14707510610813804
control	0a918c7c-58a4-40ed-a593-25b88e12bdd4	mRNA	ENST00000323013.7	0.2838162022513379
control	cac595ed-3e3e-47a6-9ff4-71fa184c8797	mRNA	ENST00000323013.7	0.2103709171433844
control	7bb06920-f13c-494f-91a8-5df775cf9511	mRNA	ENST00000323013.7	0.1018638125115335
control	d67ab3b3-45d5-4f58-8784-7419f7131d76	mRNA	ENST00000323013.7	0.07067724672448791
control	4d2fe1f1-2e6b-4a54-8d4c-0d27fdd723b8	mRNA	ENST00000323013.7	0.09946484591253
control	55bf99a9-c43b-4c1b-adb0-41b7a36c8eba	mRNA	ENST00000323013.7	0.13711016792766192
control	5286b004-71b7-46c0-89f2-756eaee4997f	mRNA	ENST00000323013.7	0.1559328289352279
control	70fd0f83-5b33-4893-b917-fac4405f8bdf	mRNA	ENST00000323013.7	0.3493264439933567
control	49662d3e-c771-44e7-845b-cfda3d06a785	mRNA	ENST00000323013.7	0.2967337147075106
control	053d038c-1a15-41a5-b80b-49dc34c81b62	mRNA	ENST00000323013.7	0.2114781324967706
control	567b5a91-31e9-4996-8e39-67d0fd140588	mRNA	ENST00000323013.7	0.03801439379959402
control	f237aeb5-22a4-4532-8cf5-2dab23ea1d87	mRNA	ENST00000323013.7	0.12197822476471672
control	bfc4ecc9-63b7-41e3-917b-5e8495535513	mRNA	ENST00000323013.7	0.02601956080457649
control	279c6b58-2826-4a56-a421-1e31ac7ad427	mRNA	ENST00000323013.7	0.02565048902011441
control	7d38adea-4040-4854-b507-d41ed496908e	mRNA	ENST00000323013.7	0.1350802731131205
control	03c63d52-ed7b-43eb-86f9-95f7ebf3833f	mRNA	ENST00000323013.7	0.13249677062188597
control	6ec9a34e-7055-4a0f-9977-f2f606c171f1	mRNA	ENST00000323013.7	0.21240081195792584
control	38311e4a-5493-48f1-b53c-84634745e6b8	mRNA	ENST00000323013.7	0.05351540874700129
control	3d54aa05-2fce-4090-9089-65257ad90020	mRNA	ENST00000323013.7	0.20907916589776712
control	04e1f8d3-d1d7-453d-a837-70dfc7e88f63	mRNA	ENST00000323013.7	0.0583133419450083
control	0540cd12-89cb-49a1-b056-4151ceedcec4	mRNA	ENST00000323013.7	0.08876176416312972
control	e984a322-1f69-441a-8d38-2334b70aae50	mRNA	ENST00000323013.7	0.09319062557667468
control	68eb4bd3-d4b0-45a2-a51d-075504cd4c6e	mRNA	ENST00000491306.6	0.13602941176470587
control	63fb49c3-67e3-44a7-954d-82f08767e0ae	mRNA	ENST00000491306.6	0.11697860962566844
control	9da1f0fa-3845-4111-99c2-7aa288df0b9a	mRNA	ENST00000491306.6	0.11731283422459891
control	c42875ce-57f4-4fbb-9367-886398b1d09c	mRNA	ENST00000491306.6	0.10995989304812834
control	033d8053-f7bd-4962-ac64-7cd055d30501	mRNA	ENST00000491306.6	0.11296791443850268
control	9ff1fb6d-0bca-41a8-a926-d29cb1d1c675	mRNA	ENST00000491306.6	0.11397058823529412
control	2da1b84c-ae99-4a42-92d0-e88ea45a0a3d	mRNA	ENST00000491306.6	0.11363636363636365
control	c487bfcb-fb66-478e-a434-6c191b74c352	mRNA	ENST00000491306.6	0.115975935828877
control	4d92f2e3-b141-4401-9919-58fb65053494	mRNA	ENST00000491306.6	0.10828877005347594
control	03427fe8-1293-41da-9dd7-828ac6d3801f	mRNA	ENST00000491306.6	0.11564171122994651
control	678d8eef-0e79-4f2c-9e32-ca8f03b2b4d9	mRNA	ENST00000491306.6	0.1143048128342246
control	7c68b383-1979-4bd8-b137-9759cc95f638	mRNA	ENST00000491306.6	0.11330213903743316
control	baaa2a86-5c2c-4acd-9d35-5164ee340524	mRNA	ENST00000491306.6	0.10561497326203208
control	48677555-9232-458e-8db9-b75b686e56f5	mRNA	ENST00000491306.6	0.1036096256684492
control	006b3d7c-6049-474b-9554-96be51e2081f	mRNA	ENST00000491306.6	0.1143048128342246
control	156dedce-bed2-4507-8641-dadc450fa140	mRNA	ENST00000491306.6	0.11229946524064172
control	6c6352da-623b-493f-942c-8cb5032aab61	mRNA	ENST00000491306.6	0.10327540106951873
control	720edb24-eb3f-47c9-8b68-41a9607e6b98	mRNA	ENST00000491306.6	0.0711898395721925
control	ace080fc-473c-4139-882e-5672928b4b14	mRNA	ENST00000491306.6	0.11397058823529412
control	e8b1765d-789a-42c8-9a7d-cad7b4aa9518	mRNA	ENST00000491306.6	0.1143048128342246
control	bddd5457-4682-4664-9964-32940e78971d	mRNA	ENST00000491306.6	0.11330213903743316
control	2153547e-3d04-49ec-a581-e3e922efe23f	mRNA	ENST00000491306.6	0.11397058823529412
control	d5d23193-2a92-4f62-92c7-d33de0d23a37	mRNA	ENST00000491306.6	0.08790106951871658
control	84c9dd20-dccf-46af-b816-630e0714748c	mRNA	ENST00000491306.6	0.11463903743315508
control	d7d0a305-b708-4cee-9507-3b9bd43c7588	mRNA	ENST00000491306.6	0.10461229946524064
control	c77d9ef1-391e-4873-9e81-f8d55bef0650	mRNA	ENST00000491306.6	0.09391711229946524
control	d2c4d257-4732-4457-a4a2-255baf222eb6	mRNA	ENST00000491306.6	0.10427807486631016
control	4cab3e6c-0e21-417d-aa13-d34a8197c72f	mRNA	ENST00000491306.6	0.10561497326203208
control	b5acea9b-4e64-46fd-9664-5964fb99d626	mRNA	ENST00000491306.6	0.11998663101604276
control	aa2326ac-b03a-4968-9f22-c4a26cf372c1	mRNA	ENST00000491306.6	0.11831550802139038
control	f6317d37-322b-4df1-88ae-76d97bb23956	mRNA	ENST00000491306.6	0.11029411764705882
control	5e796718-43d1-463c-94fb-20ef61faf591	mRNA	ENST00000491306.6	0.11463903743315508
control	eefe012b-3f6c-4ed4-a4eb-5355c89edc99	mRNA	ENST00000491306.6	0.11463903743315508
control	cd9f7f6a-1390-4ef7-ab39-23f2ae546e22	mRNA	ENST00000491306.6	0.11664438502673796
control	4a490047-3cf7-4158-b924-2980113b635c	mRNA	ENST00000491306.6	0.11864973262032086
control	553d99de-b143-424c-89d2-3e82e664e64e	mRNA	ENST00000491306.6	0.19552139037433156
control	d1e60b7b-629f-4bda-98af-1a17a567a9fc	mRNA	ENST00000491306.6	0.1126336898395722
control	03f9c3bf-9a89-4abc-9f8c-d57740a7fb78	mRNA	ENST00000491306.6	0.11363636363636365
control	a02d3ad5-fb51-43dc-a155-db22d5ab12f1	mRNA	ENST00000491306.6	0.11163101604278076
control	a30ec072-b6c3-4b05-899a-dbced689f09c	mRNA	ENST00000491306.6	0.10427807486631016
control	4912c907-78df-4c7c-9e89-570aaebb28ee	mRNA	ENST00000491306.6	0.11463903743315508
control	872affbf-3bbe-4ac9-8509-c41cea57ba8c	mRNA	ENST00000491306.6	0.11229946524064172
control	27f6567e-1652-45b6-a101-b6abdf0cb9d4	mRNA	ENST00000491306.6	0.11330213903743316
control	c06f65b6-8001-42ca-9fed-e4c1aa7fe2d3	mRNA	ENST00000491306.6	0.1036096256684492
control	7ef806bc-fdd9-4420-9f87-dccc0a003fff	mRNA	ENST00000491306.6	0.10962566844919786
control	25ba08a1-c693-4574-9564-04ad06049659	mRNA	ENST00000491306.6	0.11330213903743316
control	945102f2-0b93-4299-830d-71ba655bc075	mRNA	ENST00000491306.6	0.10494652406417113
control	c61b1a76-7b07-4c91-95b7-3e62afa7b4f5	mRNA	ENST00000491306.6	0.13268716577540107
control	b677a51c-83d6-4fbf-8ae5-51e3249c408a	mRNA	ENST00000491306.6	0.09258021390374332
control	986e2307-b2e5-4c36-92e7-f3f4f679f532	mRNA	ENST00000491306.6	0.11463903743315508
control	0c067b1d-0082-48ca-9aa9-e4936a83435c	mRNA	ENST00000491306.6	0.11363636363636365
control	ab186285-805a-4ae3-aa42-ebf1574e9a70	mRNA	ENST00000491306.6	0.11363636363636365
control	9c4e1ab2-f4d7-437b-acfa-1a459560e27f	mRNA	ENST00000491306.6	0.1126336898395722
control	a891d565-d426-40d5-bc4e-34a87190cfa3	mRNA	ENST00000491306.6	0.11664438502673796
control	e1fbf47a-0b72-4177-b33d-ec3efb6b4c4f	mRNA	ENST00000491306.6	0.1143048128342246
control	b926c384-f64f-4283-bf5c-56c28855c977	mRNA	ENST00000491306.6	0.11731283422459891
control	cfb5198c-43cd-4b50-8b64-0591fe841bea	mRNA	ENST00000491306.6	0.0892379679144385
control	b7d14fd8-41ed-46e1-bc77-380fb35319fd	mRNA	ENST00000491306.6	0.07085561497326204
control	d959e4b4-906b-4792-bbb2-1c36c6007406	mRNA	ENST00000491306.6	0.11330213903743316
control	3ede7cb8-4890-4c33-ae51-4c4ce5ba352b	mRNA	ENST00000491306.6	0.07720588235294118
control	2a124733-9bc9-47e9-b4d9-c22ce7da14d1	mRNA	ENST00000491306.6	0.11029411764705882
control	bcf83fb8-eac4-4299-a327-22d81c94af3c	mRNA	ENST00000491306.6	0.07887700534759358
control	410c9f66-b924-4530-810c-799a4cf1943c	mRNA	ENST00000491306.6	0.10561497326203208
control	d3677c78-684d-490e-9179-ba989fa9690f	mRNA	ENST00000491306.6	0.11330213903743316
control	18c1689a-9fa1-4bc6-8ee5-039001fed421	mRNA	ENST00000491306.6	0.1163101604278075
control	340844d0-2821-479e-9ba4-2eef6d9d6b34	mRNA	ENST00000491306.6	0.10728609625668448
control	ede59abd-d1a1-4f11-b28c-7db399a3e42c	mRNA	ENST00000491306.6	0.11229946524064172
control	c0810454-c041-4e52-aeff-03ea049425a1	mRNA	ENST00000491306.6	0.1647727272727273
control	77486b11-75bc-450d-9231-fbca116554f2	mRNA	ENST00000491306.6	0.11363636363636365
control	f5abdcf7-f0ec-4ca5-b339-b6b6ed2f50cb	mRNA	ENST00000491306.6	0.10762032085561496
control	80372ded-d0e9-4213-942c-08684df914cd	mRNA	ENST00000491306.6	0.11731283422459891
control	e30e6069-b46a-47ed-bbdc-a0b666b291e9	mRNA	ENST00000491306.6	0.11564171122994651
control	496907c1-517d-400a-bb89-3853c6012968	mRNA	ENST00000491306.6	0.11397058823529412
control	b73a7ab0-db01-4921-880c-9a4200c2e16a	mRNA	ENST00000491306.6	0.11664438502673796
control	faec5285-d27f-4181-b10b-f9272af2156f	mRNA	ENST00000491306.6	0.1176470588235294
control	bfb8bdb9-027f-48ac-8213-4ea6b1ab889f	mRNA	ENST00000491306.6	0.11196524064171123
control	0e3b8e38-8a00-4938-88aa-f3c3d1a0ecba	mRNA	ENST00000491306.6	0.11196524064171123
control	3c06db58-a476-4697-a374-7e2e0efe3fb8	mRNA	ENST00000491306.6	0.11497326203208556
control	397ea3c4-5c62-4539-8572-0b0ce9ec4ddd	mRNA	ENST00000491306.6	0.11864973262032086
control	9256eb66-d0e8-4a3a-8733-7b816355a4a2	mRNA	ENST00000491306.6	0.115975935828877
control	323a5556-64dd-49b9-a17f-92e7d60aa6ce	mRNA	ENST00000491306.6	0.11196524064171123
control	3ee8a9b0-7171-49c7-9af7-0454699e5ce5	mRNA	ENST00000491306.6	0.11898395721925134
control	629bf074-451c-4057-94ab-a39ded45728c	mRNA	ENST00000491306.6	0.11363636363636365
control	b7af47cc-e926-4011-8bbe-b8b443bdddb1	mRNA	ENST00000491306.6	0.11129679144385028
control	1e68d169-861d-46fd-b9ff-b26f4bea65a2	mRNA	ENST00000491306.6	0.11330213903743316
control	8cbd1d92-e2ab-44dd-98ab-3679bc6cde4c	mRNA	ENST00000491306.6	0.07419786096256685
control	fa675478-7d1e-4099-a119-2d161fd47aad	mRNA	ENST00000491306.6	0.07553475935828877
control	1632dd7f-8fee-4b08-a123-ea3e7a80ded7	mRNA	ENST00000491306.6	0.09558823529411764
control	e8f1b503-c19d-473d-af38-60b8cde08091	mRNA	ENST00000491306.6	0.10728609625668448
control	91dd8697-5d27-4728-bc76-34db91f3b9ba	mRNA	ENST00000491306.6	0.11564171122994651
control	a9d12f1b-e310-4bc7-80e7-3cf16375acd5	mRNA	ENST00000491306.6	0.0892379679144385
control	09b83c37-b161-413b-862f-492d609ab438	mRNA	ENST00000491306.6	0.115975935828877
control	cdfd632a-8b3a-437e-afad-64a5c26584a2	mRNA	ENST00000491306.6	0.11664438502673796
control	9908ceeb-5089-49d3-83be-bfa397aeaec6	mRNA	ENST00000491306.6	0.1176470588235294
control	e3ced5aa-5bd0-4e21-a979-98647970f20f	mRNA	ENST00000491306.6	0.11564171122994651
control	9720d0d1-fce9-4f20-a980-e1fdf950c51b	mRNA	ENST00000491306.6	0.1143048128342246
control	5a1ae65a-8dfa-459a-a093-f760ca8af1cb	mRNA	ENST00000491306.6	0.10762032085561496
control	d0ea3ba2-3156-429b-9768-4e3e3e0046a7	mRNA	ENST00000491306.6	0.1163101604278075
control	efcaedcf-776a-4b8f-b0a0-802ef4392bf3	mRNA	ENST00000491306.6	0.11330213903743316
control	b3a48fc2-4595-40f5-ae2c-4bc928a99686	mRNA	ENST00000491306.6	0.11397058823529412
control	b28b4aab-2ed3-4128-bca6-958ef304bd3d	mRNA	ENST00000491306.6	0.09057486631016044
control	3db62ed5-532a-4e87-b44d-241f86a2941d	mRNA	ENST00000491306.6	0.1126336898395722
control	2d92a13e-0896-4e19-bb71-00f64d61d3ff	mRNA	ENST00000491306.6	0.1092914438502674
control	599681a7-33a4-4a2e-bd8d-38a9a0cc7aab	mRNA	ENST00000491306.6	0.11664438502673796
control	9c0a2967-e6c9-45ad-8810-939df77000dc	mRNA	ENST00000491306.6	0.1126336898395722
control	da05f3f5-6a59-43fa-b807-1c798237b458	mRNA	ENST00000491306.6	0.11530748663101605
control	0b042cdb-b59e-41eb-aa31-7ad824c17b98	mRNA	ENST00000491306.6	0.11664438502673796
control	468fd303-47d9-4b05-83cf-e9fdc59edeb6	mRNA	ENST00000491306.6	0.1052807486631016
control	c364e862-eefe-4a1a-b9fb-1327451a2e95	mRNA	ENST00000491306.6	0.11530748663101605
control	178103ff-0d66-4a6b-8200-0925b388eee6	mRNA	ENST00000491306.6	0.10093582887700536
control	7f9b7295-124f-4997-add6-da34674c2f7b	mRNA	ENST00000491306.6	0.11129679144385028
control	f7c2a9df-59ce-4374-ae29-9ad0044253a5	mRNA	ENST00000491306.6	0.5170454545454546
control	f3909abb-7598-43fe-a901-d9c2230e8d63	mRNA	ENST00000491306.6	0.1089572192513369
control	d58d28d5-cd38-4fdf-9919-c6939e97b539	mRNA	ENST00000491306.6	0.11196524064171123
control	3db79367-d87b-4ad7-b46d-47c4b56bb792	mRNA	ENST00000491306.6	0.09057486631016044
control	80dca1f0-8e29-434e-8d93-29583be784e2	mRNA	ENST00000491306.6	0.11731283422459891
control	765f3602-0fa6-4d5e-99b5-f435f612ffc8	mRNA	ENST00000491306.6	0.11463903743315508
control	91458099-7c17-43fd-a5a9-318a54ca0768	mRNA	ENST00000491306.6	0.10728609625668448
control	fa981800-d6dd-458d-b46a-8b21139ec5e5	mRNA	ENST00000491306.6	0.11530748663101605
control	eb1e21d9-2325-4b8c-ba4d-817b3c5e0acc	mRNA	ENST00000491306.6	0.08823529411764706
control	ef90deb5-aeba-45e5-bc70-6ef4f5f2d7b6	mRNA	ENST00000491306.6	0.11497326203208556
control	15b4c479-3821-48d7-b8a6-d253fc3dbf68	mRNA	ENST00000491306.6	0.11229946524064172
control	b7bbf3b0-77e5-4228-b804-e71ead55dc28	mRNA	ENST00000491306.6	0.11397058823529412
control	602a1a1f-2cff-4398-90ad-04764417c608	mRNA	ENST00000491306.6	0.115975935828877
control	8f083b18-869b-4f30-983c-0e857ac13139	mRNA	ENST00000491306.6	0.1143048128342246
control	e8249828-7954-42f1-ae6d-dd9ce4e470e3	mRNA	ENST00000491306.6	0.11530748663101605
control	19390aba-4481-4ab7-9d0a-e40250bd4213	mRNA	ENST00000491306.6	0.10661764705882353
control	211e0fd9-7b59-498a-a0f9-9251e9ceeeb9	mRNA	ENST00000491306.6	0.11196524064171123
control	d9b95909-2616-499a-8242-913cce5dbdd1	mRNA	ENST00000491306.6	0.134024064171123
control	5be782bd-b1b3-4e2a-b93d-c7b95902cd11	mRNA	ENST00000491306.6	0.11397058823529412
control	8ac3d44c-a8a1-47c0-b83c-58e45af9078d	mRNA	ENST00000491306.6	0.11564171122994651
control	5f9fa87c-a20f-42bc-9c75-57b93947c94b	mRNA	ENST00000491306.6	0.11497326203208556
control	8c62a538-2c88-416d-8236-c7fbe3cdc16d	mRNA	ENST00000491306.6	0.1163101604278075
control	dc9a9a73-0546-483f-9f57-5ae12538ab0f	mRNA	ENST00000491306.6	0.11463903743315508
control	5d080966-1306-44fd-a6a7-d6cc51f7d59b	mRNA	ENST00000491306.6	0.1176470588235294
control	27b6b7b5-d7d5-4cee-aff3-3ca0f78dd526	mRNA	ENST00000491306.6	0.115975935828877
control	c3baec4f-e981-4c91-aa9f-4ce350fec77b	mRNA	ENST00000491306.6	0.11564171122994651
control	d9e80ddb-3b5b-403a-a2c3-a7c0784f96d9	mRNA	ENST00000491306.6	0.11163101604278076
control	0563b4a3-6559-4cf3-b0bf-b39b46edca72	mRNA	ENST00000491306.6	0.10728609625668448
control	e6153d4f-7a78-403a-b9a2-86b8e8e1c8d0	mRNA	ENST00000491306.6	0.1176470588235294
control	c3a1a5a2-67d8-4531-9b6d-76c620593ed0	mRNA	ENST00000491306.6	0.10995989304812834
control	004a7626-7404-4d67-8a24-d15591c113e8	mRNA	ENST00000491306.6	0.1109625668449198
control	6726cbd5-2be5-4787-966a-6fe176c56aef	mRNA	ENST00000491306.6	0.5240641711229946
control	ab99492a-6b02-4d52-9b10-f6dd9abafe3c	mRNA	ENST00000491306.6	0.1106283422459893
control	fa627e1a-cd6e-447c-8b7e-fd6f56ddfd50	mRNA	ENST00000491306.6	0.11196524064171123
control	758a4a61-2354-4da0-87a0-de91807491b6	mRNA	ENST00000491306.6	0.08355614973262032
control	af64494d-b5ec-43f5-9c05-83bc9ec4e885	mRNA	ENST00000491306.6	0.11831550802139038
control	fb690178-bf61-45b9-b28a-17eabd2b473f	mRNA	ENST00000491306.6	0.106951871657754
control	0ea92e23-7993-40f0-a341-3dfc9a95736e	mRNA	ENST00000491306.6	0.11129679144385028
control	b1abd529-92c9-41a4-b1b9-3e3942ac2805	mRNA	ENST00000491306.6	0.0929144385026738
control	fa7982b6-4350-458c-8262-3c601100c3f4	mRNA	ENST00000491306.6	0.10160427807486631
control	4964958d-4239-4c65-9801-b3f52ab03876	mRNA	ENST00000491306.6	0.1126336898395722
control	b588463e-a1a4-40dc-8821-af58218336bb	mRNA	ENST00000491306.6	0.115975935828877
control	a66dbe2f-e38b-4f97-8625-e6d0eac23fca	mRNA	ENST00000491306.6	0.11330213903743316
control	4b928f72-089a-4473-abe9-8f010b0be8b9	mRNA	ENST00000491306.6	0.11564171122994651
control	96aaedd9-c4fe-4a93-ae5c-189edfcaff40	mRNA	ENST00000491306.6	0.10828877005347594
control	d7227732-2f84-4c3c-b66b-7edb4194b78e	mRNA	ENST00000491306.6	0.11229946524064172
control	9c7649cc-4d39-492c-987c-f08463cef74c	mRNA	ENST00000491306.6	0.1109625668449198
control	5a4b7e8f-cc94-45e5-a01c-cae0e53e307f	mRNA	ENST00000491306.6	0.11229946524064172
control	ddc17c54-00b2-4e86-9cf0-90218b80865c	mRNA	ENST00000491306.6	0.11397058823529412
control	df939a7b-d4d4-45c6-90ab-7ae71f8001ac	mRNA	ENST00000491306.6	0.11196524064171123
control	482e6eb1-6da6-4779-8c52-b5445d75ee09	mRNA	ENST00000491306.6	0.0711898395721925
control	1c8b295d-5006-4546-ab98-e39fa67c8864	mRNA	ENST00000491306.6	0.11296791443850268
control	9bf8b5cd-9aae-49ec-bc16-bed78336c6cc	mRNA	ENST00000491306.6	0.11530748663101605
control	aa271957-e251-413b-9316-85e1bd6b6015	mRNA	ENST00000491306.6	0.1126336898395722
control	d01344df-d94f-4c5d-96a4-a3a0f551c99b	mRNA	ENST00000491306.6	0.11397058823529412
control	73be97bd-a476-4468-9d92-2ce6b1da5bb0	mRNA	ENST00000491306.6	0.1176470588235294
control	60f2abc2-73e0-4791-8c44-64a554084a20	mRNA	ENST00000491306.6	0.115975935828877
control	9a80f3a7-38a4-41e5-b3a8-e93b89c5f0fe	mRNA	ENST00000491306.6	0.11029411764705882
control	72e10f2f-c428-4d50-8779-05413759a0b1	mRNA	ENST00000491306.6	0.11463903743315508
control	c2062785-89fa-406c-ba0f-541892ed95c8	mRNA	ENST00000491306.6	0.11296791443850268
control	0174eee2-bef2-4f45-8c15-13fbd5299cd2	mRNA	ENST00000491306.6	0.1143048128342246
control	880a28c1-4e26-438c-8589-d84ae1619ca7	mRNA	ENST00000491306.6	0.11530748663101605
control	bc9adc22-ee8e-4f42-9d2b-7e9f7606b54c	mRNA	ENST00000491306.6	0.11530748663101605
control	62f6d9e5-a6eb-4e1f-82fb-af42ee6999bc	mRNA	ENST00000491306.6	0.11831550802139038
control	04bc3244-09c3-4010-8ab0-5b5a14f29504	mRNA	ENST00000491306.6	0.1106283422459893
control	5b5d7259-2083-4e92-85b2-aff1a5dcacf2	mRNA	ENST00000491306.6	0.1163101604278075
control	a059c86b-0140-4185-b346-01a705f51bfb	mRNA	ENST00000491306.6	0.11363636363636365
control	74f18ef3-3da4-4c38-908e-d1937588f276	mRNA	ENST00000491306.6	0.11330213903743316
control	5dabb90f-358a-4db6-8b45-5fffcdace4bc	mRNA	ENST00000491306.6	0.11530748663101605
control	56163ed1-b068-4b0d-bc4a-6026ef99592d	mRNA	ENST00000491306.6	0.11330213903743316
control	167d3c25-ae68-494c-992d-ae27cfe29d12	mRNA	ENST00000491306.6	0.1163101604278075
control	e5254d24-2b8b-432a-8f32-76a4f78fe88d	mRNA	ENST00000491306.6	0.11731283422459891
control	72032f4a-8d25-48a5-8234-a23216876dce	mRNA	ENST00000491306.6	0.11463903743315508
control	f9bb47bc-1cc6-4a8a-80df-105e45a40ef9	mRNA	ENST00000491306.6	0.11196524064171123
control	ba937366-ee20-46cf-aedd-84b50a802697	mRNA	ENST00000491306.6	0.11363636363636365
control	d4cc150a-7efd-435e-be8b-134ad90b121d	mRNA	ENST00000491306.6	0.11864973262032086
control	eda1522a-e0dd-4b87-a82f-de28da047696	mRNA	ENST00000491306.6	0.11196524064171123
control	8229f5fc-3a49-42a0-884b-2be675f66df1	mRNA	ENST00000491306.6	0.11831550802139038
control	4415b0bb-cf11-43fd-9eb4-1b2e9bfa92ac	mRNA	ENST00000491306.6	0.1126336898395722
control	91bed595-c9e6-47d2-bf9a-c3204df6a10a	mRNA	ENST00000491306.6	0.1176470588235294
control	1e434b07-5b0d-43b5-b6e7-ff2a9df8d8aa	mRNA	ENST00000491306.6	0.11530748663101605
control	c03c22d7-2758-4525-97ff-23d4793b0383	mRNA	ENST00000491306.6	0.11363636363636365
control	247a5e8b-7e3a-4ad0-878d-5d35569d01dd	mRNA	ENST00000491306.6	0.05447860962566845
control	1969ce9a-4616-44b6-974c-d1315546fa23	mRNA	ENST00000491306.6	0.12065508021390374
control	d5fdb877-6161-4a05-b842-72b7d14f0a12	mRNA	ENST00000491306.6	0.11664438502673796
control	956b73a5-42da-49d3-805a-da0b3e383877	mRNA	ENST00000491306.6	0.11798128342245988
control	4d0ff6ed-fed8-4b73-b3cd-97bc9af87d61	mRNA	ENST00000491306.6	0.11497326203208556
control	492d7e5d-e2ce-4a6c-afff-fb868b2a728b	mRNA	ENST00000491306.6	0.09659090909090907
control	f67f50b7-aa61-469e-b44f-726c102c94c2	mRNA	ENST00000491306.6	0.1126336898395722
control	ccce3660-b533-45f9-8b2c-59466a5973e8	mRNA	ENST00000491306.6	0.11530748663101605
control	b46bf744-bc57-436e-9d8e-022e6b9bcf9c	mRNA	ENST00000491306.6	0.11530748663101605
control	06749892-dff0-46ff-971d-d7e2e743d36d	mRNA	ENST00000491306.6	0.1143048128342246
control	ac87f744-ff53-43d6-8ac9-9ed72887cef8	mRNA	ENST00000491306.6	0.11497326203208556
control	45ec6a68-ae74-4720-afc7-507be3691579	mRNA	ENST00000491306.6	0.10160427807486631
control	918d61c4-8b43-4b18-8451-7d4eb0cc2798	mRNA	ENST00000491306.6	0.11463903743315508
control	7a158d0f-d536-4722-b946-1a153f486350	mRNA	ENST00000491306.6	0.11463903743315508
control	87642a61-3e24-41a7-8726-4a04e466a848	mRNA	ENST00000491306.6	0.1821524064171123
control	e452e1d5-c017-416d-8126-495dffd17cc8	mRNA	ENST00000491306.6	0.11697860962566844
control	53b003a3-7ab9-4e33-a4e9-d710bf8ee287	mRNA	ENST00000491306.6	0.11363636363636365
control	e9521638-a969-4b37-9eda-4baf2b3eb47a	mRNA	ENST00000491306.6	0.08689839572192513
control	72d143e5-8f99-43a5-9305-c81b5cf52853	mRNA	ENST00000491306.6	0.11029411764705882
control	3b01be3e-40c0-400c-9522-631ca3260098	mRNA	ENST00000491306.6	0.1143048128342246
control	d461e424-0c69-44a7-a874-a61166ca0b1a	mRNA	ENST00000491306.6	0.1196524064171123
control	efb756ad-fb10-4661-909b-d446481fe035	mRNA	ENST00000491306.6	0.11497326203208556
control	f2437c34-6e7b-4dce-b6e1-f210cf95adb5	mRNA	ENST00000491306.6	0.12032085561497326
control	9f0c0aab-c2de-4da9-8572-51d6d132a276	mRNA	ENST00000491306.6	0.1092914438502674
control	4f4d610c-f933-4108-9203-576f3f8d727f	mRNA	ENST00000491306.6	0.115975935828877
control	1e1574cf-c63b-4810-b903-7ada341ee3b7	mRNA	ENST00000491306.6	0.1106283422459893
control	61f41409-2b68-41fa-8b01-49e4d39ffcc9	mRNA	ENST00000491306.6	0.11697860962566844
control	bfa448bb-799b-422f-a20c-c0b869e5478a	mRNA	ENST00000491306.6	0.1163101604278075
control	83592ac4-9b91-4b87-bfb3-ba789a7c20da	mRNA	ENST00000491306.6	0.11196524064171123
control	e6b19824-7b70-4a64-b7ea-b14b231f66b2	mRNA	ENST00000491306.6	0.13636363636363635
control	673b13a0-a65c-4a5c-98d2-21327f5e6722	mRNA	ENST00000491306.6	0.1143048128342246
control	db58db4c-4c85-4ae4-bdeb-e16d710ab2a4	mRNA	ENST00000491306.6	0.11898395721925134
control	c06c9ae0-5495-404c-8c08-5d926a54e76f	mRNA	ENST00000491306.6	0.10995989304812834
control	3842c287-6ad0-4279-902a-2d33b6f5b9ac	mRNA	ENST00000491306.6	0.1143048128342246
control	3d692106-1305-46ec-a56e-5e4d110e95c6	mRNA	ENST00000491306.6	0.1163101604278075
control	7617b686-da36-42c3-a0b2-48ef433fc4d0	mRNA	ENST00000491306.6	0.16443850267379678
control	f312a8fb-5132-47a1-a975-c3cab1cb1a63	mRNA	ENST00000491306.6	0.4294786096256685
control	bc2d8ac5-ee6c-4c77-aecd-dea9202305fd	mRNA	ENST00000491306.6	0.11564171122994651
control	a746df42-2053-46c6-93e9-dd6cabb93f1e	mRNA	ENST00000491306.6	0.115975935828877
control	845d52be-760f-4805-9502-1f55e961d79c	mRNA	ENST00000491306.6	0.18114973262032089
control	ca2cfea9-7565-4bc8-8261-5a904dca3e17	mRNA	ENST00000491306.6	0.115975935828877
control	1f55a44f-4bb4-4409-861f-35ab6745ef9c	mRNA	ENST00000491306.6	0.115975935828877
control	1cf9577b-602c-4bad-8f3f-1559908018cf	mRNA	ENST00000491306.6	0.1143048128342246
control	3ca5ffee-a66c-497a-a950-9bb2855bcfa1	mRNA	ENST00000491306.6	0.11363636363636365
control	e5fc69ff-9955-472c-9595-13752ac002df	mRNA	ENST00000491306.6	0.11397058823529412
control	1ddeea1d-332c-4356-91f1-3a67df765f39	mRNA	ENST00000491306.6	0.11831550802139038
control	c9ceb640-06a2-4b11-b97d-3b4a22807a09	mRNA	ENST00000491306.6	0.11497326203208556
control	68923883-680c-459d-8f39-66fcdfd44231	mRNA	ENST00000491306.6	0.14705882352941177
control	9bf2c722-4e96-4aee-97f3-156cbc58feca	mRNA	ENST00000491306.6	0.0731951871657754
control	87ca1727-fea1-4c4b-bd4e-7dbc8240c8ca	mRNA	ENST00000491306.6	0.11163101604278076
control	44a93648-1b23-4c42-b0e2-803a5e4c4be3	mRNA	ENST00000491306.6	0.11296791443850268
control	1ad11183-b0e4-4456-83b6-9285b9291129	mRNA	ENST00000491306.6	0.11296791443850268
control	f284c00f-20a7-474b-a5b5-bb0f55c2b208	mRNA	ENST00000491306.6	0.10728609625668448
control	70069806-775c-42f4-ad1b-04d82a631b64	mRNA	ENST00000491306.6	0.1092914438502674
control	3b56b497-ca0b-4a47-b3e2-d8d4b7af298e	mRNA	ENST00000491306.6	0.11664438502673796
control	5114bcb0-f9ab-4501-86b2-6e624f534c84	mRNA	ENST00000491306.6	0.12098930481283422
control	27d70797-8f83-467a-bad4-fe89f19e9fca	mRNA	ENST00000491306.6	0.1109625668449198
control	32760744-ff32-44d0-97ff-ddbf33ccec59	mRNA	ENST00000491306.6	0.11463903743315508
control	27cb64ec-3b83-46fc-b0a1-6f5e70f9e3de	mRNA	ENST00000491306.6	0.11363636363636365
control	88007bf4-a069-4b8a-bd69-bcd4d6fddfcc	mRNA	ENST00000491306.6	0.09725935828877004
control	19605620-c2cc-43e3-b89d-e3edb987203d	mRNA	ENST00000491306.6	0.11564171122994651
control	370aae80-318c-410b-866f-bd654abe1425	mRNA	ENST00000491306.6	0.11397058823529412
control	e4bb48bf-4fcf-4284-9943-36cdc7d1160e	mRNA	ENST00000491306.6	0.1143048128342246
control	1db9b8e2-c23d-4d89-9712-b873007be326	mRNA	ENST00000491306.6	0.11564171122994651
control	891ddc7d-a80a-47f5-ac22-8e2cafc0d951	mRNA	ENST00000491306.6	0.1176470588235294
control	986cd0d0-79d8-44a5-90b9-178ad042f9c4	mRNA	ENST00000491306.6	0.11397058823529412
control	39140583-0279-40d2-8cca-e005dfa947f3	mRNA	ENST00000491306.6	0.11664438502673796
control	cacb9be4-d2e7-4475-b73a-16cdcc8acd31	mRNA	ENST00000491306.6	0.11296791443850268
control	a1518a00-4e91-4800-9ed2-ecaafd10a19d	mRNA	ENST00000491306.6	0.1106283422459893
control	490fe946-e6aa-476f-8f4d-c619f56541a8	mRNA	ENST00000491306.6	0.11296791443850268
control	2f877c47-c03c-4ed6-a916-4e694a49e9e1	mRNA	ENST00000491306.6	0.11229946524064172
control	bc7f7c95-9979-4b9b-a40b-85c6dc3821a8	mRNA	ENST00000491306.6	0.1109625668449198
control	28bfe19c-b03a-443b-9f81-336eeccf7532	mRNA	ENST00000491306.6	0.08355614973262032
control	bf354cf4-34ce-4bf9-a205-f8c3025d3d18	mRNA	ENST00000491306.6	0.10026737967914438
control	ea443f0f-fbb5-4d47-bbe3-22540ed3c83a	mRNA	ENST00000491306.6	0.115975935828877
control	c3430818-6f1b-480f-901d-9ceb8a701551	mRNA	ENST00000491306.6	0.11363636363636365
control	bf41a082-af59-48c3-8378-e88bc734277e	mRNA	ENST00000491306.6	0.11397058823529412
control	142f9a31-14da-41ab-bf2f-4940b073ccda	mRNA	ENST00000491306.6	0.12032085561497326
control	f3dc1efa-ac3c-4a8e-8f42-a3b699867da6	mRNA	ENST00000491306.6	0.11163101604278076
control	02406be9-2e21-4ec8-b2ef-29790cfc3532	mRNA	ENST00000491306.6	0.11798128342245988
control	80000086-6c51-490a-aeac-b6f4ac819f0a	mRNA	ENST00000491306.6	0.1163101604278075
control	d64f7a5c-1e3d-45ff-b0f5-9e7691e547cd	mRNA	ENST00000491306.6	0.11864973262032086
control	3d3e9f40-c9a2-4473-bf12-d339a8ed7b7f	mRNA	ENST00000491306.6	0.1109625668449198
control	1311123e-d754-424e-a178-8c306f4d1d44	mRNA	ENST00000491306.6	0.16042780748663102
control	504c25e9-5399-49f0-89d5-81f862cbbd47	mRNA	ENST00000491306.6	0.1163101604278075
control	ca8c32a7-de6f-463b-9717-e14189169ff8	mRNA	ENST00000491306.6	0.1143048128342246
control	31566ad2-3128-4ccc-9d1c-3dd332d83a19	mRNA	ENST00000491306.6	0.11731283422459891
control	802f2f39-0e33-4ae9-ab82-15371472cf88	mRNA	ENST00000491306.6	0.11831550802139038
control	ca11d98c-ea64-4bf9-8091-895e49ba07c9	mRNA	ENST00000491306.6	0.115975935828877
control	b9ee9522-45ad-4bc1-a489-ac311974955c	mRNA	ENST00000491306.6	0.0929144385026738
control	b86a1aea-3304-471e-870a-fe9802af8bd5	mRNA	ENST00000491306.6	0.1768048128342246
control	7b49ff14-ff71-435e-9b18-0cf11f467904	mRNA	ENST00000491306.6	0.11397058823529412
control	cd26f219-a72c-4f8f-ab6b-81a01d09b98a	mRNA	ENST00000491306.6	0.1163101604278075
control	3cf7fef5-2b3a-43a8-9f0d-274e329b2c07	mRNA	ENST00000491306.6	0.11697860962566844
control	97c367fd-9ef1-4227-9a2e-80dca13281f9	mRNA	ENST00000491306.6	0.11664438502673796
control	2c31a56a-6652-4a1b-a530-a8f1fe144f33	mRNA	ENST00000491306.6	0.11330213903743316
control	791b4c94-c91a-46c9-8063-70bc6b498b30	mRNA	ENST00000491306.6	0.11463903743315508
control	d8b416f7-6dc6-4767-b7aa-e147dc53c34a	mRNA	ENST00000491306.6	0.1143048128342246
control	1981613c-51f4-4dca-aa81-1b155e5b3a56	mRNA	ENST00000491306.6	0.11530748663101605
control	3525b568-4114-423a-8c55-f6e234b91220	mRNA	ENST00000491306.6	0.11330213903743316
control	f8e4e96c-487c-43fc-a4e2-5f12a08b264d	mRNA	ENST00000491306.6	0.09191176470588236
control	7036ae84-3418-43e9-afd2-f2f8306ef797	mRNA	ENST00000491306.6	0.11196524064171123
control	058a7254-9987-49a1-b9ed-d8fe084550d3	mRNA	ENST00000491306.6	0.11898395721925134
control	b9b00204-b577-41a8-9e08-b42a58e3499f	mRNA	ENST00000491306.6	0.11664438502673796
control	de4129d0-ac34-4f79-9e1f-e0a19668ac00	mRNA	ENST00000491306.6	0.11296791443850268
control	514c80f9-5fbf-44eb-b0a8-a7ab8af62bab	mRNA	ENST00000491306.6	0.11363636363636365
control	f310d21d-8db6-4cf5-ad61-132a86197084	mRNA	ENST00000491306.6	0.10093582887700536
control	a111941c-412b-4bef-91a0-7fa0627fe40f	mRNA	ENST00000491306.6	0.11798128342245988
control	655abf25-da34-4854-8023-0ce0ae593b72	mRNA	ENST00000491306.6	0.09425133689839572
control	524c51c6-9aff-441d-acbd-9e6cfa9c88d6	mRNA	ENST00000491306.6	0.10160427807486631
control	3bea295c-0bfd-458f-963a-c65ddf508c09	mRNA	ENST00000491306.6	0.15073529411764705
control	c3697348-dc4e-470d-adf8-a8e43bf9cb4c	mRNA	ENST00000491306.6	0.11029411764705882
control	b6e831e6-ebc5-4129-a985-6ff6ede521eb	mRNA	ENST00000491306.6	0.11731283422459891
control	1f1cb770-ab3e-4874-bf57-23ca27e7a44f	mRNA	ENST00000491306.6	0.11196524064171123
control	d94a2867-b04e-47a4-845c-0c9acc0ea4ef	mRNA	ENST00000491306.6	0.1163101604278075
control	dc519059-7c07-4d19-b70f-fbc4d5a7ca03	mRNA	ENST00000491306.6	0.10594919786096256
control	1c14a0a5-8f27-4a33-b79f-3490dc325108	mRNA	ENST00000491306.6	0.11330213903743316
control	07f1b463-0ccb-434a-a058-60e129d0e2b8	mRNA	ENST00000491306.6	0.1109625668449198
control	997ba4e7-2814-4396-bf3a-8ba89cb3d1cc	mRNA	ENST00000491306.6	0.11664438502673796
control	ead216bb-0445-437c-b6b3-d756354c08cb	mRNA	ENST00000491306.6	0.11163101604278076
control	000ec213-ffb6-4428-bca5-fdfd8bf1fcdd	mRNA	ENST00000491306.6	0.11497326203208556
control	ff18eaf6-0a7e-4b22-bfa1-351cdf106de1	mRNA	ENST00000491306.6	0.11363636363636365
control	975ab405-e6db-4aa8-bf56-6d256a2b0da1	mRNA	ENST00000491306.6	0.11497326203208556
control	b2833d55-7d92-43ff-8877-0f4abf3957f3	mRNA	ENST00000491306.6	0.06517379679144385
control	64705fe3-58d8-425f-8cb8-f58f169ce3b0	mRNA	ENST00000491306.6	0.11029411764705882
control	7113b8f6-67d3-4e6b-a7c8-7d2646bd8572	mRNA	ENST00000491306.6	0.11397058823529412
control	f6433acb-76d2-4c4d-8d92-6a4376cc358a	mRNA	ENST00000491306.6	0.11196524064171123
control	2ce2678f-36ac-4a78-bdb5-50c78f53c431	mRNA	ENST00000491306.6	0.11664438502673796
control	aff57762-5f74-454b-be60-1fda1f06a467	mRNA	ENST00000491306.6	0.1036096256684492
control	c6b312ef-91c3-41e8-9a22-2c952501f712	mRNA	ENST00000491306.6	0.1126336898395722
control	8c630ece-1384-442d-9449-46511eaf6d0c	mRNA	ENST00000491306.6	0.11463903743315508
control	6f8e2124-d559-4c25-8f61-99c57923cc77	mRNA	ENST00000491306.6	0.1092914438502674
control	feece2b9-37a6-4e32-9661-d6ea139fc229	mRNA	ENST00000491306.6	0.11163101604278076
control	674c0880-df5a-4ed3-a0da-ea19ea47e1b8	mRNA	ENST00000491306.6	0.10962566844919786
control	ff66e4fe-c7ae-421f-a23a-9bcc4904af2b	mRNA	ENST00000491306.6	0.115975935828877
control	2855e165-6132-4219-be94-9f5a0ff67899	mRNA	ENST00000491306.6	0.11497326203208556
control	e3f30e96-d20b-4a7a-a99f-bca1fb698d18	mRNA	ENST00000491306.6	0.11664438502673796
control	be41c48b-9665-4194-a3f9-2fbabb483c48	mRNA	ENST00000491306.6	0.1126336898395722
control	13a2919c-a9b8-4c13-986c-15eb5553ccdf	mRNA	ENST00000491306.6	0.11363636363636365
control	470bd6d0-08b8-4b46-874e-677430830df7	mRNA	ENST00000491306.6	0.1126336898395722
control	4ea1c487-38ae-495f-a96b-ec4762ef5ade	mRNA	ENST00000491306.6	0.1092914438502674
control	7ba5dda2-d75d-4aae-b228-d94898b2829a	mRNA	ENST00000491306.6	0.11664438502673796
control	8fce3967-8c0c-484f-8e17-1866f1bca638	mRNA	ENST00000491306.6	0.11229946524064172
control	7e2550aa-8115-4cbe-a31d-4ec30a961ce0	mRNA	ENST00000491306.6	0.10628342245989304
control	3b81a0e2-edd6-4170-8c45-491edc124a78	mRNA	ENST00000491306.6	0.11363636363636365
control	39a850b2-202f-4313-9db6-dbf493360461	mRNA	ENST00000491306.6	0.11564171122994651
control	e383041e-e139-47fa-885a-daad98c88653	mRNA	ENST00000491306.6	0.11564171122994651
control	5a8a2ae9-6751-413f-a2ad-e6f53f3e2497	mRNA	ENST00000491306.6	0.11129679144385028
control	3f9ccdf3-75c5-4304-b088-df02f59d4996	mRNA	ENST00000491306.6	0.11931818181818182
control	e67386fb-3b4c-423e-8560-535a7eb61362	mRNA	ENST00000491306.6	0.11497326203208556
control	232be674-be6a-4442-a93a-0937f16386ef	mRNA	ENST00000491306.6	0.11196524064171123
control	9864d32f-3faa-4429-af09-6ace30ede0b9	mRNA	ENST00000491306.6	0.11330213903743316
control	a5fafc03-e70c-4efd-9be2-af0417a0f7e3	mRNA	ENST00000491306.6	0.1019385026737968
control	5a058341-cd73-41f5-923c-da9bc20a5af3	mRNA	ENST00000491306.6	0.1300133689839572
control	abf40b1e-d5a7-4298-a70d-9fe2ec6c6777	mRNA	ENST00000491306.6	0.11530748663101605
control	03b6eef5-0ac5-4421-a70c-df2c56044b08	mRNA	ENST00000491306.6	0.10093582887700536
control	aa74e430-d7cf-4311-9fbb-c1658cc89df7	mRNA	ENST00000491306.6	0.11697860962566844
control	665e6faf-15bf-478a-acda-a0eed7526e60	mRNA	ENST00000491306.6	0.11397058823529412
control	3b3cf299-f815-485a-8ee7-bec432c45048	mRNA	ENST00000491306.6	0.10795454545454546
control	230bc754-22c8-4cc5-85dd-2339c3d33453	mRNA	ENST00000491306.6	0.10862299465240642
control	020b5797-ee0e-4e32-ad7c-5c8c734ff88d	mRNA	ENST00000491306.6	0.11564171122994651
control	b9db12d6-5011-48d0-997d-dac4a7f2a0f8	mRNA	ENST00000491306.6	0.11363636363636365
control	72cf6ea2-9690-4fe0-abfc-008251e208ca	mRNA	ENST00000491306.6	0.1163101604278075
control	ed438fc6-f171-4b6c-b270-a57e7c68f701	mRNA	ENST00000491306.6	0.11530748663101605
control	db16170d-ff57-4d89-a4e7-7d04a8e7a117	mRNA	ENST00000491306.6	0.16310160427807488
control	dbaa7398-5565-4942-8bce-9c3b2a8becc6	mRNA	ENST00000491306.6	0.1176470588235294
control	19923df8-449f-4ece-bcad-9d6b519dc8bb	mRNA	ENST00000491306.6	0.1176470588235294
control	52bb6eca-d2cc-4ff9-9a0c-696990f66de7	mRNA	ENST00000491306.6	0.11363636363636365
control	35623ea0-c8e0-410c-8001-e03efbaec312	mRNA	ENST00000491306.6	0.11564171122994651
control	68dbaad2-01aa-4e35-8d4b-578be4ccd23c	mRNA	ENST00000491306.6	0.1163101604278075
control	812b1ce7-b7a9-42d8-a1f6-d0071e210414	mRNA	ENST00000491306.6	0.11497326203208556
control	9af8315c-00ba-4584-9c30-106d78c4321f	mRNA	ENST00000491306.6	0.0892379679144385
control	880ebd8e-3e2d-4b8c-92c8-3533765ba2b7	mRNA	ENST00000491306.6	0.11564171122994651
control	786af870-acef-4db6-a178-2e360b09f00a	mRNA	ENST00000491306.6	0.11330213903743316
control	0ef6fa09-9407-4872-be5c-132c92379f24	mRNA	ENST00000491306.6	0.11497326203208556
control	e20ee52d-b08d-4d1c-85ca-6b53815f62b6	mRNA	ENST00000491306.6	0.11397058823529412
control	ae796fc7-2424-4965-8ba1-b058562a867a	mRNA	ENST00000491306.6	0.1106283422459893
control	c545fca5-d681-412d-8cd5-f743b9bb61fb	mRNA	ENST00000491306.6	0.11530748663101605
control	7968bb50-bb1b-49b8-86bb-5330928b0c12	mRNA	ENST00000491306.6	0.10127005347593585
control	afce5f2a-e8a3-435b-9d64-03b68b4d70e7	mRNA	ENST00000491306.6	0.115975935828877
control	f6cf7411-a4aa-4e70-8861-96c47c8e4741	mRNA	ENST00000491306.6	0.11664438502673796
control	6a800de7-6a10-4208-809d-bc3141ae00d9	mRNA	ENST00000491306.6	0.1163101604278075
control	90c8cbd8-309c-47c6-9b44-3178adb5b6f2	mRNA	ENST00000491306.6	0.11864973262032086
control	d77ba03e-2e80-47f9-913c-e534f931ca8a	mRNA	ENST00000491306.6	0.10995989304812834
control	57eaee61-d114-4102-b06f-5aff7ffb8443	mRNA	ENST00000491306.6	0.11163101604278076
control	14bc945a-9f04-47dc-b42b-602cf15981c3	mRNA	ENST00000491306.6	0.11363636363636365
control	89d26286-3d39-458b-b4bd-4529c9b6e8ee	mRNA	ENST00000491306.6	0.08422459893048129
control	da9e1b5b-8d8a-4500-bf44-f52b8be91219	mRNA	ENST00000491306.6	0.09558823529411764
control	b2e24a09-78c7-4773-b507-daeef099e042	mRNA	ENST00000491306.6	0.11296791443850268
control	fc53c47e-2383-41bd-bb85-bf114417b03c	mRNA	ENST00000491306.6	0.115975935828877
control	cb5d5ebd-ae81-4935-93f9-b3936770ced1	mRNA	ENST00000491306.6	0.1163101604278075
control	23ab4a3d-06d2-44cc-920a-0f0d2a75176b	mRNA	ENST00000491306.6	0.1163101604278075
control	eb8106b2-8600-4063-b2cd-859d0710df26	mRNA	ENST00000491306.6	0.08522727272727272
control	b66b0ede-bca5-48d5-9035-0dfbd9f18483	mRNA	ENST00000491306.6	0.1143048128342246
control	cb45fd89-fb2a-48c9-8a38-61ef9239a2f8	mRNA	ENST00000491306.6	0.11296791443850268
control	0fd1f13b-799d-4552-988d-cf8da3381e84	mRNA	ENST00000491306.6	0.07787433155080214
control	f5fe8ba4-9823-42c4-b914-99210e8facf7	mRNA	ENST00000491306.6	0.1410427807486631
control	ced5a18f-1f54-4d28-a0ad-6958682ac935	mRNA	ENST00000491306.6	0.11363636363636365
control	3463517e-70a2-40c3-b970-f03086fe2076	mRNA	ENST00000491306.6	0.11363636363636365
control	d15b7a06-c40f-47f2-af5c-72b46573f5e8	mRNA	ENST00000491306.6	0.11163101604278076
control	3d7b75b0-2690-44a5-8fcc-42a9146ace49	mRNA	ENST00000491306.6	0.11798128342245988
control	8381ff84-d2e3-4532-bed5-d8144b948bf9	mRNA	ENST00000491306.6	0.09692513368983956
control	aeca4cfc-199a-4da4-8472-93ec1f07a701	mRNA	ENST00000491306.6	0.11798128342245988
control	21a5bb0c-2f5c-4f26-84b5-d283deabb7ae	mRNA	ENST00000491306.6	0.1089572192513369
control	65cdf8f9-39c3-4656-bb62-3faeda8a7d87	mRNA	ENST00000491306.6	0.10594919786096256
control	50dbcb52-58a3-48aa-b98e-3695955f5155	mRNA	ENST00000491306.6	0.08422459893048129
control	89405600-bc8d-48f0-907d-542ac6742207	mRNA	ENST00000491306.6	0.10995989304812834
control	228fd193-354c-432b-afc3-f7a182a43d78	mRNA	ENST00000491306.6	0.11129679144385028
control	b03638d8-46aa-4d38-9f9e-c4491fe896c2	mRNA	ENST00000491306.6	0.11163101604278076
control	28608b33-e79c-4790-96f8-31368652af3f	mRNA	ENST00000491306.6	0.08489304812834225
control	d1feed3a-f1d4-4fcd-83f9-d844ba7260bc	mRNA	ENST00000491306.6	0.16377005347593582
control	40f10ebe-d6ae-494d-b2bd-06abe9f69c71	mRNA	ENST00000491306.6	0.11530748663101605
control	902fbeb1-996c-4833-9017-546b023be5b4	mRNA	ENST00000491306.6	0.11229946524064172
control	bfb14b33-1ab8-4297-9f00-06a3b1e53387	mRNA	ENST00000491306.6	0.1089572192513369
control	bc5ea92f-8334-4f5a-82f3-635e240843e3	mRNA	ENST00000491306.6	0.11163101604278076
control	e8512b40-7e70-4215-8b7c-fa3f08b1b427	mRNA	ENST00000491306.6	0.11864973262032086
control	a3daf1fe-4683-434b-bf66-66da407affec	mRNA	ENST00000491306.6	0.11163101604278076
control	77206b7d-44ee-4813-80d1-04044597e575	mRNA	ENST00000491306.6	0.11296791443850268
control	83806c55-0ff0-4820-bf7e-6e585d37d4e8	mRNA	ENST00000491306.6	0.1163101604278075
control	4c755a93-d615-45b7-a1fb-51424be496eb	mRNA	ENST00000491306.6	0.11163101604278076
control	7aeca219-4a64-4388-a356-813dafe38f99	mRNA	ENST00000491306.6	0.115975935828877
control	57d0ac0f-a881-4044-a74f-684c57fcadde	mRNA	ENST00000491306.6	0.11564171122994651
control	c2f0c019-4a09-4a5e-92b4-f61c15a03a1d	mRNA	ENST00000491306.6	0.11463903743315508
control	f7678220-9ef7-48b3-ab14-6de7eb2daff2	mRNA	ENST00000491306.6	0.115975935828877
control	7fd4395d-8de8-4f50-801b-cc77372765b8	mRNA	ENST00000491306.6	0.1089572192513369
control	46d87149-adea-489d-a1ff-75479aaa967b	mRNA	ENST00000491306.6	0.11229946524064172
control	c67604a0-f37f-4377-a8a0-256d139c9aef	mRNA	ENST00000491306.6	0.10661764705882353
control	c0e0660e-e3a4-4222-85aa-111f0541329e	mRNA	ENST00000491306.6	0.05113636363636364
control	502f8ca2-ff55-43c0-9635-b1d849f13aad	mRNA	ENST00000491306.6	0.11363636363636365
control	c6835c82-e4ed-4c73-91b6-2db6962c619e	mRNA	ENST00000491306.6	0.1036096256684492
control	1a0c5075-aef1-49a3-bbc8-e250eb3262dd	mRNA	ENST00000491306.6	0.11029411764705882
control	75662b78-a8ed-42a1-9a0a-792af72f033c	mRNA	ENST00000491306.6	0.11029411764705882
control	b71a00dc-8210-40be-91c7-85dea31cf03c	mRNA	ENST00000491306.6	0.11831550802139038
control	9ebd841a-3182-43fb-be40-f4636776deed	mRNA	ENST00000491306.6	0.11397058823529412
control	b5f5c84a-c899-4225-9a66-dffd49176dff	mRNA	ENST00000491306.6	0.11898395721925134
control	aa2b0c62-1607-4d24-b603-4280e584ef46	mRNA	ENST00000491306.6	0.11864973262032086
control	420bbb6d-c952-4269-ba29-dfab6f264984	mRNA	ENST00000491306.6	0.1163101604278075
control	0db9ce94-bab0-49e1-91d9-61c7da626954	mRNA	ENST00000491306.6	0.1143048128342246
control	a58ac130-f93b-4b02-8fb7-57cc7f9b1f53	mRNA	ENST00000491306.6	0.115975935828877
control	af5278d4-04f3-4dbd-9fdd-33db5a0c9814	mRNA	ENST00000491306.6	0.11463903743315508
control	c65ba90b-67fe-4bd0-ae70-89411f08dd5e	mRNA	ENST00000491306.6	0.10728609625668448
control	83b11423-7ee7-4df8-87e7-f98c67f2181d	mRNA	ENST00000491306.6	0.1143048128342246
control	2be95121-0fec-44f0-ac65-93aee43055db	mRNA	ENST00000491306.6	0.11463903743315508
control	a42bb954-1ff9-4c8c-9e3e-fb255b1c8d11	mRNA	ENST00000491306.6	0.1109625668449198
control	d5727a57-48fa-400f-914d-5f4aa8108d48	mRNA	ENST00000491306.6	0.11664438502673796
control	2456689b-2e1b-404b-971e-35b98dcbafb6	mRNA	ENST00000491306.6	0.11463903743315508
control	3b902883-88d2-4a95-9443-67dd1f83cd07	mRNA	ENST00000491306.6	0.11296791443850268
control	3e7709c9-5ad7-4d86-8b45-a78a74ca3d37	mRNA	ENST00000491306.6	0.10962566844919786
control	ec75571d-b45d-4d49-bc06-b9e658a5449a	mRNA	ENST00000491306.6	0.1143048128342246
control	a822a9d8-398a-4a51-bbeb-b63f5b186887	mRNA	ENST00000491306.6	0.11497326203208556
control	7a45833f-4b04-48bf-987f-201b4aa4cd61	mRNA	ENST00000491306.6	0.09525401069518716
control	1417ec19-601e-4f78-8404-363fa154dc60	mRNA	ENST00000491306.6	0.11129679144385028
control	f82784ef-10e2-4560-9b11-2030439d439a	mRNA	ENST00000491306.6	0.10995989304812834
control	c14dffe3-9383-4ad0-9c36-434188f9749f	mRNA	ENST00000491306.6	0.1143048128342246
control	dd4a11fb-fff2-4256-9838-ccb2357c93f3	mRNA	ENST00000491306.6	0.11497326203208556
control	9c776c71-841d-4743-883c-cc459ac4b05a	mRNA	ENST00000491306.6	0.1427139037433155
control	58fb00cb-6345-4223-80e3-1bc63747544c	mRNA	ENST00000491306.6	0.10661764705882353
control	8ec7b01a-315f-4e15-abd3-a5c27982aebd	mRNA	ENST00000491306.6	0.1109625668449198
control	a781ceff-caf6-4a33-804b-9323f1f8977c	mRNA	ENST00000491306.6	0.10995989304812834
control	52b0020d-3a86-4744-b84f-1189147e234b	mRNA	ENST00000491306.6	0.10260695187165776
control	4f057259-bbf5-4dc6-96b4-2608e7afa613	mRNA	ENST00000491306.6	0.11229946524064172
control	315c79c7-ed43-4ab2-976c-943f06a192cb	mRNA	ENST00000491306.6	0.10561497326203208
control	e5b1ba24-1ada-43e2-a608-9b170737dc8d	mRNA	ENST00000491306.6	0.11931818181818182
control	e0b552d4-3ee5-4015-b1be-aa0de9ec26e3	mRNA	ENST00000491306.6	0.11029411764705882
control	ddbb7fed-6c57-4c54-aa55-d737103dba13	mRNA	ENST00000491306.6	0.1092914438502674
control	6b1dcc05-f847-4223-a58c-26dd600f2c84	mRNA	ENST00000491306.6	0.10427807486631016
control	588b5d6f-3838-499e-a046-9c604085ee81	mRNA	ENST00000491306.6	0.10862299465240642
control	2cf12884-6d6a-4f9e-ba32-8f5227a62969	mRNA	ENST00000491306.6	0.1143048128342246
control	94dc1827-94fd-4b91-bd88-daa7634cd345	mRNA	ENST00000491306.6	0.06951871657754011
control	89301eb6-9918-4e5b-a2c9-49001107136b	mRNA	ENST00000491306.6	0.1089572192513369
control	230c5a88-ca6f-4202-b0dd-6b45801f9628	mRNA	ENST00000491306.6	0.10962566844919786
control	f3545516-a64c-4fc1-8d4c-08e92287d3b6	mRNA	ENST00000491306.6	0.11463903743315508
control	4c04b698-408b-4e2b-abcd-d769781380ab	mRNA	ENST00000491306.6	0.11129679144385028
control	51e24358-25eb-452b-baeb-dc122ef1805a	mRNA	ENST00000491306.6	0.11864973262032086
control	9a6b7f8e-d76d-4c5e-8a40-982d107ce525	mRNA	ENST00000491306.6	0.11363636363636365
control	4ea14552-4b7e-4418-8755-0ca532dba837	mRNA	ENST00000491306.6	0.11664438502673796
control	2d2eb4c1-4c67-404e-90ee-ad9505b0bfff	mRNA	ENST00000491306.6	0.10795454545454546
control	717a3c81-e88e-49b3-8e27-612089466647	mRNA	ENST00000491306.6	0.11163101604278076
control	c9b367b6-7a2b-4050-ab2d-b0cf173fcc90	mRNA	ENST00000491306.6	0.11129679144385028
control	b0ccda11-4165-4b5b-a108-47b9bccb74cb	mRNA	ENST00000491306.6	0.4274732620320856
control	6399d4d7-c636-4a16-89c5-c224a195681b	mRNA	ENST00000491306.6	0.09258021390374332
control	ea8a660e-ecd2-4f0c-b379-ce53364d1901	mRNA	ENST00000491306.6	0.11463903743315508
control	b5ab47c8-2aff-49ff-baa6-949d5f733654	mRNA	ENST00000491306.6	0.1176470588235294
control	f4cf1f3f-98ab-4673-989c-3a1e28893d43	mRNA	ENST00000491306.6	0.1143048128342246
control	a022d4c5-fefa-47be-8687-72ad59529b9f	mRNA	ENST00000491306.6	0.1176470588235294
control	917eba10-5dd9-49cd-aa9e-805af7335f98	mRNA	ENST00000491306.6	0.10862299465240642
control	641ccef1-6663-40b0-b31a-b8773131ed86	mRNA	ENST00000491306.6	0.11463903743315508
control	b122fbd8-b27f-4149-8a8b-77a4875b364a	mRNA	ENST00000491306.6	0.1163101604278075
control	2bf91ea8-b173-40fd-8d9b-15f4f0aa3317	mRNA	ENST00000491306.6	0.11497326203208556
control	6a543fa1-17b4-4ab6-80e5-52dd1ac6e069	mRNA	ENST00000491306.6	0.12032085561497326
control	e50086f2-a06f-483c-9e63-b4bffe0c16bd	mRNA	ENST00000491306.6	0.11029411764705882
control	5b27050f-e149-4da6-bb20-1115a343da79	mRNA	ENST00000491306.6	0.11530748663101605
control	62666585-bea0-42c1-af2d-2fa7b8aa6b14	mRNA	ENST00000491306.6	0.11530748663101605
control	fd440bde-471e-4e32-ab39-50429a128439	mRNA	ENST00000491306.6	0.11697860962566844
control	9b5a0101-bec5-47e7-9586-78c09dd9fdef	mRNA	ENST00000491306.6	0.11330213903743316
control	2cab391c-cdc8-4da1-b040-69d0d2b413c0	mRNA	ENST00000491306.6	0.11530748663101605
control	907aabb0-4cbd-414d-a1dd-f7ac90ee82e7	mRNA	ENST00000491306.6	0.11330213903743316
control	3c26ea2b-ca6a-48cb-b38a-f254d8f675a2	mRNA	ENST00000491306.6	0.11697860962566844
control	6222e7dd-9cfa-4f90-84dc-0b4b851a7059	mRNA	ENST00000491306.6	0.16878342245989306
control	9a9bf97c-9ad4-4ef9-9c12-cebf7d273938	mRNA	ENST00000491306.6	0.11731283422459891
control	a569c436-311c-48ea-aa9d-7eb6092c644c	mRNA	ENST00000491306.6	0.1196524064171123
control	e28adf3b-bd42-4909-bf68-bf5612b5eee4	mRNA	ENST00000491306.6	0.1176470588235294
control	cd62b524-852f-486c-a93a-660c6752680e	mRNA	ENST00000491306.6	0.11664438502673796
control	5f6cccf6-5e56-4780-9ac6-f04eb49afef6	mRNA	ENST00000491306.6	0.11697860962566844
control	3d930cb3-116c-4df2-a8bb-bd832378d37a	mRNA	ENST00000491306.6	0.11129679144385028
control	7170fa9a-0fbb-496b-a38d-ccbb1b89ba1d	mRNA	ENST00000491306.6	0.12032085561497326
control	13f62acf-a64d-4e99-ba3f-75dccaa7c10c	mRNA	ENST00000491306.6	0.11296791443850268
control	7212c4a9-0332-4346-8588-a4fc2c41343b	mRNA	ENST00000491306.6	0.11731283422459891
control	e2cda5d1-35b7-45b8-bae2-fbaecbdc48a3	mRNA	ENST00000491306.6	0.11697860962566844
control	b6f8e759-c157-4704-8320-af55cb75a1af	mRNA	ENST00000491306.6	0.12199197860962568
control	68b1ac95-424e-4896-9501-e842d7813790	mRNA	ENST00000491306.6	0.11898395721925134
control	db524f2f-0941-495c-9e51-280b8c49ada8	mRNA	ENST00000491306.6	0.1163101604278075
control	1f1177b7-a991-4c49-8c7d-a10137621fe1	mRNA	ENST00000491306.6	0.11798128342245988
control	fe7a1d89-4d3c-4d05-b338-cad8702da7e0	mRNA	ENST00000491306.6	0.11731283422459891
control	ecea3b3c-5272-46b0-965e-67d634168600	mRNA	ENST00000491306.6	0.10594919786096256
control	97764f60-721f-4c1f-be57-8a5ea97334cb	mRNA	ENST00000491306.6	0.11664438502673796
control	89dd6c90-287b-4f86-bec4-d559f0180d77	mRNA	ENST00000491306.6	0.11129679144385028
control	cd7d95d3-d695-4812-b316-a3b7bdf36b7f	mRNA	ENST00000491306.6	0.14605614973262032
control	cc3e349e-9799-4807-a95e-3885ed294033	mRNA	ENST00000491306.6	0.11497326203208556
control	836527bb-31df-4a73-9b20-ab49612b466a	mRNA	ENST00000491306.6	0.11530748663101605
control	51856cc2-0d92-4266-aedc-94396e360b9e	mRNA	ENST00000491306.6	0.10762032085561496
control	29e98829-cdf7-471f-ac83-6e71a97f384d	mRNA	ENST00000491306.6	0.10294117647058824
control	e0efde66-7b37-4a2a-ae21-5fbcf0dd504d	mRNA	ENST00000491306.6	0.11229946524064172
control	6ce33de4-d08d-4759-a1d9-9273d2df115c	mRNA	ENST00000491306.6	0.1163101604278075
control	330171c9-fed2-4f9c-948b-8be8db23c6ba	mRNA	ENST00000491306.6	0.11697860962566844
control	37fe691a-f0a8-49fa-aa20-86f400ed1e33	mRNA	ENST00000491306.6	0.10594919786096256
control	6c9cb0f2-eabd-4dee-99bf-0bd3dac21878	mRNA	ENST00000491306.6	0.1126336898395722
control	158d1aab-23a6-4886-b75d-809342745680	mRNA	ENST00000491306.6	0.10594919786096256
control	a9efbd5f-ceed-4893-a3c6-493fae802e0b	mRNA	ENST00000491306.6	0.11463903743315508
control	071af2c2-a1f1-4268-babb-6e8bf9ee8e3f	mRNA	ENST00000491306.6	0.1109625668449198
control	1a9ca782-30e3-4f14-8b8c-736ea0d1db84	mRNA	ENST00000491306.6	0.11330213903743316
control	f22261b3-eeac-48c8-9b5a-14c1c8288550	mRNA	ENST00000491306.6	0.11397058823529412
control	8df15240-fae1-443e-8596-6adae43c0bc6	mRNA	ENST00000491306.6	0.08422459893048129
control	3e73d88b-cdbb-4c7d-a508-649751afe324	mRNA	ENST00000491306.6	0.11363636363636365
control	5b682378-52bf-43a5-8c7c-6239442ffffe	mRNA	ENST00000491306.6	0.10127005347593585
control	54906b53-f542-4178-875f-dea3d81eb9c3	mRNA	ENST00000491306.6	0.11363636363636365
control	7a4a5f3a-e1d5-47b5-b742-76b1e87b23af	mRNA	ENST00000491306.6	0.1163101604278075
control	26369853-f4f7-4fc1-b2cb-e37a03a030f0	mRNA	ENST00000491306.6	0.11798128342245988
control	344775a8-f3b2-40c8-a841-d8ce8843c730	mRNA	ENST00000491306.6	0.10594919786096256
control	8fee8853-1909-4a98-ac67-72b655c4e0f3	mRNA	ENST00000491306.6	0.06951871657754011
control	b62f2644-51e7-4466-acab-074011653b36	mRNA	ENST00000491306.6	0.11129679144385028
control	a3de8082-db59-47ce-ac4d-97bae3d35ed5	mRNA	ENST00000491306.6	0.11363636363636365
control	a9e156cd-94d5-4aa9-a8ee-9f91581980c4	mRNA	ENST00000491306.6	0.11798128342245988
control	c771dd21-ef60-4bdc-a1f5-ed810d37b25d	mRNA	ENST00000491306.6	0.1731283422459893
control	aee2dd52-97d1-42e5-b186-1870a84c706b	mRNA	ENST00000491306.6	0.1163101604278075
control	30c5f09d-bb5d-45c3-a354-6d9bbefa7289	mRNA	ENST00000491306.6	0.11731283422459891
control	e1a1cd16-e402-430a-84e2-0716910d1093	mRNA	ENST00000491306.6	0.17279411764705882
control	dc485ee1-f174-4ea9-a965-528568dad9f7	mRNA	ENST00000491306.6	0.1106283422459893
control	3e5f6b10-544f-41aa-a552-bfd8f82164ba	mRNA	ENST00000491306.6	0.11530748663101605
control	e5f28336-2870-4b01-b7d9-70c45762f269	mRNA	ENST00000491306.6	0.11831550802139038
control	e31ae699-5c17-4c68-96a2-0a79d4073fab	mRNA	ENST00000491306.6	0.11463903743315508
control	e743bf06-387c-4ccd-9ddd-70f0aef5386e	mRNA	ENST00000491306.6	0.11664438502673796
control	13328adb-90d4-477e-9475-27bfe3674456	mRNA	ENST00000491306.6	0.08522727272727272
control	d8f0935a-235d-4629-b028-8cb2836952d9	mRNA	ENST00000491306.6	0.1163101604278075
control	d71a610b-e4f3-4558-a42f-30be5a54fbf0	mRNA	ENST00000491306.6	0.08689839572192513
control	881faf44-0ab8-4692-8025-052e9b89a39f	mRNA	ENST00000491306.6	0.1126336898395722
control	9db75d81-c34c-4bd4-a78e-2e2b234d8ec2	mRNA	ENST00000491306.6	0.11129679144385028
control	7cd5f103-bf36-4673-8784-11f26fb11dd6	mRNA	ENST00000491306.6	0.11330213903743316
control	f7ee0b0b-f9cd-471e-8df1-233c4f5e68bf	mRNA	ENST00000491306.6	0.1126336898395722
control	d6887988-15ec-47e2-bad4-f0779991f9d4	mRNA	ENST00000491306.6	0.11497326203208556
control	cc06fab4-92d0-4d44-b753-119ebc035976	mRNA	ENST00000491306.6	0.11397058823529412
control	1fdd5406-4b97-455a-a331-b20b4059c10a	mRNA	ENST00000491306.6	0.11330213903743316
control	220a0633-ff81-4128-96fc-00d8f537657b	mRNA	ENST00000491306.6	0.1092914438502674
control	2bb98432-612f-435b-9a1c-c6e301ce1222	mRNA	ENST00000491306.6	0.1126336898395722
control	1c4933e8-7c3e-4001-a9e4-fa471b8797b1	mRNA	ENST00000491306.6	0.11163101604278076
control	a6a93eb8-097f-4972-bda7-3e3216196fc9	mRNA	ENST00000491306.6	0.10995989304812834
control	1f0250bc-383f-4730-a688-814197019beb	mRNA	ENST00000491306.6	0.11196524064171123
control	774bfefb-92d9-4297-b6e4-f4d29d2c1dd4	mRNA	ENST00000491306.6	0.11697860962566844
control	6d43a43a-b1a6-47a0-a975-6025de904bd5	mRNA	ENST00000491306.6	0.1109625668449198
control	74cee4ff-50d1-49c1-8043-db6036577d95	mRNA	ENST00000491306.6	0.11196524064171123
control	29ec8d70-663e-4f04-a76d-360f4c1066fe	mRNA	ENST00000491306.6	0.11731283422459891
control	a3ea1a45-86f6-49f2-8d33-abd55e010fb4	mRNA	ENST00000491306.6	0.11564171122994651
control	a64733a0-5977-483a-8856-0910ad14a9ac	mRNA	ENST00000491306.6	0.11296791443850268
control	05116c44-e7bf-4a57-b405-488bbf2957e1	mRNA	ENST00000491306.6	0.10828877005347594
control	ca07ba60-cda1-4e82-a389-12ebed357a86	mRNA	ENST00000491306.6	0.11831550802139038
control	327480bf-82bc-4dd5-96e5-c0d263391de9	mRNA	ENST00000491306.6	0.10962566844919786
control	fda09d0b-7cc7-418b-936e-2b554d4344c8	mRNA	ENST00000491306.6	0.11664438502673796
control	06e6bc49-9e42-47f5-9564-f72a4f9d197e	mRNA	ENST00000491306.6	0.11931818181818182
control	7d263cbb-c64b-4f69-a16c-e69e6a07fc39	mRNA	ENST00000491306.6	0.11731283422459891
control	4fd106e9-2e27-4ac4-a9cc-fdfa9bc31f83	mRNA	ENST00000491306.6	0.106951871657754
control	326e745c-f2b5-4049-8deb-b3bf86daeaeb	mRNA	ENST00000491306.6	0.10394385026737968
control	0fa5e761-8717-4e94-98db-d3235685840f	mRNA	ENST00000491306.6	0.10394385026737968
control	30932ea9-da12-4280-a5ad-ec9678277572	mRNA	ENST00000491306.6	0.11363636363636365
control	c2272631-6fc6-4c5d-8f89-75ef9ba3cb5d	mRNA	ENST00000491306.6	0.1176470588235294
control	47baf4be-08a8-4a97-80af-1d7d3d7e7abe	mRNA	ENST00000491306.6	0.11463903743315508
control	496096f2-9c55-4c71-a826-c90a27b5ada8	mRNA	ENST00000491306.6	0.1106283422459893
control	7529a3fa-34e5-4dec-98f8-57ccf01e1a08	mRNA	ENST00000491306.6	0.10561497326203208
control	7b99acae-b6f2-41a1-bc7b-4be421001d64	mRNA	ENST00000491306.6	0.1109625668449198
control	0af9beb9-37a8-4c5a-9b94-df46516e6669	mRNA	ENST00000491306.6	0.08422459893048129
control	e810d151-fc43-48f9-957a-ffd12f64896b	mRNA	ENST00000491306.6	0.10427807486631016
control	ec235f07-0aba-45d3-91f4-49a5e63c00d1	mRNA	ENST00000491306.6	0.11864973262032086
control	69c14ada-65d2-4687-b75b-5f244a4a3921	mRNA	ENST00000491306.6	0.1143048128342246
control	d553edef-7b8a-4e00-8694-5ac96a3a77e5	mRNA	ENST00000491306.6	0.10628342245989304
control	801bd96f-d477-4e16-83fb-f8282813716c	mRNA	ENST00000491306.6	0.11697860962566844
control	305fe16f-dd00-4b00-a0d5-aaa69373b8fa	mRNA	ENST00000491306.6	0.09425133689839572
control	b9d8ac5b-d2a7-4897-a7d5-72cd027ba96c	mRNA	ENST00000491306.6	0.10962566844919786
control	0dce8b04-5728-406c-9c97-5665bad03150	mRNA	ENST00000491306.6	0.11330213903743316
control	f8153420-b037-4fb1-b826-eff5b84051de	mRNA	ENST00000491306.6	0.11831550802139038
control	dc251daf-dcec-4811-a9a2-e89817382fc0	mRNA	ENST00000491306.6	0.11564171122994651
control	5a501cac-4828-4812-8ca2-ce12b92a5ed5	mRNA	ENST00000491306.6	0.11564171122994651
control	90564702-b221-408d-a901-22fb007113f8	mRNA	ENST00000491306.6	0.11229946524064172
control	a3bd0158-b536-4bf7-9485-4abd99079c8b	mRNA	ENST00000491306.6	0.11731283422459891
control	e9c89762-1d71-4042-9971-c6cd75e0df77	mRNA	ENST00000491306.6	0.11697860962566844
control	8e3d8a0e-07b9-4603-b62a-18db4760654f	mRNA	ENST00000491306.6	0.11463903743315508
control	dc80faee-35e4-4ccc-8baa-bce1ffefa4f1	mRNA	ENST00000491306.6	0.11864973262032086
control	224533d6-40a3-4c94-adfb-f3c232a2e23a	mRNA	ENST00000491306.6	0.1036096256684492
control	d18eab1d-b141-470f-869e-f49ba69c0cf3	mRNA	ENST00000491306.6	0.11029411764705882
control	d1dd1f45-3764-4c77-a45b-2aba41dc3e20	mRNA	ENST00000491306.6	0.10828877005347594
control	48eafc72-838c-412b-b6a0-ee2876f67be6	mRNA	ENST00000491306.6	0.11664438502673796
control	9edd5549-3662-45ac-97b1-e21b2580c5a3	mRNA	ENST00000491306.6	0.10795454545454546
control	510968f7-fd18-4b85-acb0-74c3ec193efe	mRNA	ENST00000491306.6	0.11564171122994651
control	3098dedd-6f5e-45f7-bb37-c4d669141865	mRNA	ENST00000491306.6	0.11397058823529412
control	a94f8024-8144-4479-af66-a122b49c88b1	mRNA	ENST00000491306.6	0.1126336898395722
control	dd8b8be2-05bf-4b4b-9e2e-f5b93d7ce58f	mRNA	ENST00000491306.6	0.11497326203208556
control	68aeafb2-838b-41b4-bfe4-405282410703	mRNA	ENST00000491306.6	0.11497326203208556
control	a21d220b-0034-4e02-bdb4-794bbcad11cb	mRNA	ENST00000491306.6	0.11697860962566844
control	3725a892-307d-48cc-8c1e-f994eb126e5e	mRNA	ENST00000491306.6	0.10227272727272728
control	100865f5-9c38-4aba-8d79-4d907eb254eb	mRNA	ENST00000491306.6	0.1106283422459893
control	3cd66be9-809a-4efb-8ba7-10de1a334cc6	mRNA	ENST00000491306.6	0.11664438502673796
control	bd640ce5-cf29-4173-bade-aca510fd1a89	mRNA	ENST00000491306.6	0.11196524064171123
control	19a3f5c8-74b1-4a30-8af8-5597e1e37ecf	mRNA	ENST00000491306.6	0.11564171122994651
control	81d4b3bc-0dbb-484d-8d70-be8354c325c4	mRNA	ENST00000491306.6	0.11129679144385028
control	8005a039-9121-4b54-941f-e38517de5e85	mRNA	ENST00000491306.6	0.11664438502673796
control	36f5d704-9234-47e1-9731-b77adbe89131	mRNA	ENST00000491306.6	0.0982620320855615
control	b754c2b4-39d3-44e9-b5cc-0cae26765f18	mRNA	ENST00000491306.6	0.11664438502673796
control	3b76ad63-16be-4e1f-a57b-2b82c6d270a8	mRNA	ENST00000491306.6	0.11363636363636365
control	af23f460-38b3-476e-b993-b627e83bcb8c	mRNA	ENST00000491306.6	0.115975935828877
control	ed4bf5b5-3416-418f-a49e-09f8366326f7	mRNA	ENST00000491306.6	0.12232620320855617
control	404c6485-a537-4f08-8738-3579b16ee41b	mRNA	ENST00000491306.6	0.1163101604278075
control	d84b2644-6e54-44e9-bbb8-46b646858880	mRNA	ENST00000491306.6	0.11731283422459891
control	4a1c613c-a8c1-4850-aadc-0c1ea45a9454	mRNA	ENST00000491306.6	0.11530748663101605
control	2cee2083-81e3-4df8-83ee-cad6f4e8cc63	mRNA	ENST00000491306.6	0.1092914438502674
control	395b7f88-f100-48ba-b710-e8cfdd6556fb	mRNA	ENST00000491306.6	0.11731283422459891
control	92d4e2ff-3294-44a4-ab32-6a7f199bdb27	mRNA	ENST00000491306.6	0.11497326203208556
control	837243ce-3c9a-4e8e-9a49-2af299527a2b	mRNA	ENST00000491306.6	0.11296791443850268
control	6c84feb9-915a-4757-9088-167890c7aaea	mRNA	ENST00000491306.6	0.11397058823529412
control	95188896-069f-47cf-99ac-27bd7943cc02	mRNA	ENST00000491306.6	0.1126336898395722
control	b0691f14-d4da-46ce-844f-de000db580f5	mRNA	ENST00000491306.6	0.11731283422459891
control	057347c7-43d4-4909-9eb8-beaacdd6c6d3	mRNA	ENST00000491306.6	0.11864973262032086
control	13403077-1ca4-4f4a-a7be-cba278c60531	mRNA	ENST00000491306.6	0.1109625668449198
control	47af12ea-c92a-4809-9d87-1c4ccc322d5c	mRNA	ENST00000409115.8	0.6765432098765433
control	03741a1d-0876-4469-bf22-81960c7e75b1	mRNA	ENST00000409115.8	0.16296296296296298
control	1a494192-e29c-4f55-9f07-e3703955c66d	mRNA	ENST00000409115.8	0.29958847736625516
control	5d60506c-8d62-4c9d-8c26-d630db5c517c	mRNA	ENST00000409115.8	0.7144032921810699
control	3d9cde5d-d6f5-4255-92a2-432d4e454a1d	mRNA	ENST00000409115.8	0.7983539094650206
control	993d83f1-5ba8-493f-9fda-2bb70db8cb05	mRNA	ENST00000409115.8	0.37777777777777777
control	5dcdf8f9-912b-46dd-a909-5090296199be	mRNA	ENST00000409115.8	0.7613168724279835
control	84c67638-f8f1-4c70-8bb6-f82fee34bb49	mRNA	ENST00000409115.8	0.3613168724279835
control	1308e039-f258-4ba2-ba68-4b8a213d17ed	mRNA	ENST00000409115.8	0.6897119341563785
control	6a906a4a-96e6-402a-b3b0-855ce462de79	mRNA	ENST00000409115.8	0.6329218106995885
control	94d8e22c-60a2-4ad7-b7cb-0a85e4c8e56d	mRNA	ENST00000409115.8	0.2419753086419753
control	ea48dc5c-634e-4e6d-a442-0f122cefed58	mRNA	ENST00000409115.8	0.6724279835390946
control	c9d91a60-3b74-455d-81f9-eecc36532388	mRNA	ENST00000409115.8	0.6098765432098765
control	b0c69d07-2bc7-4ed1-b358-ec8076e60ec1	mRNA	ENST00000409115.8	0.32098765432098764
control	d606f4c2-4e20-4118-930b-c188a82256ea	mRNA	ENST00000409115.8	0.7193415637860082
control	4e96b091-56e0-488c-9aeb-1958640fb643	mRNA	ENST00000409115.8	0.6502057613168725
control	8e2f9f19-2c69-4e1c-aded-e79311458123	mRNA	ENST00000409115.8	0.11193415637860082
control	75e5524b-bfc9-4f67-a57a-1c45c4ac80cd	mRNA	ENST00000409115.8	0.3094650205761317
control	f25ac0a4-813e-47bc-accd-a6ef2dd77011	mRNA	ENST00000409115.8	0.6337448559670782
control	a8886f84-9871-4f65-a163-ad429e361d0c	mRNA	ENST00000409115.8	0.4271604938271605
control	09ac9273-d08c-4407-af8e-6ab1c166fd83	mRNA	ENST00000409115.8	0.20164609053497945
control	c867bb51-5d27-4758-9449-472eda20de29	mRNA	ENST00000409115.8	0.4312757201646091
control	d21bf3fa-5b42-4573-ae50-696fde04a0dd	mRNA	ENST00000409115.8	0.7349794238683127
control	b225e08c-e4bd-496e-b4c8-682adf8eadde	mRNA	ENST00000409115.8	0.7465020576131687
control	fba91761-fcc8-43b5-9baa-2cbd00d5b598	mRNA	ENST00000409115.8	0.43950617283950616
control	0e433f9f-109f-4a95-a45f-9b38be3a41cd	mRNA	ENST00000409115.8	0.7325102880658436
control	a0c21103-6de8-4d47-9b92-112cc884b9b3	mRNA	ENST00000409115.8	0.35555555555555557
control	d774e4d7-794b-494d-be97-b8e983a95465	mRNA	ENST00000409115.8	0.77119341563786
control	71c1c06d-7770-427c-af55-86f8fe3e11c7	mRNA	ENST00000409115.8	0.7300411522633745
control	2a6a4b75-7071-4b91-978f-aac7f366c9f7	mRNA	ENST00000409115.8	0.6666666666666666
control	fc1dc81e-3d72-41d3-b544-310cb4ffdb9e	mRNA	ENST00000409115.8	0.568724279835391
control	32526116-e8fd-4d3b-85b3-1e67333cb27c	mRNA	ENST00000409115.8	0.6897119341563785
control	9e740b3e-b1e0-4aae-8176-71e230b46dfc	mRNA	ENST00000409115.8	0.6872427983539094
control	fc4a0d90-5e71-40a8-bebc-47d25ee8f46a	mRNA	ENST00000409115.8	0.08724279835390947
control	882bbb37-7672-448f-b5f3-f1b32e97ad09	mRNA	ENST00000409115.8	0.7300411522633745
control	d27ff2f1-2d9f-4621-9fd8-c55a1cd5d4b4	mRNA	ENST00000409115.8	0.6765432098765433
control	9ce589cc-0ec7-4578-a834-0bb237994e10	mRNA	ENST00000409115.8	0.13004115226337448
control	3d1c7f13-a40a-43a5-960c-243f5f1e2e43	mRNA	ENST00000409115.8	0.20493827160493827
control	c6752cc6-093a-484f-beba-c4e748a423c1	mRNA	ENST00000409115.8	0.47818930041152263
control	c9e7bb74-952a-46bf-bbf0-e0df425920dd	mRNA	ENST00000409115.8	0.3333333333333333
control	565038ae-22f1-4fac-a093-f243b74cf272	mRNA	ENST00000409115.8	0.27242798353909464
control	b2557a78-4a3b-4129-9838-8a8e57f388ed	mRNA	ENST00000409115.8	0.6905349794238683
control	4c6df3dd-cda7-4b2a-88d2-029462afce33	mRNA	ENST00000409115.8	0.6493827160493827
control	540dab55-4228-49ca-b24d-96692418193f	mRNA	ENST00000409115.8	0.3045267489711934
control	a6e1e2b4-496a-4706-b127-e106ff2076b6	mRNA	ENST00000409115.8	0.6510288065843621
control	6c51e53f-8653-4c01-acb6-28f3d6e9e632	mRNA	ENST00000409115.8	0.7251028806584362
control	135ef105-478d-41bd-9c78-ae2fb1bc2bbc	mRNA	ENST00000409115.8	0.6691358024691358
control	0b08db6f-a152-4a86-ad06-6c740d0d2aa9	mRNA	ENST00000409115.8	0.648559670781893
control	63dc0e6c-0a0a-447b-920d-15ed6562d3ac	mRNA	ENST00000409115.8	0.8567901234567902
control	dd0cf640-ac5a-4f1e-a5ff-6c27cc67a60f	mRNA	ENST00000409115.8	0.9333333333333332
control	7cda9fa0-8c24-49e4-adb3-b11aa82b7464	mRNA	ENST00000409115.8	0.7851851851851852
control	74a43f36-9237-4f5a-be3b-e7733b97e8d6	mRNA	ENST00000409115.8	0.6650205761316872
control	594597b9-bdaf-4544-813b-e4515b516ca6	mRNA	ENST00000409115.8	0.6090534979423868
control	6f47cbb5-bc6e-4751-b37b-b1b988eef9fc	mRNA	ENST00000409115.8	0.4082304526748971
control	c462c1ce-ea6d-4698-b4c9-9d09c444831a	mRNA	ENST00000409115.8	0.6403292181069958
control	1144f090-1cda-47ef-a2ee-73ce8df6529f	mRNA	ENST00000409115.8	0.6502057613168725
control	af513df1-b7f8-4e44-b3bb-f7e66263714d	mRNA	ENST00000409115.8	0.42386831275720166
control	1142ca30-d7bd-49c2-9428-59192378fbd3	mRNA	ENST00000409115.8	0.6452674897119342
control	6235ac33-e26e-4e7b-a6ba-f0a7b30f8580	mRNA	ENST00000409115.8	0.7226337448559671
control	6af7dbab-8e9e-403d-9f1c-fa2b25a9996f	mRNA	ENST00000409115.8	0.931687242798354
control	f66a4999-ea2b-4b59-a553-3f63d09c8a5c	mRNA	ENST00000409115.8	0.8181069958847736
control	2856d9b1-5c10-4bdd-9d8a-0dedc2703e7b	mRNA	ENST00000409115.8	0.9473251028806584
control	c1be4a27-7927-49ab-986a-ed7ff27c1318	mRNA	ENST00000409115.8	0.4773662551440329
control	008e9a6a-516d-4b82-aec3-8c7d6c8c7bf2	mRNA	ENST00000409115.8	0.7185185185185186
control	86fa1d5f-88b5-4943-bbfb-fbc5ad058d6a	mRNA	ENST00000409115.8	0.2905349794238683
control	18bc634a-455d-45d1-a4df-5f084cde50ce	mRNA	ENST00000409115.8	0.6559670781893004
control	12a31320-03a8-4386-916a-0955c521b784	mRNA	ENST00000409115.8	0.6181069958847737
control	28ecaa45-73f7-469d-a5b4-52fc7537d74b	mRNA	ENST00000409115.8	0.7563786008230453
control	1980232b-939f-4c34-a149-8af4c69ec7df	mRNA	ENST00000409115.8	0.7407407407407407
control	ce3baacb-ba9f-4dea-a732-7d981cbde6a1	mRNA	ENST00000409115.8	0.6049382716049383
control	f1fbbe2d-aa3d-4330-bc00-be62ba4f10c1	mRNA	ENST00000409115.8	0.6888888888888889
control	96799188-1b2e-4d4d-9d17-09541579bb3e	mRNA	ENST00000409115.8	0.7547325102880659
control	19121782-dcdf-4b0f-804a-b4f75f0ed6c2	mRNA	ENST00000409115.8	0.31522633744855966
control	9e7ede54-4cc6-47f6-9e2e-e673e4ba22f1	mRNA	ENST00000409115.8	0.09958847736625516
control	a160c51e-6469-41a7-bc35-73721f658214	mRNA	ENST00000409115.8	0.6888888888888889
control	de027e69-6104-4aff-b398-6bffec0119ca	mRNA	ENST00000409115.8	0.7004115226337448
control	eb7183db-018b-4136-8597-46fadbc4a8e9	mRNA	ENST00000409115.8	0.8049382716049382
control	d55c02e1-b253-4c96-8879-c00b91566a5e	mRNA	ENST00000409115.8	0.4823045267489712
control	cae6e1ab-962d-4079-9130-2a03c955f1a6	mRNA	ENST00000409115.8	0.6979423868312757
control	1aea4233-ff02-44b1-9233-ab6a8ff4c23a	mRNA	ENST00000409115.8	0.6823045267489712
control	70dd8ccc-cc8d-44c9-89f8-bf3d276ba0d5	mRNA	ENST00000409115.8	0.6905349794238683
control	c2a1dd14-cedc-442a-8bf6-f550e489c188	mRNA	ENST00000409115.8	0.6074074074074074
control	c16c50eb-17b6-4a7f-bf72-d625644f93a2	mRNA	ENST00000409115.8	0.7176954732510288
control	0fd5a975-1236-4f8a-94e1-7fc5203a53d3	mRNA	ENST00000409115.8	0.13168724279835392
control	6de86e8f-4616-4304-8ac2-7845b6f288f2	mRNA	ENST00000409115.8	0.2979423868312757
control	0be539f2-3916-4c23-bbba-0a67fc8d77d9	mRNA	ENST00000409115.8	0.2378600823045267
control	5a24c757-0efe-4542-929f-bc423a9f808e	mRNA	ENST00000409115.8	0.6748971193415638
control	86d3d939-e549-4227-ae73-3a2bc77d04d8	mRNA	ENST00000409115.8	0.6954732510288066
control	0bbc42df-e9ee-4836-904f-2f8ec22e0f28	mRNA	ENST00000409115.8	0.6576131687242799
control	caba725a-5f8a-4a30-a264-cd34cff3706e	mRNA	ENST00000409115.8	0.6699588477366255
control	e5fff518-f8f3-4bc4-88d2-39e4cc3697fa	mRNA	ENST00000409115.8	0.4378600823045268
control	1545dfec-f0a9-41c0-8334-302d87a93ab2	mRNA	ENST00000409115.8	0.5152263374485597
control	94f261de-b6f0-4c74-b3cd-0779b22fa1a4	mRNA	ENST00000409115.8	0.7901234567901234
control	258d5ee3-ef9e-4941-9697-cfa72ecd1b45	mRNA	ENST00000409115.8	0.7144032921810699
control	bae80b0f-e3b8-4dbf-bee3-0ed286e97bbe	mRNA	ENST00000409115.8	0.745679012345679
control	93d05bb1-8c6e-4a37-bace-3b84f5852917	mRNA	ENST00000409115.8	0.6979423868312757
control	7f5cfd38-202d-438a-a2a3-ba676f2c756f	mRNA	ENST00000409115.8	0.6814814814814815
control	ec5744b1-df66-4d20-a79e-39c1208b701c	mRNA	ENST00000409115.8	0.6781893004115226
control	3fecd5a6-cf26-4633-9fe7-79a22d82535f	mRNA	ENST00000409115.8	0.6345679012345679
control	f2e32a22-064b-4d63-83ab-9498997b0b95	mRNA	ENST00000409115.8	0.6469135802469136
control	9690a8bd-19e7-45f2-8cf2-71381ce20cd5	mRNA	ENST00000409115.8	0.23045267489711935
control	b3724e0b-4b06-4977-bc17-66b8cf2dd965	mRNA	ENST00000409115.8	0.691358024691358
control	112807ce-bfd9-4857-a10e-617c4219c938	mRNA	ENST00000409115.8	0.11522633744855967
control	2ebfcce1-e6df-4ffb-86e0-2809c0c32ea6	mRNA	ENST00000409115.8	0.7292181069958847
control	4865a2a2-5ede-429a-b341-62ee58623e85	mRNA	ENST00000409115.8	0.7382716049382716
control	d8aa7eed-486c-4373-88c3-ee125b9cc318	mRNA	ENST00000409115.8	0.4263374485596707
control	0f8d48b5-aa69-44a3-8cca-264b033f9507	mRNA	ENST00000409115.8	0.3958847736625514
control	b0e43434-5a75-4ff4-833a-6374088ca3d8	mRNA	ENST00000409115.8	0.7637860082304527
control	c5d81bde-692f-4db0-af8b-0f9619ddf1ea	mRNA	ENST00000409115.8	0.32181069958847736
control	46e48d3b-1fd0-435e-a195-6f4add839899	mRNA	ENST00000409115.8	0.6526748971193416
control	f50e872e-2934-4cfc-92d0-20118267512f	mRNA	ENST00000409115.8	0.7547325102880659
control	c30a391a-18f8-49fb-9d1e-702580e7b7ad	mRNA	ENST00000409115.8	0.3111111111111111
control	eeaef00a-2b11-479c-8c08-6daa5751bd68	mRNA	ENST00000409115.8	0.5259259259259259
control	f242c434-94c7-4f77-abc4-6b42255891f3	mRNA	ENST00000409115.8	0.5876543209876544
control	1fd784b8-fa5d-4786-87e8-82c254c2f398	mRNA	ENST00000409115.8	0.7069958847736626
control	7d2f3df6-233a-423e-ad85-19c6707afda6	mRNA	ENST00000409115.8	0.48477366255144033
control	36a33a4f-67f5-47e2-8048-16be074a0901	mRNA	ENST00000409115.8	0.1382716049382716
control	b8eaa2dc-f76f-460e-8409-a28afef1c5c3	mRNA	ENST00000409115.8	0.6823045267489712
control	8aa8d7a7-82cb-46e4-a96c-b943480d34a9	mRNA	ENST00000409115.8	0.4707818930041152
control	75a59985-f405-40e8-b2d9-835dfebb7cc8	mRNA	ENST00000409115.8	0.7794238683127572
control	8f827ee4-60ab-4539-a3ec-3c34d9a2fe61	mRNA	ENST00000409115.8	0.7448559670781894
control	24df461a-92f6-4b8b-9cdb-9e05fd122d55	mRNA	ENST00000409115.8	0.6502057613168725
control	387f96bb-d75b-4ee1-9bfc-ebf360ca7b8f	mRNA	ENST00000409115.8	0.291358024691358
control	541b6350-7223-450c-9ee3-360f1b931f7c	mRNA	ENST00000409115.8	0.5275720164609053
control	24ad4a5b-2c66-480c-bb69-3f4d11dfd670	mRNA	ENST00000409115.8	0.6781893004115226
control	df6b6af8-4e17-4241-bb01-99034c76abb2	mRNA	ENST00000409115.8	0.6962962962962963
control	ad4a44ce-2714-4020-b6f1-e33ea6296de3	mRNA	ENST00000409115.8	0.745679012345679
control	3f23a160-3ffd-4bc1-9aab-4b4f53b4d090	mRNA	ENST00000409115.8	0.654320987654321
control	10be8f3a-484d-4a32-acd2-b174e35403ed	mRNA	ENST00000409115.8	0.3950617283950617
control	8512a3cb-165a-4688-8fd4-d738ad38e02b	mRNA	ENST00000409115.8	0.697119341563786
control	285e3c5c-2e73-46e4-a74c-d51174144800	mRNA	ENST00000409115.8	0.7135802469135802
control	003fdd5a-1365-49a6-aa83-7bcc53b5477a	mRNA	ENST00000409115.8	0.679835390946502
control	d1033830-6a9b-400c-bd4e-baa62977a0fa	mRNA	ENST00000409115.8	0.7292181069958847
control	d302c6cd-1e6d-41d9-b760-4e44687953ff	mRNA	ENST00000409115.8	0.3111111111111111
control	68eafcf1-4f61-43b9-97ad-89a4ef0655a3	mRNA	ENST00000409115.8	0.6320987654320988
control	f1c426a1-7db4-45ec-861d-06d25bd4d2bc	mRNA	ENST00000409115.8	0.6781893004115226
control	6a98cb02-5ca4-4e71-a662-df884dba7f7e	mRNA	ENST00000409115.8	0.6534979423868312
control	3c3cdbee-d849-424a-a881-32be146cd1ce	mRNA	ENST00000409115.8	0.702880658436214
control	b36f9591-ce7e-48be-953d-d62c17b8e0a6	mRNA	ENST00000409115.8	0.8032921810699588
control	9d8e1326-37ae-43e7-be75-19f2137b78a0	mRNA	ENST00000409115.8	0.7621399176954733
control	e9a64f25-43e5-4727-b659-86c1fe81762c	mRNA	ENST00000409115.8	0.6279835390946502
control	0189c0b3-93b3-440f-ad17-9180af83ab67	mRNA	ENST00000409115.8	0.5415637860082304
control	7a5202c6-75e8-46b7-805a-98772793b591	mRNA	ENST00000409115.8	0.6938271604938272
control	fd8a17b6-fb17-4493-a2a9-f1cfa94d825b	mRNA	ENST00000409115.8	0.6255144032921811
control	0ebf48cf-88d5-4a6a-8afb-cfa940f44dab	mRNA	ENST00000409115.8	0.7489711934156379
control	d5d69521-0a0a-48ac-bd45-bcc042be10e6	mRNA	ENST00000409115.8	0.20987654320987653
control	35c5ac31-cdcc-42d1-bb0e-b2c12dbb920a	mRNA	ENST00000409115.8	0.6995884773662552
control	3db40529-2d6a-4738-a34f-68776d5c2782	mRNA	ENST00000409115.8	0.6979423868312757
control	ae777af7-0bb3-4041-b722-c146dc6505a3	mRNA	ENST00000409115.8	0.10781893004115228
control	6eb70133-dd8d-42c2-a696-6313c0afc741	mRNA	ENST00000409115.8	0.7497942386831276
control	4d415816-1184-48d8-bbfb-bcb16bac7175	mRNA	ENST00000409115.8	0.9160493827160494
control	ffdf4514-eadc-4a2f-83af-766e66286d76	mRNA	ENST00000409115.8	0.648559670781893
control	c6b2061f-d34d-409d-b308-fb1631b4aee4	mRNA	ENST00000409115.8	0.7226337448559671
control	6d45d430-bce1-4ad6-a97c-0cd732f60367	mRNA	ENST00000409115.8	0.151440329218107
control	099ab0d1-098f-47e0-a513-15921ddc14bd	mRNA	ENST00000409115.8	0.6954732510288066
control	7bb4cb19-9e40-4f74-8386-7be903e08c12	mRNA	ENST00000409115.8	0.7045267489711934
control	98caa78e-0651-4fad-a4f0-f510f99d2add	mRNA	ENST00000409115.8	0.7168724279835391
control	a8208bca-d837-4d30-b67d-9729c000de51	mRNA	ENST00000409115.8	0.6872427983539094
control	0eeb9303-c526-4010-a833-991af47a0aff	mRNA	ENST00000409115.8	0.6847736625514403
control	c5ad95e6-85ca-42ad-b478-ecf6a375b018	mRNA	ENST00000409115.8	0.7069958847736626
control	d9209d6e-89b0-48b2-b5a4-c5bb2a767270	mRNA	ENST00000409115.8	0.44526748971193414
control	2022d0d1-be34-4575-83f6-e5e9554065da	mRNA	ENST00000409115.8	0.291358024691358
control	7c8d3e2a-1c42-49b6-b6a0-82babdfa6b52	mRNA	ENST00000409115.8	0.3012345679012346
control	e4940eaa-4268-4de4-b26f-378e0b44073d	mRNA	ENST00000409115.8	0.6074074074074074
control	10fb3f17-72ae-4784-9242-966b4d4f2c7e	mRNA	ENST00000409115.8	0.7135802469135802
control	07b4b0ec-7122-492f-a976-6146f071dcfa	mRNA	ENST00000409115.8	0.7876543209876543
control	f351784d-b261-4f55-adc7-8f4f6e9ec65f	mRNA	ENST00000409115.8	0.7374485596707819
control	acaca484-68b7-41d6-ad8c-8bf9aa92ad60	mRNA	ENST00000409115.8	0.8065843621399177
control	afdf9f9b-f653-4436-9878-883126246a49	mRNA	ENST00000409115.8	0.5218106995884774
control	2a879c24-03f7-45af-804a-6aaf63c6e64c	mRNA	ENST00000409115.8	0.6469135802469136
control	d2f28aa6-cd72-4c3d-9c2f-fd16c177e25f	mRNA	ENST00000409115.8	0.6946502057613169
control	83b66875-170a-4e0d-b285-1aa1571ced7b	mRNA	ENST00000409115.8	0.25349794238683127
control	503983a7-2e69-469a-91af-1c6e62a439c6	mRNA	ENST00000409115.8	0.6897119341563785
control	4f546a46-dfde-4061-8e5d-ab7429313e90	mRNA	ENST00000409115.8	0.6814814814814815
control	43fbb603-35eb-4757-a3a7-925896cadfb4	mRNA	ENST00000409115.8	0.6123456790123457
control	aa680bf3-5559-4d6a-8f89-f9284326926c	mRNA	ENST00000409115.8	0.7135802469135802
control	46478b8f-8ddf-4764-8f5c-3bd68bf4cd09	mRNA	ENST00000409115.8	0.8090534979423868
control	968b7b79-6e6d-417d-9db1-ee2cea7240c8	mRNA	ENST00000409115.8	0.6897119341563785
control	a214d1ca-951d-475f-a6c8-954536322ee8	mRNA	ENST00000409115.8	0.6197530864197531
control	2c7c8867-190f-4679-ab79-b0ae9aa1a03b	mRNA	ENST00000409115.8	0.31440329218106994
control	1e0d9219-5c5c-4c5b-8baa-f7823bc85730	mRNA	ENST00000409115.8	0.13662551440329218
control	52d6716d-a212-492e-8b87-36b80f26da9a	mRNA	ENST00000409115.8	0.7432098765432099
control	2afa8d00-db65-4808-90a5-f3f40b47bd32	mRNA	ENST00000409115.8	0.697119341563786
control	7d116b49-09da-4e98-ad8b-b9c90b032eae	mRNA	ENST00000409115.8	0.6666666666666666
control	40ea1b92-43ec-49aa-8bc0-f2151e18c843	mRNA	ENST00000409115.8	0.5341563786008231
control	2c55061c-07a2-4e44-94e0-12855d5521a3	mRNA	ENST00000409115.8	0.817283950617284
control	3f63f67f-b5d7-4a9e-8060-104b16ad528f	mRNA	ENST00000409115.8	0.19012345679012344
control	b6db48b4-2c8f-4785-81f1-7d9489977ef4	mRNA	ENST00000409115.8	0.3037037037037037
control	ab2f9adc-c991-4be8-bcdd-75d92a6a0c24	mRNA	ENST00000409115.8	0.7168724279835391
control	539ba484-3319-4f72-9863-cd330b5686c9	mRNA	ENST00000409115.8	0.3234567901234568
control	2a87427b-76c8-4691-a8b6-987f12acaa00	mRNA	ENST00000409115.8	0.32592592592592595
control	8e3628c2-ca5c-4fee-8a28-782ce654f5f9	mRNA	ENST00000409115.8	0.31193415637860084
control	3cb18008-c67a-4b41-840a-2d3805e7253b	mRNA	ENST00000409115.8	0.2938271604938272
control	dba62519-0229-441f-98bb-81f84e8f567f	mRNA	ENST00000409115.8	0.6979423868312757
control	8f675803-9074-4d25-a4be-aa6f57681228	mRNA	ENST00000409115.8	0.2962962962962963
control	8ca975f6-9f45-4599-a2e6-2a93317ba555	mRNA	ENST00000409115.8	0.7374485596707819
control	5ac99e72-34e6-49e4-8240-1a8aae6896a0	mRNA	ENST00000409115.8	0.27242798353909464
control	4a957087-197e-4383-a810-30c1f7e61747	mRNA	ENST00000409115.8	0.6098765432098765
control	80791e70-20b7-47c7-8105-d4ee7eeb74da	mRNA	ENST00000409115.8	0.6337448559670782
control	0022ddfd-c96d-41a6-9e80-9d4b94600241	mRNA	ENST00000409115.8	0.776954732510288
control	5fa859f3-adb1-49c9-9f64-8fcd25daebe6	mRNA	ENST00000409115.8	0.30205761316872426
control	a6e5df81-6bf8-4aa4-8137-2d0bd00ad593	mRNA	ENST00000409115.8	0.7111111111111111
control	8e3bfa3e-58e8-4591-a7e9-c27f38c01761	mRNA	ENST00000409115.8	0.7283950617283951
control	a499775a-59a4-415a-ba5b-055df696c721	mRNA	ENST00000409115.8	0.6683127572016461
control	6329751c-b9b5-4462-b6ea-5e0add1f7133	mRNA	ENST00000409115.8	0.16872427983539096
control	36642b23-4cd3-42d3-b31e-01e84fa1884e	mRNA	ENST00000409115.8	0.6592592592592592
control	8f2a3a01-5841-43a0-a6b2-1b192bd2e573	mRNA	ENST00000409115.8	0.6839506172839506
control	4d8fd663-f1e9-4f44-b396-3a2348691e1b	mRNA	ENST00000409115.8	0.8551440329218107
[truncated: 386,133 more rows]
