# Supplementary material for: Biochemical-free enrichment or depletion of RNA classes in real-time during direct RNA sequencing with RISER
Source: Nat Commun. 2024 May 24;15:4422. doi: 10.1038/s41467-024-48673-8 (PMC11126589; doi:10.1038/s41467-024-48673-8)
Supplement: Supplementary file 4 — Source Data Files [file 41467_2024_48673_MOESM4_ESM.zip › Source Data/main_fig4c_mtRNA.tsv]

mode	read_id	biotype	transcript	fraction_covered
control	0c0d9aec-5661-4a01-8bd2-3fb649b07b95	mtRNA	ENST00000389680.2	0.9371069182389936
control	7f316384-bd0f-4653-90b7-b71772dce33a	mtRNA	ENST00000389680.2	0.9423480083857444
control	7402d447-893a-4696-9b84-e81ea31dfbe9	mtRNA	ENST00000389680.2	0.35744234800838576
control	aabde705-80d8-4f39-b2df-d22da186ce15	mtRNA	ENST00000389680.2	0.5157232704402516
control	f759f991-5af5-477d-8d12-885a49b0a74f	mtRNA	ENST00000389680.2	0.9517819706498952
control	574bed44-0fb6-4f32-a8c3-2a8bb2316af4	mtRNA	ENST00000389680.2	0.9224318658280922
control	1c9b93b7-e341-4834-8974-36cfa623ea43	mtRNA	ENST00000389680.2	0.9643605870020964
control	48c9ea06-4099-4aa9-be69-94b321212344	mtRNA	ENST00000389680.2	0.3553459119496855
control	d28c301b-1937-45ad-9803-28db1a83d738	mtRNA	ENST00000389680.2	0.19077568134171907
control	f6ef18c9-a7cb-44f5-b7a6-423a7f4a2cff	mtRNA	ENST00000389680.2	0.9559748427672956
control	f73f547e-c117-468b-97c1-6540b85cd205	mtRNA	ENST00000389680.2	0.559748427672956
control	89636d63-f452-4e25-9be5-b356958131cc	mtRNA	ENST00000389680.2	0.7316561844863732
control	23c332ef-8417-4845-99da-a5ca4f79886b	mtRNA	ENST00000389680.2	0.5545073375262054
control	fc6af9d3-0131-44c1-a88e-dbccbf946505	mtRNA	ENST00000389680.2	0.8018867924528302
control	fc2f4c39-c2f3-487c-9f60-4e7f61be43b7	mtRNA	ENST00000389680.2	0.8930817610062893
control	5edd0391-38fd-4ae7-8109-d560aa20a26f	mtRNA	ENST00000389680.2	0.920335429769392
control	59e76029-38d4-4736-97aa-6b4c8397160d	mtRNA	ENST00000389680.2	0.9454926624737946
control	ae1b48ef-8497-44bd-b108-d436271edbac	mtRNA	ENST00000389680.2	0.09014675052410902
control	e31e25d9-6a68-4507-b831-3752b330f440	mtRNA	ENST00000389680.2	0.90041928721174
control	679ada84-ac95-4d19-a98c-407cfa197af0	mtRNA	ENST00000389680.2	0.8165618448637316
control	0058711a-7bb0-47ea-aa09-16b520305f66	mtRNA	ENST00000389680.2	0.9287211740041929
control	ecab2b7b-cde7-4932-840b-3ca290bb26f1	mtRNA	ENST00000389680.2	0.9633123689727464
control	a5c3921d-fa06-4f99-bbb1-13f4d7a66979	mtRNA	ENST00000389680.2	0.9433962264150944
control	482a34a9-ad92-4b4e-9a63-54a3f06d50ca	mtRNA	ENST00000389680.2	0.889937106918239
control	435a9aa8-93b9-4c2d-ba83-169751007d9c	mtRNA	ENST00000389680.2	0.7809224318658281
control	2bc7e4b7-1eb4-465d-a50d-09c50218e28f	mtRNA	ENST00000389680.2	0.42348008385744235
control	9f6075a5-b80b-43e2-a57e-ed90f789f95f	mtRNA	ENST00000389680.2	0.8427672955974843
control	07ebd73c-936e-407f-ab7e-33c1623cf1c5	mtRNA	ENST00000389680.2	0.33962264150943394
control	e007f97e-b84f-4d7c-82c2-4abae32a0d04	mtRNA	ENST00000389680.2	0.4916142557651992
control	f15c5d88-cc13-4677-a056-84fc8b4efd81	mtRNA	ENST00000389680.2	0.7033542976939203
control	fbcbefc0-ec72-432a-9ed8-7f63749063e2	mtRNA	ENST00000389680.2	0.720125786163522
control	3a534e21-0be7-4eb2-9a7b-cdd856f062d6	mtRNA	ENST00000389680.2	0.5450733752620545
control	aad19573-c070-4852-bd4a-b5304e64daa3	mtRNA	ENST00000389680.2	0.9276729559748428
control	3477f680-ce6e-4871-b8c6-5bd0c7b42dee	mtRNA	ENST00000389680.2	0.9350104821802936
control	35938ae2-cacf-4033-ac00-3a0436fc7f4f	mtRNA	ENST00000389680.2	0.9675052410901468
control	8b0d171d-aa58-42cb-80c0-1b0a7c7896cf	mtRNA	ENST00000389680.2	0.27253668763102723
control	a5fd350b-c9eb-4591-b123-59b6379c387d	mtRNA	ENST00000389680.2	0.22955974842767296
control	06a4535d-876f-40fb-bbb3-f7be02a29730	mtRNA	ENST00000389680.2	0.9465408805031448
control	8276669e-0d75-4367-8576-440314713260	mtRNA	ENST00000389680.2	0.16981132075471697
control	1a290081-76c7-4a86-83aa-cbd6daf7480c	mtRNA	ENST00000389680.2	0.5146750524109015
control	3649feae-f8ca-45fa-8684-dcf9407ac96f	mtRNA	ENST00000389680.2	0.6519916142557652
control	17c3d155-65eb-493a-b5b9-a3a759696d8c	mtRNA	ENST00000389680.2	0.4633123689727464
control	09023427-f43b-4f56-9b8b-56dfb0446478	mtRNA	ENST00000389680.2	0.6341719077568134
control	cd37698b-8ace-40ea-affe-ac8fc20b35c7	mtRNA	ENST00000389680.2	0.3039832285115304
control	f9ffb6c7-a784-4721-aa59-33d38bc1d3d5	mtRNA	ENST00000389680.2	0.5094339622641509
control	6fabe3d9-fbef-4538-96e1-ca6d20919ad6	mtRNA	ENST00000389680.2	0.9444444444444444
control	d5788f8f-63b9-418a-bfc0-2e5e2b686d14	mtRNA	ENST00000389680.2	0.8679245283018868
control	01b18d48-8e16-4c28-a5b0-6c16669edac6	mtRNA	ENST00000389680.2	0.37735849056603776
control	e9488807-8f1d-44fc-b692-1cedd36a3bad	mtRNA	ENST00000389680.2	0.8301886792452831
control	3a6e3be2-c889-421e-ab0d-ccfcc2a0a5e4	mtRNA	ENST00000389680.2	0.28197064989517817
control	ad33e1c6-ed5d-43e2-b23d-b62eb6fb8061	mtRNA	ENST00000389680.2	0.36268343815513626
control	ff0253c0-0d30-4105-8dc2-0ca914f47852	mtRNA	ENST00000389680.2	0.24109014675052412
control	1b25c49a-4dd8-4e2d-893e-a93c760bd95a	mtRNA	ENST00000389680.2	0.9612159329140462
control	f703de2d-8a3c-4da0-b30d-0b0b7aefde33	mtRNA	ENST00000389680.2	0.4192872117400419
control	91d47230-45e1-4c38-abcf-b5abeebac74f	mtRNA	ENST00000389680.2	0.7672955974842768
control	c0df0bc0-eacb-4e47-bf7a-ef0c645e1d6f	mtRNA	ENST00000389680.2	0.940251572327044
control	cca0f9c0-21d7-431f-b89a-888acf5d056b	mtRNA	ENST00000389680.2	0.6509433962264151
control	ae5535f6-0cd4-4b77-ad41-a15f3f541d1a	mtRNA	ENST00000389680.2	0.32914046121593293
control	3cff2661-8800-4382-9a72-827f677f46d4	mtRNA	ENST00000389680.2	0.20964360587002095
control	3daceadc-1524-454f-89f2-4dbc738067d7	mtRNA	ENST00000389680.2	0.8825995807127882
control	36dde7fe-f4f3-424c-8da4-3008f3bef7ec	mtRNA	ENST00000389680.2	0.940251572327044
control	851c834c-ec1c-450f-80fc-76332e708e63	mtRNA	ENST00000389680.2	0.7253668763102725
control	f3638209-b9fa-4dc3-af2f-a98cef2e8f04	mtRNA	ENST00000389680.2	0.5366876310272537
control	b6ea00ea-0a60-4aad-88b0-1eb4f9491f4f	mtRNA	ENST00000389680.2	0.8867924528301887
control	20674c89-b06a-4fc7-9846-1ca4799204a7	mtRNA	ENST00000389680.2	0.20545073375262057
control	23e1b3f4-824d-4775-9198-28fbf2c158aa	mtRNA	ENST00000389680.2	0.941299790356394
control	55551c7d-7505-479b-9c97-75a439919996	mtRNA	ENST00000389680.2	0.950733752620545
control	4d6cf156-c21c-4c14-9eed-b0dccdb03973	mtRNA	ENST00000389680.2	0.919287211740042
control	a6cc0f54-0662-4a2e-9b0c-98e24eaca0c1	mtRNA	ENST00000389680.2	0.7348008385744235
control	d82e5551-b06a-4c6a-917e-302065e04a78	mtRNA	ENST00000389680.2	0.4937106918238994
control	3e2e5f1f-243f-4002-bee3-32f26932438a	mtRNA	ENST00000389680.2	0.9182389937106918
control	5cc56004-f55f-457b-bbc5-6399e7ed1324	mtRNA	ENST00000389680.2	0.6960167714884696
control	72e4dcde-2d62-4c34-969e-8097d8b86a6a	mtRNA	ENST00000389680.2	0.5157232704402516
control	869cc9ce-4240-4450-ad55-0ebdd5c49758	mtRNA	ENST00000389680.2	0.48951781970649894
control	8a4cf1c8-12f0-4291-9a7f-32e914dd49f5	mtRNA	ENST00000389680.2	0.5387840670859538
control	0ab39602-5655-42fa-803c-78dc53d751a6	mtRNA	ENST00000389680.2	0.13417190775681342
control	b5d20ecb-d53d-4101-a96d-50b5d0b4d30e	mtRNA	ENST00000389680.2	0.8972746331236897
control	28b81f9c-3d8a-40e9-9013-118ed8c6ba4d	mtRNA	ENST00000389680.2	0.9056603773584906
control	4caeb096-01ac-4d51-a318-6fdf634d3254	mtRNA	ENST00000389680.2	0.6163522012578616
control	c2b6f561-a9e9-4228-80cd-9b40b4ffbeb2	mtRNA	ENST00000389680.2	0.9339622641509434
control	b5e1f865-c5f2-40cd-9325-3f9998c4f50f	mtRNA	ENST00000389680.2	0.9433962264150944
control	ea2c211f-b0b0-498e-8a36-bbb89365755f	mtRNA	ENST00000389680.2	0.40670859538784065
control	ec87a9c1-4136-4682-8bc0-32a6a1ba7fa5	mtRNA	ENST00000389680.2	0.3050314465408805
control	8cac39ab-0cf1-44c3-af15-1313a98b4c50	mtRNA	ENST00000389680.2	0.330188679245283
control	db22ed40-6e6d-4aab-b04b-148835e1c9f0	mtRNA	ENST00000389680.2	0.4517819706498952
control	83c463ae-866b-4bae-841b-899f45aa824e	mtRNA	ENST00000389680.2	0.958071278825996
control	794ca529-fc90-4561-b936-6fb2ff76e238	mtRNA	ENST00000389680.2	0.6823899371069182
control	5bb816a2-5ade-456c-8cfa-d0849f75d4e1	mtRNA	ENST00000389680.2	0.5031446540880503
control	1e9e0e9c-b064-4217-a18c-05507963af9d	mtRNA	ENST00000389680.2	0.330188679245283
control	34165551-4988-4006-9332-15e06a0872c6	mtRNA	ENST00000389680.2	0.9035639412997905
control	c2730675-f908-421c-b71e-05e6b8239e51	mtRNA	ENST00000389680.2	0.5660377358490566
control	cb49b0ff-1c5b-4c39-b5bb-dec1d0006edd	mtRNA	ENST00000389680.2	0.4832285115303983
control	4f319c96-2514-4532-a377-6ea0af239b7a	mtRNA	ENST00000389680.2	0.4748427672955975
control	45b25da3-0ff5-4723-924c-7920d486f541	mtRNA	ENST00000389680.2	0.909853249475891
control	1ef2df23-71a2-4f6b-bfd1-24319f1588c7	mtRNA	ENST00000389680.2	0.9465408805031448
control	6bbcc1b9-02a1-4a53-a429-703c49e2c83a	mtRNA	ENST00000389680.2	0.9559748427672956
control	badaeebf-9399-4705-b3cc-5024ec38cf39	mtRNA	ENST00000389680.2	0.7368972746331237
control	c0746cc9-b49c-4b82-ba3b-0dfc2c9a108b	mtRNA	ENST00000389680.2	0.9287211740041929
control	a87207b5-5fda-49f9-8ebb-0c053804e9bf	mtRNA	ENST00000389680.2	0.49056603773584906
control	545c61d8-219c-454c-ab00-80f346db069c	mtRNA	ENST00000389680.2	0.35953878406708595
control	70888317-043e-41dd-8e21-f40dd57e8024	mtRNA	ENST00000389680.2	0.9381551362683438
control	eee5b6e3-cc9f-4224-be21-8d6ab37c6811	mtRNA	ENST00000389680.2	0.941299790356394
control	ba43497d-1a66-480a-9de1-13c8c256f912	mtRNA	ENST00000389680.2	0.3532494758909853
control	ac31aa6a-c113-47c0-90ff-ebee791f86ca	mtRNA	ENST00000389680.2	0.7368972746331237
control	dcd504f0-2d7a-4f10-984c-61abc8ebdad7	mtRNA	ENST00000389680.2	0.9444444444444444
control	ac03c123-069f-41fb-b42b-1a55de71744a	mtRNA	ENST00000389680.2	0.4580712788259958
control	3a025b6b-27d9-4c80-96ca-865ef11f2701	mtRNA	ENST00000389680.2	0.9255765199161424
control	156744fc-6ade-4b40-9732-962201fb7ade	mtRNA	ENST00000389680.2	0.560796645702306
control	e0eeb970-e37f-40f3-8a9a-ec9e8ac5c206	mtRNA	ENST00000389680.2	0.4371069182389937
control	731136ba-a481-43f7-bc65-f931de1a4750	mtRNA	ENST00000389680.2	0.8322851153039832
control	04735802-e096-441b-b5ac-e75e5b1f765e	mtRNA	ENST00000389680.2	0.4958071278825995
control	f7568d9c-d388-4e28-9cab-1e8c772e9850	mtRNA	ENST00000389680.2	0.8469601677148847
control	de2f827c-4f8b-4ef4-bdbb-585403b1928d	mtRNA	ENST00000389680.2	0.3522012578616352
control	771a4891-b23d-4f37-a72b-3395a076b478	mtRNA	ENST00000389680.2	0.27882599580712786
control	9c903887-d91d-41c8-942a-8130d040f8b4	mtRNA	ENST00000389680.2	0.3689727463312369
control	e1d6889b-d48f-4b68-9b9c-d20ee69c24a8	mtRNA	ENST00000389680.2	0.6519916142557652
control	52e88490-4c08-4076-b390-023fa5c0f62a	mtRNA	ENST00000389680.2	0.42348008385744235
control	fa40f2be-50a5-4b32-84f0-10083ee5d849	mtRNA	ENST00000389680.2	0.3280922431865828
control	3af67a14-dc5a-4e1c-b390-9c6a5ab04441	mtRNA	ENST00000389680.2	0.9350104821802936
control	3357595c-683d-4240-b65a-f264c916bc3d	mtRNA	ENST00000389680.2	0.9360587002096435
control	63198a4d-739a-4c25-898d-a712da5c2ab0	mtRNA	ENST00000389680.2	0.1331236897274633
control	601ce155-3eaa-4111-95e9-c98e4c989730	mtRNA	ENST00000389680.2	0.5807127882599581
control	1afacf74-972f-416d-96f1-3f0069a3c26e	mtRNA	ENST00000389680.2	0.20440251572327045
control	e06f7bfd-8e37-4eba-8305-dc2432a107d5	mtRNA	ENST00000389680.2	0.559748427672956
control	a4f21851-0318-4b92-a0c6-4761ec2b2f22	mtRNA	ENST00000389680.2	0.4371069182389937
control	4d098263-98df-49e3-af30-fd4a3474613b	mtRNA	ENST00000389680.2	0.950733752620545
control	95e482b4-d2ec-4bcd-938f-22c9bcf550ec	mtRNA	ENST00000389680.2	0.9517819706498952
control	f4c90be0-e9cc-4f22-a4ce-44e42b77a671	mtRNA	ENST00000389680.2	0.4748427672955975
control	d22469f1-1ff9-4007-a092-a7521e301ea9	mtRNA	ENST00000389680.2	0.429769392033543
control	46429db8-289c-4ccc-b79e-afd6910af8ac	mtRNA	ENST00000389680.2	0.1488469601677149
control	7ebb734b-d4f3-4910-b6dd-174f685eb14c	mtRNA	ENST00000389680.2	0.08909853249475891
control	d9d80c70-1d74-4c4f-95b6-05a1883e5b35	mtRNA	ENST00000389680.2	0.6257861635220126
control	e6067ffc-623b-470e-a309-07e1c762025d	mtRNA	ENST00000389680.2	0.8532494758909853
control	b93753bb-fce5-45ab-8673-ea7a41ae04e9	mtRNA	ENST00000389680.2	0.2893081761006289
control	bc9bb029-5d8c-4f13-a88e-7021c04ac9cc	mtRNA	ENST00000389680.2	0.8584905660377359
control	80b7f15d-4fc8-4ce9-94b7-5f3097dd0981	mtRNA	ENST00000389680.2	0.9276729559748428
control	be004cb1-665f-4106-832d-95bebf4f0823	mtRNA	ENST00000389680.2	0.4958071278825995
control	11d4da99-2c9d-4deb-874a-0f1f10f12f97	mtRNA	ENST00000389680.2	0.4025157232704403
control	04a16904-5f44-411c-ab77-7c7d4e1b8bb8	mtRNA	ENST00000389680.2	0.940251572327044
control	0f702850-bd30-44db-bdc0-63ea5a5449ae	mtRNA	ENST00000389680.2	0.910901467505241
control	3fefc84c-7bd7-4606-8952-515c5add1b83	mtRNA	ENST00000389680.2	0.6656184486373166
control	99c2be08-8ea7-4fd1-9079-fc9ad232c9f0	mtRNA	ENST00000389680.2	0.9350104821802936
control	e2b8408d-7887-4729-8307-daf932b16354	mtRNA	ENST00000389680.2	0.9129979035639412
control	802bbc22-5eed-431d-9e83-2d9dd5072654	mtRNA	ENST00000389680.2	0.8511530398322851
control	e1400088-6190-4f33-ba9c-3a9411866543	mtRNA	ENST00000389680.2	0.3679245283018868
control	3c58c372-5e3b-4f95-b0d7-aee6e17cc61f	mtRNA	ENST00000389680.2	0.16037735849056603
control	293648dc-aeb5-41bc-8ecb-a0be8068158e	mtRNA	ENST00000389680.2	0.9287211740041929
control	c5dbfee6-52cb-4eb9-b03e-e63c676759f8	mtRNA	ENST00000389680.2	0.9433962264150944
control	d4f18b7b-4f7e-4089-9a32-588cc455cf41	mtRNA	ENST00000389680.2	0.859538784067086
control	1ed07317-2adb-4a35-8159-8e0ed25c0c9d	mtRNA	ENST00000389680.2	0.1509433962264151
control	802d3862-2553-4942-a592-cbf85dd54345	mtRNA	ENST00000389680.2	0.9077568134171908
control	f93039da-5eb6-4faa-ad4c-ba3af0b72d19	mtRNA	ENST00000389680.2	0.7295597484276729
control	7562c1a5-ccd0-44d4-9a41-8768249346e5	mtRNA	ENST00000389680.2	0.2966457023060797
control	6fd73909-520f-4aaa-85a1-1280157ef819	mtRNA	ENST00000389680.2	0.35744234800838576
control	deca9284-e457-4099-8d97-9b3e6dd66d1f	mtRNA	ENST00000389680.2	0.08176100628930817
control	7d685a7a-bd04-4893-b9a0-512e9602588c	mtRNA	ENST00000389680.2	0.33228511530398325
control	2ec9af7b-53c0-4c1f-a950-1feb116d81fa	mtRNA	ENST00000389680.2	0.5754716981132075
control	81694362-8bd4-4b74-bc87-e502b533de6f	mtRNA	ENST00000389680.2	0.24109014675052412
control	671b88e1-1c64-4642-842f-b3bc2bc0748f	mtRNA	ENST00000389680.2	0.9538784067085954
control	efa4802c-e234-4e57-8680-2d21733faebe	mtRNA	ENST00000389680.2	0.4350104821802935
control	051f4abb-e5a2-41c3-ae05-cc967f38d6a3	mtRNA	ENST00000389680.2	0.6813417190775681
control	4379ebde-c8f7-445a-bbe4-5ddef132266b	mtRNA	ENST00000389680.2	0.8155136268343816
control	07273508-cc17-486f-9279-1ce14cff2ad0	mtRNA	ENST00000389680.2	0.9454926624737946
control	cae6ae2f-fb49-409d-9021-ee3bb390ce57	mtRNA	ENST00000389680.2	0.42138364779874216
control	9386d0a1-d0a7-4887-bd78-53f168384982	mtRNA	ENST00000389680.2	0.8406708595387841
control	0f940a13-1c29-4c6a-bf55-5a809fe59b9b	mtRNA	ENST00000389680.2	0.859538784067086
control	81b4739d-4633-490e-bbbb-52a5db33cf75	mtRNA	ENST00000389680.2	0.6519916142557652
control	5881a738-e504-4c8c-a1a2-4ef358788cb3	mtRNA	ENST00000389680.2	0.919287211740042
control	37328505-239e-42ae-b9e0-7f139f540ce0	mtRNA	ENST00000389680.2	0.89937106918239
control	4f627dda-4fd2-46a1-91d1-692621d5935a	mtRNA	ENST00000389680.2	0.979035639412998
control	07158482-ca49-40e4-aab2-e79cdeefc37e	mtRNA	ENST00000389680.2	0.40461215932914046
control	4b30f194-3390-43cc-9ab4-46057061ab24	mtRNA	ENST00000389680.2	0.0870020964360587
control	482903eb-cd70-43fa-8183-1f03ed735875	mtRNA	ENST00000389680.2	0.6446540880503144
control	171b291b-a0ed-495a-91ff-cf840b2bd801	mtRNA	ENST00000389680.2	0.79979035639413
control	4ad1909b-9432-4be9-925c-b9cec39e5888	mtRNA	ENST00000389680.2	0.960167714884696
control	838e5964-225f-4a1b-8334-297f0def5e00	mtRNA	ENST00000389680.2	0.27253668763102723
control	dd1d2749-802d-4f44-93b8-012bde966c9d	mtRNA	ENST00000389680.2	0.37735849056603776
control	bbfb644f-9b4e-4f38-b4f6-bf764aad5cfc	mtRNA	ENST00000389680.2	0.550314465408805
control	bc7fa54b-e063-41c9-9d85-8a263889a5dc	mtRNA	ENST00000389680.2	0.21069182389937108
control	d18d13a9-3333-4922-a38f-b9c86246a380	mtRNA	ENST00000389680.2	0.8920335429769392
control	a7c43f7c-5ebc-4988-9ce2-ddce75e6c88b	mtRNA	ENST00000389680.2	0.6446540880503144
control	3634a4e7-6f1c-4d56-906c-b2011060d23e	mtRNA	ENST00000389680.2	0.4612159329140461
control	147be599-7e1e-4f67-950f-34344e20e28c	mtRNA	ENST00000389680.2	0.8291404612159329
control	e13dbb8d-1923-4fb7-83cf-509db57f4f40	mtRNA	ENST00000389680.2	0.5712788259958071
control	61c82a77-ab9f-49ce-ada1-cf177bc39da3	mtRNA	ENST00000389680.2	0.5178197064989518
control	abb9696c-4658-4854-8e1c-a1f27fd20623	mtRNA	ENST00000389680.2	0.9486373165618448
control	509eff47-fee7-4bc9-bb70-6782fbe9785c	mtRNA	ENST00000389680.2	0.9381551362683438
control	eee43ed4-1e27-4693-930c-da4c305f35dd	mtRNA	ENST00000389680.2	0.8616352201257862
control	179f0f68-c472-4cc2-a6dd-fda64fffa040	mtRNA	ENST00000389680.2	0.6708595387840671
control	0366cc66-0bbe-4002-8a62-cb4e999a689c	mtRNA	ENST00000389680.2	0.9454926624737946
control	513db088-8814-4bf7-aec3-e1372341a694	mtRNA	ENST00000389680.2	0.35639412997903563
control	091858df-9a7c-4f79-9a74-fefb9c32876a	mtRNA	ENST00000389680.2	0.27882599580712786
control	8e272013-578d-4c51-a41c-885a33cad004	mtRNA	ENST00000389680.2	0.9224318658280922
control	950f7bfb-c961-4597-8a8d-33e2f48a1cc8	mtRNA	ENST00000389680.2	0.5356394129979035
control	6f4ffd77-446d-4626-b7c1-fd26966f93be	mtRNA	ENST00000389680.2	0.5534591194968553
control	c88046c9-d801-4866-a95e-200691604d84	mtRNA	ENST00000389680.2	0.9067085953878408
control	1d23dbc2-e5c9-4e3c-b4d5-4aa2b701d808	mtRNA	ENST00000389680.2	0.9255765199161424
control	e6669552-c3c5-41d8-b0e9-4606e69343a8	mtRNA	ENST00000389680.2	0.8417190775681341
control	5bcf7397-1904-40bf-b9ab-0e71e82717aa	mtRNA	ENST00000389680.2	0.7955974842767296
control	fab157a0-0cf0-470d-b151-981fb9c983db	mtRNA	ENST00000389680.2	0.35115303983228513
control	389ac300-5802-47ff-b060-3718d125e004	mtRNA	ENST00000389680.2	0.2851153039832285
control	1675be76-ca57-421f-91c8-011420deac1f	mtRNA	ENST00000389680.2	0.27148846960167716
control	2b5af8d4-01b3-427c-b0db-55f49a32dd69	mtRNA	ENST00000389680.2	0.5209643605870021
control	fd37e70f-763f-464f-9442-14153c3e61a0	mtRNA	ENST00000389680.2	0.9035639412997905
control	e9580586-c9bd-44b0-8cef-c0e9afb95764	mtRNA	ENST00000389680.2	0.640461215932914
control	9f7bbcae-ef8c-438d-a6d6-b9defc9ae430	mtRNA	ENST00000389680.2	0.2914046121593291
control	d80ea5b4-c5f3-42ff-8a45-e29c306a18b5	mtRNA	ENST00000389680.2	0.6331236897274634
control	2fe540ed-5978-4b56-98d2-c0365ae9aa67	mtRNA	ENST00000389680.2	0.42662473794549266
control	09d288ca-d4ac-4c04-b341-584a09559750	mtRNA	ENST00000389680.2	0.7243186582809225
control	90592eb9-9951-4c26-b3db-e95dcd454443	mtRNA	ENST00000389680.2	0.7914046121593291
control	a9cd9378-4345-40a4-b603-ca90965711fb	mtRNA	ENST00000389680.2	0.889937106918239
control	58be9883-5959-4c8e-bb04-fc67817c25af	mtRNA	ENST00000389680.2	0.46540880503144655
control	0a0012db-9c5c-4f63-b40e-ab76e0f618e2	mtRNA	ENST00000389680.2	0.9517819706498952
control	15e86567-ca79-4bab-a894-681431c93310	mtRNA	ENST00000389680.2	0.9140461215932912
control	606bdee4-59b7-4cc4-a4a2-657fad02e9a3	mtRNA	ENST00000389680.2	0.27672955974842767
control	e5ce1265-1994-4810-b711-aaf9a6d0eb38	mtRNA	ENST00000389680.2	0.90041928721174
control	577fc5aa-e01f-43e3-8105-4438787c501b	mtRNA	ENST00000389680.2	0.3522012578616352
control	adcfcecd-b065-45c3-a2d9-b94b1f14eb41	mtRNA	ENST00000389680.2	0.939203354297694
control	9d79ef1a-3f90-4a48-8e45-48b3a2a8f1c8	mtRNA	ENST00000389680.2	0.8448637316561844
control	c89b7392-e243-411d-b7be-e22f8d592319	mtRNA	ENST00000389680.2	0.5
control	2e2848bd-fa22-4d94-9965-ea95fa79f411	mtRNA	ENST00000389680.2	0.8238993710691824
control	06ba7a66-5e8b-4428-a708-b94d005bf01f	mtRNA	ENST00000389680.2	0.60062893081761
control	4b8ba409-85b3-443f-ad65-adaf33a1174f	mtRNA	ENST00000389680.2	0.6656184486373166
control	d65a979b-6fb4-488d-986a-66c2ab08ed3b	mtRNA	ENST00000389680.2	0.13626834381551362
control	73e1b3f1-56be-4b61-9361-b9c00ac98837	mtRNA	ENST00000389680.2	0.9381551362683438
control	eb320ada-27be-4d0c-8fdc-a11f382d70ca	mtRNA	ENST00000389680.2	0.6037735849056604
control	4c028f88-70f5-49d0-9b8a-a41f2fb4bcbe	mtRNA	ENST00000389680.2	0.2316561844863732
control	03023016-9684-4e4c-aa7c-640203fdaee1	mtRNA	ENST00000389680.2	0.9570230607966456
control	26be2816-1f19-4449-9af3-a58dcc8ad456	mtRNA	ENST00000389680.2	0.9182389937106918
control	2ed03545-2132-4788-93d6-f43ecd9a1105	mtRNA	ENST00000389680.2	0.8343815513626834
control	18dbc33d-d7e8-495f-9866-e3a1cc166f86	mtRNA	ENST00000389680.2	0.3710691823899371
control	8bb6c7f0-964e-4e9d-a40d-39dbe57c5bc1	mtRNA	ENST00000389680.2	0.9727463312368972
control	cf7962fa-edfd-4ed6-9f7c-14ee9562b395	mtRNA	ENST00000389680.2	0.9559748427672956
control	ba73859b-22d5-4b41-a87f-07c27a006878	mtRNA	ENST00000389680.2	0.38155136268343814
control	b7104071-6457-4a6d-aba7-c2e571cdbecf	mtRNA	ENST00000389680.2	0.5953878406708596
control	13a1e83e-1254-4f3c-9e8d-07f6798f139d	mtRNA	ENST00000389680.2	0.9329140461215932
control	9deb878f-5194-4b8b-bd19-77894c0f94d0	mtRNA	ENST00000389680.2	0.9475890985324948
control	59becd03-6e48-47f2-8e0d-edcdda011aa9	mtRNA	ENST00000389680.2	0.21174004192872117
control	730de28d-4f03-4205-afdc-8cef36b4c4d7	mtRNA	ENST00000389680.2	0.9381551362683438
control	d13714e7-b524-4e72-84a0-5853658e21e7	mtRNA	ENST00000389680.2	0.6090146750524109
control	87dc9c52-0212-401c-918e-7ee0e3529d50	mtRNA	ENST00000389680.2	0.24109014675052412
control	0ddac91f-7bd1-4796-bbaf-6773db837550	mtRNA	ENST00000389680.2	0.910901467505241
control	d989f54b-bfbf-4d32-ae4b-f541230b657e	mtRNA	ENST00000389680.2	0.3679245283018868
control	cdf37fef-0453-4f16-a26a-33ae15bc7d0e	mtRNA	ENST00000389680.2	0.20754716981132076
control	6f1495ee-979e-40d4-8534-b74109bcf7c6	mtRNA	ENST00000389680.2	0.3050314465408805
control	0246ca67-afa0-41b9-a227-f7026d717bb6	mtRNA	ENST00000389680.2	0.3857442348008386
control	9dbd6c73-03f3-424e-9fe6-e118817e0c43	mtRNA	ENST00000389680.2	0.9549266247379457
control	a51e664a-f1f5-4b18-acfc-db949ed2c3b4	mtRNA	ENST00000389680.2	0.2180293501048218
control	558b7ac0-9c6a-4f20-a652-b27a5655c796	mtRNA	ENST00000389680.2	0.9549266247379457
control	be2752b7-13a1-433d-abc8-bf8cec685a38	mtRNA	ENST00000389680.2	0.9612159329140462
control	8a3a0659-6d7e-457d-84a1-14cc7bd0b3d5	mtRNA	ENST00000389680.2	0.2085953878406709
control	969743b3-64db-4663-984c-53cf58c1a004	mtRNA	ENST00000389680.2	0.5408805031446541
control	4f65121e-fb81-4b62-8115-7ddc9c350f76	mtRNA	ENST00000389680.2	0.9475890985324948
control	a46c775a-d2d4-4456-b44a-e319c40395a1	mtRNA	ENST00000389680.2	0.2578616352201258
control	a954add3-7459-49ce-b45f-ec5c7ba92407	mtRNA	ENST00000389680.2	0.9486373165618448
control	456f5721-b122-406a-a162-7d61a91ff4ba	mtRNA	ENST00000389680.2	0.9266247379454928
control	7fdaa4b5-48ff-4d72-abc3-6a4a6116ac25	mtRNA	ENST00000389680.2	0.4842767295597484
control	578d4e34-abc2-4527-8a6c-1e389deefa73	mtRNA	ENST00000389680.2	0.9475890985324948
control	37aa8810-b69e-4f85-8dd0-c57a8279694c	mtRNA	ENST00000389680.2	0.8071278825995807
control	4c5967b1-1c31-4ca5-820c-c2c26143f93d	mtRNA	ENST00000389680.2	0.3742138364779874
control	5ed9a5aa-f9c9-452d-9a12-86e8e420b87b	mtRNA	ENST00000389680.2	0.8197064989517819
control	06b88efa-7d98-424e-8258-bfc1ed3a7f20	mtRNA	ENST00000389680.2	0.9213836477987422
control	987ec4ab-bd5e-4486-881c-24d8d0c23f2d	mtRNA	ENST00000389680.2	0.9350104821802936
control	2563f7da-6f9a-4927-baee-1905430919de	mtRNA	ENST00000389680.2	0.8448637316561844
control	8f67d396-0415-4feb-9dc3-8dd9d998fa88	mtRNA	ENST00000389680.2	0.5377358490566038
control	1c37de4f-db2b-4b9e-a1de-0a0786072169	mtRNA	ENST00000389680.2	0.6614255765199162
control	a24b3a58-1818-4aeb-8eb3-4b64e3acd993	mtRNA	ENST00000389680.2	0.2620545073375262
control	484bfefa-de9a-46ef-b091-6d59bb5499ab	mtRNA	ENST00000389680.2	0.8165618448637316
control	6e8a6e7f-fec6-4d1e-815c-1b4de2e05124	mtRNA	ENST00000389680.2	0.6184486373165619
control	9ab0e81f-c873-4432-9a64-f16f032062cd	mtRNA	ENST00000389680.2	0.25471698113207547
control	6783747e-85db-4eb7-9dce-e34738526bbe	mtRNA	ENST00000389680.2	0.79979035639413
control	bdf95e31-a49a-4bee-b6db-12176d849017	mtRNA	ENST00000389680.2	0.8658280922431866
control	d6f085b1-7e99-4644-9639-6378ba648eda	mtRNA	ENST00000389680.2	0.24423480083857443
control	bbb29fb6-1ecf-40b1-8ae6-e93bea07929b	mtRNA	ENST00000389680.2	0.950733752620545
control	be49de2e-5f7a-4495-968b-f62f746a69f2	mtRNA	ENST00000389680.2	0.36477987421383645
control	85b63a0e-1131-4e0b-a5d1-ac750802531b	mtRNA	ENST00000389680.2	0.9308176100628932
control	d21f9cd0-1ad0-4cb1-b34e-46992c413f04	mtRNA	ENST00000389680.2	0.9161425576519916
control	a7c08419-f7bd-46f0-9d66-c047a47d3a5c	mtRNA	ENST00000389680.2	0.34591194968553457
control	b00b0e87-757c-48a3-9f7a-bee6bc7e13d7	mtRNA	ENST00000389680.2	0.7180293501048218
control	8c812f19-e3e1-45ae-8505-77c0a138d126	mtRNA	ENST00000389680.2	0.5985324947589099
control	09f6a204-9c2d-4db9-b5c2-06542350d5f5	mtRNA	ENST00000389680.2	0.8878406708595388
control	5ffa87dc-180c-491c-8160-c834fa971bc4	mtRNA	ENST00000389680.2	0.941299790356394
control	81b2d336-4dbf-469b-8913-efd1cd43a3c8	mtRNA	ENST00000389680.2	0.2976939203354298
control	bdffece8-220c-47c4-aa0d-ba76b050ccaf	mtRNA	ENST00000389680.2	0.949685534591195
control	833bcddb-4811-4501-bbdc-01edccd3ff48	mtRNA	ENST00000389680.2	0.810272536687631
control	c93e5beb-db09-4378-9382-cfc02e507c99	mtRNA	ENST00000389680.2	0.9077568134171908
control	c0724ff2-bd98-4e64-af21-fb9eaa495a84	mtRNA	ENST00000389680.2	0.850104821802935
control	08459037-5b5e-4eed-a9b1-8216a2138d38	mtRNA	ENST00000389680.2	0.3259958071278826
control	dfc4cd01-4447-442a-9c95-757cde2afc01	mtRNA	ENST00000389680.2	0.5345911949685535
control	f658a757-b7f7-4e1b-95cd-ce470c0fb49d	mtRNA	ENST00000389680.2	0.2693920335429769
control	dc717143-d2d4-47ae-8d10-642f51e2a62f	mtRNA	ENST00000389680.2	0.9350104821802936
control	9fe5da91-a35d-4832-a64b-3220068cb661	mtRNA	ENST00000389680.2	0.5429769392033543
control	d7fa4dad-c139-4ae9-94eb-bea4c984ade3	mtRNA	ENST00000389680.2	0.3584905660377358
control	6ad96f0e-2597-4e47-983d-6e107c2e3af0	mtRNA	ENST00000389680.2	0.789308176100629
control	fb571665-f8f9-484e-8df7-2d08a9f1d2a7	mtRNA	ENST00000389680.2	0.480083857442348
control	9509cbc0-1677-4085-8fb8-7be8a773d7a5	mtRNA	ENST00000389680.2	0.3029350104821803
control	2a3d6bc7-a852-4b85-b665-1151f8e86673	mtRNA	ENST00000389680.2	0.3029350104821803
control	1d60e1b0-a4a4-45ae-b6b0-1b7daf5d8039	mtRNA	ENST00000389680.2	0.5817610062893082
control	c1eeeeff-4bc3-4b22-8a7b-ead1148f7b74	mtRNA	ENST00000389680.2	0.6593291404612159
control	3f3acd4f-9195-46db-bc00-917079495e1f	mtRNA	ENST00000389680.2	0.90146750524109
control	eadacebb-77fd-4079-93df-b2ac712e9f3a	mtRNA	ENST00000389680.2	0.6132075471698113
control	82144a5a-ad92-4539-9bec-907c603b7341	mtRNA	ENST00000389680.2	0.910901467505241
control	eb96122f-d594-4207-abe8-e9831475f97d	mtRNA	ENST00000389680.2	0.9213836477987422
control	4632dda0-397a-468a-8207-e1622581b100	mtRNA	ENST00000389680.2	0.4769392033542977
control	e5580d62-5d7e-4496-a2ce-c5706aaccbcc	mtRNA	ENST00000389680.2	0.3637316561844864
control	5da36194-32a2-4f7f-b664-5736d1869225	mtRNA	ENST00000389680.2	0.8218029350104822
control	e9c59580-d77d-4dc7-9992-696e311e47f3	mtRNA	ENST00000389680.2	0.25366876310272535
control	196a85ee-e382-42a7-ae94-edc8b75a1d53	mtRNA	ENST00000389680.2	0.940251572327044
control	60d37096-a942-46a0-ac3b-c337101a6ac3	mtRNA	ENST00000389680.2	0.950733752620545
control	b451183d-fe8a-430a-b9a6-d72eb35c47a0	mtRNA	ENST00000389680.2	0.9371069182389936
control	d269397b-a4eb-4806-b806-d51c2312c9c6	mtRNA	ENST00000389680.2	0.8951781970649895
control	69f22859-ea23-45b9-b63e-2da81f1e0e65	mtRNA	ENST00000389680.2	0.30922431865828093
control	b25daba1-a6af-4abc-9fdf-c9fb29c67d04	mtRNA	ENST00000389680.2	0.44549266247379454
control	33ad7d73-1f8a-43ee-a9b2-315b10bf982a	mtRNA	ENST00000389680.2	0.9182389937106918
control	cc1808ff-42b4-4e33-9d95-f0b318caf91b	mtRNA	ENST00000389680.2	0.9423480083857444
control	5253e8c9-32e6-42c2-a833-84b879f10132	mtRNA	ENST00000389680.2	0.7819706498951782
control	3c9c56da-d3ff-46de-84fa-08b8cde168b3	mtRNA	ENST00000389680.2	0.9171907756813418
control	e6a07845-938d-4f92-b818-86fe6ab3b50b	mtRNA	ENST00000389680.2	0.4716981132075472
control	4184712f-763d-4c30-ac0b-3adb936f2417	mtRNA	ENST00000389680.2	0.9538784067085954
control	0dab7f08-67f4-4563-917c-87b8937d3f60	mtRNA	ENST00000389680.2	0.8951781970649895
control	6df0d69e-2956-4027-a325-033a956b8091	mtRNA	ENST00000389680.2	0.44549266247379454
control	bd0b3766-ca48-40da-b306-d4998781c9ad	mtRNA	ENST00000389680.2	0.7243186582809225
control	768d0ee6-f84d-4d0d-a9c4-4d227beca091	mtRNA	ENST00000389680.2	0.3228511530398323
control	32bcc647-9697-44b5-a61e-de1014e448f8	mtRNA	ENST00000389680.2	0.5765199161425576
control	ad5f86bb-e74b-493f-9f98-7becbc4e12bf	mtRNA	ENST00000389680.2	0.7526205450733753
control	5e98e99f-1313-4956-895f-1725b9d8da16	mtRNA	ENST00000389680.2	0.7421383647798742
control	64601e8d-7050-455e-be4b-51dd7e0b8041	mtRNA	ENST00000389680.2	0.5964360587002097
control	535c4674-867f-4f4c-ade2-f3f036045392	mtRNA	ENST00000389680.2	0.6289308176100629
control	9384f06f-f4d1-4521-a342-5f0c7739a5ac	mtRNA	ENST00000389680.2	0.9266247379454928
control	0e7863bc-2399-4795-a43a-bf08ce32b4f2	mtRNA	ENST00000389680.2	0.5817610062893082
control	7642e555-9f88-42e9-b827-82451327a0cf	mtRNA	ENST00000389680.2	0.958071278825996
control	9225e547-8fd3-44f0-9796-d4e04ec8a668	mtRNA	ENST00000389680.2	0.6886792452830188
control	d33005ac-a0a1-49a2-9356-ec7e9ecb3dca	mtRNA	ENST00000389680.2	0.2169811320754717
control	15157354-b609-4396-9831-66071ae89d79	mtRNA	ENST00000389680.2	0.9318658280922432
control	5130b997-a7ea-4b21-a415-24e76513d476	mtRNA	ENST00000389680.2	0.460167714884696
control	0ef29dc5-54e8-4dbb-a129-9860350c7b45	mtRNA	ENST00000389680.2	0.27672955974842767
control	1968a099-d0f8-47ef-b1cf-763f203d97e3	mtRNA	ENST00000389680.2	0.9329140461215932
control	7869f7d0-2620-4353-907d-b4ebbd30a664	mtRNA	ENST00000389680.2	0.9486373165618448
control	0618df32-26f6-4170-bb84-8186b212c552	mtRNA	ENST00000389680.2	0.3878406708595388
control	c7297b58-05e3-4d2c-a8a3-bba709be4b8d	mtRNA	ENST00000389680.2	0.8029350104821803
control	4e6a4537-2061-4f84-a04a-42a17e33b155	mtRNA	ENST00000389680.2	0.9350104821802936
control	4e6a7be9-b538-4689-bfe1-1770aeab3224	mtRNA	ENST00000389680.2	0.389937106918239
control	d382bd18-0dd6-4393-ae1f-4bfadbe3a045	mtRNA	ENST00000389680.2	0.9538784067085954
control	e0954464-703c-40ed-af56-a9c88277aa49	mtRNA	ENST00000389680.2	0.9517819706498952
control	15217098-c5df-4b19-b822-0a915ee63bf4	mtRNA	ENST00000389680.2	0.9140461215932912
control	0e492f8c-9761-4aca-9d00-602b8f3faf14	mtRNA	ENST00000389680.2	0.570230607966457
control	f801e605-00b8-4ded-b588-af863268ee86	mtRNA	ENST00000389680.2	0.9129979035639412
control	3e96bc96-8399-428a-9a92-644fd6828cfa	mtRNA	ENST00000389680.2	0.9371069182389936
control	c00cfa14-3504-4835-b156-8c59d84abdce	mtRNA	ENST00000389680.2	0.7610062893081762
control	1b599f34-95d1-48c5-95e3-7ee04eb2ac59	mtRNA	ENST00000389680.2	0.8794549266247379
control	d014c270-6ad0-410f-9872-cac93084dcf1	mtRNA	ENST00000389680.2	0.33542976939203356
control	5afbb557-630a-40c6-b69c-fd84f9a479d9	mtRNA	ENST00000389680.2	0.629979035639413
control	6a6ecda2-b3b9-4d06-beee-39609d27ca7b	mtRNA	ENST00000389680.2	0.15723270440251572
control	9907169b-2698-4cc4-a4eb-f5c750a4dbb6	mtRNA	ENST00000389680.2	0.4832285115303983
control	be7d9ee0-23e2-4c7e-91ec-1d6eb93c2825	mtRNA	ENST00000389680.2	0.35429769392033544
control	018f142e-0e5f-4edf-90d3-2fbb7f5090ca	mtRNA	ENST00000389680.2	0.7368972746331237
control	6651ac07-ebfe-4c86-a3e4-e5d13f59b232	mtRNA	ENST00000389680.2	0.7536687631027253
control	e94131b9-ee91-49b7-a9b9-03bd1fdb267a	mtRNA	ENST00000389680.2	0.8710691823899371
control	44990b43-4d07-468c-8335-b633fb6d2875	mtRNA	ENST00000389680.2	0.6226415094339622
control	1ae3db7a-e5b3-4103-8a5f-63c6b95b1928	mtRNA	ENST00000389680.2	0.9119496855345912
control	4499480d-aa45-47b8-9092-c44731c5c976	mtRNA	ENST00000389680.2	0.7138364779874213
control	c852a9c9-7b1d-4a5f-886c-b0188bdd847b	mtRNA	ENST00000389680.2	0.7431865828092243
control	0df06b9a-8631-4b01-b332-c474c8364571	mtRNA	ENST00000389680.2	0.7515723270440252
control	0a5178f9-3ad4-4e56-b86a-a8ffe738e504	mtRNA	ENST00000389680.2	0.69916142557652
control	d2db9ba0-a7d9-4032-9be6-31a16313a864	mtRNA	ENST00000389680.2	0.44758909853249473
control	90cf465a-5a50-49ab-9845-debdd849c958	mtRNA	ENST00000389680.2	0.2830188679245283
control	36b032ad-7130-4dfc-8aaa-7784faad6eb4	mtRNA	ENST00000389680.2	0.8721174004192872
control	a04d40fd-f82c-48a0-a26f-6c9c828728f0	mtRNA	ENST00000389680.2	0.5618448637316562
control	b7127270-f041-4eda-968e-d80f8a776063	mtRNA	ENST00000389680.2	0.3836477987421384
control	e1d2d79e-952c-4277-af7d-83c40b35909b	mtRNA	ENST00000389680.2	0.590146750524109
control	0165f9b1-bcb9-4b2b-81a9-ed95bd5ebd36	mtRNA	ENST00000389680.2	0.9046121593291404
control	e762f6b5-3931-456d-892c-f844740c259e	mtRNA	ENST00000389680.2	0.47379454926624737
control	25616c7a-04b7-416f-8c73-438c9e87ad3d	mtRNA	ENST00000389680.2	0.40146750524109015
control	ccb7cb80-a476-4b62-967b-8cb4092fc8e4	mtRNA	ENST00000389680.2	0.18134171907756813
control	e1bb7137-55f9-4cc8-a89d-a2a0c759276b	mtRNA	ENST00000389680.2	0.8930817610062893
control	9a6d25e3-c205-434a-abe4-908a1358092a	mtRNA	ENST00000389680.2	0.8270440251572327
control	ccb5b508-d6ae-451a-a55b-42b6ed7b39ca	mtRNA	ENST00000389680.2	0.5670859538784067
control	8b907f67-af45-45f5-8ae2-e45e196fedfe	mtRNA	ENST00000389680.2	0.9444444444444444
control	cc65f3ce-fb80-4ae8-b4b2-ecfc62f677dc	mtRNA	ENST00000389680.2	0.8165618448637316
control	1d205532-df8d-43d2-9e55-2a057bf392de	mtRNA	ENST00000389680.2	0.9444444444444444
control	756833e4-dc17-42ef-a3b8-2691fe17fb5f	mtRNA	ENST00000389680.2	0.4591194968553459
control	cbe1e5bf-85a5-44b1-8dd1-d0e0db2dbd46	mtRNA	ENST00000389680.2	0.839622641509434
control	00ae73da-26e7-455c-8377-c880b3ce28d9	mtRNA	ENST00000389680.2	0.9339622641509434
control	d6e4c3aa-742b-4407-8904-e7eacb92ff7d	mtRNA	ENST00000389680.2	0.549266247379455
control	016c6b4e-44a6-4999-bbca-1c618099476d	mtRNA	ENST00000389680.2	0.2138364779874214
control	51673ef6-8ce5-4c01-a1a8-c78f7c430b7e	mtRNA	ENST00000389680.2	0.4937106918238994
control	9ecb6b50-018e-4e39-b550-9720c391a9fd	mtRNA	ENST00000389680.2	0.9475890985324948
control	ab39cadb-cb6e-4ab8-b1bc-0cfed7e2d523	mtRNA	ENST00000389680.2	0.38155136268343814
control	2260dfbf-098d-41d7-961e-e3819a3f0ee0	mtRNA	ENST00000389680.2	0.9423480083857444
control	3ec69fe9-9de1-432c-95d3-cde2d0502652	mtRNA	ENST00000389680.2	0.3438155136268344
control	c3a57faf-c2b9-4f70-9f62-54c3faa69c99	mtRNA	ENST00000389680.2	0.33438155136268344
control	bb8ce604-f5a4-4d64-b4e0-c3cbf2ae19ea	mtRNA	ENST00000389680.2	0.9318658280922432
control	8a02a890-69d5-4721-ad35-4264a15d79ed	mtRNA	ENST00000389680.2	0.8721174004192872
control	03083813-8585-4e47-be29-4a56be44d75e	mtRNA	ENST00000389680.2	0.9465408805031448
control	00c909da-2f3b-4914-be56-8ff4dd33374d	mtRNA	ENST00000389680.2	0.41509433962264153
control	01909bb2-2436-49f6-8b5b-b18056c03dc9	mtRNA	ENST00000389680.2	0.5765199161425576
control	eaf3ada2-dda8-4cc3-bb56-cd82e1f522e7	mtRNA	ENST00000389680.2	0.7253668763102725
control	daadc211-9f41-4837-8aae-cda27afa73fc	mtRNA	ENST00000389680.2	0.6719077568134172
control	ae213927-e108-45fc-99ca-7922e28c20a9	mtRNA	ENST00000389680.2	0.9444444444444444
control	830d1ec2-1906-4160-9a5b-66e62a0ba28f	mtRNA	ENST00000389680.2	0.958071278825996
control	85aecd00-6fcc-4e72-885e-fd2eeb1d9062	mtRNA	ENST00000389680.2	0.939203354297694
control	5e7719fa-1e35-43cc-a7db-761856c533e7	mtRNA	ENST00000389680.2	0.3721174004192872
control	c92a9cdf-4aa8-43a4-ac8d-9d526064bae0	mtRNA	ENST00000389680.2	0.7935010482180294
control	19060655-2130-484c-a252-7ed1ad1f6371	mtRNA	ENST00000389680.2	0.9224318658280922
control	55c0026d-f135-4900-ba5d-2e0401f707c1	mtRNA	ENST00000389680.2	0.9465408805031448
control	b5d5d625-c1cc-4961-aa1a-8b3a4bbb719c	mtRNA	ENST00000389680.2	0.5712788259958071
control	afdc3bdf-9e90-41e8-99f3-febec3f2ab29	mtRNA	ENST00000389680.2	0.6687631027253669
control	4479930b-3e87-412c-84a0-e3563b365ec9	mtRNA	ENST00000389680.2	0.9287211740041929
control	b372e025-c389-499b-bf5e-1413ba66dcbe	mtRNA	ENST00000389680.2	0.2840670859538784
control	8ca0f207-949c-40b7-80e0-6343061237e9	mtRNA	ENST00000389680.2	0.941299790356394
control	6615cb39-c98d-4560-aa5d-74f3c37717c3	mtRNA	ENST00000389680.2	0.929769392033543
control	91ff5f45-d643-47ea-b233-7ccec2ab8eaf	mtRNA	ENST00000389680.2	0.7861635220125787
control	ed3dbf85-6cc9-4c11-997d-6f189255cff8	mtRNA	ENST00000389680.2	0.40356394129979034
control	1194b8bd-4104-4c82-9757-8c018ecbc24a	mtRNA	ENST00000389680.2	0.7945492662473794
control	8ea4da85-8e7e-4c66-bf41-ea504dad38a0	mtRNA	ENST00000389680.2	0.3385744234800839
control	cd0565c2-648b-4d1d-8123-c33a84e91161	mtRNA	ENST00000389680.2	0.5649895178197065
control	a713861c-8ccf-4ac5-80ff-11878c368751	mtRNA	ENST00000389680.2	0.5387840670859538
control	1c818e33-e381-4c44-940c-c81ddce69224	mtRNA	ENST00000389680.2	0.8029350104821803
control	56f4483a-4160-4865-bc50-9c7332970818	mtRNA	ENST00000389680.2	0.9486373165618448
control	e6b731ea-1e95-4813-a39b-9323fe0d1aea	mtRNA	ENST00000389680.2	0.9308176100628932
control	b67e1f53-c827-45ca-b7f0-c03c7ab4d20f	mtRNA	ENST00000389680.2	0.36163522012578614
control	b3ccd791-e60e-4a73-9c34-e76e90da12c9	mtRNA	ENST00000389680.2	0.5314465408805031
control	c6647f95-deeb-4eda-881d-fd1d4da56953	mtRNA	ENST00000389680.2	0.740041928721174
control	57ad63d4-d2e0-4017-8564-20f0d57c290d	mtRNA	ENST00000389680.2	0.5828092243186582
control	5d107fa5-d542-429b-86dc-1d20a6ad2f6d	mtRNA	ENST00000389680.2	0.941299790356394
control	2d92a440-82bf-41f5-9722-d8dfbe32b423	mtRNA	ENST00000389680.2	0.6855345911949685
control	6f7c0e43-e972-48ce-869d-7849f15adc0b	mtRNA	ENST00000389680.2	0.5251572327044025
control	16867303-2d06-43ab-a618-def7376fa214	mtRNA	ENST00000389680.2	0.27882599580712786
control	f5103a77-d13a-47b8-b8d7-d75546a76fd6	mtRNA	ENST00000389680.2	0.7264150943396226
control	fcf06375-b98b-420d-b8e5-e64787bfd790	mtRNA	ENST00000389680.2	0.9538784067085954
control	5474d31f-581f-4be0-93cc-4195aa47e2ea	mtRNA	ENST00000389680.2	0.5681341719077568
control	662d9d4a-8ddf-49b8-8c23-8416b48a6a3d	mtRNA	ENST00000389680.2	0.33228511530398325
control	a94ae95f-0b5b-43d1-83cf-3231b678644f	mtRNA	ENST00000389680.2	0.9067085953878408
control	a8da23eb-f7e0-40ed-b72a-aa6605f7d928	mtRNA	ENST00000389680.2	0.870020964360587
control	9e1a3ddc-ea11-4078-9f35-2b69b96b2d79	mtRNA	ENST00000389680.2	0.3029350104821803
control	21f8c21d-0907-4d9d-bc3c-5db4a0765059	mtRNA	ENST00000389680.2	0.9088050314465408
control	e60de9a2-53b1-4b58-abaa-9cc6ae47d1c3	mtRNA	ENST00000389680.2	0.6215932914046122
control	2a2df947-85b7-4ec4-9538-6fa074f1b38e	mtRNA	ENST00000389680.2	0.639412997903564
control	a0db24d4-aec6-4c79-8445-d9ddb740522a	mtRNA	ENST00000389680.2	0.8920335429769392
control	d6652361-65dd-4213-a091-960a56fdc363	mtRNA	ENST00000389680.2	0.7641509433962265
control	7d782060-f249-42fc-9250-490e2bd442f0	mtRNA	ENST00000389680.2	0.46226415094339623
control	2524c232-5c1d-4937-bcc5-f36f1d29abfa	mtRNA	ENST00000389680.2	0.6771488469601677
control	bc2c4bb4-b2be-467c-bec0-8abb2e605c8f	mtRNA	ENST00000389680.2	0.5429769392033543
control	cca23fd2-e226-40e0-bc2e-70182110046f	mtRNA	ENST00000389680.2	0.3679245283018868
control	b562960f-d42a-428e-a3c4-a2cd5df1cb35	mtRNA	ENST00000389680.2	0.18029350104821804
control	70fb59f4-e776-4058-9d6a-153a38c199d4	mtRNA	ENST00000389680.2	0.9528301886792452
control	7fcc1bb5-f42d-4d8b-b424-0e260cd896ab	mtRNA	ENST00000389680.2	0.14255765199161424
control	6c08310e-f0dd-4a05-a238-97e4a32c567b	mtRNA	ENST00000389680.2	0.8752620545073375
control	183766ea-d15f-4775-b633-fec63cf309e5	mtRNA	ENST00000389680.2	0.6593291404612159
control	faaa3aa2-d06f-4ab0-91d1-d0026663c6b9	mtRNA	ENST00000389680.2	0.9329140461215932
control	830de9a9-d9c2-4249-ba62-3de2f7aecc9b	mtRNA	ENST00000389680.2	0.4119496855345912
control	39a2dadd-0c9c-44ab-aaf7-52b5b7e775d8	mtRNA	ENST00000389680.2	0.9371069182389936
control	e3adf33c-46a0-40e2-a3c9-10a22f518871	mtRNA	ENST00000389680.2	0.33542976939203356
control	41b8c863-3675-4aa9-9f04-843729761a3c	mtRNA	ENST00000389680.2	0.6436058700209644
control	5e9db7a0-f09e-42c9-b67b-a478f13ca7a2	mtRNA	ENST00000389680.2	0.6163522012578616
control	54a89c75-a83b-4a2d-88ad-aad3e41eea46	mtRNA	ENST00000389680.2	0.6184486373165619
control	844d2da3-7608-465d-bcb6-18af38befe39	mtRNA	ENST00000389680.2	0.950733752620545
control	80880c2a-c989-4740-83c0-da0b6c098f17	mtRNA	ENST00000389680.2	0.42452830188679247
control	e5d5b0f3-6f23-4ce3-bca5-71c0868499c4	mtRNA	ENST00000389680.2	0.7662473794549266
control	999b1537-3c21-4d74-a3b3-76f5e73da181	mtRNA	ENST00000389680.2	0.4580712788259958
control	db8dc2c2-ec7f-4d0b-b576-2d1532b5344d	mtRNA	ENST00000389680.2	0.9234800838574424
control	21635a9a-e492-4865-a37d-dfa9aa2bf3cf	mtRNA	ENST00000389680.2	0.8679245283018868
control	d3a36e0f-bc8c-45c4-b44e-756f7326818a	mtRNA	ENST00000389680.2	0.31761006289308175
control	f4dfba3d-46e8-40da-984a-5a75801c8d8d	mtRNA	ENST00000389680.2	0.3249475890985325
control	c5298511-be97-4238-a838-5cc28a295c6b	mtRNA	ENST00000389680.2	0.940251572327044
control	f5f383d9-5369-4439-88eb-7e970f242ee9	mtRNA	ENST00000389680.2	0.8427672955974843
control	355999a6-d4a6-4a0c-bfaf-e6a0d3fb4525	mtRNA	ENST00000389680.2	0.6645702306079665
control	353ad9d9-61b3-4f10-968d-317ec9a7e207	mtRNA	ENST00000389680.2	0.9454926624737946
control	9d99375f-f5b4-4beb-900a-9eca89d587be	mtRNA	ENST00000389680.2	0.9046121593291404
control	327f8eeb-2872-4802-81f3-48d533f4ba3c	mtRNA	ENST00000389680.2	0.709643605870021
control	b3510a06-253e-4a02-a711-9af1e5065936	mtRNA	ENST00000389680.2	0.5073375262054507
control	0eed18bf-f7b2-409a-a1a3-f43243fd4eee	mtRNA	ENST00000389680.2	0.24737945492662475
control	32377af2-86ff-46e1-935f-e8c81631c714	mtRNA	ENST00000389680.2	0.2641509433962264
control	da05a642-815a-4121-9144-8b81c5f80ec1	mtRNA	ENST00000389680.2	0.8364779874213837
control	688e293c-279c-47cd-aa63-a5195f7e4f8e	mtRNA	ENST00000389680.2	0.8480083857442348
control	f985a92f-8109-44ce-b2df-807e99574a27	mtRNA	ENST00000389680.2	0.909853249475891
control	807fd6e3-8d21-494f-ba8c-7d8e1b00180b	mtRNA	ENST00000389680.2	0.25157232704402516
control	c249b972-8a19-48d8-9c11-bbc60a88cdef	mtRNA	ENST00000389680.2	0.6813417190775681
control	9b3acdd2-1b6b-498b-81ff-ad707619f739	mtRNA	ENST00000389680.2	0.8364779874213837
control	e7792558-68fb-4aa8-8035-bb249f3ff511	mtRNA	ENST00000389680.2	0.8490566037735849
control	3b8d2f69-e202-4b8a-b12a-4f622304d3b3	mtRNA	ENST00000389680.2	0.8050314465408805
control	ebf2b118-84c3-496e-80d2-0063be8c98c8	mtRNA	ENST00000389680.2	0.480083857442348
control	893209de-2b37-48fe-8b96-625ecb23897c	mtRNA	ENST00000389680.2	0.4192872117400419
control	98bde3d2-f6e5-4cca-a18f-5433cee28f09	mtRNA	ENST00000389680.2	0.2085953878406709
control	49247f4b-ff36-4f60-a6fc-bbd0528aef38	mtRNA	ENST00000389680.2	0.44549266247379454
control	07de92a0-0735-459e-a507-af38ba1eef2f	mtRNA	ENST00000389680.2	0.5524109014675053
control	bf8861b3-2f6e-4455-9608-7d31943ceb2b	mtRNA	ENST00000389680.2	0.3312368972746331
control	1ef03549-7414-4721-8e1a-8663c084a425	mtRNA	ENST00000389680.2	0.8039832285115304
control	36814ed9-5a13-4979-a7fa-267d204f7cfa	mtRNA	ENST00000389680.2	0.8689727463312369
control	bdf52a8a-cd13-4a0e-b86f-9d43c1a41017	mtRNA	ENST00000389680.2	0.46226415094339623
control	258e4f88-23af-4c6a-87d9-cde87efc1d54	mtRNA	ENST00000389680.2	0.09014675052410902
control	2762361f-c533-4abd-a363-af9ce3128f52	mtRNA	ENST00000389680.2	0.9633123689727464
control	771b9d38-8fd5-4178-84e0-abf3a3696063	mtRNA	ENST00000389680.2	0.7568134171907757
control	ea448423-fd34-42b8-93dc-66d813d0c8fc	mtRNA	ENST00000389680.2	0.9423480083857444
control	cff547b4-6db5-4aab-a1f2-3d512d8a9bbf	mtRNA	ENST00000389680.2	0.5796645702306079
control	f2c66384-572c-4947-8195-f49a1b4b19bf	mtRNA	ENST00000389680.2	0.6792452830188679
control	878eaf06-5c1a-4ca7-a96a-21371e1c02df	mtRNA	ENST00000389680.2	0.5555555555555556
control	cc9c41f9-b16c-4680-9db0-d4824d90d5ce	mtRNA	ENST00000389680.2	0.35639412997903563
control	3665e4ae-db90-4631-abf4-44b956b1af84	mtRNA	ENST00000389680.2	0.2882599580712788
control	7d369642-f064-4ca6-ae6f-6fe74b66a5a9	mtRNA	ENST00000389680.2	0.8438155136268344
control	dee51613-3b05-450a-871f-1032d37452ba	mtRNA	ENST00000389680.2	0.2641509433962264
control	384cc154-f89c-4ff7-8d96-45079fdaa04a	mtRNA	ENST00000389680.2	0.31236897274633124
control	faa99d24-067a-4f0b-bd5d-7817ce5e0215	mtRNA	ENST00000389680.2	0.3218029350104822
control	3f17d8df-bd2a-4363-973b-9b2e6d09688e	mtRNA	ENST00000389680.2	0.31027253668763105
control	1dae1a56-c0df-4419-af4c-0b83b923c8f5	mtRNA	ENST00000389680.2	0.420335429769392
control	3a7ff3a2-0778-4018-aeb4-831265a486e6	mtRNA	ENST00000389680.2	0.8836477987421384
control	3dbc4bb4-ca7f-4eb8-b3fa-941d4e2089b8	mtRNA	ENST00000389680.2	0.5838574423480084
control	817fc2c6-ddc7-4f90-98e3-6615dd4928da	mtRNA	ENST00000389680.2	0.07756813417190776
control	3e063065-8021-495c-885b-40f8735286cc	mtRNA	ENST00000389680.2	0.2893081761006289
control	e52cac00-e787-40f4-9fcd-8c80641a1800	mtRNA	ENST00000389680.2	0.3165618448637317
control	e3d30697-710c-4b16-b7d6-a9e25727bf23	mtRNA	ENST00000389680.2	0.8522012578616353
control	5a2932dc-af72-4408-8fc8-4fd0d083ed34	mtRNA	ENST00000389680.2	0.9182389937106918
control	a3600c0f-a668-4c69-8abf-13b940e7168d	mtRNA	ENST00000389680.2	0.810272536687631
control	60210455-6835-4981-a31c-4919ea492795	mtRNA	ENST00000389680.2	0.5146750524109015
control	b14be8a0-d14c-4d09-a3d0-cc1e076a36ee	mtRNA	ENST00000389680.2	0.8417190775681341
control	4f1be5bc-f6fb-4453-bcdb-3004075410da	mtRNA	ENST00000389680.2	0.519916142557652
control	ec05c798-0200-49f8-a1ab-762cfb1b9174	mtRNA	ENST00000389680.2	0.8522012578616353
control	2b46b573-b3c4-4df7-8bcf-697cc5b93aca	mtRNA	ENST00000389680.2	0.3951781970649895
control	52895b66-c81f-4aca-873e-ebff492f4b4f	mtRNA	ENST00000389680.2	0.9423480083857444
control	7a3682e8-ab7c-49f6-b95a-6b6aa83bdb98	mtRNA	ENST00000389680.2	0.2840670859538784
control	2c85d2ec-ac96-4f22-bd93-abe2e13eb101	mtRNA	ENST00000389680.2	0.460167714884696
control	f3a737c6-7752-443b-bddb-8fc8d7c4b712	mtRNA	ENST00000389680.2	0.8280922431865828
control	bb1c64be-4390-4548-a401-17ea287f6235	mtRNA	ENST00000389680.2	0.9433962264150944
control	f5e67692-c0f8-4928-a8b1-54447bb5cdd5	mtRNA	ENST00000389680.2	0.9371069182389936
control	ec6cbd2f-9ad0-4aa5-9f99-ef72cd6aaa42	mtRNA	ENST00000389680.2	0.5953878406708596
control	ff2cd26d-87ca-4a8d-abaf-fa7225c80bf5	mtRNA	ENST00000389680.2	0.5534591194968553
control	e9637923-9d7e-47bf-a7d6-741bfed69478	mtRNA	ENST00000389680.2	0.24423480083857443
control	66fc5317-45fe-435b-a90a-f56d990287a0	mtRNA	ENST00000389680.2	0.8941299790356394
control	ce27f2b5-afbd-470e-9504-af1187e422b4	mtRNA	ENST00000389680.2	0.2840670859538784
control	cf65b40f-9b65-474c-82eb-578d7c2659e8	mtRNA	ENST00000389680.2	0.5377358490566038
control	0fd73552-7879-43e2-8757-2701085692b9	mtRNA	ENST00000389680.2	0.2557651991614256
control	53c8a983-5d26-4668-a731-0ffcd9254822	mtRNA	ENST00000389680.2	0.5335429769392034
control	ab2c6f03-a092-44c3-a96b-6ed50f35cba4	mtRNA	ENST00000389680.2	0.8721174004192872
control	7fc195b9-8925-4ee4-8c14-77fbfc990ec4	mtRNA	ENST00000389680.2	0.9371069182389936
control	7bd4f61d-3c15-4fdc-8f0b-58ca8c3ff10c	mtRNA	ENST00000389680.2	0.8071278825995807
control	bb5ebd85-b263-4625-9d09-a49c22934845	mtRNA	ENST00000389680.2	0.5932914046121593
control	0ee45e48-b1d6-407e-8a74-fa3abb43ccf2	mtRNA	ENST00000389680.2	0.15828092243186584
control	2de46a68-9fe1-4a18-8e53-46609c48ae24	mtRNA	ENST00000389680.2	0.6582809224318659
control	427b49fc-29c8-4341-90b0-cc2d6ae67b91	mtRNA	ENST00000389680.2	0.7316561844863732
control	74aa385d-3c21-44c9-9c70-7b0494670836	mtRNA	ENST00000389680.2	0.39832285115303984
control	c99ec887-5a80-40df-bb5b-1e1619491571	mtRNA	ENST00000389680.2	0.8375262054507338
control	ececc1e8-ae7b-4e2f-aba3-b41277321c91	mtRNA	ENST00000389680.2	0.9465408805031448
control	d035f16e-4144-4313-9022-afd37cb1c3f8	mtRNA	ENST00000389680.2	0.9423480083857444
control	a0c89a1d-58b1-4dec-97e6-fd51f1bdf16f	mtRNA	ENST00000389680.2	0.7861635220125787
control	b965d3c2-a5bd-4e9f-a1ba-502b9ad90796	mtRNA	ENST00000389680.2	0.3689727463312369
control	54316e85-686f-49e3-aa23-ff2a3dd31daa	mtRNA	ENST00000389680.2	0.3050314465408805
control	bf16e047-fab2-4c47-9f67-25a579c89810	mtRNA	ENST00000389680.2	0.9329140461215932
control	ba087a4a-972b-49ec-bb1e-001d88af9197	mtRNA	ENST00000389680.2	0.909853249475891
control	7f198f9c-2e73-447a-bdc9-8af43f6eb156	mtRNA	ENST00000389680.2	0.47064989517819705
control	65a89463-dc6a-4b1e-a052-3b0e7d765b5c	mtRNA	ENST00000389680.2	0.8773584905660378
control	b522cadb-0fbd-4a97-8ba0-bc31bc9d1129	mtRNA	ENST00000389680.2	0.7966457023060797
control	222d8f91-238f-46b0-b28a-6268748f4dd6	mtRNA	ENST00000389680.2	0.6415094339622641
control	b42ab03c-6286-4ae0-a6a3-d232aebfbd05	mtRNA	ENST00000389680.2	0.12159329140461216
control	41a35e7c-eb4d-40d5-bd24-390c62a09e03	mtRNA	ENST00000389680.2	0.24947589098532497
control	50120bce-2dfb-4c8d-a471-6f9466d44266	mtRNA	ENST00000389680.2	0.25471698113207547
control	26a4b9cd-9531-4ed6-ade0-266fd8d36999	mtRNA	ENST00000389680.2	0.20230607966457023
control	65767780-c728-4265-8615-0f49915a5dd7	mtRNA	ENST00000389680.2	0.4863731656184486
control	2277b601-eb7b-4557-b67a-89702a4c7be7	mtRNA	ENST00000389680.2	0.958071278825996
control	4f79bf71-2239-4e19-bf41-b5d6376fd185	mtRNA	ENST00000389680.2	0.20335429769392033
control	52dfef38-ecd7-4603-88da-2f095fb3121a	mtRNA	ENST00000389680.2	0.8207547169811321
control	9a127374-4afe-4e25-86ea-84b3660f8312	mtRNA	ENST00000389680.2	0.9559748427672956
control	ac80f33d-d2f7-4487-a547-7f3a0daaa4fe	mtRNA	ENST00000389680.2	0.8155136268343816
control	eb7b59e8-06e2-4fbf-8231-a457bcf21a5b	mtRNA	ENST00000389680.2	0.3018867924528302
control	da5a1729-e9fc-49f1-affb-1b13e9bd2140	mtRNA	ENST00000389680.2	0.2851153039832285
control	10ef7741-b9a2-4685-ad28-6448cfa08c61	mtRNA	ENST00000389680.2	0.32914046121593293
control	8dc68cf6-25b3-4ac8-958e-793c56c927d9	mtRNA	ENST00000389680.2	0.3448637316561845
control	fcd381f3-0398-45c5-ae2d-7435a12b0286	mtRNA	ENST00000389680.2	0.23060796645702303
control	43fd0f14-ff4c-4b76-aa49-38773621a0c3	mtRNA	ENST00000389680.2	0.939203354297694
control	943d41f2-a9b5-42f4-a54d-cc3c810329df	mtRNA	ENST00000389680.2	0.3312368972746331
control	ebb9f6aa-d9c6-42ca-a472-df9bc32df229	mtRNA	ENST00000389680.2	0.2610062893081761
control	8acb6c6d-b8b3-4900-b26d-5e94b4e4ee74	mtRNA	ENST00000389680.2	0.29350104821802936
control	818276f3-e040-4bf9-b197-f8020bdfb813	mtRNA	ENST00000389680.2	0.8511530398322851
control	2f7e43cc-831c-4817-9fd2-b72b55d3197e	mtRNA	ENST00000389680.2	0.889937106918239
control	2b70a06d-effc-45ed-ad98-9adb3733fa62	mtRNA	ENST00000389680.2	0.9360587002096435
control	4e969172-916f-483e-9458-9cefee167b00	mtRNA	ENST00000389680.2	0.33438155136268344
control	24bb3d87-ade9-4b57-90b1-ecbb5851463d	mtRNA	ENST00000389680.2	0.6540880503144654
control	a5f26c77-cd24-4e1c-ac73-0465106e2a46	mtRNA	ENST00000389680.2	0.9528301886792452
control	6befd60c-fae1-4a90-9ee5-f0df0eccc2e8	mtRNA	ENST00000389680.2	0.519916142557652
control	b8c93c87-5e8e-4756-9042-d18b08db4fce	mtRNA	ENST00000389680.2	0.9475890985324948
control	0e533596-0b68-408d-8d7a-ca5efd49a546	mtRNA	ENST00000389680.2	0.35115303983228513
control	000c5224-7449-417b-8675-0818c587e89f	mtRNA	ENST00000389680.2	0.2526205450733753
control	c3acd894-9634-482c-9b2e-e7b2abb5b3f4	mtRNA	ENST00000389680.2	0.5262054507337526
control	d6bdc07d-053f-47de-9aaa-47ea9c9fa06b	mtRNA	ENST00000389680.2	0.3731656184486373
control	dbce6239-0333-4783-b5b7-e1f05ec4a1fc	mtRNA	ENST00000389680.2	0.42138364779874216
control	d0375ec6-1f58-4517-a756-591e4d9edbb5	mtRNA	ENST00000389680.2	0.89937106918239
control	6279afa4-fec0-4b2e-92a0-68f22d48af9c	mtRNA	ENST00000389680.2	0.9245283018867924
control	b7518e7d-6e5d-4ab4-8e35-10e52fab8287	mtRNA	ENST00000389680.2	0.6551362683438156
control	a1c568ad-3150-4d7b-be73-179edc11090f	mtRNA	ENST00000389680.2	0.30712788259958074
control	ded78351-12b0-4f86-b890-a1ef1e0e29c3	mtRNA	ENST00000389680.2	0.469601677148847
control	d4e3246a-fd52-40ef-b80b-3f86f05f5b31	mtRNA	ENST00000389680.2	0.220125786163522
control	84356171-40c4-446a-a295-ebb550853913	mtRNA	ENST00000389680.2	0.8427672955974843
control	56871af0-8392-4d73-b14e-79362222bb0d	mtRNA	ENST00000389680.2	0.9182389937106918
control	fc51110f-7dea-4749-9881-8f80cbf092c7	mtRNA	ENST00000389680.2	0.958071278825996
control	c47c3ad6-8cce-44f5-b249-962f63564d04	mtRNA	ENST00000389680.2	0.7756813417190775
control	2690b347-0312-4d2a-961f-8b32926ef6d1	mtRNA	ENST00000389680.2	0.9350104821802936
control	61de7150-9407-42db-badf-3ed37c59d8eb	mtRNA	ENST00000389680.2	0.4329140461215933
control	24339104-a067-471b-8abf-e13a35d049a4	mtRNA	ENST00000389680.2	0.8029350104821803
control	24c1e0aa-126d-4fe3-81d3-28d7223d3897	mtRNA	ENST00000389680.2	0.5838574423480084
control	93d1fe86-93ae-4b87-ab10-8abf672fcdd0	mtRNA	ENST00000389680.2	0.6467505241090147
control	ed967c2b-efaa-4a12-907f-696f986e9dfa	mtRNA	ENST00000389680.2	0.9517819706498952
control	1d9e5788-8bcd-4212-949d-6435149981a0	mtRNA	ENST00000389680.2	0.950733752620545
control	ecab7b59-fed6-4205-801e-7855696a9dbc	mtRNA	ENST00000389680.2	0.3857442348008386
control	3382ee7b-7246-4908-8cf0-dedf3c4920f3	mtRNA	ENST00000389680.2	0.3448637316561845
control	ead6680b-66da-426e-8f99-c01e163da093	mtRNA	ENST00000389680.2	0.9224318658280922
control	7fb02517-bf5b-4a4e-a37e-fda731978a69	mtRNA	ENST00000389680.2	0.9486373165618448
control	5286ce00-2794-4e78-81da-00e6963d3436	mtRNA	ENST00000389680.2	0.7735849056603774
control	fddc6982-5954-4e06-ada3-5e5c7b8a606c	mtRNA	ENST00000389680.2	0.5356394129979035
control	fa62739a-aef6-4cd7-83ff-05320ff100c5	mtRNA	ENST00000389680.2	0.5419287211740041
control	2005bc60-f104-45ba-b5f7-bbf6e079d103	mtRNA	ENST00000389680.2	0.9329140461215932
control	3ba41670-d966-465f-9875-677515b95150	mtRNA	ENST00000389680.2	0.22536687631027252
control	ae233870-fee3-4ab7-b87e-8bfd7753882a	mtRNA	ENST00000389680.2	0.6247379454926625
control	16d0c0bf-d8da-4a55-90ea-3120a5544e68	mtRNA	ENST00000389680.2	0.09853249475890984
control	488a609e-a551-4f56-b54a-d8ac070ea40b	mtRNA	ENST00000389680.2	0.8438155136268344
control	c8d7d930-e22b-4bed-b57a-25cd4fa4ab17	mtRNA	ENST00000389680.2	0.3763102725366877
control	dfed471f-a077-4c32-beed-c2911fa12e75	mtRNA	ENST00000389680.2	0.7945492662473794
control	5bcb3f3b-5fc4-4ccf-a1a6-02fd013b2bf3	mtRNA	ENST00000389680.2	0.18343815513626835
control	16173bd9-0969-463d-93d7-a0e31e6a55f8	mtRNA	ENST00000389680.2	0.2641509433962264
control	ba6832a4-016a-45d7-9ec0-7350e5887641	mtRNA	ENST00000389680.2	0.9171907756813418
control	d18b9d53-cb30-4161-a23d-bf3fd5253548	mtRNA	ENST00000389680.2	0.22641509433962265
control	90e0bf2e-0c42-4a5f-931d-ee050ea1ecae	mtRNA	ENST00000389680.2	0.9475890985324948
control	5d3cf8db-59e1-4c8d-ada4-d6a167b2be5e	mtRNA	ENST00000389680.2	0.6834381551362684
control	b91bbb2e-cef8-4cb7-9a76-5ea7c552b1b0	mtRNA	ENST00000389680.2	0.22955974842767296
control	2661cefb-9c20-4dff-958b-6cdca4fdd619	mtRNA	ENST00000389680.2	0.33962264150943394
control	35d0ab49-dc72-4e99-944d-533b42d16117	mtRNA	ENST00000389680.2	0.9381551362683438
control	4961a536-e806-41d2-837f-3e557d14537f	mtRNA	ENST00000389680.2	0.9129979035639412
control	24ef6c60-ac84-4aa4-89bb-30f89982491a	mtRNA	ENST00000389680.2	0.960167714884696
control	da42a0f6-dd3e-495a-a358-e61c557beb0d	mtRNA	ENST00000389680.2	0.5953878406708596
control	72173ea9-28e8-4e56-a1c1-03dbba636abf	mtRNA	ENST00000389680.2	0.9339622641509434
control	7eb80349-a2f8-4527-88a3-bd548024a4b1	mtRNA	ENST00000389680.2	0.958071278825996
control	58da6211-4301-4b79-9b4d-f22538664d22	mtRNA	ENST00000389680.2	0.8962264150943396
control	080e1e49-a305-46c9-86eb-4cc73d2bca7d	mtRNA	ENST00000389680.2	0.3469601677148847
control	bc3bffc2-625c-434b-b15f-6cc02c1ceae9	mtRNA	ENST00000389680.2	0.27253668763102723
control	fff2370b-25cc-43a2-8fa3-69aa6b59f248	mtRNA	ENST00000389680.2	0.8050314465408805
control	faa44169-0c40-459c-9813-f46d698ef645	mtRNA	ENST00000389680.2	0.789308176100629
control	aed14c63-b95e-470a-8584-fe0cfdc5d801	mtRNA	ENST00000389680.2	0.5524109014675053
control	83bd18c4-a4ee-48da-9298-8458c0290b43	mtRNA	ENST00000389680.2	0.2159329140461216
control	85ae490e-9b38-45de-954d-6055d3cc10d5	mtRNA	ENST00000389680.2	0.15828092243186584
control	a6c05e84-edfb-4c50-aded-7efb53cf5a0d	mtRNA	ENST00000389680.2	0.9549266247379457
control	9cb9ed1b-f234-42d3-935f-95f60fa58fc2	mtRNA	ENST00000389680.2	0.71698113207547165
control	4e2a2ddd-a913-4682-a266-1cb7dfc65714	mtRNA	ENST00000389680.2	0.9234800838574424
control	6b044d08-3749-4536-8a8d-07441c09cde1	mtRNA	ENST00000389680.2	0.24213836477987424
control	5cd3171d-f8e0-4cf4-ab19-cd95771b6a93	mtRNA	ENST00000389680.2	0.5566037735849056
control	d402311c-0f31-4f26-b8ae-eaff7f6b4c29	mtRNA	ENST00000389680.2	0.4339622641509434
control	52197d23-806c-444b-9308-c26379a1fc2a	mtRNA	ENST00000389680.2	0.3385744234800839
control	6740103d-8cb0-4af2-8a19-c5787db8829f	mtRNA	ENST00000389680.2	0.859538784067086
control	9674fca0-0c8a-4426-83bf-14391a89575c	mtRNA	ENST00000389680.2	0.5681341719077568
control	0b010a59-54cf-443b-9688-097bd01460dc	mtRNA	ENST00000389680.2	0.8815513626834381
control	ff46a7c4-04b0-4dec-ba84-76a80630745a	mtRNA	ENST00000389680.2	0.6341719077568134
control	6d9a3bc7-f758-4ade-9308-859eeb07ca33	mtRNA	ENST00000389680.2	0.36268343815513626
control	56bb5636-4c96-48ed-8a09-8c657240ac9c	mtRNA	ENST00000389680.2	0.27253668763102723
control	2527b920-3891-4014-8edc-22d43f905924	mtRNA	ENST00000389680.2	0.9612159329140462
control	91d41a66-bd37-4b44-877c-b422eb7eb037	mtRNA	ENST00000389680.2	0.959119496855346
control	cd381726-e0dd-46dd-95b2-6404ba2e0ffe	mtRNA	ENST00000389680.2	0.9255765199161424
control	cb32a8a6-fe45-43b4-a9ac-a3daee46de99	mtRNA	ENST00000389680.2	0.5796645702306079
control	267ac0cc-60a3-4ce5-95c8-795287c00e41	mtRNA	ENST00000389680.2	0.9056603773584906
control	f56e15cd-b129-453d-9a1d-db751fe8d836	mtRNA	ENST00000389680.2	0.3448637316561845
control	b8d9fd77-a06f-44b1-8a90-0580cf5a13f9	mtRNA	ENST00000389680.2	0.37840670859538783
control	f731666b-b687-4032-975e-f1be7aec58ba	mtRNA	ENST00000389680.2	0.9538784067085954
control	0c8be4a9-87c8-48c9-a4ab-e51f50e4ccad	mtRNA	ENST00000389680.2	0.33438155136268344
control	81e920f4-df6a-4c62-adfa-259c9dae9bc1	mtRNA	ENST00000389680.2	0.6278825995807128
control	cabcf239-4eef-4631-b7bb-784980fab0e2	mtRNA	ENST00000389680.2	0.9423480083857444
control	606ab522-b7cb-4bd7-a447-49f297e38479	mtRNA	ENST00000389680.2	0.9559748427672956
control	5fdbd52b-c1cd-4bfd-9086-bd441faf8c00	mtRNA	ENST00000389680.2	0.8186582809224319
control	2bcff0ed-ea63-48a6-b5ef-71a575cf6125	mtRNA	ENST00000389680.2	0.6698113207547169
control	6127ee6d-2eab-408f-bfbc-c7c0b06106fe	mtRNA	ENST00000389680.2	0.839622641509434
control	fbc2e0a1-804c-4f04-b5eb-68f077f6d3ed	mtRNA	ENST00000389680.2	0.2882599580712788
control	9d01e722-71c2-4daf-936a-0f28e76c21f3	mtRNA	ENST00000389680.2	0.9475890985324948
control	e175ad73-1d3f-4f28-9d27-9a96f4cb1ec2	mtRNA	ENST00000389680.2	0.7651991614255765
control	8562c2b6-2de0-4abd-9a1b-b7af608a14bb	mtRNA	ENST00000389680.2	0.41823899371069184
control	b2a03607-90d9-430a-b0c7-b01c3634594a	mtRNA	ENST00000389680.2	0.2851153039832285
control	2880b3af-ae86-42ac-838c-191eb0f8263a	mtRNA	ENST00000389680.2	0.3878406708595388
control	3b314d9f-fc28-4faa-8a98-ed80fea08d0b	mtRNA	ENST00000389680.2	0.6561844863731656
control	7acc884c-9c97-40e5-8c67-edf3f9a27a44	mtRNA	ENST00000389680.2	0.24842767295597484
control	3a892afd-76a2-403f-a888-2ce081836dff	mtRNA	ENST00000389680.2	0.9088050314465408
control	10022588-e9cc-4d0b-bca7-362fdfae93db	mtRNA	ENST00000389680.2	0.3752620545073375
control	0c74d4fd-ac56-4970-b32e-c67e3d709406	mtRNA	ENST00000389680.2	0.5681341719077568
control	a71456bf-217e-4237-a40a-b4c166aef4ae	mtRNA	ENST00000389680.2	0.941299790356394
control	10218333-e3d3-4f13-9b9b-ff23bb17d209	mtRNA	ENST00000389680.2	0.789308176100629
control	42adf091-d8c8-461f-80a5-9288747bb430	mtRNA	ENST00000389680.2	0.7620545073375262
control	db64a760-a5f7-4ecd-b1ef-9f62f3336f91	mtRNA	ENST00000389680.2	0.9444444444444444
control	8a5e995f-3223-4f55-bfb1-6fd68525acb0	mtRNA	ENST00000389680.2	0.6802935010482181
control	42501b63-a35d-4f45-9389-8aac35af24f1	mtRNA	ENST00000389680.2	0.90146750524109
control	ee98e34a-ab0d-4aae-8210-e3e1fe311b9b	mtRNA	ENST00000389680.2	0.9381551362683438
control	6f26d047-cb03-4f44-92b0-2c89b1aa685f	mtRNA	ENST00000389680.2	0.940251572327044
control	846d4a5d-2d5b-4354-8813-b5d28ffdb553	mtRNA	ENST00000389680.2	0.45387840670859536
control	7acd393f-c90a-48fa-ad3e-254826d34dfb	mtRNA	ENST00000389680.2	0.34591194968553457
control	7c4153ff-3f0f-4582-84d7-8cf02a8fb40f	mtRNA	ENST00000389680.2	0.9339622641509434
control	dbf92820-cf49-41af-aca2-fd8034d897e5	mtRNA	ENST00000389680.2	0.7515723270440252
control	f2fb8b9a-e5ef-4eff-8e96-067c9efd39f8	mtRNA	ENST00000389680.2	0.9559748427672956
control	2bc75759-9a00-4c64-a56b-d46388be02e5	mtRNA	ENST00000389680.2	0.7955974842767296
control	e0ab65c2-3b42-468b-a0cc-27fe883d99ab	mtRNA	ENST00000389680.2	0.4444444444444444
control	5eafa465-e5aa-436d-9b2c-a6336e3d93b3	mtRNA	ENST00000389680.2	0.4958071278825995
control	6dfe3b5b-dd5a-49e0-b751-bb8102b110f5	mtRNA	ENST00000389680.2	0.8773584905660378
control	a1f5374b-31f4-4098-8402-3dd1d17c5f27	mtRNA	ENST00000389680.2	0.958071278825996
control	fd26e81b-c606-44d3-ad3a-e231e438d2e3	mtRNA	ENST00000389680.2	0.941299790356394
control	eccdf638-de92-48a7-92f5-0a009215ca34	mtRNA	ENST00000389680.2	0.6079664570230608
control	1bacdd4e-551f-410d-9d9c-84842f3cf4b9	mtRNA	ENST00000389680.2	0.949685534591195
control	64a86df0-af78-44d8-a92a-057bcea95f2e	mtRNA	ENST00000389680.2	0.24528301886792453
control	6e63e93d-8a08-49ba-90a5-d2df239d6c19	mtRNA	ENST00000389680.2	0.33752620545073375
control	52d7bb2a-6911-4584-b354-30e7ad5af791	mtRNA	ENST00000389680.2	0.31446540880503143
control	054be346-1f7a-4438-b931-927425ecd121	mtRNA	ENST00000389680.2	0.42452830188679247
control	dc5c5729-d7b8-4f34-bd6c-b9e8d6e194f5	mtRNA	ENST00000389680.2	0.949685534591195
control	82354d4a-7b5d-4896-a0d1-9dc232efd2dc	mtRNA	ENST00000389680.2	0.5283018867924528
control	d923e7ea-ec84-401a-96d8-cf583781f371	mtRNA	ENST00000389680.2	0.7651991614255765
control	fd833762-dfb9-47aa-af02-986b30e04bdc	mtRNA	ENST00000389680.2	0.5807127882599581
control	b5f35c90-78c0-43dc-b09a-4ed59032ea7d	mtRNA	ENST00000389680.2	0.7924528301886793
control	1657a673-8fb1-446e-b415-f3598bef05bc	mtRNA	ENST00000389680.2	0.38469601677148846
control	92eef114-0b11-4732-86d6-83300b130aeb	mtRNA	ENST00000389680.2	0.33228511530398325
control	21f2a070-7924-4dfc-8cc4-622cba06cdf3	mtRNA	ENST00000389680.2	0.41823899371069184
control	44d938e5-1334-4a11-b06d-bfa3a95b1120	mtRNA	ENST00000389680.2	0.5136268343815513
control	027b6398-d59d-4f88-9ce0-1da7fb471a2b	mtRNA	ENST00000389680.2	0.35429769392033544
control	941cb3a2-1aad-438a-9392-2d92894f3901	mtRNA	ENST00000389680.2	0.559748427672956
control	d66e128c-7907-4540-9df9-73762321c3a9	mtRNA	ENST00000389680.2	0.8322851153039832
control	936f1efb-a666-4c6c-a3d4-4c1a5def2f9e	mtRNA	ENST00000389680.2	0.8574423480083857
control	ebee2957-da36-4894-b80e-d9988cba9259	mtRNA	ENST00000389680.2	0.38259958071278827
control	8506558b-1c9b-4b2b-b486-33dbe0ddd6fc	mtRNA	ENST00000389680.2	0.32075471698113206
control	517ca39e-0ee4-4587-8a07-908abde2606f	mtRNA	ENST00000389680.2	0.4129979035639413
control	286b7af9-a7f3-47d1-8eb6-82e9fb78ba36	mtRNA	ENST00000389680.2	0.4140461215932914
control	6dcbb820-eeca-46c4-bb28-cea9b39d1558	mtRNA	ENST00000389680.2	0.31551362683438156
control	7f4000f2-bd21-4afd-94e1-80e9a73c9957	mtRNA	ENST00000389680.2	0.6153039832285115
control	a31d374e-e077-4eb4-9082-2e7f19fd60c1	mtRNA	ENST00000389680.2	0.350104821802935
control	39cf33ba-adc2-4cb4-a933-a62f1616494b	mtRNA	ENST00000389680.2	0.8060796645702306
control	a0925cf1-c7d6-4c9e-8225-41a6f4e2ce66	mtRNA	ENST00000389680.2	0.649895178197065
control	15ec0a0e-c756-45e0-b3e1-fc6ff60f5f08	mtRNA	ENST00000389680.2	0.9329140461215932
control	4f2f114a-abc0-4f97-876e-1a3ba6c7ca20	mtRNA	ENST00000389680.2	0.9276729559748428
control	6dd503a2-d416-4485-b1e2-ca9e35e9aab2	mtRNA	ENST00000389680.2	0.16981132075471697
control	d7970a1e-9535-473c-accf-63ac579dede7	mtRNA	ENST00000389680.2	0.80083857442348
control	4e58abc3-bc74-4d87-9d66-f6faa2e06a98	mtRNA	ENST00000389680.2	0.9339622641509434
control	fb52294d-3319-4005-8003-5a6141ed1632	mtRNA	ENST00000389680.2	0.9067085953878408
control	37d1a8c5-5add-4d0e-a195-881a249d2380	mtRNA	ENST00000389680.2	0.8459119496855346
control	ad68a46c-b24c-49ad-ae4b-980af62686fc	mtRNA	ENST00000389680.2	0.7756813417190775
control	ef7bd315-c251-4dc2-b6ee-bf5421f5fef1	mtRNA	ENST00000389680.2	0.9171907756813418
control	d0e6dfde-5f0c-4eb3-a810-7f18848a5d14	mtRNA	ENST00000389680.2	0.8259958071278826
control	611cf7d9-f7c3-4844-b8a5-57b8ddde15ba	mtRNA	ENST00000389680.2	0.4727463312368973
control	0a3a9f3c-b565-42df-9902-3d6cf6a393d5	mtRNA	ENST00000389680.2	0.5010482180293501
control	7c42d39a-b9d7-43ed-877e-9ccb0fb08ef3	mtRNA	ENST00000389680.2	0.9475890985324948
control	1721de0a-3664-4eda-a6ea-0d91a46002b9	mtRNA	ENST00000389680.2	0.5073375262054507
control	1bc451ad-2fb4-40a1-bcbd-98e8400060ac	mtRNA	ENST00000389680.2	0.44863731656184486
control	55465fb0-bfc9-48d9-9825-920d11384a95	mtRNA	ENST00000389680.2	0.7232704402515723
control	6ac2690b-c70a-4839-9fe7-cfbc8f93af08	mtRNA	ENST00000389680.2	0.29559748427672955
control	66d976b1-f56a-4a43-813f-6ca407103a91	mtRNA	ENST00000389680.2	0.9119496855345912
control	09467658-bb76-47f8-9c33-48340547f086	mtRNA	ENST00000389680.2	0.6561844863731656
control	2ea941fd-ae15-47b6-b106-22fd2ad3d163	mtRNA	ENST00000389680.2	0.4056603773584906
control	888170eb-f340-457e-bc31-cf3085782234	mtRNA	ENST00000389680.2	0.3731656184486373
control	f4aac640-9fca-4a0e-a129-16cefde8ad46	mtRNA	ENST00000389680.2	0.5974842767295597
control	3d9c389a-ad34-49bc-98ae-ffea2110e672	mtRNA	ENST00000389680.2	0.960167714884696
control	55ee4cd6-0c6e-45dd-a336-51efa9b83545	mtRNA	ENST00000389680.2	0.9444444444444444
control	6af24cb9-f73b-4ef1-bb59-a7a80721b90c	mtRNA	ENST00000389680.2	0.5744234800838575
control	e5e8b41d-04a9-4b71-bc84-1905e072c4b0	mtRNA	ENST00000389680.2	0.8511530398322851
control	5b70cd54-07e2-4660-aa5e-4040914227a0	mtRNA	ENST00000389680.2	0.25366876310272535
control	521182a8-1808-4d5a-b534-c452b758ba9c	mtRNA	ENST00000389680.2	0.9266247379454928
control	59640ce0-d995-4f81-b148-eeedd9bc4bc5	mtRNA	ENST00000389680.2	0.259958071278826
control	3dc0b985-f9eb-4236-8ec3-455cf2415838	mtRNA	ENST00000389680.2	0.4633123689727464
control	9079e8d6-64dc-4582-be05-eba04cf7744c	mtRNA	ENST00000389680.2	0.31761006289308175
control	535eec82-d792-4e1f-96f2-cd8ab003ea72	mtRNA	ENST00000389680.2	0.27253668763102723
control	2fe733bc-2fa3-4135-a172-589580d7b83b	mtRNA	ENST00000389680.2	0.11635220125786164
control	c76bd0fc-59e7-41c5-8f9b-77cb46fab1f9	mtRNA	ENST00000389680.2	0.939203354297694
control	06e55ae2-1f40-4294-b239-395eb3ef0187	mtRNA	ENST00000389680.2	0.7526205450733753
control	c20a823f-0474-4dd4-99a1-81a66d4f3a36	mtRNA	ENST00000389680.2	0.29035639412997905
control	359f4f35-e63e-4374-943f-c38ec270a32b	mtRNA	ENST00000389680.2	0.7557651991614256
control	2e9de085-9f02-4288-9756-4d01ac8611c2	mtRNA	ENST00000389680.2	0.6111111111111112
control	b431a277-84e9-4be7-a4ca-c54b0da36854	mtRNA	ENST00000389680.2	0.22955974842767296
control	886ac1ac-7b7a-4df4-b2f3-90d730141a67	mtRNA	ENST00000389680.2	0.5293501048218029
control	c93590c7-d414-419d-be01-7d4f7b490de5	mtRNA	ENST00000389680.2	0.3385744234800839
control	45962a29-286d-405c-aa09-cc04808a8b8a	mtRNA	ENST00000389680.2	0.790356394129979
control	c3442003-3594-4ca9-ac35-30bfebe3807b	mtRNA	ENST00000389680.2	0.44234800838574423
control	2b84669e-915b-4e3f-8723-50bd193b3be4	mtRNA	ENST00000389680.2	0.570230607966457
control	7c376047-1492-4207-ac75-866d06ac2328	mtRNA	ENST00000389680.2	0.3805031446540881
control	cb188ff6-af0e-4d24-bdc6-5175c13053ec	mtRNA	ENST00000389680.2	0.3721174004192872
control	0b765044-2ed6-4d7f-97b1-09b0e704e718	mtRNA	ENST00000389680.2	0.6236897274633124
control	c2bf4cda-2775-49f3-b3e2-5fc94a4b828c	mtRNA	ENST00000389680.2	0.9350104821802936
control	31bff4d8-4e75-4009-9e93-bea57e14ed1d	mtRNA	ENST00000389680.2	0.42348008385744235
control	1d100f94-1794-4afc-8b6f-673e36a78515	mtRNA	ENST00000389680.2	0.5377358490566038
control	9b900c78-c483-42ee-be20-f4f59be300f0	mtRNA	ENST00000389680.2	0.589098532494759
control	289d56e3-692c-4c85-895d-48b04d840612	mtRNA	ENST00000389680.2	0.42557651991614254
control	281c884c-5117-4896-9931-3c110d1cd686	mtRNA	ENST00000389680.2	0.46540880503144655
control	36874554-d82e-4d1f-aaaa-bad37f9ac767	mtRNA	ENST00000389680.2	0.6268343815513627
control	fda600a3-a129-41dc-9d31-111f7b5c07d5	mtRNA	ENST00000389680.2	0.8354297693920335
control	f4984cd4-766c-4fc5-b26b-4779d7256808	mtRNA	ENST00000389680.2	0.1331236897274633
control	b9f24ab3-b6ad-423c-8676-60db3f86bc56	mtRNA	ENST00000389680.2	0.4947589098532495
control	f9be3c2e-63d9-48d3-bd32-84fbaec4ab37	mtRNA	ENST00000389680.2	0.6341719077568134
control	091b8895-8302-406c-b4a7-2cf13f5fd7e8	mtRNA	ENST00000389680.2	0.22431865828092243
control	5b37e2f8-cd3c-4018-845c-e2f0502b64e6	mtRNA	ENST00000389680.2	0.9486373165618448
control	6546e5e3-5eeb-486a-b444-f11012b1c8c8	mtRNA	ENST00000389680.2	0.5450733752620545
control	06628874-36f6-4b29-bbfb-86e1325cd650	mtRNA	ENST00000389680.2	0.420335429769392
control	06294f6f-9ab1-4ac0-8b0a-cfec8546e72a	mtRNA	ENST00000389680.2	0.929769392033543
control	7520a94b-9331-40e6-89cb-9e4778978c0b	mtRNA	ENST00000389680.2	0.29245283018867924
control	e76ce354-961a-4f1a-b947-e67aef945aa1	mtRNA	ENST00000389680.2	0.6844863731656184
control	9b405f1b-4bc6-454e-9549-b13d81bb73d5	mtRNA	ENST00000389680.2	0.2431865828092243
control	aaf34a77-c102-4f9f-94e0-7943beb8223b	mtRNA	ENST00000389680.2	0.9675052410901468
control	e0fdfcdc-4900-46a1-b46b-8622a7bd18cf	mtRNA	ENST00000389680.2	0.240041928721174
control	e1f6b975-6638-4b09-b99c-12315198a8a4	mtRNA	ENST00000389680.2	0.7389937106918238
control	00bdc212-26f1-4475-b6d1-55383bcb0849	mtRNA	ENST00000389680.2	0.8333333333333334
control	0339da87-9371-463d-b6f7-70de9a0cf359	mtRNA	ENST00000389680.2	0.3888888888888889
control	7002e46e-0f84-4a30-8421-1c807d0f99b8	mtRNA	ENST00000389680.2	0.48532494758909855
control	756a56c3-604b-4def-a7d5-b8c4d374890f	mtRNA	ENST00000389680.2	0.9475890985324948
control	ff28fdda-41cc-4e88-baf9-214ff4e997ca	mtRNA	ENST00000389680.2	0.60062893081761
control	f43823a6-b3cb-481d-862a-c8d4bd5fe2d2	mtRNA	ENST00000389680.2	0.60062893081761
control	67405069-0b8a-40d4-90d1-b74d4fa285a1	mtRNA	ENST00000389680.2	0.9371069182389936
control	e0414100-8002-4c20-8aa6-248c7059190e	mtRNA	ENST00000389680.2	0.9287211740041929
control	3cbe1d61-1b0e-4805-bac6-f01e8b759c8c	mtRNA	ENST00000389680.2	0.7075471698113207
control	bcb620db-7df3-426e-bd8a-ff6119fa5277	mtRNA	ENST00000389680.2	0.46855345911949686
control	77ff497f-93d7-4c10-86cf-0e5ee7d342fa	mtRNA	ENST00000389680.2	0.4937106918238994
control	e096f667-1fb4-4832-bac3-14715eb46917	mtRNA	ENST00000389680.2	0.29245283018867924
control	e464869b-251b-4cc0-be54-6bc75bb840fa	mtRNA	ENST00000389680.2	0.8710691823899371
control	5ee69443-524b-49d9-a21a-f3c2d5d97018	mtRNA	ENST00000389680.2	0.7211740041928721
control	2c423ab2-97ac-4cf5-af78-686435787742	mtRNA	ENST00000389680.2	0.3312368972746331
control	c8bec8d4-b026-4836-916d-257bb1b56284	mtRNA	ENST00000389680.2	0.539832285115304
control	78914e38-150a-4031-acd3-deef573f3359	mtRNA	ENST00000389680.2	0.23689727463312368
control	86b8f4ea-9d2f-4e70-99ac-84734870cc83	mtRNA	ENST00000389680.2	0.33752620545073375
control	db7f6ccb-ddfa-4171-ab43-dc4f93173c7c	mtRNA	ENST00000389680.2	0.740041928721174
control	e06fe6fd-952c-450b-bbdb-e275c531fead	mtRNA	ENST00000389680.2	0.3658280922431866
control	2540097b-30b0-45eb-b2e0-2bf9eb0184b7	mtRNA	ENST00000389680.2	0.1740041928721174
control	f28d88a0-bc88-43b8-9eed-5bbcac129234	mtRNA	ENST00000389680.2	0.2159329140461216
control	9c0e4473-fb74-427f-be2b-e137a30fe569	mtRNA	ENST00000389680.2	0.3637316561844864
control	75b239ab-08a7-4b97-a566-2e3fd4fdea2e	mtRNA	ENST00000389680.2	0.440251572327044
control	95e91f45-9169-4fcf-971f-2de97aca78f8	mtRNA	ENST00000389680.2	0.27568134171907754
control	0d726f7e-4a47-4d05-817f-7b1389bf5cf9	mtRNA	ENST00000389680.2	0.7348008385744235
control	4f48def3-7403-4c75-a416-79828faaddf8	mtRNA	ENST00000389680.2	0.8773584905660378
control	8323d8da-a472-4d33-92a8-46082a75ba58	mtRNA	ENST00000389680.2	0.9465408805031448
control	38dd6279-a249-4654-9b17-ea9745166a09	mtRNA	ENST00000389680.2	0.9287211740041929
control	4b994b85-e513-4a34-80eb-7cfdddef2ba2	mtRNA	ENST00000389680.2	0.33228511530398325
control	926518ad-bf46-4517-ace3-8e8658832dbe	mtRNA	ENST00000389680.2	0.5744234800838575
control	8343dd54-7a60-48ac-8e3f-738c810deec3	mtRNA	ENST00000389680.2	0.5
control	914461a5-3efc-4185-a2fb-9dc263953dd1	mtRNA	ENST00000389680.2	0.9475890985324948
control	f568090d-9ad4-485a-b630-7ee0bdb82175	mtRNA	ENST00000389680.2	0.6425576519916143
control	fc2b8ad9-b260-4ac8-902a-f70a8a3d4c52	mtRNA	ENST00000389680.2	0.9360587002096435
control	23fd790a-03d9-459f-a0dc-b21ae697bb41	mtRNA	ENST00000389680.2	0.9622641509433962
control	ea17c898-6f28-4e97-acf2-f44547e2f4ff	mtRNA	ENST00000389680.2	0.6058700209643606
control	6acd0f3e-d8ed-4461-b476-92fd2b3df85f	mtRNA	ENST00000389680.2	0.5639412997903563
control	22a87e0f-4728-4f5b-9562-29c8d4a77124	mtRNA	ENST00000389680.2	0.6582809224318659
control	2e2b90dc-e754-43db-81b8-37e7334a8894	mtRNA	ENST00000389680.2	0.24528301886792453
control	bdbee167-9c32-4c10-aeb7-19f762ff9eb1	mtRNA	ENST00000389680.2	0.5870020964360587
control	61d068f9-7ecc-4f80-9687-6db283b2d126	mtRNA	ENST00000389680.2	0.4863731656184486
control	bbd80bf9-e8fc-450f-86b3-bc74d671788b	mtRNA	ENST00000389680.2	0.6781970649895178
control	36780a17-0102-4800-b02f-1ea2dd9ebf11	mtRNA	ENST00000389680.2	0.9454926624737946
control	f2d5ee09-87d0-443a-99ae-3165fc41ab28	mtRNA	ENST00000389680.2	0.3920335429769392
control	36775246-f4d4-426f-82b1-ee9602f43e3c	mtRNA	ENST00000389680.2	0.3522012578616352
control	dc8a8c30-27d7-4033-abbd-0531c7979447	mtRNA	ENST00000389680.2	0.4612159329140461
control	099ed5c2-2c3c-438a-8366-83105e2c01be	mtRNA	ENST00000389680.2	0.9318658280922432
control	a501e127-d5f8-4ad5-a783-8bd6a789be01	mtRNA	ENST00000389680.2	0.9454926624737946
control	18ff5407-b711-45ec-a333-792b016277ed	mtRNA	ENST00000389680.2	0.7327044025157232
control	f34373ff-65b2-4101-b8e7-e78e2711d34f	mtRNA	ENST00000389680.2	0.939203354297694
control	b46de039-e0ac-4959-b6ec-816e3b3d9f9d	mtRNA	ENST00000389680.2	0.958071278825996
control	81877ffa-01d1-4803-9ea0-53e17cfeb2ee	mtRNA	ENST00000389680.2	0.8270440251572327
control	a1a504c8-f493-473a-8fc9-fbeb8ceb601e	mtRNA	ENST00000389680.2	0.3050314465408805
control	e28f6845-e85e-4558-ab73-a77e6328ee1b	mtRNA	ENST00000389680.2	0.2169811320754717
control	db055a5c-786a-4c6e-8c7e-b559de8cb1ca	mtRNA	ENST00000389680.2	0.21174004192872117
control	a4498ff2-1a78-4a2e-a39b-9ae61a87adb6	mtRNA	ENST00000389680.2	0.4318658280922432
control	9f9621af-23ea-4050-bea6-a7db2350b328	mtRNA	ENST00000389680.2	0.2746331236897275
control	5d88725c-f6e2-4e35-afd4-5aa1498179e9	mtRNA	ENST00000389680.2	0.939203354297694
control	745fc9d6-b229-4641-bc2b-aaf73b98d46c	mtRNA	ENST00000389680.2	0.5010482180293501
control	267c93c1-4a9e-4bc8-9f22-293f3b69217f	mtRNA	ENST00000389680.2	0.2830188679245283
control	a6bb2718-c192-4674-b875-85f113a3005d	mtRNA	ENST00000389680.2	0.8280922431865828
control	910130a3-251c-45b7-9d4e-e58eb3016c72	mtRNA	ENST00000389680.2	0.9350104821802936
control	50f2f8e7-4639-4f42-908b-b909b9dd5507	mtRNA	ENST00000389680.2	0.4769392033542977
control	4ac33366-80cd-4372-b114-446c609d777c	mtRNA	ENST00000389680.2	0.6719077568134172
control	824d1573-bd1b-4c96-8e8e-b918de6a6e0d	mtRNA	ENST00000389680.2	0.9433962264150944
control	256d7c4f-9343-4615-ab4b-9ad64c48ff2d	mtRNA	ENST00000389680.2	0.8490566037735849
control	b9c5980a-ae9a-4270-a9ae-4c7a69acd2b2	mtRNA	ENST00000389680.2	0.959119496855346
control	5559b2f4-296b-47c2-9cab-e9cf2c098869	mtRNA	ENST00000389680.2	0.940251572327044
control	14ee49c7-f947-4bcb-b866-617b0bd3f6fa	mtRNA	ENST00000389680.2	0.1761006289308176
control	f8211f58-ac03-4822-ae55-aca33596fdab	mtRNA	ENST00000389680.2	0.2316561844863732
control	f6f19102-efcf-4d2d-a6cd-e172a10ab1a5	mtRNA	ENST00000389680.2	0.920335429769392
control	20d061bd-6807-47b0-8a20-3ca05bf5bb13	mtRNA	ENST00000389680.2	0.24528301886792453
control	09453174-3107-4c03-9634-0e807a66b8d7	mtRNA	ENST00000389680.2	0.6153039832285115
control	7de6e4c7-ca76-4cc2-95f5-f55e817314b8	mtRNA	ENST00000389680.2	0.5524109014675053
control	8d0a5b1e-ed8c-4490-8a98-861adabf0686	mtRNA	ENST00000389680.2	0.7767295597484277
control	7e94106f-d214-4431-bd66-6d8f2a9d60be	mtRNA	ENST00000389680.2	0.9266247379454928
control	3267866a-dc18-4df3-ac37-408af53c7864	mtRNA	ENST00000389680.2	0.5251572327044025
control	2c085e9c-287d-4f8b-8cae-979e045360bf	mtRNA	ENST00000389680.2	0.7526205450733753
control	6a0ca515-69ef-454f-81a2-34eb8610193d	mtRNA	ENST00000389680.2	0.940251572327044
control	713b9d69-0458-4f00-8093-66df46c340d3	mtRNA	ENST00000389680.2	0.8427672955974843
control	428c996e-cb46-42b8-8d14-53dd8206aaf7	mtRNA	ENST00000389680.2	0.24213836477987424
control	b4d661b0-24a5-4083-a509-b53f1819c04c	mtRNA	ENST00000389680.2	0.35639412997903563
control	8f1ae392-68ff-4569-8b84-6daa023f14c6	mtRNA	ENST00000389680.2	0.45387840670859536
control	47cc8fa4-6199-4c5d-9af2-7fdddcf6b137	mtRNA	ENST00000389680.2	0.16771488469601678
control	da8d023f-b440-490c-93c4-c5559316b310	mtRNA	ENST00000389680.2	0.9475890985324948
control	c5b0c4c6-383d-47f8-991f-f6b99ec99481	mtRNA	ENST00000389680.2	0.8364779874213837
control	9e60b6de-5732-46ef-b704-b1e93366e3f6	mtRNA	ENST00000389680.2	0.6278825995807128
control	37a12ebb-52ac-4dd4-81b2-40e032abcc55	mtRNA	ENST00000389680.2	0.2746331236897275
control	d50ac7c4-a880-40bf-9019-cb81127152ae	mtRNA	ENST00000389680.2	0.7410901467505241
control	27f3b00f-9218-4911-8820-d1a3433a72f3	mtRNA	ENST00000389680.2	0.5765199161425576
control	8d58c704-1185-4089-bcd0-88f8f2a187a5	mtRNA	ENST00000389680.2	0.449685534591195
control	ecb019b9-58aa-4b2b-8cb2-650d25e5f512	mtRNA	ENST00000389680.2	0.24947589098532497
control	dc66067d-b2b5-4901-8967-1117069b2fb2	mtRNA	ENST00000389680.2	0.9360587002096435
control	986ee6fc-83d9-4162-af88-a532c926bc0d	mtRNA	ENST00000389680.2	0.958071278825996
control	6f723e2e-e009-4ea2-a739-3f95755bf1c2	mtRNA	ENST00000389680.2	0.8983228511530398
control	b0a82507-ca20-4b08-943a-a902ff53448e	mtRNA	ENST00000389680.2	0.5828092243186582
control	f367ea65-01e3-4217-a65f-baa173957a6a	mtRNA	ENST00000389680.2	0.7075471698113207
control	0cd1ffc5-4aaa-4bef-a12a-c06dda5a72f4	mtRNA	ENST00000389680.2	0.9234800838574424
control	bf7c80ac-7166-44f0-bb7b-b6e13c56319d	mtRNA	ENST00000389680.2	0.9528301886792452
control	8551e68c-c324-4696-96dd-cdc765de42fa	mtRNA	ENST00000389680.2	0.7935010482180294
control	9560f334-23db-4af3-a0ee-edc4bce937fc	mtRNA	ENST00000389680.2	0.41823899371069184
control	f16dceca-5615-4fd2-a1b9-793747d59f05	mtRNA	ENST00000389680.2	0.9255765199161424
control	254b076c-2e22-41f9-a811-f8312e7cf876	mtRNA	ENST00000389680.2	0.9371069182389936
control	d6624555-451c-452e-89f1-21311931fd00	mtRNA	ENST00000389680.2	0.9308176100628932
control	25057aea-a3b3-4ebb-a5e6-a90e18e0aba3	mtRNA	ENST00000389680.2	0.9633123689727464
control	796c2840-6aed-41f6-9d6f-70081977e922	mtRNA	ENST00000389680.2	0.9465408805031448
control	60239149-208e-4623-a8be-9c8303a37d9b	mtRNA	ENST00000389680.2	0.9088050314465408
control	0c8bcbb6-6e20-4406-9a3b-8b336717eac1	mtRNA	ENST00000389680.2	0.21174004192872117
control	5fef5aa8-157b-4eab-8a24-a9c0aec66d8f	mtRNA	ENST00000389680.2	0.4811320754716981
control	ab3aa453-356d-4e69-b4d3-7729b4c647a3	mtRNA	ENST00000389680.2	0.41509433962264153
control	5158dc3f-3f0e-41b7-b329-f854e89f561a	mtRNA	ENST00000389680.2	0.31551362683438156
control	ddb11f0d-43c9-46b2-8991-3f482337379b	mtRNA	ENST00000389680.2	0.42138364779874216
control	d72d233f-52e4-45b1-bf9a-4b42f0a52291	mtRNA	ENST00000389680.2	0.6037735849056604
control	b5cbf03e-8379-434c-93c6-64349c3c9ede	mtRNA	ENST00000389680.2	0.9528301886792452
control	000282ce-a55a-49a0-9fba-443705c97122	mtRNA	ENST00000389680.2	0.549266247379455
control	c30b2b17-6aa2-45b2-bea0-c9c14339945a	mtRNA	ENST00000389680.2	0.6194968553459119
control	e0159364-857b-4f6a-9531-697b0df14e44	mtRNA	ENST00000389680.2	0.8417190775681341
control	e5c1f169-5b41-4a8d-a0c1-27f7da39a3d0	mtRNA	ENST00000389680.2	0.9465408805031448
control	f9815305-53cd-4669-a8ce-fadf5d3c2754	mtRNA	ENST00000389680.2	0.35953878406708595
control	714a1b93-f4ee-4f63-b4cd-25d2e2ab61e2	mtRNA	ENST00000389680.2	0.510482180293501
control	b3cefb74-fe84-447d-b754-05319db7d2c9	mtRNA	ENST00000389680.2	0.9350104821802936
control	ab76806d-0754-4ac7-8b7c-d145be56b7af	mtRNA	ENST00000389680.2	0.5209643605870021
control	16e5d242-d1fa-4541-b756-60b18a68383c	mtRNA	ENST00000389680.2	0.27253668763102723
control	d53572fe-b76c-4074-9f71-57e72d861194	mtRNA	ENST00000389680.2	0.4109014675052411
control	2f22a6c4-cf3c-481e-bf0b-91a25059c260	mtRNA	ENST00000389680.2	0.38259958071278827
control	33b51342-5377-448c-b489-833a7333029d	mtRNA	ENST00000389680.2	0.44758909853249473
control	5ef540d0-8e32-4d3b-9ea8-66041edae3ca	mtRNA	ENST00000389680.2	0.9276729559748428
control	4bf0a22c-1ddd-4df4-b59e-7929e35d25e0	mtRNA	ENST00000389680.2	0.9549266247379457
control	440fc903-f131-4dc3-ac13-d29daad93a69	mtRNA	ENST00000389680.2	0.370020964360587
control	37b102e7-b7c4-4620-a345-a2dd247cecf3	mtRNA	ENST00000389680.2	0.8731656184486373
control	5d0f4bad-b6d3-4b97-9880-aa5cdd8e5298	mtRNA	ENST00000389680.2	0.9056603773584906
control	490d0157-e2a7-4375-91fc-ecb66ba6e275	mtRNA	ENST00000389680.2	0.5691823899371069
control	b7095c10-375f-439b-84c3-e21adeb5aeec	mtRNA	ENST00000389680.2	0.6907756813417191
control	6900234f-7a9b-42da-979b-df8a48899904	mtRNA	ENST00000389680.2	0.8438155136268344
control	70fe3584-0b21-4bad-8ebe-5e3460a769f1	mtRNA	ENST00000389680.2	0.5303983228511531
control	5cc7cb0a-47e6-46c9-8879-2d8495ea971e	mtRNA	ENST00000389680.2	0.909853249475891
control	c1cd7904-5963-4fc6-b951-383a86644134	mtRNA	ENST00000389680.2	0.9360587002096435
control	20bd33fb-a196-4f39-9693-3d5ac7873b63	mtRNA	ENST00000389680.2	0.2159329140461216
control	926bf749-b979-42c7-ad74-c97fa98f3d2c	mtRNA	ENST00000389680.2	0.21174004192872117
control	75c53a03-06f3-476d-8966-2d6b7440c76f	mtRNA	ENST00000389680.2	0.8301886792452831
control	ff916f2c-66fa-4b2f-a73b-ef2574b7ae08	mtRNA	ENST00000389680.2	0.6624737945492662
control	0152fc95-1c09-45af-ad9f-0a164a7f964f	mtRNA	ENST00000389680.2	0.5073375262054507
control	77b0660f-22f6-4ba6-8744-292c60c2ab9d	mtRNA	ENST00000389680.2	0.939203354297694
control	88686a9a-c2d2-4d0a-8149-74e19e01bc5b	mtRNA	ENST00000389680.2	0.47064989517819705
control	295a9f30-108e-4e85-a75c-e14471747f4b	mtRNA	ENST00000389680.2	0.5628930817610063
control	9ca2c2dc-8313-42db-8082-dab409a650fa	mtRNA	ENST00000389680.2	0.35429769392033544
control	787f74a3-4c8b-41fb-b267-ccebbae49054	mtRNA	ENST00000389680.2	0.910901467505241
control	f4904522-9ddb-43f0-b357-11f695aacfeb	mtRNA	ENST00000389680.2	0.2861635220125786
control	cfd043ea-b8e6-4e3c-a1ca-32909a67d5ed	mtRNA	ENST00000389680.2	0.8134171907756813
control	f045affb-5e6d-4b06-8583-c85173460f1a	mtRNA	ENST00000389680.2	0.9360587002096435
control	756c964b-882c-436f-8d20-80388031ec0f	mtRNA	ENST00000389680.2	0.9339622641509434
control	6658be89-ad4f-4962-827d-b3b2bf7fc402	mtRNA	ENST00000389680.2	0.2169811320754717
control	ec213bfd-8f06-435e-bd2b-751f325010c8	mtRNA	ENST00000389680.2	0.2222222222222222
control	08bfbdfb-de43-447b-9ab8-db53d2e126c8	mtRNA	ENST00000389680.2	0.24528301886792453
control	b4e5c8d7-005d-4339-989e-04f7e94bae9a	mtRNA	ENST00000389680.2	0.9454926624737946
control	44562644-4876-40b6-93b6-ea1938f4965c	mtRNA	ENST00000389680.2	0.5566037735849056
control	9827ac04-c74d-439f-aee4-589e470cf5be	mtRNA	ENST00000389680.2	0.1488469601677149
control	c4c15011-fafd-4ee2-aa28-8b35f1111b47	mtRNA	ENST00000389680.2	0.2589098532494759
control	58737993-d2b5-44c4-b468-4b3125c65fef	mtRNA	ENST00000389680.2	0.3228511530398323
control	83a837ea-5db2-43cd-b6ec-7987ed2ad3ee	mtRNA	ENST00000389680.2	0.8417190775681341
control	665a6bc5-4471-43d3-b074-aae7496003b7	mtRNA	ENST00000389680.2	0.48846960167714887
control	70985018-bcb7-469e-8015-04d2b0b10bd6	mtRNA	ENST00000389680.2	0.8763102725366876
control	8227627f-8fe6-4fc3-85ca-853bc097e752	mtRNA	ENST00000389680.2	0.5744234800838575
control	8a978f59-0c25-4ac0-868b-7ea29a0da082	mtRNA	ENST00000389680.2	0.5838574423480084
control	5f160bfb-3b59-46c8-a452-36f0f07904af	mtRNA	ENST00000389680.2	0.42557651991614254
control	e4971852-e6b3-4a75-acf6-ba31fd188c9c	mtRNA	ENST00000389680.2	0.939203354297694
control	d8ced3fe-8220-4606-94a5-fa5211d8b5c9	mtRNA	ENST00000389680.2	0.4758909853249476
control	26f5618c-30ee-4dbc-9a8b-e4832db9ac10	mtRNA	ENST00000389680.2	0.21278825995807127
control	25c487b0-33b4-4d49-aeb2-be7640c9f0a8	mtRNA	ENST00000389680.2	0.710691823899371
control	e0448d89-b264-402d-b918-e42437d5f7d1	mtRNA	ENST00000389680.2	0.3857442348008386
control	d2b041a0-164c-4c11-ad16-d4a01f8dc681	mtRNA	ENST00000389680.2	0.9255765199161424
control	287a7ef8-44fc-4ac3-8623-1be302087ec2	mtRNA	ENST00000389680.2	0.9454926624737946
control	b8d06c29-e982-455b-a0db-ec6b65580cdd	mtRNA	ENST00000389680.2	0.7012578616352201
control	e2e97515-a8d6-4491-a9f8-330bb34cf38d	mtRNA	ENST00000389680.2	0.20545073375262057
control	edcf734b-3df9-43fb-ab22-85b1ff585742	mtRNA	ENST00000389680.2	0.9371069182389936
control	a9a0101f-55a2-4280-af0f-8d1ae9b04ddc	mtRNA	ENST00000389680.2	0.6037735849056604
control	dc7e37f4-aa47-4f8d-a8bd-ed9a9667c519	mtRNA	ENST00000389680.2	0.8417190775681341
control	31903bf8-1a2d-4c3c-a2c2-7fd915801c17	mtRNA	ENST00000389680.2	0.8857442348008385
control	95e1e40b-fe4a-4327-bba8-0973cd9c60e7	mtRNA	ENST00000389680.2	0.9234800838574424
control	8c6a8d88-475e-4974-be02-b004db8bdf6e	mtRNA	ENST00000389680.2	0.3553459119496855
control	2cb39850-c1e7-4c84-a02c-031741491128	mtRNA	ENST00000389680.2	0.9287211740041929
control	2434ed89-6c30-4e32-989d-4dd5e3a377bc	mtRNA	ENST00000389680.2	0.5670859538784067
control	1aef30d8-385d-4616-ae89-e553740aec83	mtRNA	ENST00000389680.2	0.6090146750524109
control	d58e73db-3fcb-4374-9021-bc458deb2e0b	mtRNA	ENST00000389680.2	0.9633123689727464
control	eeed620f-a09a-4a4e-ab67-7036d9b4481c	mtRNA	ENST00000389680.2	0.5482180293501048
control	fff2e0e7-b285-44bc-bff9-69185f4908e3	mtRNA	ENST00000389680.2	0.9381551362683438
control	082c6130-b317-42d3-9d0c-6a566d13b578	mtRNA	ENST00000389680.2	0.8846960167714885
control	40565d2f-6002-415a-a667-e0933c5b198d	mtRNA	ENST00000389680.2	0.9088050314465408
control	b20a9b99-df32-438a-89e7-f04f84f54ab8	mtRNA	ENST00000389680.2	0.6278825995807128
control	738e726d-9a7d-46cb-bc4d-6095630cfac0	mtRNA	ENST00000389680.2	0.9350104821802936
control	be1de62a-901d-4989-a4a9-4c4815279c06	mtRNA	ENST00000389680.2	0.3752620545073375
control	ddcebd10-ee0d-4126-a55a-cd9f932b309b	mtRNA	ENST00000389680.2	0.4926624737945493
control	26c64508-0407-4177-8125-f04dfeb14bdb	mtRNA	ENST00000389680.2	0.4392033542976939
control	3fb9142c-46eb-4a8b-98d2-f6c615bd861a	mtRNA	ENST00000389680.2	0.9475890985324948
control	a888ee8d-57b8-41d1-b3b5-a5b62b99e491	mtRNA	ENST00000389680.2	0.5534591194968553
control	2490999d-3cf3-4cd0-8570-503792b7ec14	mtRNA	ENST00000389680.2	0.1918238993710692
control	a1cafbe9-655f-485c-b07d-116fcce55aca	mtRNA	ENST00000389680.2	0.8983228511530398
control	2b415dc5-e4e8-4525-a891-14d04e990649	mtRNA	ENST00000389680.2	0.4559748427672956
control	70cf906f-e0a0-45ca-a677-7d2c2b6e02cc	mtRNA	ENST00000389680.2	0.9255765199161424
control	b9f9197c-dbaf-48f2-88e4-efeaa60f1f6e	mtRNA	ENST00000389680.2	0.8165618448637316
control	46a1b9ea-f745-42f1-9559-63a1759aeed0	mtRNA	ENST00000389680.2	0.17295597484276728
control	a47e2b18-1d5b-45e6-8c23-a4cb3ea69e0b	mtRNA	ENST00000389680.2	0.2589098532494759
control	5894d6e8-e832-4d2d-9809-631867f5fa15	mtRNA	ENST00000389680.2	0.129979035639413
control	511cb160-ae0d-4ac0-b16f-2847f54ee77d	mtRNA	ENST00000389680.2	0.22536687631027252
control	5dece0b6-f702-4e94-b7b7-236e66a3e3ec	mtRNA	ENST00000389680.2	0.9517819706498952
control	cc6ad204-d8e4-4d4d-8372-4dfc26455b4f	mtRNA	ENST00000389680.2	0.3522012578616352
control	2245f823-b811-4bc9-9499-c9498f1c82f4	mtRNA	ENST00000389680.2	0.4979035639412998
control	a167328a-acc6-4e65-a04a-e14f953bffd5	mtRNA	ENST00000389680.2	0.6278825995807128
control	77d94b35-5dfe-4ce8-a76e-9ed21d58d595	mtRNA	ENST00000389680.2	0.2641509433962264
control	7c0d33fe-0f0c-4d5f-bf83-0fcacaf383aa	mtRNA	ENST00000389680.2	0.6792452830188679
control	fa197f1c-fb60-4bbf-9365-aa7fad4ad0e1	mtRNA	ENST00000389680.2	0.9654088050314464
control	f1735aa7-e1af-484c-82ff-27ce54eeed22	mtRNA	ENST00000389680.2	0.9245283018867924
control	0736730c-c821-4dae-a7f8-633215aefa9b	mtRNA	ENST00000389680.2	0.9433962264150944
control	f67eba4e-fea0-459e-98e5-ca2059560e0f	mtRNA	ENST00000389680.2	0.5870020964360587
control	77bd72a7-d6d5-480f-bb08-9d6409130b0a	mtRNA	ENST00000389680.2	0.9308176100628932
control	c62b4adb-b583-4985-a06d-42d4650b8dda	mtRNA	ENST00000389680.2	0.4968553459119497
control	4577e100-1781-4da1-9c11-8af3c0b9e33c	mtRNA	ENST00000389680.2	0.3930817610062894
control	b5f859c8-717d-420a-8087-03139d480ab0	mtRNA	ENST00000389680.2	0.4517819706498952
control	eddc7a9d-5c30-46c8-a1b2-2d7a781fd2d8	mtRNA	ENST00000389680.2	0.9360587002096435
control	0f00db2d-6761-488c-b922-582272cdd861	mtRNA	ENST00000389680.2	0.4748427672955975
control	b19c1ef6-1c27-4b89-81c6-25e2e7ef85a4	mtRNA	ENST00000389680.2	0.9360587002096435
control	e9414ef7-6448-47d4-a371-6f396d9c953e	mtRNA	ENST00000389680.2	0.15513626834381553
control	be241488-0976-4996-b79d-6ffc0926988b	mtRNA	ENST00000389680.2	0.4412997903563941
control	0b6e96fc-c62c-42c1-a691-a4115586af92	mtRNA	ENST00000389680.2	0.4192872117400419
control	c249342d-1a8f-499a-af79-ac2e52acdf62	mtRNA	ENST00000389680.2	0.9150943396226416
control	866dba45-5205-4aff-bb79-b6b9c8fcd8a9	mtRNA	ENST00000389680.2	0.3480083857442348
control	44fefa9f-69c9-4506-ad72-145a6d724367	mtRNA	ENST00000389680.2	0.939203354297694
control	d25e4877-7ac8-49ed-b593-95f13135cd4d	mtRNA	ENST00000389680.2	0.909853249475891
control	fe73be42-e7dd-4b6d-909f-6e47a60f804d	mtRNA	ENST00000389680.2	0.949685534591195
control	31946958-6d31-4e15-95b7-2e464cab05a1	mtRNA	ENST00000389680.2	0.9318658280922432
control	23cdf38b-a8c7-4791-8b83-46c47ad637ec	mtRNA	ENST00000389680.2	0.4412997903563941
control	1e9d348a-8cf3-4b05-8976-bfda497a8091	mtRNA	ENST00000389680.2	0.9433962264150944
control	d5edd44d-fae2-46ab-a241-11b0cec7d31b	mtRNA	ENST00000389680.2	0.20649895178197064
control	1b537c14-3a71-4430-9408-fa0b845bb0d3	mtRNA	ENST00000389680.2	0.9088050314465408
control	99af405b-32a2-4e4f-929c-2db07228030a	mtRNA	ENST00000389680.2	0.34276729559748426
control	14943f34-32d7-47f0-8ec3-772b1a38f1bd	mtRNA	ENST00000389680.2	0.35953878406708595
control	c0758e43-0f35-4db0-87aa-1ab1d8edabd3	mtRNA	ENST00000389680.2	0.35639412997903563
control	1baff1da-d0e9-43b8-bddc-085680aa716d	mtRNA	ENST00000389680.2	0.5
control	159db541-331a-4bda-aaec-954e9ad23d60	mtRNA	ENST00000389680.2	0.9465408805031448
control	576a4a69-70a7-48a3-a9dc-7844408bf57b	mtRNA	ENST00000389680.2	0.6278825995807128
control	85021d1d-0374-4c5e-a09f-cf10e4b15b74	mtRNA	ENST00000389680.2	0.9465408805031448
control	3792f22e-d27d-42b0-a4e7-43adc0874aa2	mtRNA	ENST00000389680.2	0.8563941299790356
control	2af8951f-665e-43bf-bdf7-c63d6880f42a	mtRNA	ENST00000389680.2	0.9444444444444444
control	321943e7-da48-42d0-9952-0de67ceae328	mtRNA	ENST00000389680.2	0.590146750524109
control	525a236f-e5ef-4003-8221-dce341f5fc58	mtRNA	ENST00000389680.2	0.8909853249475891
control	86473eaf-67cf-4847-883b-f685c38658cd	mtRNA	ENST00000389680.2	0.5010482180293501
control	e593922b-70f0-44c7-b0db-ac83bff9968f	mtRNA	ENST00000389680.2	0.33752620545073375
control	615f5754-7463-4d3a-b999-36efc29ae0d9	mtRNA	ENST00000389680.2	0.2693920335429769
control	2600768b-bd8e-4d4c-928f-57cb5fa8d6d6	mtRNA	ENST00000389680.2	0.941299790356394
control	d73b604f-dd1b-4d11-a3a9-e44daef0c951	mtRNA	ENST00000389680.2	0.941299790356394
control	92e852c1-3e26-4cba-8294-b56d0a139334	mtRNA	ENST00000389680.2	0.5838574423480084
control	0b020231-0bf1-4e47-b691-e82c3c95059e	mtRNA	ENST00000389680.2	0.24842767295597484
control	766d4971-0131-4dca-beed-e5c2b2609ae0	mtRNA	ENST00000389680.2	0.33647798742138363
control	d8927ff3-b3a8-4265-b09f-7d9f4b8349f4	mtRNA	ENST00000389680.2	0.22641509433962265
control	e34cc25a-c1a0-4ceb-bebb-b78b9c754777	mtRNA	ENST00000389680.2	0.7589098532494759
control	58a1bf3e-a8a9-4641-890b-ce9f54bc61cf	mtRNA	ENST00000389680.2	0.9350104821802936
control	041ac8ab-df19-4d47-bc00-97bb4081378b	mtRNA	ENST00000389680.2	0.8867924528301887
control	0c940cd7-b106-47ab-a955-334b91540c0a	mtRNA	ENST00000389680.2	0.3165618448637317
control	4d464e93-771c-4d88-9369-7643fbd0f40b	mtRNA	ENST00000389680.2	0.2662473794549266
control	492bcb49-1737-4258-88cd-cc9f3bd79b0e	mtRNA	ENST00000389680.2	0.9433962264150944
control	5546ee9a-28ad-42ae-9bec-0353a79e6bc4	mtRNA	ENST00000389680.2	0.259958071278826
control	4364c5dd-d5e6-4a14-a810-d486cab98062	mtRNA	ENST00000389680.2	0.18763102725366876
control	ddfd2979-8976-4dcb-b2e6-899d630d084b	mtRNA	ENST00000389680.2	0.9371069182389936
control	5a98a7e5-05c1-4b92-8962-442c57ed0d50	mtRNA	ENST00000389680.2	0.539832285115304
control	76239a7b-cbd8-4d96-a423-5b6129fdf078	mtRNA	ENST00000389680.2	0.4088050314465409
control	659604c1-3537-4901-aa6b-5e344c641c43	mtRNA	ENST00000389680.2	0.5712788259958071
control	b84666a6-583a-4d3e-9abc-f204802a6b7e	mtRNA	ENST00000389680.2	0.4779874213836478
control	5a8e6a4f-560b-48b6-a2ca-323ec0c118f8	mtRNA	ENST00000389680.2	0.25471698113207547
control	f61d9e5e-d7a1-4117-85ba-d31b1deb3c07	mtRNA	ENST00000389680.2	0.29559748427672955
control	ab8390ce-c733-4a72-8ec6-e2f8d589f0fa	mtRNA	ENST00000389680.2	0.42138364779874216
control	010651f2-ab5a-4e93-ad08-db915d352a17	mtRNA	ENST00000389680.2	0.8951781970649895
control	694ce9ef-c67d-4349-9c38-f29970b75689	mtRNA	ENST00000389680.2	0.34067085953878407
control	d890ed07-8441-4e01-aeb0-683a583e2189	mtRNA	ENST00000389680.2	0.25681341719077566
control	2608fa71-16a0-4254-9ec6-aeaf29211309	mtRNA	ENST00000389680.2	0.9318658280922432
control	e9c9f6fe-dc87-4ee9-ab93-74816ca1ff9e	mtRNA	ENST00000389680.2	0.8553459119496856
control	de90f5b2-8d54-4533-954d-4ab524526da5	mtRNA	ENST00000389680.2	0.5010482180293501
control	38c91d54-02fd-4707-9066-b89365de8586	mtRNA	ENST00000389680.2	0.9664570230607966
control	7842022e-065b-45a2-b7a4-a2df43c5aaac	mtRNA	ENST00000389680.2	0.4570230607966457
control	6b34b64c-26dc-4315-b7a7-593933e14289	mtRNA	ENST00000389680.2	0.3480083857442348
control	2c84a35c-f659-46c0-bfbc-cada90b88f64	mtRNA	ENST00000389680.2	0.5943396226415094
control	3f3c9406-527c-4f4b-baa4-5d7e169fde31	mtRNA	ENST00000389680.2	0.4779874213836478
control	e958e830-cef1-4b4e-9567-ab5313d43fbc	mtRNA	ENST00000389680.2	0.941299790356394
control	84a7e8c8-ba46-4289-b390-31b2d33f9bb4	mtRNA	ENST00000389680.2	0.7610062893081762
control	3a8b357f-5e7e-4176-9c25-429bb994dd35	mtRNA	ENST00000389680.2	0.7253668763102725
control	6fcd9989-06ba-4fb9-ad66-1fec3e2d9ab4	mtRNA	ENST00000389680.2	0.8186582809224319
control	0a85cedf-ae5c-41f0-9501-5931ac7fd80d	mtRNA	ENST00000389680.2	0.9224318658280922
control	8c95e070-094b-4a06-8c55-6be58f83e69c	mtRNA	ENST00000389680.2	0.7306079664570231
control	6f130430-ed63-4bd2-99c5-9e58accdc7bf	mtRNA	ENST00000389680.2	0.3532494758909853
control	602a0811-54f8-4316-80a0-9e46b96bcbb5	mtRNA	ENST00000389680.2	0.3752620545073375
control	9365e788-3371-43ce-9570-12ea2b88b6b0	mtRNA	ENST00000389680.2	0.14675052410901468
control	79abcb8e-cd5a-4dcc-97e6-fb111213ceed	mtRNA	ENST00000389680.2	0.18867924528301888
control	4fab81c2-be72-482d-94d3-88fce1acfd6a	mtRNA	ENST00000389680.2	0.27882599580712786
control	ebda3d4f-3fee-489a-9405-c4e0052f172f	mtRNA	ENST00000389680.2	0.5272536687631028
control	fc7f5569-e363-47e3-bcab-de3b35db286d	mtRNA	ENST00000389680.2	0.9339622641509434
control	c937d82d-0f8c-417c-8b47-d3a92bc4b477	mtRNA	ENST00000389680.2	0.9549266247379457
control	fe5a3c26-c4a9-4478-a365-79037b79b76a	mtRNA	ENST00000389680.2	0.9486373165618448
control	8675dc62-eb2a-4062-9833-196b0beff28c	mtRNA	ENST00000389680.2	0.9423480083857444
control	fed0472c-3f45-4382-a14c-bbfe9f3e3572	mtRNA	ENST00000389680.2	0.2085953878406709
control	a4fa870f-a6ac-4225-9699-d648ad5f0123	mtRNA	ENST00000389680.2	0.3081761006289308
control	7b73fcf7-3995-4bcb-b334-f32719e6955a	mtRNA	ENST00000389680.2	0.9444444444444444
control	00a2ea54-9e75-4aee-8b61-6bc4c794a4eb	mtRNA	ENST00000389680.2	0.9517819706498952
control	528a7a60-3247-4a6e-8a6b-35c5ff90bfd4	mtRNA	ENST00000389680.2	0.750524109014675
control	748dac41-7dd6-4b17-a0f5-28ec84c2246b	mtRNA	ENST00000389680.2	0.47379454926624737
control	dbe57f0a-d1da-48d2-a872-f321c37fd9bc	mtRNA	ENST00000389680.2	0.6781970649895178
control	a5728964-62b7-4fdf-b055-205cd6739d9c	mtRNA	ENST00000389680.2	0.9475890985324948
control	f3a1733a-a436-422c-a84b-562abcf3bf1b	mtRNA	ENST00000389680.2	0.570230607966457
control	d91d0ddd-e992-4da6-bfad-c0406a024579	mtRNA	ENST00000389680.2	0.8343815513626834
control	996adcf1-3c24-44e2-a876-516571afc707	mtRNA	ENST00000389680.2	0.31865828092243187
control	0d75de87-9b81-4ecc-a86f-88daeb8c50cc	mtRNA	ENST00000389680.2	0.9444444444444444
control	f36fef0c-c411-45cd-9c37-76475ba893c7	mtRNA	ENST00000389680.2	0.9287211740041929
control	91226792-1702-45f6-8761-4307f953acb2	mtRNA	ENST00000389680.2	0.3238993710691824
control	62545c4f-7b47-4fef-b31b-a90b94a65867	mtRNA	ENST00000389680.2	0.9182389937106918
control	c52b955b-b026-4282-a113-c4bad66e66bb	mtRNA	ENST00000389680.2	0.7316561844863732
control	c6e76265-ee02-4553-82b4-8b02ea006865	mtRNA	ENST00000389680.2	0.6415094339622641
control	97745033-493c-4133-a80d-6d9bbb7b7bfe	mtRNA	ENST00000389680.2	0.25052410901467503
control	7ddce4a6-0382-4178-9515-b211fd079630	mtRNA	ENST00000389680.2	0.660377358490566
control	ee036906-e72e-4b65-b126-0f8fb9adcc3d	mtRNA	ENST00000389680.2	0.3238993710691824
control	cab77ea1-00c9-4c0d-bd54-3c52760224c8	mtRNA	ENST00000389680.2	0.89937106918239
control	6cdfd5f8-f6b9-4ca4-894e-d7a933f42e36	mtRNA	ENST00000389680.2	0.5262054507337526
control	aae31cd7-271d-49f1-a693-8ad53b048042	mtRNA	ENST00000389680.2	0.7526205450733753
control	a388fef5-593a-4e81-acea-e84c99225e0c	mtRNA	ENST00000389680.2	0.8962264150943396
control	ce514713-c884-468d-9090-94db9ac2b262	mtRNA	ENST00000389680.2	0.3249475890985325
control	853ee1da-458b-48fb-92fe-c168d808be10	mtRNA	ENST00000389680.2	0.629979035639413
control	7a8d9aef-eaaa-4293-be70-c3eb87247738	mtRNA	ENST00000389680.2	0.9318658280922432
control	81a67e5f-1979-4d5d-a6bf-cd845696cfbb	mtRNA	ENST00000389680.2	0.9433962264150944
control	5771ed7e-abf7-4b2e-9d93-14997fb8012a	mtRNA	ENST00000389680.2	0.8888888888888888
control	955080c9-4672-448a-a2d1-15e495f6be3c	mtRNA	ENST00000389680.2	0.7484276729559748
control	c7a66309-9adb-42c9-8e61-027c36f79e88	mtRNA	ENST00000389680.2	0.4339622641509434
control	8bd68487-0ad4-4d3e-9a0a-798cb091c412	mtRNA	ENST00000389680.2	0.9287211740041929
control	dd02567e-5305-475a-94a1-213f39c71014	mtRNA	ENST00000389680.2	0.2389937106918239
control	07324507-c553-4228-af0e-bbdc600ebe3e	mtRNA	ENST00000389680.2	0.2222222222222222
control	a261428b-04b9-4c52-8aa6-1c1ea6c0177a	mtRNA	ENST00000389680.2	0.7264150943396226
control	95c0d28e-fc84-4de6-808c-113b63141332	mtRNA	ENST00000389680.2	0.6320754716981132
control	4aba3d6b-0b96-4081-81b1-fcd351a5e463	mtRNA	ENST00000389680.2	0.6761006289308176
control	33669f54-21d3-457f-a1cc-57764c17a9d9	mtRNA	ENST00000389680.2	0.960167714884696
control	a5b6e2d9-7da7-4b4a-92bb-5275742bb612	mtRNA	ENST00000389680.2	0.4633123689727464
control	8fa05713-b3ef-48f4-8b9d-18717f2d1d52	mtRNA	ENST00000389680.2	0.24213836477987424
control	c5457eca-8c5f-4c70-97c2-c50566d0814e	mtRNA	ENST00000389680.2	0.720125786163522
control	88e8c68f-cb0c-425c-a1b4-353f17b7ab89	mtRNA	ENST00000389680.2	0.5524109014675053
control	5e0a82d3-a1b3-4e87-95d7-51bfac1659ed	mtRNA	ENST00000389680.2	0.9528301886792452
control	becf4ade-7865-4538-978c-2fd9eeffa7e5	mtRNA	ENST00000389680.2	0.5115303983228512
control	73d41fa4-3ea5-4b2f-a9e8-dff9f6e2fde1	mtRNA	ENST00000389680.2	0.8301886792452831
control	ffeded9f-b0e7-4a3b-a7b3-269ec809d855	mtRNA	ENST00000389680.2	0.27672955974842767
control	7a2de826-e570-470e-bd33-ef8a981c504b	mtRNA	ENST00000389680.2	0.939203354297694
control	f1c4961f-dedd-4056-a691-958af487f3bf	mtRNA	ENST00000389680.2	0.5157232704402516
control	2222cbd1-c3c9-4531-ad3d-660c61dcc280	mtRNA	ENST00000389680.2	0.6257861635220126
control	e500449e-329e-4138-9914-3b89fa1cfb41	mtRNA	ENST00000389680.2	0.5178197064989518
control	d7f6c350-035e-48df-a47d-0cf38d000f71	mtRNA	ENST00000389680.2	0.9486373165618448
control	6dcf8a61-96e4-462d-bc97-ac99abcc6ab2	mtRNA	ENST00000389680.2	0.9266247379454928
control	d64b5b4c-0bf2-4a2c-aa72-bebb1e102089	mtRNA	ENST00000389680.2	0.9129979035639412
control	8544b75f-6227-47f2-a22e-f6920d270c9f	mtRNA	ENST00000389680.2	0.36477987421383645
control	fe0ae24e-c69e-44e6-8763-90eb5d094b80	mtRNA	ENST00000389680.2	0.9444444444444444
control	44ffa38f-2b8c-46e7-aef8-2b7d72e3438e	mtRNA	ENST00000389680.2	0.870020964360587
control	9f50278a-a512-436e-9714-626b63ee4bb6	mtRNA	ENST00000389680.2	0.45387840670859536
control	cae230ae-a3ca-4ab4-8e8c-5d335afa3c49	mtRNA	ENST00000389680.2	0.9276729559748428
control	ee6e2c16-7982-496a-8af5-fae5136fe5fb	mtRNA	ENST00000389680.2	0.941299790356394
control	d9597fe7-6547-4730-9764-51faf321008b	mtRNA	ENST00000389680.2	0.32075471698113206
control	48ad8a5f-eefd-49ca-bb4e-a02cf854fc6b	mtRNA	ENST00000389680.2	0.4580712788259958
control	7fe03395-39a7-403f-ae0c-31452c7c3529	mtRNA	ENST00000389680.2	0.5230607966457023
control	3bf0b977-2816-4b1b-b092-fc3dbd1e6a7f	mtRNA	ENST00000389680.2	0.7274633123689728
control	fc3f70ef-a74e-4cd4-8ea2-aad26e582c23	mtRNA	ENST00000389680.2	0.5272536687631028
control	88a591f7-44ac-4de2-a6da-e5c400206e0a	mtRNA	ENST00000389680.2	0.3867924528301887
control	87f820f1-5380-4ade-9338-1f12cd94ce22	mtRNA	ENST00000389680.2	0.958071278825996
control	24b0b538-87ff-445e-a639-df5ae8e89337	mtRNA	ENST00000389680.2	0.950733752620545
control	7144cffa-5427-4bf5-84de-d83f7681dfb0	mtRNA	ENST00000389680.2	0.860587002096436
control	b31c526d-492b-4d4d-ab13-469f14e267ca	mtRNA	ENST00000389680.2	0.389937106918239
control	1a3a7b89-a872-42a2-bc3a-7056c832c90b	mtRNA	ENST00000389680.2	0.5272536687631028
control	7d064520-a8d1-4f86-83a5-93c86c0d7be5	mtRNA	ENST00000389680.2	0.5419287211740041
control	e94be8f8-8f39-4852-aad8-e897ce765405	mtRNA	ENST00000389680.2	0.6331236897274634
control	ca9e3c3d-bb3f-4f48-bbea-4309e1eea9af	mtRNA	ENST00000389680.2	0.919287211740042
control	a0f06cef-e445-4c82-b75a-5c7c899886b8	mtRNA	ENST00000389680.2	0.3060796645702306
control	e508fb28-8068-4e4b-b76c-2b4ea8926115	mtRNA	ENST00000389680.2	0.8721174004192872
control	fa53b591-eae9-4ff6-a3b8-3d2b5c3c0084	mtRNA	ENST00000389680.2	0.8846960167714885
control	aa7f0854-037e-4688-8631-5e4a34c42fe2	mtRNA	ENST00000389680.2	0.4077568134171908
control	2e81beac-1cc3-438e-a0c2-db92a734fc7a	mtRNA	ENST00000389680.2	0.7473794549266247
control	1827282d-4273-4950-8765-db8381577021	mtRNA	ENST00000389680.2	0.949685534591195
control	56ac7fa8-d7cf-4ac2-bdd6-c8f5fcc02c42	mtRNA	ENST00000389680.2	0.949685534591195
control	12bd2bad-26b2-4322-a0ca-9d7112d51b3d	mtRNA	ENST00000389680.2	0.9528301886792452
control	104c8108-a2c3-48e0-97ff-35b541463e03	mtRNA	ENST00000389680.2	0.5775681341719078
control	bfe1d8cb-944b-4f54-9e89-de46aa2fd91f	mtRNA	ENST00000389680.2	0.5765199161425576
control	a0e5149c-4c44-4a54-b757-327792bfc95d	mtRNA	ENST00000389680.2	0.5555555555555556
control	676bde89-bba8-48ba-b8f5-3b6c203c94b8	mtRNA	ENST00000389680.2	0.9245283018867924
control	f308bfbd-e92d-45a7-bac9-31ac92303170	mtRNA	ENST00000389680.2	0.9381551362683438
control	3396804e-6c27-45d4-a350-f16f5e9cd518	mtRNA	ENST00000389680.2	0.31446540880503143
control	c7391a94-b366-4dc0-a82a-2eea9d00c72c	mtRNA	ENST00000389680.2	0.2861635220125786
control	75f682f9-358e-4349-b10f-143db3ce62bc	mtRNA	ENST00000389680.2	0.8784067085953878
control	e6d00fc8-408f-4825-8bb1-ee5dd1c65fbd	mtRNA	ENST00000389680.2	0.2085953878406709
control	77892ed5-b001-46f9-8812-7fa07f44fdad	mtRNA	ENST00000389680.2	0.6928721174004193
control	f5250d37-56e0-400d-a52f-f0353f2e49b5	mtRNA	ENST00000389680.2	0.3218029350104822
control	da33d149-5166-4a4e-83b6-a48581ff67b3	mtRNA	ENST00000389680.2	0.950733752620545
control	5348b42d-cec9-428e-b9c3-0c1b8dacaab6	mtRNA	ENST00000389680.2	0.8668763102725366
control	5b37fe95-6c5b-49aa-807d-2adb1d4c75f2	mtRNA	ENST00000389680.2	0.9570230607966456
control	c986ca5e-b36d-4c9b-a393-691a2c3301ef	mtRNA	ENST00000389680.2	0.6677148846960168
control	532d0e1c-4573-4a0d-8b0a-b94b3b6120a1	mtRNA	ENST00000389680.2	0.9475890985324948
control	679fba79-3ee2-423c-8f32-b1c45c40486d	mtRNA	ENST00000389680.2	0.740041928721174
control	abeff4a5-bef1-4b04-9673-28b37b30ed30	mtRNA	ENST00000389680.2	0.8752620545073375
control	2b714c7c-094f-4b1d-bd59-41f70a226c31	mtRNA	ENST00000389680.2	0.7316561844863732
control	b349f029-9c9d-4fcd-9ddd-22ddf5a903d6	mtRNA	ENST00000389680.2	0.6687631027253669
control	08d0201f-7eaa-47bf-bb2e-d4a6b7166dcd	mtRNA	ENST00000389680.2	0.7882599580712788
control	ec37ea98-4edd-4b81-a290-c5c20da3812d	mtRNA	ENST00000389680.2	0.6111111111111112
control	74150362-b9dc-4fc2-8cfb-8aaf28262915	mtRNA	ENST00000389680.2	0.34276729559748426
control	225f3d86-c442-419b-83e7-565fbae62ce4	mtRNA	ENST00000389680.2	0.36268343815513626
control	2d4434d9-de77-4496-a0a3-a89ad8902885	mtRNA	ENST00000389680.2	0.9444444444444444
control	f075f208-8f7b-49d2-a471-7a91aae3eb91	mtRNA	ENST00000389680.2	0.9433962264150944
control	74161a33-7eab-46c3-8d6d-078de84df885	mtRNA	ENST00000389680.2	0.8249475890985325
control	57b1617c-5de0-45b8-9e5f-d154d28775d3	mtRNA	ENST00000389680.2	0.18867924528301888
control	5249a3ab-883d-4d7d-81f0-21e417768510	mtRNA	ENST00000389680.2	0.3637316561844864
control	5b375e74-14b4-4476-85a5-948334fd0d39	mtRNA	ENST00000389680.2	0.6477987421383647
control	fdb82b6f-507e-4281-9884-726f8440e78e	mtRNA	ENST00000389680.2	0.629979035639413
control	8dd8c8d7-5644-497a-8d9c-67fecb293841	mtRNA	ENST00000389680.2	0.7253668763102725
control	f2fdc83c-233a-4279-99e7-38bdd452ba7f	mtRNA	ENST00000389680.2	0.950733752620545
control	6332ce89-86bf-44cd-abcf-a5f39db34b3f	mtRNA	ENST00000389680.2	0.16352201257861634
control	6eb451b1-542b-4240-beaf-6be0640f92ff	mtRNA	ENST00000389680.2	0.9119496855345912
control	69a441ff-4f0b-4a9a-9977-bc03b5baf517	mtRNA	ENST00000389680.2	0.330188679245283
control	8ce2d6d6-00b0-4ea3-a6d4-f00d9a4d89bd	mtRNA	ENST00000389680.2	0.4077568134171908
control	b1631997-69db-44ae-8454-ab0a27ac216e	mtRNA	ENST00000389680.2	0.389937106918239
control	33220520-a010-4383-bc7d-ae81cde0a9b3	mtRNA	ENST00000389680.2	0.4591194968553459
control	f0a2e94e-4415-44b1-aec6-46d72c045a33	mtRNA	ENST00000389680.2	0.720125786163522
control	bfcd558b-3ee7-473a-969a-cf09b7538402	mtRNA	ENST00000389680.2	0.949685534591195
control	8c064470-966d-462f-8314-be328e1147b5	mtRNA	ENST00000389680.2	0.29979035639413
control	d14eed88-91ad-4db3-8033-7d04b7780f74	mtRNA	ENST00000389680.2	0.8176100628930818
control	18f0e3ef-06ba-4deb-8ba0-e32a7d8ed03c	mtRNA	ENST00000389680.2	0.7211740041928721
control	56da3bb6-00e1-479c-a610-e0716eabe305	mtRNA	ENST00000389680.2	0.6362683438155137
control	22ce195c-1e9e-4f9e-a480-35c4c814b4ed	mtRNA	ENST00000389680.2	0.38259958071278827
control	8c0a8f45-3805-4ebb-a534-b42e8f2a0415	mtRNA	ENST00000389680.2	0.4727463312368973
control	e509508a-eff9-4d4d-b4bd-5b9300d680ec	mtRNA	ENST00000389680.2	0.389937106918239
control	3ed3dcdf-15ee-49a3-97aa-dafa02b3cee1	mtRNA	ENST00000389680.2	0.3312368972746331
control	300212c3-9497-4fd6-ad2d-6dff0d96841c	mtRNA	ENST00000389680.2	0.5083857442348009
control	a7ffc0a1-8c51-4b96-ab1f-38b7cf74260e	mtRNA	ENST00000389680.2	0.5062893081761006
control	e6cab61c-5c66-4128-b43f-03a3fe6e6041	mtRNA	ENST00000389680.2	0.44549266247379454
control	11a65063-511c-4771-a714-3bfd61715ae8	mtRNA	ENST00000389680.2	0.33962264150943394
control	cb177bbf-849b-4cf5-a70f-2b31bccc2e96	mtRNA	ENST00000389680.2	0.460167714884696
control	b5db5621-469f-4b70-a407-b12089997be0	mtRNA	ENST00000389680.2	0.3668763102725367
control	f409f66d-cba8-4312-90df-c2ef93cc9735	mtRNA	ENST00000389680.2	0.560796645702306
control	142c233e-5088-4630-a212-b5dfb56d4147	mtRNA	ENST00000389680.2	0.13836477987421383
control	9c3a25d9-4cf1-4603-8fe9-94f60901d6aa	mtRNA	ENST00000389680.2	0.9234800838574424
control	59786cce-d2f6-409b-8b7f-f52878bb7a6c	mtRNA	ENST00000389680.2	0.889937106918239
control	4cad9f3f-785f-4e2c-a512-158202ed2168	mtRNA	ENST00000389680.2	0.9067085953878408
control	0ea1049a-bd50-4238-9304-a00e26048fde	mtRNA	ENST00000389680.2	0.1928721174004193
control	610c46e9-37a4-4f1a-a297-1579139c8d14	mtRNA	ENST00000389680.2	0.939203354297694
control	657ead47-e378-49c4-bcc6-084c04680dae	mtRNA	ENST00000389680.2	0.5188679245283019
control	823ed407-8ab8-46f0-8d98-fc27ed4b9d0b	mtRNA	ENST00000389680.2	0.550314465408805
control	247e6a6c-93da-4123-8cd0-b28d4ed4bf88	mtRNA	ENST00000389680.2	0.6761006289308176
control	8e7f2c54-efef-4819-9ef6-d1157cd57d76	mtRNA	ENST00000389680.2	0.33438155136268344
control	d774f4be-2e7c-4fc8-a4e5-5cf1f0c8b0e0	mtRNA	ENST00000389680.2	0.9360587002096435
control	f10843d4-f27a-47cc-9c8c-8e59eb98bd12	mtRNA	ENST00000389680.2	0.940251572327044
control	141315cd-a80a-4ad7-a7d4-19a12f100131	mtRNA	ENST00000389680.2	0.8060796645702306
control	3cb2a082-f93d-49ee-a6a6-8c5b7615baba	mtRNA	ENST00000389680.2	0.9360587002096435
control	6cc360df-89a5-4f9d-bb9c-e521dea208d1	mtRNA	ENST00000389680.2	0.5251572327044025
control	80541285-3925-430b-94f8-6216fd413f43	mtRNA	ENST00000389680.2	0.9433962264150944
control	cd8f1974-c263-49d8-ad0c-9327b61015a0	mtRNA	ENST00000389680.2	0.46540880503144655
control	ef4d6f35-d73b-463d-8af3-b8d27832ccb5	mtRNA	ENST00000389680.2	0.4842767295597484
control	46f8b86a-e935-4686-9164-3bdcab1353d4	mtRNA	ENST00000389680.2	0.8050314465408805
control	c36c8c51-d671-4ec3-aac6-626e12a625df	mtRNA	ENST00000389680.2	0.7568134171907757
control	6fbbb67e-29b2-433f-a301-ff671e6390c4	mtRNA	ENST00000389680.2	0.2610062893081761
control	8e85ed74-2823-4355-bf1d-fadf8d393c0d	mtRNA	ENST00000389680.2	0.5817610062893082
control	14c27dbc-83de-4f26-a837-fe94dbceb8c7	mtRNA	ENST00000389680.2	0.9150943396226416
control	d17741c8-c308-45cf-a8da-691e1b99551e	mtRNA	ENST00000389680.2	0.27882599580712786
control	3c586515-82e8-4642-b7b3-a4497ecaaa29	mtRNA	ENST00000389680.2	0.9465408805031448
control	3daaf030-8d3a-4d13-b4cf-8dfc255ee7e1	mtRNA	ENST00000389680.2	0.24109014675052412
control	f1136147-1cb6-4e7d-adbe-be1fa2740266	mtRNA	ENST00000389680.2	0.18763102725366876
control	9860a3b6-9d89-44bb-845e-7d307576531e	mtRNA	ENST00000389680.2	0.9046121593291404
control	cf05a293-a8a3-4c84-ab8a-1176d139ab38	mtRNA	ENST00000389680.2	0.5178197064989518
control	8d276716-a21f-4ff8-9afe-041051d40ab4	mtRNA	ENST00000389680.2	0.4517819706498952
control	5ff06dd3-f1fa-40cc-ad22-e93e951bc9df	mtRNA	ENST00000389680.2	0.33962264150943394
control	06fc20ce-c6e4-429d-aa89-7913fea332db	mtRNA	ENST00000389680.2	0.389937106918239
control	0c0a204a-1e4c-4fcc-b99f-8fed5f10edd7	mtRNA	ENST00000389680.2	0.4276729559748428
control	a6fcb413-0fa7-46be-aaec-baf957b41747	mtRNA	ENST00000389680.2	0.5125786163522013
control	447ef5e1-767a-4364-b313-9392faf44d95	mtRNA	ENST00000389680.2	0.2557651991614256
control	41d4c9a1-1503-44d6-881e-bf22b172647b	mtRNA	ENST00000389680.2	0.8584905660377359
control	917a0e65-d752-4dc8-9d9c-b0afefd8dce1	mtRNA	ENST00000389680.2	0.9213836477987422
control	6e914ae3-fb08-4176-80ed-9061a97ebd9f	mtRNA	ENST00000389680.2	0.9381551362683438
control	40ce120a-9ff9-4ae8-a115-8594886f4bfe	mtRNA	ENST00000389680.2	0.9150943396226416
control	5ffcbeb2-8f0c-43a2-bfc7-192d82f8785a	mtRNA	ENST00000389680.2	0.48951781970649894
control	f922b9c6-2c7c-4e25-b2a7-75800ffd2bb5	mtRNA	ENST00000389680.2	0.4612159329140461
control	6fa6b9eb-ff59-4117-8a02-adc2e43ec099	mtRNA	ENST00000389680.2	0.9423480083857444
control	77264322-2b54-479b-ba5c-03ca15ca5c98	mtRNA	ENST00000389680.2	0.09958071278825996
control	19569e29-0261-494c-b759-2ba91c8cdecc	mtRNA	ENST00000389680.2	0.35115303983228513
control	c49b9788-5c8f-47bd-94f7-4c1c75581684	mtRNA	ENST00000389680.2	0.12159329140461216
control	383ac930-83fc-4e39-b1ef-103b3d48ddef	mtRNA	ENST00000389680.2	0.6226415094339622
control	e87a50e2-232b-4ffe-8d9c-53c8c9518c51	mtRNA	ENST00000389680.2	0.11844863731656184
control	b862f798-0883-4231-8209-41d5d86f7ee4	mtRNA	ENST00000389680.2	0.4633123689727464
control	d5c3f565-4844-4855-a281-d47cc24ccb01	mtRNA	ENST00000389680.2	0.3259958071278826
control	dbc3e4de-fe31-4acf-8940-096ce9d14de8	mtRNA	ENST00000389680.2	0.2389937106918239
control	baf5c27b-be31-45a4-8047-a8a9de8648ca	mtRNA	ENST00000389680.2	0.510482180293501
control	bc59a5d9-d0c5-44c4-a60e-16b117b9ea6b	mtRNA	ENST00000389680.2	0.8438155136268344
control	522d4460-2000-4383-ade0-80ff513228bf	mtRNA	ENST00000389680.2	0.859538784067086
control	3cbcbc0f-260b-4bb9-8cb6-02ccf7d2ba57	mtRNA	ENST00000389680.2	0.9559748427672956
control	3b8adb7b-d53b-451b-98ac-29c0fb182c24	mtRNA	ENST00000389680.2	0.889937106918239
control	9e984dc0-62c1-49bf-9061-9189197ffccf	mtRNA	ENST00000389680.2	0.8469601677148847
control	7c873ab5-0d3b-4e1c-a780-7fafe9400795	mtRNA	ENST00000389680.2	0.6310272536687631
control	e43b14e2-18ed-4308-af72-e2e43d3a08f9	mtRNA	ENST00000389680.2	0.9433962264150944
control	f11602b2-6e20-4340-9d2f-ea1bba3bb8fa	mtRNA	ENST00000389680.2	0.919287211740042
control	055452c0-c922-4fcb-9c04-6da5d3487257	mtRNA	ENST00000389680.2	0.9318658280922432
control	fd89ef6d-7917-43cb-8226-52b89fb6391b	mtRNA	ENST00000389680.2	0.20545073375262057
control	58535f9a-6fa9-4fca-a17c-ebfd0b183eb6	mtRNA	ENST00000389680.2	0.6614255765199162
control	27adc10c-2007-42bb-98ba-152a876d8c44	mtRNA	ENST00000389680.2	0.9318658280922432
control	d0172d4b-5de0-46ea-9503-121df38f56b3	mtRNA	ENST00000389680.2	0.9486373165618448
control	e683d01c-e3ef-45cb-b9fa-39960de20c27	mtRNA	ENST00000389680.2	0.8836477987421384
control	9c28a412-2d1c-4341-b72e-d8eaa1ee0c7f	mtRNA	ENST00000389680.2	0.24842767295597484
control	5ab06d50-ebd1-451e-ba79-34610df022bd	mtRNA	ENST00000389680.2	0.13836477987421383
control	015e796b-dc57-457c-9600-681673136cbf	mtRNA	ENST00000389680.2	0.910901467505241
control	b0b1308b-2f3a-448e-ab86-24e9c813e14c	mtRNA	ENST00000389680.2	0.949685534591195
control	b675d5fa-a8d3-46b7-a888-dade78c78622	mtRNA	ENST00000389680.2	0.949685534591195
control	b8289eff-1508-4116-9acb-68795f374acc	mtRNA	ENST00000389680.2	0.7526205450733753
control	1d16a8c9-e123-4052-b2e1-5bde1bf82a08	mtRNA	ENST00000389680.2	0.6614255765199162
control	cb1cf5cf-62a6-45aa-bdc2-524c233007a7	mtRNA	ENST00000389680.2	0.6037735849056604
control	0e20ce6c-85e3-4514-862e-4d387b12f22a	mtRNA	ENST00000389680.2	0.6593291404612159
control	c5af896b-84ee-4c44-a3b3-fb4c8292138d	mtRNA	ENST00000389680.2	0.909853249475891
control	914adc9f-7466-445b-98a1-f76a2de3143d	mtRNA	ENST00000389680.2	0.8836477987421384
control	272e504e-a877-4c9a-82d6-e99cab9d6d46	mtRNA	ENST00000389680.2	0.9339622641509434
control	65f61ec6-2059-484e-8eba-f51827dcb023	mtRNA	ENST00000389680.2	0.4559748427672956
control	e2bbc9d8-c04e-4366-af62-1299c15f7368	mtRNA	ENST00000389680.2	0.3836477987421384
control	42027202-5b4d-4c8c-a1cb-230d37c57e9b	mtRNA	ENST00000389680.2	0.660377358490566
control	fc1ce69e-e84b-484e-9bdb-197a09cee53c	mtRNA	ENST00000389680.2	0.9213836477987422
control	98960e36-efc1-49d5-b19e-bc6b3c5e2f72	mtRNA	ENST00000389680.2	0.9350104821802936
control	5996d61c-3a7a-41fb-b11b-a9fd2784d07d	mtRNA	ENST00000389680.2	0.8490566037735849
control	e0b6821d-133a-49fb-86b5-d89b1af13e79	mtRNA	ENST00000389680.2	0.939203354297694
control	4f457ec1-4617-40a5-81d9-0dddef70efd2	mtRNA	ENST00000389680.2	0.7536687631027253
control	258f7b69-36f1-48ac-b612-ddd3110a6c75	mtRNA	ENST00000389680.2	0.5283018867924528
control	edb2791e-cf06-4456-8e32-873189f6b50b	mtRNA	ENST00000389680.2	0.36058700209643607
control	43fd4d51-b791-4b28-a47e-8b3c5e31134e	mtRNA	ENST00000389680.2	0.6939203354297694
control	693fffb4-1b49-4794-b204-b9156fe7e516	mtRNA	ENST00000389680.2	0.9224318658280922
control	ea882952-1569-4a66-aecc-c31154df5ac0	mtRNA	ENST00000389680.2	0.4371069182389937
control	32e9b621-b1a8-4934-bdb9-a85a358c96e1	mtRNA	ENST00000389680.2	0.22117400419287211
control	4751e16f-1875-498a-b8a6-932f10e884a4	mtRNA	ENST00000389680.2	0.5408805031446541
control	71b2c974-54ef-4f71-aa28-1c537c88ddb9	mtRNA	ENST00000389680.2	0.40985324947589097
control	618d5fd1-862e-4ccd-ae2e-ee10a0fd6c49	mtRNA	ENST00000389680.2	0.9350104821802936
control	9d0794a0-8e27-4602-9aab-3c0a16edd381	mtRNA	ENST00000389680.2	0.5859538784067087
control	69cb9491-e6cf-4b3e-b7d5-2e1738357478	mtRNA	ENST00000389680.2	0.2893081761006289
control	3e62b827-b785-48f2-8019-38979934fb74	mtRNA	ENST00000389680.2	0.6415094339622641
control	01961583-87bb-4d76-a875-7724cb0dbbaf	mtRNA	ENST00000389680.2	0.5136268343815513
control	3c1991aa-e0d6-436a-9afc-2eccf919f93d	mtRNA	ENST00000389680.2	0.4339622641509434
control	e6ef820c-b1b8-4f9d-9b5d-a0624d7f00a7	mtRNA	ENST00000389680.2	0.720125786163522
control	594671b2-e627-4fc2-b9ed-63fd4bb702d9	mtRNA	ENST00000389680.2	0.5681341719077568
control	51bb2f21-18bf-440b-b6eb-6338eae7319e	mtRNA	ENST00000389680.2	0.3218029350104822
control	692c31ed-739a-40c5-abd2-365e7b4dd8ef	mtRNA	ENST00000389680.2	0.9224318658280922
control	fa3ee8c4-454f-4d8b-b55b-3c607453b189	mtRNA	ENST00000389680.2	0.16247379454926625
control	d0e7907c-8207-45e3-99c0-8758288b8d4e	mtRNA	ENST00000389680.2	0.80083857442348
control	5ce4af3b-6d23-48fa-8823-3e3b906a82db	mtRNA	ENST00000389680.2	0.9538784067085954
control	c9032370-13f6-4bfe-99fe-3d196a751cea	mtRNA	ENST00000389680.2	0.9570230607966456
control	a2583995-6f9f-4eaf-9945-ab4419bfe618	mtRNA	ENST00000389680.2	0.7955974842767296
control	9e90d43e-3022-4081-a693-a02effbf3b47	mtRNA	ENST00000389680.2	0.25681341719077566
control	392035d3-969b-4733-a3f4-0af4c6afd4e0	mtRNA	ENST00000389680.2	0.949685534591195
control	eeb0132a-33ad-4951-8a66-351d21fadfba	mtRNA	ENST00000389680.2	0.35744234800838576
control	91b26ea8-f94e-4b81-98d7-c0f3b3cb9be6	mtRNA	ENST00000389680.2	0.4192872117400419
control	cd4ffeae-73bf-4784-9cf0-1316fd8a97a6	mtRNA	ENST00000389680.2	0.7442348008385744
control	4cd00b6a-9192-4b44-a6b5-d1ae1db5ead0	mtRNA	ENST00000389680.2	0.7306079664570231
control	aa2692d9-3cd3-4c44-95f8-d232513a4d7d	mtRNA	ENST00000389680.2	0.8249475890985325
control	c443507a-34cd-4bba-9a23-139544b7a8b3	mtRNA	ENST00000389680.2	0.9528301886792452
control	d1cb1bf8-89b5-4e8c-ae2e-6c7190f6e9a9	mtRNA	ENST00000389680.2	0.10272536687631029
control	c283a41c-92b1-4cd7-8285-85464c6ad33a	mtRNA	ENST00000389680.2	0.19916142557651992
control	b11bdc9e-bcb3-49a2-905b-5a678f494100	mtRNA	ENST00000389680.2	0.2557651991614256
control	db9e8ee4-5923-4cca-866c-a8c836502f27	mtRNA	ENST00000389680.2	0.2840670859538784
control	e75aaf65-71ff-44e2-b971-914a40858be6	mtRNA	ENST00000389680.2	0.35953878406708595
control	d81b4533-0fbd-4aa7-916b-85b28ad0c08b	mtRNA	ENST00000389680.2	0.8763102725366876
control	1a8563fb-1772-4e0a-b0ae-e38fbcae6914	mtRNA	ENST00000389680.2	0.23270440251572327
control	e1d5bd51-0713-43df-83f0-77d1c9678581	mtRNA	ENST00000389680.2	0.5419287211740041
control	50fc73e9-1ce7-4a63-8e63-12c22fe4f253	mtRNA	ENST00000389680.2	0.6425576519916143
control	37a49efd-cfef-4197-8246-61a673f36e2b	mtRNA	ENST00000389680.2	0.33542976939203356
control	aec22327-49e3-454b-8f57-1d90f1067144	mtRNA	ENST00000389680.2	0.6236897274633124
control	54ab6f41-74d1-4081-9343-4d0372fc40ed	mtRNA	ENST00000389680.2	0.5303983228511531
control	06d0dbc8-6cb5-4dc3-b36d-81e6a4d0c00e	mtRNA	ENST00000389680.2	0.46855345911949686
control	16a2732e-c991-427b-9073-fb63015631d9	mtRNA	ENST00000389680.2	0.5408805031446541
control	8f4586a9-5028-4372-ad18-16bb23565ddd	mtRNA	ENST00000389680.2	0.8197064989517819
control	f328f74b-0b71-43f0-b055-7c7f3038fec5	mtRNA	ENST00000389680.2	0.6635220125786163
control	30f2a910-ebe2-4060-bc96-bd55000f8a2f	mtRNA	ENST00000389680.2	0.9213836477987422
control	556aa619-1d54-4687-a568-11258d743825	mtRNA	ENST00000389680.2	0.5020964360587002
control	d2bc063c-54d3-4f4d-92b0-659faaed8270	mtRNA	ENST00000389680.2	0.8962264150943396
control	c0fde6c6-742d-401e-aee1-6f7b8e3a7b77	mtRNA	ENST00000389680.2	0.8490566037735849
control	6c51e48b-7f3c-4d7a-9b1d-3c9b235f54b8	mtRNA	ENST00000389680.2	0.90146750524109
control	c449d9ba-393b-4cdd-b56a-9d23befa5a71	mtRNA	ENST00000389680.2	0.9329140461215932
control	42771e30-f0fb-4efb-87d4-eda18eea91a6	mtRNA	ENST00000389680.2	0.949685534591195
control	17200794-9349-415b-9144-96b21a4b8cde	mtRNA	ENST00000389680.2	0.8794549266247379
control	10541b65-d77d-4dac-8bee-86b9b174f134	mtRNA	ENST00000389680.2	0.4276729559748428
control	28ef9f9f-d2cf-40f4-8e9f-a0bb5b86964b	mtRNA	ENST00000389680.2	0.9161425576519916
control	2bbd9316-b295-4fb4-b976-99dfb138563f	mtRNA	ENST00000389680.2	0.939203354297694
control	acb83f11-70ba-4d87-a0ce-0ee058c0a76e	mtRNA	ENST00000389680.2	0.21174004192872117
control	3dbe83c6-72bf-453e-89ec-0d2e6dee198f	mtRNA	ENST00000389680.2	0.5964360587002097
control	c9c161ec-e6c3-44f5-8171-73a60e24a115	mtRNA	ENST00000389680.2	0.18238993710691823
control	aab16195-5e5c-41b7-9c9c-78a37277b046	mtRNA	ENST00000389680.2	0.9213836477987422
control	23b73b99-3abe-47f7-930b-c2210c12996d	mtRNA	ENST00000389680.2	0.6215932914046122
control	b0fd1b0a-6da3-4edc-87cf-de627d90ec30	mtRNA	ENST00000389680.2	0.5943396226415094
control	13a911ab-bac5-4c5a-93ab-35a067bd11b1	mtRNA	ENST00000389680.2	0.9433962264150944
control	a88ea865-4c53-4c2a-b7ff-9714f5f46ec8	mtRNA	ENST00000389680.2	0.3878406708595388
control	0b12e1c5-d00a-462f-bafc-fa1c21bba61b	mtRNA	ENST00000389680.2	0.09958071278825996
control	74d2b780-17bf-41f2-8cf3-f7c481399789	mtRNA	ENST00000389680.2	0.23375262054507337
control	7ef28455-48bd-456f-956f-d497333a8457	mtRNA	ENST00000389680.2	0.8668763102725366
control	f5a5dc58-942d-4be5-becf-2a5494b61396	mtRNA	ENST00000389680.2	0.789308176100629
control	fcd63168-6494-404a-be3e-3f49ce15ca77	mtRNA	ENST00000389680.2	0.5859538784067087
control	77075f38-c1cb-4b53-9e41-f2fc0a3eb2dc	mtRNA	ENST00000389680.2	0.9056603773584906
control	3109c50c-b81a-47ae-962a-2d27baf32943	mtRNA	ENST00000389680.2	0.7211740041928721
control	8a67612a-10ab-4020-a856-a7af3b429f4d	mtRNA	ENST00000389680.2	0.9486373165618448
control	e6b7eb02-71c0-4dec-b255-359028f78ed3	mtRNA	ENST00000389680.2	0.920335429769392
control	158468e7-e553-4653-99dc-286282895396	mtRNA	ENST00000389680.2	0.958071278825996
control	a78c48b1-d887-4906-bd09-4628e651a387	mtRNA	ENST00000389680.2	0.3710691823899371
control	efa26bfd-0592-4975-a2c9-5bb91c50b2ac	mtRNA	ENST00000389680.2	0.20335429769392033
control	44ba1742-81da-44b3-ba35-9ab205d0209f	mtRNA	ENST00000389680.2	0.3385744234800839
control	7edb5044-31ce-4b20-bb99-e186648ca205	mtRNA	ENST00000389680.2	0.8354297693920335
control	d602db33-d4af-41a8-89a4-e35b13c09666	mtRNA	ENST00000389680.2	0.9255765199161424
control	3e0c5101-3bb8-49fd-b027-b03b4d976db1	mtRNA	ENST00000389680.2	0.8815513626834381
control	71f41857-0cbb-49ed-9eee-729de7f04681	mtRNA	ENST00000389680.2	0.9486373165618448
control	6f9dc3a8-32e9-4c54-8665-ff2f7bb6280a	mtRNA	ENST00000389680.2	0.5450733752620545
control	9609f224-3bf7-472f-a4a8-bdbd852d7fda	mtRNA	ENST00000389680.2	0.4517819706498952
control	99e7adf8-1e73-4caf-af3f-3fdc5e4cb1af	mtRNA	ENST00000389680.2	0.14570230607966456
control	ee1975f0-37c8-424d-a00e-24096cef71ed	mtRNA	ENST00000389680.2	0.6645702306079665
control	965ddf6e-8a76-4dd6-ac58-6d69bbd9b818	mtRNA	ENST00000389680.2	0.9559748427672956
control	bcffba08-d436-402b-aad6-fb20ac99a1c0	mtRNA	ENST00000389680.2	0.5419287211740041
control	b1b11508-c4ba-467b-a11e-c60751126efd	mtRNA	ENST00000389680.2	0.6708595387840671
control	1ec3e242-cc6c-4a8d-beb5-a52dad8cc3db	mtRNA	ENST00000389680.2	0.2746331236897275
control	16d9db3e-13d8-4acc-ae09-2dc42d3f02d7	mtRNA	ENST00000389680.2	0.940251572327044
control	791fd773-ea92-4360-86a0-eb9839e1f893	mtRNA	ENST00000389680.2	0.6540880503144654
control	d93da7a6-5ba9-4570-9895-8a132645fd88	mtRNA	ENST00000389680.2	0.6750524109014675
control	d7c13f5a-27e2-49ce-a57a-7f72c99710f7	mtRNA	ENST00000389680.2	0.940251572327044
control	508b063f-f52e-44e0-b169-afd18e76ad9e	mtRNA	ENST00000389680.2	0.9371069182389936
control	7243b2ce-ab36-472b-92e9-b7e3e2fa6e44	mtRNA	ENST00000389680.2	0.3165618448637317
control	f4eae48b-1062-4fbf-9307-64771a84a5a9	mtRNA	ENST00000389680.2	0.3867924528301887
control	6ce974e8-604c-461d-85bf-27006e09f452	mtRNA	ENST00000389680.2	0.5670859538784067
control	4e3f23fb-c6ed-43d0-ae7e-4b48a9bf3cac	mtRNA	ENST00000389680.2	0.6111111111111112
control	0166fec5-8a92-453a-8e05-e99f8021d372	mtRNA	ENST00000389680.2	0.89937106918239
control	23a5ee40-e513-470e-ae47-6e9032d5c17f	mtRNA	ENST00000389680.2	0.949685534591195
control	2892dde1-329d-4b6a-80ce-5031089c7193	mtRNA	ENST00000389680.2	0.950733752620545
control	3ec4c0b2-c8f8-4958-9188-61b3c517ef4f	mtRNA	ENST00000389680.2	0.6551362683438156
control	06eadb28-6749-47c8-9071-8b506b884ece	mtRNA	ENST00000389680.2	0.7389937106918238
control	603b7d58-ade3-4bec-b569-5d9221b56a41	mtRNA	ENST00000389680.2	0.9182389937106918
control	39afd53e-d79b-44aa-b4b7-8938f974d20d	mtRNA	ENST00000389680.2	0.2966457023060797
control	8d99a3bd-774a-45e4-8266-0816b7414b94	mtRNA	ENST00000389680.2	0.5786163522012578
control	ef4bf171-5889-40d7-8aca-e8dc2e8e51eb	mtRNA	ENST00000389680.2	0.3259958071278826
control	a4b63bf8-33a5-4728-8eae-95045e46c485	mtRNA	ENST00000389680.2	0.9381551362683438
control	3d7dd782-598c-426c-b012-05e4d5e131ec	mtRNA	ENST00000389680.2	0.4381551362683438
control	31bb374f-3b3b-40c2-83ca-2a004a6940bd	mtRNA	ENST00000389680.2	0.9350104821802936
control	7bf1e836-b7b9-4a87-b614-ac0008ffd588	mtRNA	ENST00000389680.2	0.570230607966457
control	f52a971a-02b8-4b25-be8e-7e1ca58148fd	mtRNA	ENST00000389680.2	0.5639412997903563
control	507daa1e-cbf2-47d4-8a1b-84c789aff175	mtRNA	ENST00000389680.2	0.149895178197065
control	111de8bb-659c-409f-afd8-24e4f51d362f	mtRNA	ENST00000389680.2	0.7117400419287212
control	b49ed2f9-e35c-448e-a126-7242de736362	mtRNA	ENST00000389680.2	0.5083857442348009
control	5fd8ba02-4803-4a32-af99-f9e79474a4d8	mtRNA	ENST00000389680.2	0.7914046121593291
control	8429a51c-aebc-4cde-99c1-de145c6998cf	mtRNA	ENST00000389680.2	0.9035639412997905
control	a966a0d4-c683-4b54-8aee-b8e327eb0a7e	mtRNA	ENST00000389680.2	0.7735849056603774
control	571c8ba0-7079-41e3-86a2-d6f9f7d8caad	mtRNA	ENST00000389680.2	0.1519916142557652
control	9092858b-b09c-46d5-bdb0-868b4d04630c	mtRNA	ENST00000389680.2	0.9161425576519916
control	a4124cea-ca92-48fb-b0aa-895a95f6c3c9	mtRNA	ENST00000389680.2	0.16561844863731656
control	6f5382dc-ec97-42a6-b2dd-68070077e3e3	mtRNA	ENST00000389680.2	0.9318658280922432
control	a0474091-e2d9-476d-8205-30ca9439b425	mtRNA	ENST00000389680.2	0.9528301886792452
control	b88c4214-2f52-4475-b1d0-761950a70b62	mtRNA	ENST00000389680.2	0.8029350104821803
control	9f863f20-aed0-43af-a9f3-f0d3c81f5fde	mtRNA	ENST00000389680.2	0.4077568134171908
control	883bb601-045b-42b5-bf25-f83efa9abc9b	mtRNA	ENST00000389680.2	0.8857442348008385
control	89d63074-18ca-48b6-a432-ae71350877ab	mtRNA	ENST00000389680.2	0.9622641509433962
control	c32f1804-d0b9-4a6b-84af-8af5d8d10ac3	mtRNA	ENST00000389680.2	0.9454926624737946
control	66b17f43-fcb1-4517-b514-2ceda6bbef19	mtRNA	ENST00000389680.2	0.9308176100628932
control	d0cd813f-03fb-43ef-96f3-eba395233e5a	mtRNA	ENST00000389680.2	0.9161425576519916
control	878011fe-9dc9-4e48-9f71-0f4d934837ed	mtRNA	ENST00000389680.2	0.5471698113207547
control	950dcc42-9316-4cc0-90fd-7789d84fd0c4	mtRNA	ENST00000389680.2	0.5744234800838575
control	0f1a7f24-eb77-4b2d-849a-76b5f3f60706	mtRNA	ENST00000389680.2	0.44863731656184486
control	5fb74033-9598-4cae-95b1-2d7a0eb72259	mtRNA	ENST00000389680.2	0.9255765199161424
control	605431c7-acf5-41d4-9e22-8320f11167d3	mtRNA	ENST00000389680.2	0.7484276729559748
control	489cbf12-8149-45c7-84b3-964ff55b196e	mtRNA	ENST00000389680.2	0.5775681341719078
control	7205ea04-0705-4a59-873c-857a0c62bec9	mtRNA	ENST00000389680.2	0.3962264150943397
control	9f13e0d3-1718-45bb-8421-7cb04684608a	mtRNA	ENST00000389680.2	0.940251572327044
control	ae8c1821-3ee1-49d1-bc13-15f9d06031ae	mtRNA	ENST00000389680.2	0.9454926624737946
control	68eb7e6a-a873-4393-8918-4ac4b134935c	mtRNA	ENST00000389680.2	0.4968553459119497
control	5110e0a3-2a9f-408c-9391-cfe70156b37b	mtRNA	ENST00000389680.2	0.6614255765199162
control	b563af92-1d91-425a-a3cc-1780755cdc60	mtRNA	ENST00000389680.2	0.950733752620545
control	7127250c-8775-40df-9e21-e6422a6b5ad4	mtRNA	ENST00000389680.2	0.3081761006289308
control	c2ff3a43-7b7d-4c76-bcaa-42db5c7f0718	mtRNA	ENST00000389680.2	0.6121593291404612
control	a8ac905f-55b9-4fd3-a367-7645315bc167	mtRNA	ENST00000389680.2	0.33647798742138363
control	3d899d47-2922-47a0-95b2-4c2cfb70e085	mtRNA	ENST00000389680.2	0.8092243186582809
control	29a1b489-cc63-4078-99a6-88082e5de470	mtRNA	ENST00000389680.2	0.40461215932914046
control	4c95baf7-8bf0-4c8d-94b4-6b92076a2eb3	mtRNA	ENST00000389680.2	0.9570230607966456
control	89625fe8-b382-4609-9237-a3d275645368	mtRNA	ENST00000389680.2	0.589098532494759
control	0dafe786-aec8-42b2-98fd-a7b26f6524fb	mtRNA	ENST00000389680.2	0.14255765199161424
control	f3d8efd4-85a7-441d-9396-3e1f91ee12e5	mtRNA	ENST00000389680.2	0.8930817610062893
control	22d6155b-f518-42f1-8db9-92096b0a602a	mtRNA	ENST00000389680.2	0.4559748427672956
control	8692e238-de0e-4903-adf1-c3188cdf1426	mtRNA	ENST00000389680.2	0.259958071278826
control	e89ee652-8128-4a01-bd52-f3ed25e761c0	mtRNA	ENST00000389680.2	0.9171907756813418
control	bbbfc87f-f944-40d4-8fba-22e2d5062177	mtRNA	ENST00000389680.2	0.89937106918239
control	36a987cc-7fe3-420a-b1cc-e780d3512702	mtRNA	ENST00000389680.2	0.9486373165618448
control	d4d515b7-c88b-4019-93eb-0e917d7ce13b	mtRNA	ENST00000389680.2	0.7211740041928721
control	1f2dced1-0cc4-4a5a-a2c4-4c11ad7c9214	mtRNA	ENST00000389680.2	0.589098532494759
control	50446d38-d69b-425e-bdb0-c13de18380c3	mtRNA	ENST00000389680.2	0.2085953878406709
control	3eef2f48-0ae3-4ed8-b7ac-7f6bf8d1800c	mtRNA	ENST00000389680.2	0.3385744234800839
control	46221f6a-722c-4f77-8879-a9d0e6897428	mtRNA	ENST00000389680.2	0.9129979035639412
control	0b673e65-87db-427f-a785-ee064891bbf6	mtRNA	ENST00000389680.2	0.350104821802935
control	b4051819-d02d-4e14-830f-d48795dcd11a	mtRNA	ENST00000389680.2	0.9486373165618448
control	e36da45c-a94c-4af4-856f-3138fe46bede	mtRNA	ENST00000389680.2	0.4287211740041929
control	8d627bd3-16d2-40c4-bd08-f6617b29f55f	mtRNA	ENST00000389680.2	0.4517819706498952
control	86026e3f-d6bf-4e98-b24b-a53ab7b39211	mtRNA	ENST00000389680.2	0.149895178197065
control	cc1ae1b2-cc7b-4abc-aac5-35f7be93a32c	mtRNA	ENST00000389680.2	0.480083857442348
control	5c9db481-8a3e-4edc-974b-098c4e79065a	mtRNA	ENST00000389680.2	0.6719077568134172
control	8bb24716-3394-45dc-b0f1-59455ecfbf25	mtRNA	ENST00000389680.2	0.9255765199161424
control	a762acbd-2652-4a9c-b365-7b589b04c1db	mtRNA	ENST00000389680.2	0.9381551362683438
control	2797f2d6-c9a8-4fc4-a434-7e0e192fd180	mtRNA	ENST00000389680.2	0.949685534591195
control	494d787f-35c2-4020-9a21-8f6f35e306fb	mtRNA	ENST00000389680.2	0.870020964360587
control	99a32cf9-8caa-4748-a4cb-f92f6da70c07	mtRNA	ENST00000389680.2	0.3930817610062894
control	82357e9e-e54f-4ba2-8f4a-4ef1007dec2c	mtRNA	ENST00000389680.2	0.18238993710691823
control	de11a617-62a7-43cf-bdbb-7d3e0a334e78	mtRNA	ENST00000389680.2	0.660377358490566
control	669008a7-58ad-45b7-9033-3fd80af4b9fe	mtRNA	ENST00000389680.2	0.4790356394129979
control	fde1a1af-aa78-4175-8069-46eb1c5fc42c	mtRNA	ENST00000389680.2	0.45387840670859536
control	422e4358-1849-43b0-970e-2c6859083051	mtRNA	ENST00000389680.2	0.9276729559748428
control	2197fc1d-115a-41d9-8a63-4cab03d7c91f	mtRNA	ENST00000389680.2	0.949685534591195
control	b938ba9e-3cf9-45a0-b7e9-318722ef631f	mtRNA	ENST00000389680.2	0.8238993710691824
control	d1dfc9be-1029-46ab-ac55-6d7133864c1b	mtRNA	ENST00000389680.2	0.6425576519916143
control	1257acd8-8887-4b9e-85ba-79d08f01e8d1	mtRNA	ENST00000389680.2	0.5293501048218029
control	106d9291-9932-47f1-8789-aa84e76dfcd4	mtRNA	ENST00000389680.2	0.5293501048218029
control	1d0d34a9-c621-4c95-8138-8741f38d78f0	mtRNA	ENST00000389680.2	0.24947589098532497
control	25a9c8c5-c015-44e3-85a3-6bd571ae2c01	mtRNA	ENST00000389680.2	0.6614255765199162
control	64674a02-40e0-4e2b-902d-20cc3d1ceabf	mtRNA	ENST00000389680.2	0.940251572327044
control	ad4f134a-f661-425c-8a46-8c9d7ed4c691	mtRNA	ENST00000389680.2	0.8972746331236897
control	ac8be187-5f19-48dd-a7a4-fe6597874504	mtRNA	ENST00000389680.2	0.34591194968553457
control	c2e45b80-fca3-4ce9-8bbc-99fb485743fa	mtRNA	ENST00000389680.2	0.5272536687631028
control	ead86686-7297-4515-a1e8-440e3f720bc8	mtRNA	ENST00000389680.2	0.23689727463312368
control	8d5dab1b-b36c-4d90-be99-7047f2a2144a	mtRNA	ENST00000389680.2	0.8888888888888888
control	cbce50ec-4027-4a57-b74c-239b384789a4	mtRNA	ENST00000389680.2	0.9570230607966456
control	2d201620-5342-4dcd-b61f-d6af62bb000b	mtRNA	ENST00000389680.2	0.20020964360587
control	109ffed9-96a5-49fd-a543-abb900d4b3e0	mtRNA	ENST00000389680.2	0.8144654088050315
control	43ff9b8a-86a3-4cbc-b55d-dea8d289f5eb	mtRNA	ENST00000389680.2	0.8846960167714885
control	c64e5265-488b-42d2-99dc-348c9a1a697f	mtRNA	ENST00000389680.2	0.9465408805031448
control	386870d4-e399-4e80-a0e2-39b5a2590a05	mtRNA	ENST00000389680.2	0.9245283018867924
control	6d5615a0-07d6-4de4-bad3-8a29206f79d9	mtRNA	ENST00000389680.2	0.5209643605870021
control	ac341cda-2de2-4c1f-9e79-71009ac2c620	mtRNA	ENST00000389680.2	0.35429769392033544
control	8994afc4-a204-42c4-acac-83f8e903726b	mtRNA	ENST00000389680.2	0.740041928721174
control	36108774-bd55-4969-abeb-0799027d5c5d	mtRNA	ENST00000389680.2	0.6802935010482181
control	0d3db9f4-842d-42b5-ab53-00f6d2272711	mtRNA	ENST00000389680.2	0.7222222222222222
control	57020aa6-c6b1-448e-8155-b07765446ec5	mtRNA	ENST00000389680.2	0.7515723270440252
control	81ca23ae-5d71-4193-8329-3e6374d46125	mtRNA	ENST00000389680.2	0.640461215932914
control	2313509a-e068-46b0-9181-bca296ec50fc	mtRNA	ENST00000389680.2	0.589098532494759
control	07ef3c6e-5f5a-45e2-baa4-b33ec89fdd08	mtRNA	ENST00000389680.2	0.44234800838574423
control	d223e6f9-7ce8-4ab0-9d65-b0dad6b363c0	mtRNA	ENST00000389680.2	0.6373165618448637
control	a959d7db-d45f-4b4f-9d04-2198cdc6468c	mtRNA	ENST00000389680.2	0.6792452830188679
control	ac039485-d1f3-4c9c-9bd5-827295bc1139	mtRNA	ENST00000389680.2	0.6016771488469602
control	8397321f-8eaa-4361-b537-8832b43d8e3f	mtRNA	ENST00000389680.2	0.4350104821802935
control	2c2bf960-9549-40e3-b89b-191738da3792	mtRNA	ENST00000389680.2	0.2389937106918239
control	f35b1028-c6fb-4de9-8c93-76a623b0fda2	mtRNA	ENST00000389680.2	0.48532494758909855
control	344e0a73-d530-430c-87b1-5cc8766d3cb5	mtRNA	ENST00000389680.2	0.449685534591195
control	329d7b5f-f1b9-46e5-84ab-7f7ed9312f2f	mtRNA	ENST00000389680.2	0.7085953878406709
control	a9b91af2-01fb-4a81-addc-f3a74a9da416	mtRNA	ENST00000389680.2	0.9433962264150944
control	a3873934-2ff7-49c2-87d8-05afa0cf28ab	mtRNA	ENST00000389680.2	0.2693920335429769
control	27c8d7ae-cbfd-4ad2-a51d-1f13d1f55687	mtRNA	ENST00000389680.2	0.5859538784067087
control	193b3f04-9dd0-45bc-98c8-4157da26fbe1	mtRNA	ENST00000389680.2	0.4758909853249476
control	02711e4b-b1c9-4dff-9cf2-3862eb0172e5	mtRNA	ENST00000389680.2	0.34276729559748426
control	de615736-fe4d-437d-a55f-edc6fef0171a	mtRNA	ENST00000389680.2	0.23060796645702303
control	ead71240-ddfd-4c4b-b153-230349d58fb9	mtRNA	ENST00000389680.2	0.32914046121593293
control	fa022bd3-3427-4ec0-96a7-669549c4765b	mtRNA	ENST00000389680.2	0.8343815513626834
control	92b0c1ef-f5c7-4ddf-8d99-6c8632f2ec4a	mtRNA	ENST00000389680.2	0.12473794549266248
control	916f4cf1-6d8c-4f6f-a954-4dcf7bab26b1	mtRNA	ENST00000389680.2	0.9486373165618448
control	cfe1c594-712b-47cf-a8f5-abc94f620ed2	mtRNA	ENST00000389680.2	0.23375262054507337
control	07ba989e-0377-4574-9263-f45207ba3358	mtRNA	ENST00000389680.2	0.8312368972746331
control	9e0b0a37-7986-448c-8aab-3c4dc309298c	mtRNA	ENST00000389680.2	0.7662473794549266
control	b8f872ab-96dd-4317-9bf1-f7908e3e2fbd	mtRNA	ENST00000389680.2	0.4580712788259958
control	be1ac6d6-29de-40a0-935e-346d1b4f97f1	mtRNA	ENST00000389680.2	0.4727463312368973
control	b60abef7-74da-404f-b7ed-62827212f1d5	mtRNA	ENST00000389680.2	0.4444444444444444
control	86feeb67-7386-42ca-94f7-f14f3bbe3bb1	mtRNA	ENST00000389680.2	0.4958071278825995
control	9e901778-31f8-4625-8bb1-4c46779bec34	mtRNA	ENST00000389680.2	0.18029350104821804
control	44eac705-6e93-47ed-8376-51dfcb18755a	mtRNA	ENST00000389680.2	0.5733752620545073
control	d91df376-66d8-4859-b65a-c72c48cb40db	mtRNA	ENST00000389680.2	0.3490566037735849
control	a2660102-8c04-4270-b1c6-78c34337e7cb	mtRNA	ENST00000389680.2	0.6771488469601677
control	c7edbfdf-1ab4-4fc7-8058-48be82b9d09e	mtRNA	ENST00000389680.2	0.5429769392033543
control	84c1dd69-9816-4cc7-9f6b-e2a0576d0c87	mtRNA	ENST00000389680.2	0.20230607966457023
control	cfb3626e-9392-4c11-ba18-c1462a3b8417	mtRNA	ENST00000389680.2	0.48532494758909855
control	f8cd8cc0-f835-49bb-95dd-e5328fa574f7	mtRNA	ENST00000389680.2	0.7767295597484277
control	16cd2740-42d2-475b-ad94-58a9599e09f1	mtRNA	ENST00000389680.2	0.5712788259958071
control	42ca5aa8-6aa1-4575-b4d5-2215a467d4a6	mtRNA	ENST00000389680.2	0.4224318658280922
control	2051b5ff-78a1-446a-9a55-b1fd36d97953	mtRNA	ENST00000389680.2	0.5482180293501048
control	375556ed-cf9c-4fed-90d0-b919cc780e05	mtRNA	ENST00000389680.2	0.5387840670859538
control	a03a8c4d-5115-4121-b50f-f6e9f9a5305d	mtRNA	ENST00000389680.2	0.7767295597484277
control	72ab63ef-8cf8-48a2-a8bd-630dfa60a2f8	mtRNA	ENST00000389680.2	0.22955974842767296
control	01724c4a-d0b2-4a88-9456-2beca4d40a93	mtRNA	ENST00000389680.2	0.5964360587002097
control	89f257e7-8f41-41f5-ac9a-3409000d5b55	mtRNA	ENST00000389680.2	0.5450733752620545
control	849d4fd2-4ce4-4d3d-b304-34ad367df2cc	mtRNA	ENST00000389680.2	0.8731656184486373
control	fd5cfa0a-525c-4e27-a442-7049f34223fc	mtRNA	ENST00000389680.2	0.24528301886792453
control	c1a9e048-6a58-4bac-9bb8-ba93c719e708	mtRNA	ENST00000389680.2	0.6802935010482181
control	c7f3e855-6279-420f-82b9-33d0a9e481b6	mtRNA	ENST00000389680.2	0.9371069182389936
control	bb607941-750e-471d-b684-3ad411c052cf	mtRNA	ENST00000389680.2	0.6729559748427673
control	47cf51d4-a944-4e10-875d-3c9957b461e3	mtRNA	ENST00000389680.2	0.5115303983228512
control	4f0e12ea-bbd1-45ec-8858-3b9471f0f021	mtRNA	ENST00000389680.2	0.35115303983228513
control	c0ebe857-27af-4a4a-bf62-3d57f5974a34	mtRNA	ENST00000389680.2	0.939203354297694
control	c909787b-ec08-49aa-9bac-a955efc9d5c3	mtRNA	ENST00000389680.2	0.9454926624737946
control	cabead1f-a2e3-4ad6-963d-f494c1c40c8b	mtRNA	ENST00000389680.2	0.42348008385744235
control	312209f1-d473-4bea-8071-4e95722b3bb0	mtRNA	ENST00000389680.2	0.3993710691823899
control	6325c9dd-d37f-4789-9c4d-318e5e7a8ed8	mtRNA	ENST00000389680.2	0.16981132075471697
control	72b56fff-7cbd-42b3-9d57-3f5fb64e368e	mtRNA	ENST00000389680.2	0.8259958071278826
control	48b45f81-ffee-4f2f-bcd9-ae39224a32de	mtRNA	ENST00000389680.2	0.9371069182389936
control	b3aa258d-85ed-4eee-b548-607c19a53b6b	mtRNA	ENST00000389680.2	0.110062893081761
control	0148e4c8-b463-466b-b880-0b3dc856862e	mtRNA	ENST00000389680.2	0.9444444444444444
control	1a66aea7-3103-4ee9-a08e-0f990e62dfea	mtRNA	ENST00000389680.2	0.9465408805031448
control	b397c7a0-557d-4cda-a0bd-965bbd579244	mtRNA	ENST00000389680.2	0.639412997903564
control	02e2ef1d-4994-4541-ba7e-920b70ddd0a5	mtRNA	ENST00000389680.2	0.9234800838574424
control	93e8d47f-2132-4544-afba-ea4ad241a194	mtRNA	ENST00000389680.2	0.6415094339622641
control	021f5ab4-997f-4a64-a690-be2002fc0910	mtRNA	ENST00000389680.2	0.3385744234800839
control	452cde3e-9e58-4be4-b1f7-fbec4bbc9f96	mtRNA	ENST00000389680.2	0.259958071278826
control	18c40a5a-1b56-405e-9719-beabe3aeb432	mtRNA	ENST00000389680.2	0.3238993710691824
control	aaa09154-5151-4a62-9d74-611a1c80c0a4	mtRNA	ENST00000389680.2	0.7693920335429769
control	26429cb1-3e46-4144-ac75-ca697ab92694	mtRNA	ENST00000389680.2	0.25052410901467503
control	f3d9a939-2e1b-4752-8fd9-fe7043843cf9	mtRNA	ENST00000389680.2	0.9433962264150944
control	25e81a7d-d1f0-4d5f-bf6d-cf67555fa805	mtRNA	ENST00000389680.2	0.939203354297694
control	ac7c0b54-2f79-4a15-835b-1e46d55c2bdb	mtRNA	ENST00000389680.2	0.3417190775681342
control	3e5d84ce-8827-4e6f-9121-52da8259a833	mtRNA	ENST00000389680.2	0.940251572327044
control	ae67eaaa-c193-4997-bd94-e53ead377a06	mtRNA	ENST00000389680.2	0.4758909853249476
control	846664c3-bc55-4126-9ae0-2473edab6061	mtRNA	ENST00000389680.2	0.9339622641509434
control	0f3d4732-8b2d-4bb0-a575-e1fcc6d57887	mtRNA	ENST00000389680.2	0.940251572327044
control	b21041f9-376e-46cc-bdf7-0d9bd708ff2f	mtRNA	ENST00000389680.2	0.950733752620545
control	937c74db-26f8-4d11-9546-7bf7bb870b3c	mtRNA	ENST00000389680.2	0.2641509433962264
control	fe7ccf2a-4686-4190-8c67-d864e5fe9e91	mtRNA	ENST00000389680.2	0.6687631027253669
control	e74e0286-f5db-49c4-a068-b462504c180a	mtRNA	ENST00000389680.2	0.9486373165618448
control	e8a43d02-a33a-4229-8311-91b92b710399	mtRNA	ENST00000389680.2	0.9245283018867924
control	80015cc6-2a72-48e4-a458-50ea5bfd53e4	mtRNA	ENST00000389680.2	0.7955974842767296
control	02f8f761-d2d2-4844-8cd0-0cc32c7b6376	mtRNA	ENST00000389680.2	0.4947589098532495
control	41109a42-3bec-4094-bd11-103f39e474e6	mtRNA	ENST00000389680.2	0.960167714884696
control	8c753679-30ef-4f60-90ba-79b3aa3b8c71	mtRNA	ENST00000389680.2	0.639412997903564
control	702de49c-9857-4e1d-8836-61057f245cd1	mtRNA	ENST00000389680.2	0.5880503144654088
control	90a4adcc-8a52-427e-b3bf-af728a9e7b8c	mtRNA	ENST00000389680.2	0.6079664570230608
control	e86eb49e-2723-4094-826c-e4e987e6d37f	mtRNA	ENST00000389680.2	0.3941299790356394
control	a94ac20d-14f6-4ff6-a660-c20ef32cc680	mtRNA	ENST00000389680.2	0.7253668763102725
control	b9fc1eff-d58b-4101-b499-c824874acb43	mtRNA	ENST00000389680.2	0.959119496855346
control	a4429914-2848-4095-87ed-1c8b7527807e	mtRNA	ENST00000389680.2	0.24528301886792453
control	816af949-6716-4125-8f4f-108ba78ecc29	mtRNA	ENST00000389680.2	0.4549266247379455
control	34a34fd0-e5e4-49fe-b8bd-2aef6ec110d4	mtRNA	ENST00000389680.2	0.2966457023060797
control	63c9b35f-0cac-4253-bdac-86945a98e513	mtRNA	ENST00000389680.2	0.1928721174004193
control	30b63965-f487-46a2-b3dc-aa49f1518b60	mtRNA	ENST00000389680.2	0.9528301886792452
control	6711afe5-ae21-4392-93cc-fa8d24cd0596	mtRNA	ENST00000389680.2	0.9350104821802936
control	e1f6146e-9c4f-4596-bf1c-3359dc661951	mtRNA	ENST00000389680.2	0.8941299790356394
control	7609e717-6372-4201-8797-d3aaccd86c67	mtRNA	ENST00000389680.2	0.25471698113207547
control	8a3056e6-c91f-493a-bb43-8a88092a885e	mtRNA	ENST00000389680.2	0.3018867924528302
control	8549269b-631d-4dcd-b22c-78b54584d952	mtRNA	ENST00000389680.2	0.3312368972746331
control	22264c4a-e8cd-4dcb-9c06-b89727a9dd69	mtRNA	ENST00000389680.2	0.27568134171907754
control	5c0eb199-efe5-43ec-b51c-98e8a4ebfe08	mtRNA	ENST00000389680.2	0.3039832285115304
control	0be94e18-5bf4-4032-85dc-aff0604b93bb	mtRNA	ENST00000389680.2	0.9454926624737946
control	32adcca2-bcf6-4262-b11a-98ad5afae148	mtRNA	ENST00000389680.2	0.2809224318658281
control	bf96e4a0-0f8e-4783-85a8-4c373e1cf0ac	mtRNA	ENST00000389680.2	0.941299790356394
control	c7a02d9c-3fb0-494f-bc09-18ce87a49439	mtRNA	ENST00000389680.2	0.6750524109014675
control	126d77a6-b2f7-48e7-acdb-af595b6a848e	mtRNA	ENST00000389680.2	0.9339622641509434
control	47294d70-70b5-49e2-8a66-88cd1051eefe	mtRNA	ENST00000389680.2	0.2526205450733753
control	32724556-eead-4b31-bb46-37c46ab67d39	mtRNA	ENST00000389680.2	0.11844863731656184
control	a52c7bfd-e34d-45f5-b037-00365d6047bb	mtRNA	ENST00000389680.2	0.2526205450733753
control	0da6f3cb-9038-4c3f-b04b-d71e734262fe	mtRNA	ENST00000389680.2	0.2389937106918239
control	42a03577-5989-4867-817a-b046cc90f5cf	mtRNA	ENST00000389680.2	0.2882599580712788
control	acb3bff6-bb4f-47a6-adda-738b4806acf0	mtRNA	ENST00000389680.2	0.33228511530398325
control	75490bcd-43e1-45e6-b2b8-6dbd6a01c9fd	mtRNA	ENST00000389680.2	0.3060796645702306
control	9094b42a-40e0-45da-89ce-8d1f3bc34e5f	mtRNA	ENST00000389680.2	0.9381551362683438
control	24c992f6-9e24-45e2-aab0-984917b8cb08	mtRNA	ENST00000389680.2	0.22955974842767296
control	53e210f4-bce8-45fd-9bfc-3af9c8631e98	mtRNA	ENST00000389680.2	0.220125786163522
control	d097ef45-562b-4bcc-8cb6-551d363fe8d0	mtRNA	ENST00000389680.2	0.9234800838574424
control	754a241a-5ecb-4b7c-9e52-018a96bbf4a1	mtRNA	ENST00000389680.2	0.7955974842767296
control	83235aef-fb6a-44e0-a00d-ebf886cd300f	mtRNA	ENST00000389680.2	0.9088050314465408
control	b0fa45fe-0546-4c1c-980b-dda4a13b4e89	mtRNA	ENST00000389680.2	0.23375262054507337
control	a63b623f-8c2c-4200-a7a3-137ce8a6058a	mtRNA	ENST00000389680.2	0.9559748427672956
control	4b2ae0ac-02e0-4b86-a4b4-60418d44df13	mtRNA	ENST00000389680.2	0.5754716981132075
control	bb737adc-727a-4e20-a4e7-2437f36b7ca4	mtRNA	ENST00000389680.2	0.27672955974842767
control	59c67560-0117-46e3-ba0a-91061e4a189b	mtRNA	ENST00000389680.2	0.3228511530398323
control	db070e93-ac0b-426c-9343-7e8e937c878d	mtRNA	ENST00000389680.2	0.40461215932914046
control	32772c19-17fd-4e44-8da7-6d6c0666b30f	mtRNA	ENST00000389680.2	0.3218029350104822
control	2849456b-43bd-4cb6-98f4-c4f74b8a1d12	mtRNA	ENST00000389680.2	0.3763102725366877
control	2364a277-d806-4c57-9279-36e9d7d7625e	mtRNA	ENST00000389680.2	0.3448637316561845
control	7fb9355b-e8b2-4a67-af93-2b03b4947e41	mtRNA	ENST00000389680.2	0.9622641509433962
control	eda51e44-7b7a-45de-82d4-75d7d1ead8ba	mtRNA	ENST00000389680.2	0.6614255765199162
control	c25572d1-3b55-4c32-98e4-afa4dbb2d19e	mtRNA	ENST00000389680.2	0.6090146750524109
control	b3b9ee92-00b0-47c0-ac18-ff88798abc93	mtRNA	ENST00000389680.2	0.440251572327044
control	12af00e4-9081-44b2-bb88-7759bbfd755a	mtRNA	ENST00000389680.2	0.4958071278825995
control	db03a885-fea1-4390-af86-2cdcf7e3c299	mtRNA	ENST00000389680.2	0.5587002096436059
control	8a6daa0f-fc7c-41ba-9d06-85475e88c32f	mtRNA	ENST00000389680.2	0.9035639412997905
control	57b339a7-551b-4205-b19e-d05998358d14	mtRNA	ENST00000389680.2	0.5807127882599581
control	fb1500f1-01ac-40f1-bebc-f8e63930bd7c	mtRNA	ENST00000389680.2	0.8385744234800838
control	bcb69987-b5d2-4b4e-b97a-b4fe34b0d0a1	mtRNA	ENST00000389680.2	0.6907756813417191
control	bf0f4687-3b17-41ea-9f73-224d0c63ccf0	mtRNA	ENST00000389680.2	0.4633123689727464
control	c60cf456-628e-471f-81aa-892ef20d6b5b	mtRNA	ENST00000389680.2	0.7064989517819706
control	0df4170a-8873-45cc-8bd2-4e32648e0936	mtRNA	ENST00000389680.2	0.4842767295597484
control	ad7010b0-9edc-4a24-b715-e97b00f330ec	mtRNA	ENST00000389680.2	0.3888888888888889
control	aa345df6-00bd-4eba-b136-fb3557cd432a	mtRNA	ENST00000389680.2	0.9077568134171908
control	ed3c0a83-4298-4053-bbe8-1dad4be99a74	mtRNA	ENST00000389680.2	0.3721174004192872
control	8aa8f051-6056-413b-bcbd-809dab959a69	mtRNA	ENST00000389680.2	0.48218029350104824
control	b2957876-61ee-42b2-b8ff-c7f8b2effd89	mtRNA	ENST00000389680.2	0.940251572327044
control	7b285d6b-982f-4897-9cef-66ad7e93718c	mtRNA	ENST00000389680.2	0.9696016771488468
control	25253d0b-03c4-46a7-ad48-d3535c7bcd44	mtRNA	ENST00000389680.2	0.6635220125786163
control	c3183afd-fc3a-4561-a852-5c4366898ce7	mtRNA	ENST00000389680.2	0.9035639412997905
control	53b4b7b3-8253-44f3-b435-05e50890a4da	mtRNA	ENST00000389680.2	0.920335429769392
control	20dcb37d-8fd1-4a86-b3df-9741e3dafb9f	mtRNA	ENST00000389680.2	0.5765199161425576
control	5f93def9-2833-4266-8f1a-196b972d6b47	mtRNA	ENST00000389680.2	0.22536687631027252
control	0d3966cc-62e1-49e7-81db-fa3054b6336b	mtRNA	ENST00000389680.2	0.90041928721174
control	0f5c11d0-0631-4eb7-b7ea-c633ed901f33	mtRNA	ENST00000389680.2	0.9224318658280922
control	6ed810d7-936c-4133-901e-a1981049b020	mtRNA	ENST00000389680.2	0.24633123689727465
control	c033c185-cc1d-4e0d-a8a5-4b086d0bdc52	mtRNA	ENST00000389680.2	0.9329140461215932
control	2fbf4d1c-1464-48c1-912f-38a29e0b8d4b	mtRNA	ENST00000389680.2	0.5125786163522013
control	5adfdd3e-a852-4ad1-8555-66dbcb7b1154	mtRNA	ENST00000389680.2	0.9465408805031448
control	02883eb3-66d0-4a1f-9c00-98f2d23baf62	mtRNA	ENST00000389680.2	0.3710691823899371
control	18e5b061-05f2-489b-87aa-ddf4c6cd7e84	mtRNA	ENST00000389680.2	0.5576519916142557
control	76709bd8-c096-419e-869b-4ff08ba50f80	mtRNA	ENST00000389680.2	0.5932914046121593
control	63c37c9f-8808-4b5c-b885-702929dd01ad	mtRNA	ENST00000389680.2	0.449685534591195
control	a72a0092-4b47-45f7-a2c7-7c38de6c113c	mtRNA	ENST00000389680.2	0.5922431865828093
control	a6467ad8-fb2e-4501-ac18-b32e393c1407	mtRNA	ENST00000389680.2	0.9465408805031448
control	4d2b3415-e300-4f2e-bb84-26f68e8c2937	mtRNA	ENST00000389680.2	0.480083857442348
control	86129b93-cccf-45aa-9909-aa7e9e12b178	mtRNA	ENST00000389680.2	0.9612159329140462
control	7180f5a8-f35e-40ce-a640-151e9f110595	mtRNA	ENST00000389680.2	0.9633123689727464
control	433ec009-53f7-4e60-a501-48cca92bea69	mtRNA	ENST00000389680.2	0.3752620545073375
control	8cbfc6d0-552b-4c3f-be20-a25e06cb5f85	mtRNA	ENST00000389680.2	0.6163522012578616
control	e23b5a87-049e-4cb2-9557-ba78172f1530	mtRNA	ENST00000389680.2	0.5733752620545073
control	d83608af-b3b1-4c8f-a43c-3e2b50197432	mtRNA	ENST00000389680.2	0.36058700209643607
control	695fff77-8ca9-4e04-ad15-b2ea3ba71d18	mtRNA	ENST00000389680.2	0.42138364779874216
control	718f3afe-12f0-4390-8f47-761fe9ecdda7	mtRNA	ENST00000389680.2	0.9213836477987422
control	0b7937ab-f671-4d38-a1a1-8ce2f5a66f06	mtRNA	ENST00000389680.2	0.940251572327044
control	dfa3022e-ce9a-485f-9756-baa67886a6db	mtRNA	ENST00000389680.2	0.5786163522012578
control	ea39c374-c3d8-430e-932f-40cc0975984e	mtRNA	ENST00000389680.2	0.5723270440251572
control	d8ee9e07-daae-446b-ac97-2de01d813e63	mtRNA	ENST00000389680.2	0.6614255765199162
control	864c8b20-2bbf-44e5-96fd-8d86699dabb6	mtRNA	ENST00000389680.2	0.8165618448637316
control	e863b0b1-d50f-4124-aa96-de5680459653	mtRNA	ENST00000389680.2	0.31865828092243187
control	1111c9a6-36e0-4df9-9599-7031ea5568d6	mtRNA	ENST00000389680.2	0.5041928721174004
control	a3e7979e-1c0d-45b4-a689-f076de33598c	mtRNA	ENST00000389680.2	0.8238993710691824
control	8f8f8b35-4a53-4960-b3df-232f71dad677	mtRNA	ENST00000389680.2	0.9454926624737946
control	ac3ba20c-48d8-4599-be21-2cac14feb0cd	mtRNA	ENST00000389680.2	0.3165618448637317
control	9f54f94a-0745-4653-90ba-45e1357aa3b9	mtRNA	ENST00000389680.2	0.4129979035639413
control	dae21df5-b7a1-4757-bf09-25c7d86ba201	mtRNA	ENST00000389680.2	0.3490566037735849
control	5260b468-0c45-4598-a9d1-3af17d45a3ed	mtRNA	ENST00000389680.2	0.7348008385744235
control	91328b59-5274-408e-a673-7dd61b1ecb6b	mtRNA	ENST00000389680.2	0.7264150943396226
control	a4c7c593-61f4-43dc-9c0f-294a0ecd5034	mtRNA	ENST00000389680.2	0.33752620545073375
control	0350842b-6e8d-4787-9b46-24ba8fc439f0	mtRNA	ENST00000389680.2	0.5817610062893082
control	568492dc-3422-4297-905f-222cba2c0689	mtRNA	ENST00000389680.2	0.8438155136268344
control	d568b8b2-5792-4490-bc17-06fc35e09eae	mtRNA	ENST00000389680.2	0.3228511530398323
control	29064667-923e-4eef-b3eb-7c9afa30ca81	mtRNA	ENST00000389680.2	0.9255765199161424
control	fe43cc38-9d01-4d25-bf5b-691565635795	mtRNA	ENST00000389680.2	0.89937106918239
control	d94d0dbb-18b9-4a24-bfcd-39ee15550587	mtRNA	ENST00000389680.2	0.13731656184486374
control	ed6b1274-c0de-44f2-9a2d-b218ce2f1090	mtRNA	ENST00000389680.2	0.7243186582809225
control	b9d76fda-2be9-4fad-b07c-7475473c32b2	mtRNA	ENST00000389680.2	0.69916142557652
control	e97abb30-98f3-414a-a02e-6fc63d34ccb3	mtRNA	ENST00000389680.2	0.9371069182389936
control	fac4bd4d-9b08-4021-b68e-697c56bea562	mtRNA	ENST00000389680.2	0.889937106918239
control	1aa152ef-7160-450c-92c8-894e9cf3480f	mtRNA	ENST00000389680.2	0.3039832285115304
control	0b103b53-0335-446f-8ed1-c842d14e22d3	mtRNA	ENST00000389680.2	0.510482180293501
control	a5c0ab76-0967-400c-bbaf-97cb67b35224	mtRNA	ENST00000389680.2	0.5241090146750524
control	a2309ba0-bbeb-4723-9369-6ff115854880	mtRNA	ENST00000389680.2	0.29874213836477986
control	4efbe4bd-5c86-4e07-8def-90024317ee97	mtRNA	ENST00000389680.2	0.27253668763102723
control	cc97c580-724c-41ea-871e-d8ddf4084b63	mtRNA	ENST00000389680.2	0.19811320754716985
control	fea7095a-4216-4329-b3b3-db43c3d28d50	mtRNA	ENST00000389680.2	0.5262054507337526
control	2b77f5eb-2a82-4e1b-9699-4c5c30866a2c	mtRNA	ENST00000389680.2	0.7337526205450734
control	0c9907c1-50a3-460a-ac06-2438d8c71f93	mtRNA	ENST00000389680.2	0.6457023060796646
control	1e2b481d-9d30-4025-8a18-4817b1bfde7d	mtRNA	ENST00000389680.2	0.2190775681341719
control	2d10a278-a697-4bad-a0d7-17368b041b53	mtRNA	ENST00000389680.2	0.9612159329140462
control	2eafe4e4-8b34-4ca2-8a83-651d157a282c	mtRNA	ENST00000389680.2	0.5188679245283019
control	d7ac31d6-bfd1-4a09-a7f6-2168f0fc060a	mtRNA	ENST00000389680.2	0.46750524109014674
control	642783a8-c029-44cd-8dbb-9315cf264b75	mtRNA	ENST00000389680.2	0.5723270440251572
control	365575ca-35df-4f8e-b90d-af3018f5e0f9	mtRNA	ENST00000389680.2	0.8354297693920335
control	8fbe9b45-2db3-4ef6-8ee5-9bdd5463036e	mtRNA	ENST00000389680.2	0.4381551362683438
control	24b40d4a-8ceb-40f3-a78d-e951962ad948	mtRNA	ENST00000389680.2	0.7872117400419287
control	60ab452a-8eab-4e83-8f35-02e5fd431ea4	mtRNA	ENST00000389680.2	0.9465408805031448
control	7188469d-883b-4ccf-9fe9-6a99b7ff3cc0	mtRNA	ENST00000389680.2	0.910901467505241
control	a0e977c3-a7be-47a4-a101-15d63c145995	mtRNA	ENST00000389680.2	0.3270440251572327
control	865469fe-f45c-4182-a9ca-2209d5624df3	mtRNA	ENST00000389680.2	0.2620545073375262
control	96a10370-5f7b-4a8d-b8a0-f9b7e937b7d0	mtRNA	ENST00000389680.2	0.7672955974842768
control	a82f760d-7596-4622-8495-c9951607a3a7	mtRNA	ENST00000389680.2	0.2389937106918239
control	6f61add9-772d-4744-aef1-9df7eb96757a	mtRNA	ENST00000389680.2	0.5293501048218029
control	0f05c8cb-f771-4c06-86b8-9dd218c4ecb1	mtRNA	ENST00000389680.2	0.9465408805031448
control	a468cf53-5d41-4684-981c-c8aa7a78a0d5	mtRNA	ENST00000389680.2	0.3532494758909853
control	47e6259c-4fa3-42ab-9bb9-f383d52b57bf	mtRNA	ENST00000389680.2	0.9150943396226416
control	e93d4dd1-664f-4520-841b-e68da7bc2de1	mtRNA	ENST00000389680.2	0.3584905660377358
control	ba8b8638-1dcd-4e03-8451-0064e6995116	mtRNA	ENST00000389680.2	0.6425576519916143
control	6aded562-ef81-4bbc-a801-c1246ac535c7	mtRNA	ENST00000389680.2	0.8354297693920335
control	9f4fa3d8-52bf-405d-af2b-d5c8ff7ad0e9	mtRNA	ENST00000389680.2	0.1530398322851153
control	750a9b7e-0083-4cdb-b49b-05b6e413ffe4	mtRNA	ENST00000389680.2	0.8459119496855346
control	7f8538f4-3dc4-4b74-93dc-1ed291bda748	mtRNA	ENST00000389680.2	0.4140461215932914
control	bcc04062-ec85-4f9d-b0a7-bd079bd0786d	mtRNA	ENST00000389680.2	0.950733752620545
control	ce621077-b4ec-4ca2-9de0-a2bd7c0a9cf1	mtRNA	ENST00000389680.2	0.20335429769392033
control	44c22472-f5c2-461c-8dfe-758d157bdedb	mtRNA	ENST00000389680.2	0.7746331236897275
control	78c41ed3-8a8d-4199-8544-9fb47887aaeb	mtRNA	ENST00000389680.2	0.4088050314465409
control	6f03cae6-ada0-4d16-a009-742c87d6fc49	mtRNA	ENST00000389680.2	0.3752620545073375
control	897d44b5-d6ce-43b8-a229-70dcfc1c10d1	mtRNA	ENST00000389680.2	0.24528301886792453
control	51ca2e62-ab81-4974-a974-ff787652b9e1	mtRNA	ENST00000389680.2	0.21174004192872117
control	9e58ae52-4220-41d2-9bcc-e869f7b082e3	mtRNA	ENST00000389680.2	0.7159329140461216
control	0527b5c0-e601-4dc0-89b3-ddc9db54847e	mtRNA	ENST00000389680.2	0.9371069182389936
control	43fecff6-1ea0-4ce7-8c16-d365662fd871	mtRNA	ENST00000389680.2	0.2662473794549266
control	7852098c-da53-4cd6-b5f9-d8c6143eaed5	mtRNA	ENST00000389680.2	0.3920335429769392
control	d0a1e89b-7804-4e1d-b156-53399994e3e1	mtRNA	ENST00000389680.2	0.949685534591195
control	ddab39cd-1968-439c-a775-5f79f45d9b5a	mtRNA	ENST00000389680.2	0.9276729559748428
control	d2ebe7e7-a726-4f23-a20a-40abff8997ce	mtRNA	ENST00000389680.2	0.8532494758909853
control	e33a47e7-7bdd-4360-bac4-a5e455942513	mtRNA	ENST00000389680.2	0.5765199161425576
control	d99e7e9c-ceb6-4f25-ad8c-21ffc4bdeab8	mtRNA	ENST00000389680.2	0.24109014675052412
control	a2288e27-8b9a-4c14-a367-41957e34298d	mtRNA	ENST00000389680.2	0.4926624737945493
control	ab37d486-0373-47f3-9ea8-edd3b3708b77	mtRNA	ENST00000389680.2	0.9025157232704404
control	4f3e574d-5a12-4160-9942-19626a00459b	mtRNA	ENST00000389680.2	0.1740041928721174
control	a356d6c6-ae23-40c4-a91c-d60c3ff539b1	mtRNA	ENST00000389680.2	0.06918238993710692
control	57605ce0-104e-4fdd-afb5-a0ad61f48a62	mtRNA	ENST00000389680.2	0.9213836477987422
control	d91888f4-f95a-4402-ac47-e89586864496	mtRNA	ENST00000389680.2	0.8763102725366876
control	11241c10-a3ca-4ab1-b10b-4c80d0e92f5a	mtRNA	ENST00000389680.2	0.9213836477987422
control	5175754e-2fa1-4b1e-b574-cc8f45b109cd	mtRNA	ENST00000389680.2	0.38155136268343814
control	b10ba97b-4056-47af-9d8c-fa193cadf9e8	mtRNA	ENST00000389680.2	0.8930817610062893
control	ba3f8469-7366-48c7-a7ca-b35a262c0548	mtRNA	ENST00000389680.2	0.9245283018867924
control	857cf0c8-6397-4332-9330-a1a74b7dfc43	mtRNA	ENST00000389680.2	0.42348008385744235
control	af2e76b1-9344-4e05-9547-81c21cf85255	mtRNA	ENST00000389680.2	0.27672955974842767
control	65b8b579-f04d-4957-a489-a6b525d1a3fc	mtRNA	ENST00000389680.2	0.2746331236897275
control	bc19b325-c74c-407c-b8bd-e3a2ab1565bf	mtRNA	ENST00000389680.2	0.7589098532494759
control	3a00f3e1-1597-4034-9d97-4af129f5331a	mtRNA	ENST00000389680.2	0.8962264150943396
control	9b677a43-5fbe-4e13-b3e7-6e0df38bef16	mtRNA	ENST00000389680.2	0.9329140461215932
control	0d744cb0-6dd5-4797-8b8d-307c3f95d79a	mtRNA	ENST00000389680.2	0.8553459119496856
control	6a3d40c1-c834-435d-8fc4-fa4437f6c2b6	mtRNA	ENST00000389680.2	0.8322851153039832
control	6674fb34-6d3b-4265-b38a-def005c2cbff	mtRNA	ENST00000389680.2	0.9150943396226416
control	ea07cc25-631f-4d82-a8e7-f55abeccc4fa	mtRNA	ENST00000389680.2	0.750524109014675
control	eb2f9d32-e7dd-4551-9f00-026b6425ff47	mtRNA	ENST00000389680.2	0.9538784067085954
control	d6a7efc7-9c7e-45ff-87a9-9c69c828b19f	mtRNA	ENST00000389680.2	0.4088050314465409
control	fea00f5b-baef-4aad-8ac6-b45ea0449890	mtRNA	ENST00000389680.2	0.3836477987421384
control	f98faaf1-6ce9-46c8-b6ca-6e5f208a280c	mtRNA	ENST00000389680.2	0.4119496855345912
control	e1eccda8-2355-433a-8b00-13e46eb79ac3	mtRNA	ENST00000389680.2	0.5838574423480084
control	0bd37b36-b983-483a-8aab-96b430d0b1f3	mtRNA	ENST00000389680.2	0.9486373165618448
control	2514db4b-0fa5-4083-aefc-d8239104e785	mtRNA	ENST00000389680.2	0.460167714884696
control	ed9748bf-812d-489d-b204-e8ec83251dec	mtRNA	ENST00000389680.2	0.8773584905660378
control	19530a5e-44ef-4f10-9b5e-e8437f9828cc	mtRNA	ENST00000389680.2	0.6153039832285115
control	b6f8f578-a437-4876-b3ec-7cdabc174833	mtRNA	ENST00000389680.2	0.35115303983228513
control	d7cc74cd-99f4-49c7-8544-60f09912442d	mtRNA	ENST00000389680.2	0.25471698113207547
control	04cace65-9c75-41bc-befc-bc1a56512034	mtRNA	ENST00000389680.2	0.9454926624737946
control	550837e0-19a5-4d46-ab70-22bc4a56a7c9	mtRNA	ENST00000389680.2	0.5911949685534591
control	62094334-b2bb-4f5a-baf5-1f629e889248	mtRNA	ENST00000389680.2	0.4308176100628931
control	e506ce96-ad0d-4b4b-902c-b0f0f136a67c	mtRNA	ENST00000389680.2	0.941299790356394
control	29673404-3a97-481a-9cad-3c7fc0920ed5	mtRNA	ENST00000389680.2	0.9444444444444444
control	58d116f4-9207-4bc9-bfed-b4efebe589e9	mtRNA	ENST00000389680.2	0.10167714884696016
control	ad81d784-d47d-4992-a6f5-fc678ad10d96	mtRNA	ENST00000389680.2	0.941299790356394
control	f799d7f9-87dc-4a04-a212-7a7b1d02339d	mtRNA	ENST00000389680.2	0.779874213836478
control	075ffb2b-41a4-41bb-9e27-dce6d66dde31	mtRNA	ENST00000389680.2	0.3060796645702306
control	289a953e-681e-4b9d-8989-bed1a0962e3d	mtRNA	ENST00000389680.2	0.6236897274633124
control	8f810b8f-23db-4bd6-9f5b-9ebdc536a3e3	mtRNA	ENST00000389680.2	0.6048218029350105
control	2c803888-0d9e-47f8-bdf4-a2a3efe96bc8	mtRNA	ENST00000389680.2	0.4947589098532495
control	35ebebbb-9d91-4043-8e16-19a9cef54de8	mtRNA	ENST00000389680.2	0.16981132075471697
control	4bdc6516-495f-4af7-9708-5d7e45f3369d	mtRNA	ENST00000389680.2	0.29035639412997905
control	dbcb8519-ff4d-4f60-b69e-04a083ebda39	mtRNA	ENST00000389680.2	0.5073375262054507
control	6a7cc3bf-4308-4379-9bee-828252535606	mtRNA	ENST00000389680.2	0.8815513626834381
control	49c61446-3617-419c-bc68-1231277fde02	mtRNA	ENST00000389680.2	0.33542976939203356
control	2f8e34dc-5227-4543-81c0-4072f0299417	mtRNA	ENST00000389680.2	0.37840670859538783
control	38e18d43-0f80-4d71-a92e-ab37aac65fda	mtRNA	ENST00000389680.2	0.42348008385744235
control	036d3bb9-752d-48d6-bd4b-4877b95ba619	mtRNA	ENST00000389680.2	0.7285115303983228
control	44fbb26a-e3cb-4ad4-ad34-657f16418e57	mtRNA	ENST00000389680.2	0.2641509433962264
control	d495cff6-949a-4473-ad6e-55a84c0c91c4	mtRNA	ENST00000389680.2	0.16666666666666666
control	7c6c0fef-d7b0-4cf5-b15a-5807e5ebf6ad	mtRNA	ENST00000389680.2	0.9329140461215932
control	6cfbd3f8-75a5-491b-a614-06637ade4cfd	mtRNA	ENST00000389680.2	0.3469601677148847
control	d510906a-4f5c-45c1-9287-af936e1c69c7	mtRNA	ENST00000389680.2	0.6016771488469602
control	4bd0a4d9-a26c-4aa1-ae79-751f3736bcd3	mtRNA	ENST00000389680.2	0.1058700209643606
control	2cb75607-89e5-47c7-b20c-67eca61e577f	mtRNA	ENST00000389680.2	0.9150943396226416
control	fdf209e5-19a6-4d50-8814-aa18442c91e6	mtRNA	ENST00000389680.2	0.909853249475891
control	52f7cfa8-6d59-4fb5-a1f6-82dc3f3249cc	mtRNA	ENST00000389680.2	0.2914046121593291
control	92ff75c6-8524-4fb4-bbea-5735ba967815	mtRNA	ENST00000389680.2	0.34276729559748426
control	c71dd324-d32b-473b-8e3e-87348348b5d1	mtRNA	ENST00000389680.2	0.9528301886792452
control	5364e147-5f67-4aac-a879-6d191d8ea942	mtRNA	ENST00000389680.2	0.79979035639413
control	3b214088-50dd-41e5-806b-c5f71e8ba653	mtRNA	ENST00000389680.2	0.2893081761006289
control	00f65752-a2f3-4fdd-b45a-40664259ae4b	mtRNA	ENST00000389680.2	0.15513626834381553
control	1c1b0fab-582b-4d09-b26e-69896a95c0dc	mtRNA	ENST00000389680.2	0.42348008385744235
control	eff89cc3-d868-4463-a383-e9ae420d361e	mtRNA	ENST00000389680.2	0.4832285115303983
control	e6bed55c-e307-4323-ba0a-f8b57d05c075	mtRNA	ENST00000389680.2	0.8322851153039832
control	b1258e07-2a73-43ab-87f2-d6622ee86bbe	mtRNA	ENST00000389680.2	0.570230607966457
control	d1d57454-95b1-41a8-a69e-571f34e9d36d	mtRNA	ENST00000389680.2	0.2882599580712788
control	20ede69f-99f6-461e-9dee-193649a3b17e	mtRNA	ENST00000389680.2	0.17819706498951782
control	e4b2a45e-9838-4e53-a3cb-49ea485583ef	mtRNA	ENST00000389680.2	0.18658280922431864
control	b3df6a43-22b2-4f4a-9fe0-2e121eb2f4b3	mtRNA	ENST00000389680.2	0.9266247379454928
control	eee9677e-3e66-492d-bd69-89691eca2d7e	mtRNA	ENST00000389680.2	0.5670859538784067
control	3fecdfaf-53c6-48a0-a5d2-e0df7994cfaa	mtRNA	ENST00000389680.2	0.4633123689727464
control	f51bc7a5-9339-48c3-8222-43f3a107f8e8	mtRNA	ENST00000389680.2	0.22746331236897271
control	f60f1a3b-a883-4570-a0ed-46a3cf2c852e	mtRNA	ENST00000389680.2	0.6236897274633124
control	8eee47ce-f25e-4243-a782-9dabb601e03c	mtRNA	ENST00000389680.2	0.9329140461215932
control	362b21a3-ec81-4632-a92e-870fb95c151c	mtRNA	ENST00000389680.2	0.7075471698113207
control	a450fa0e-97c0-4462-81ca-bfdaf5755689	mtRNA	ENST00000389680.2	0.9234800838574424
control	7130e847-3497-4d43-b022-23c80a095294	mtRNA	ENST00000389680.2	0.4318658280922432
control	db3c7c81-dd9e-4bf1-a064-399b4af515ab	mtRNA	ENST00000389680.2	0.5324947589098532
control	41ad7c2a-344c-45d3-9274-c7b64b80424e	mtRNA	ENST00000389680.2	0.6551362683438156
control	5ba6636b-06ad-456f-928f-f73c6375ac6d	mtRNA	ENST00000389680.2	0.44758909853249473
control	b81d79b3-27bd-4255-8562-938113a2f4b9	mtRNA	ENST00000389680.2	0.9329140461215932
control	f8b28297-296f-4f8f-840d-95af3f76853b	mtRNA	ENST00000389680.2	0.940251572327044
control	a4901a10-b7f6-4190-a228-f20cba8a5255	mtRNA	ENST00000389680.2	0.35744234800838576
control	2ef1c83b-12b0-4359-93cd-b9fb931ea156	mtRNA	ENST00000389680.2	0.3081761006289308
control	4663c897-0506-4fed-99ab-c4f282211ad5	mtRNA	ENST00000389680.2	0.5765199161425576
control	a5214feb-5cbe-4e0c-ae98-74d18d0ab1e4	mtRNA	ENST00000389680.2	0.24947589098532497
control	3ccfeb56-3f10-4cfa-ba29-f7c76721b5e8	mtRNA	ENST00000389680.2	0.2348008385744235
control	c4fc721c-8352-4018-a0f7-b09e5d55e142	mtRNA	ENST00000389680.2	0.6153039832285115
control	c7d78363-14cd-406a-ab88-4df97375d552	mtRNA	ENST00000389680.2	0.2589098532494759
control	5ff8f781-b21d-4d67-aea9-aa306fd16721	mtRNA	ENST00000389680.2	0.9381551362683438
control	f31b0579-18e4-48dd-a831-7fb8aed16187	mtRNA	ENST00000389680.2	0.47064989517819705
control	e812cf39-98f0-434d-bac1-52d8f763e661	mtRNA	ENST00000389680.2	0.2589098532494759
control	807bbeea-f801-4b77-8dbe-b63255dc9ad5	mtRNA	ENST00000389680.2	0.18343815513626835
control	44887f69-33e0-4413-83b4-f4380f89ed6f	mtRNA	ENST00000389680.2	0.26519916142557654
control	f2259fd3-b41f-4f58-9cfb-806f421db6b8	mtRNA	ENST00000389680.2	0.710691823899371
control	a749c2b5-1eb4-405f-a20b-fe71837b9d75	mtRNA	ENST00000389680.2	0.19077568134171907
control	8a4808a3-f536-4470-81a4-1b661f3e38da	mtRNA	ENST00000389680.2	0.6352201257861635
control	e9156de4-6db9-481e-bd41-ae0ead9c4148	mtRNA	ENST00000389680.2	0.5566037735849056
control	7e7095ff-29f0-47e5-9661-72eb2ee12caf	mtRNA	ENST00000389680.2	0.850104821802935
control	439b7b3e-8b95-48bf-a75f-dd719e00f817	mtRNA	ENST00000389680.2	0.1960167714884696
control	faecaa21-8325-4a2a-86df-64c1ef637ed7	mtRNA	ENST00000389680.2	0.4360587002096436
control	0725aeec-ca83-4224-b4d2-bd4e1f04f34a	mtRNA	ENST00000389680.2	0.6048218029350105
control	c2e23727-f135-4902-900e-880f179fbc74	mtRNA	ENST00000389680.2	0.9046121593291404
control	025fe795-dc88-45c8-b1bb-d8b28e6f6932	mtRNA	ENST00000389680.2	0.8752620545073375
control	6a7de80b-dc5b-4c79-a920-a05f11752deb	mtRNA	ENST00000389680.2	0.22746331236897271
control	f33a0125-c286-407a-a9c4-d71434b67589	mtRNA	ENST00000389680.2	0.4916142557651992
control	cc4c71ab-ddba-4826-b763-e605bad2d8f0	mtRNA	ENST00000389680.2	0.3710691823899371
control	ea64d0a0-6f15-4284-aa4c-2383cac09194	mtRNA	ENST00000389680.2	0.7243186582809225
control	e9f974da-eda3-47eb-8bf2-e52aed79ff2f	mtRNA	ENST00000389680.2	0.440251572327044
control	3bd04a0b-5e91-4395-b22f-046f3554a391	mtRNA	ENST00000389680.2	0.44758909853249473
control	aae93ed5-adba-431a-bd8a-39fa34f0788a	mtRNA	ENST00000389680.2	0.8825995807127882
control	00945473-bda8-44d7-b941-5a7ccbca1a63	mtRNA	ENST00000389680.2	0.2893081761006289
control	2a54cc3d-39be-4993-b846-e7be0d521afa	mtRNA	ENST00000389680.2	0.5
control	929838de-9db7-4fa9-9799-be5b32f488d2	mtRNA	ENST00000389680.2	0.9287211740041929
control	7f77a7b5-ca68-4b2a-b2e9-71cc71c8dc04	mtRNA	ENST00000389680.2	0.4433962264150943
control	d1b5aed7-9906-4aae-9b5b-c578680b3490	mtRNA	ENST00000389680.2	0.7337526205450734
control	038c73b7-45c7-4930-b417-0e4424ad56d3	mtRNA	ENST00000389680.2	0.9035639412997905
control	a899e5fc-ccd3-4e39-8568-fba323910846	mtRNA	ENST00000389680.2	0.5754716981132075
control	8184ec59-30f3-4f8a-b7fa-d09c5e2a1ffd	mtRNA	ENST00000389680.2	0.949685534591195
control	aff056ce-6cfe-4e5d-92ac-acfcbdf47305	mtRNA	ENST00000389680.2	0.8972746331236897
control	d47a226b-4b7a-441e-a891-8f67d97b3164	mtRNA	ENST00000389680.2	0.740041928721174
control	9c51061f-0d83-4482-94e5-bd8993ae94ff	mtRNA	ENST00000389680.2	0.4088050314465409
control	ad52962d-eba8-453d-ac77-9c1cac64a058	mtRNA	ENST00000389680.2	0.35429769392033544
control	8582c6ba-089a-43e7-8206-1eba98a98e3c	mtRNA	ENST00000389680.2	0.41509433962264153
control	de5e10ed-7b37-4da8-83b4-5f448260ced3	mtRNA	ENST00000389680.2	0.9423480083857444
control	f93c0c9c-04d7-470c-9eb7-5edcecac6c54	mtRNA	ENST00000389680.2	0.420335429769392
control	7de6bede-b7c7-4dd6-ba20-079457b6aadb	mtRNA	ENST00000389680.2	0.129979035639413
control	0e325032-6dd5-48e5-a48c-212dd41918dd	mtRNA	ENST00000389680.2	0.3584905660377358
control	a8493e97-5894-44e5-8dff-51d816b752e6	mtRNA	ENST00000389680.2	0.2180293501048218
control	6d733b0b-25eb-45c9-93c2-b7ee029b9ee5	mtRNA	ENST00000389680.2	0.949685534591195
control	40f0b21c-0cee-40c1-b6b5-f1df31ee9f98	mtRNA	ENST00000389680.2	0.939203354297694
control	fba01c33-5b0e-4f42-9e0f-8147823526fd	mtRNA	ENST00000389680.2	0.9266247379454928
control	bf1500b6-b452-44da-a669-5404e1a61da4	mtRNA	ENST00000389680.2	0.9433962264150944
control	76b78354-4ffa-4e2f-9a5a-b25e514e04e3	mtRNA	ENST00000389680.2	0.48951781970649894
control	2c13a2f6-e6ca-45ef-b802-bd9783b38939	mtRNA	ENST00000389680.2	0.9318658280922432
control	61ddb4e6-cd2f-4394-9671-dedc63746e9c	mtRNA	ENST00000389680.2	0.4916142557651992
control	f966a8e0-de48-4627-939b-bb751fdab5f8	mtRNA	ENST00000389680.2	0.449685534591195
control	0494716d-8279-47ea-ba9f-b13f190c690d	mtRNA	ENST00000389680.2	0.4947589098532495
control	3a7edea4-818e-464f-b136-4f9cc7d93852	mtRNA	ENST00000389680.2	0.9234800838574424
control	3e255cf1-9672-4c26-97fb-3cfb68f29a3d	mtRNA	ENST00000389680.2	0.7851153039832285
control	6b976cae-40b0-439f-a974-e31a05a178f5	mtRNA	ENST00000389680.2	0.1509433962264151
control	92c99c2d-2349-4098-8a3b-72c6d5034b43	mtRNA	ENST00000389680.2	0.30922431865828093
control	49bde9ab-ab1f-463c-ba83-031a3cd1b19b	mtRNA	ENST00000389680.2	0.8490566037735849
control	64e07d59-6dd9-4c49-bd66-cee05a346c10	mtRNA	ENST00000389680.2	0.8197064989517819
control	66829a0c-c02f-4632-a3ad-569660da4e58	mtRNA	ENST00000389680.2	0.839622641509434
control	7296f032-ff90-4882-b21a-7c198f4d021d	mtRNA	ENST00000389680.2	0.949685534591195
control	ca161c34-383b-438f-9e72-e27f3f75c712	mtRNA	ENST00000389680.2	0.2578616352201258
control	d39ae735-457e-462c-8b51-e5cd188c2460	mtRNA	ENST00000389680.2	0.16561844863731656
control	2243ac23-dd1a-4488-b589-ff16d7055d9e	mtRNA	ENST00000389680.2	0.8092243186582809
control	caa9521a-c156-4418-aebf-bca2504d8a37	mtRNA	ENST00000389680.2	0.5188679245283019
control	98120d15-f348-49a7-b57d-90da93c37bde	mtRNA	ENST00000389680.2	0.8647798742138365
control	867ef08b-9300-4df3-8ea3-395f993b5a0a	mtRNA	ENST00000389680.2	0.9454926624737946
control	83845133-a913-44a8-bfe6-e24c0c82bc3a	mtRNA	ENST00000389680.2	0.6960167714884696
control	b7eb9b2e-677f-4d88-ac93-947f33eadd25	mtRNA	ENST00000389680.2	0.5429769392033543
control	8330d4f8-1f65-4a16-8ed8-7e4be6b62069	mtRNA	ENST00000389680.2	0.20964360587002095
control	96a4fb75-9242-4758-b7b5-518ef942bdb4	mtRNA	ENST00000389680.2	0.9454926624737946
control	8f7edb18-6fd5-4c37-b7fd-aea6183e699c	mtRNA	ENST00000389680.2	0.2610062893081761
control	69d36164-dcca-4ccb-b3e4-e6bed9118bbf	mtRNA	ENST00000389680.2	0.958071278825996
control	6e86f22b-91d9-49a6-84db-b4a5efb7a96e	mtRNA	ENST00000389680.2	0.24213836477987424
control	0c09b997-c360-443f-9c90-09afeaadb4e6	mtRNA	ENST00000389680.2	0.46226415094339623
control	279a6f37-569d-4c75-8fca-44643c758d21	mtRNA	ENST00000389680.2	0.34067085953878407
control	1c5370ae-317c-4eee-8a0d-08358f4b42f5	mtRNA	ENST00000389680.2	0.350104821802935
control	38e7bb5c-7f5a-4b15-bc25-206d6bc757d1	mtRNA	ENST00000389680.2	0.2159329140461216
control	3325a930-70d0-4c2c-8b0b-27b5460ac54b	mtRNA	ENST00000389680.2	0.40146750524109015
control	4160e6f6-7162-4346-a379-6433d0b864e7	mtRNA	ENST00000389680.2	0.9517819706498952
control	0c562cdb-9b05-4a3a-8965-1ab1e4735ba7	mtRNA	ENST00000389680.2	0.8584905660377359
control	db382d7f-1195-42bf-886b-898aadc1ad0c	mtRNA	ENST00000389680.2	0.469601677148847
control	3d78d1a8-1cc7-43b8-bf37-c306ac8ed10c	mtRNA	ENST00000389680.2	0.10062893081761008
control	a128d226-94d3-424d-a9c1-860b4274c6a3	mtRNA	ENST00000389680.2	0.31236897274633124
control	5928609e-5be2-426c-84a2-90aa6ffb6485	mtRNA	ENST00000389680.2	0.4832285115303983
control	9152fb3f-4526-4ae9-9b33-7f404521910e	mtRNA	ENST00000389680.2	0.9276729559748428
control	85fa9bbe-7910-4ea0-a67a-3ab429a82266	mtRNA	ENST00000389680.2	0.90041928721174
control	5935529e-66b5-42ff-95ff-673a6f7d718b	mtRNA	ENST00000389680.2	0.40041928721174
control	fdd46c27-8454-46ba-868e-a08e54eac51b	mtRNA	ENST00000389680.2	0.839622641509434
control	4f04f3a2-b6ec-4f9d-982b-73e3b27f8690	mtRNA	ENST00000389680.2	0.40461215932914046
control	cab7eeb2-df7f-4b58-b13a-e09232823e1a	mtRNA	ENST00000389680.2	0.9528301886792452
control	e9a32c83-683d-4dcf-b7eb-c21671be427e	mtRNA	ENST00000389680.2	0.5639412997903563
control	629b39f1-2cb1-4670-b628-e8a2b699d032	mtRNA	ENST00000389680.2	0.33542976939203356
control	2889022d-df75-41b4-8e0e-00039eb435a5	mtRNA	ENST00000389680.2	0.8364779874213837
control	cb1d9935-dc84-49fb-b660-d53cb2589fc5	mtRNA	ENST00000389680.2	0.720125786163522
control	3931057c-fbfc-4430-a93e-fec9a02291b9	mtRNA	ENST00000389680.2	0.9287211740041929
control	03ae3ffa-9644-4a5a-ba93-0948d005864e	mtRNA	ENST00000389680.2	0.6079664570230608
control	e50c7b01-0b8f-4906-aeaa-e1363e5833c4	mtRNA	ENST00000389680.2	0.5324947589098532
control	722eea1d-ba3c-4a4a-bac5-d9a16eadbe90	mtRNA	ENST00000389680.2	0.35744234800838576
control	d42f99fd-7773-4081-8a6d-6ed0ba83f023	mtRNA	ENST00000389680.2	0.8385744234800838
control	1903941c-3c6e-47bc-ae81-a37d5f6604ab	mtRNA	ENST00000389680.2	0.8165618448637316
control	08d8a373-d74c-42a3-8d90-3e8702a705d6	mtRNA	ENST00000389680.2	0.2379454926624738
control	caf21004-315a-4121-96ac-45187dacfd3f	mtRNA	ENST00000389680.2	0.940251572327044
control	77aa1506-ffa8-4c2d-9f70-87073b675e5f	mtRNA	ENST00000389680.2	0.9067085953878408
control	710cd71b-588d-43ff-af61-86b98b853105	mtRNA	ENST00000389680.2	0.9161425576519916
control	2e994dd5-13c3-45fd-9bc0-5c2b7a05c717	mtRNA	ENST00000389680.2	0.7693920335429769
control	dacb1c84-1bdd-4f5c-be61-14c56c1aa86e	mtRNA	ENST00000389680.2	0.41823899371069184
control	4395aad2-7ed2-45df-8349-03841ea7f584	mtRNA	ENST00000389680.2	0.20230607966457023
control	0385eb6c-0445-4e72-aacc-8bbac05b0605	mtRNA	ENST00000389680.2	0.9245283018867924
control	6bf36372-be23-4a1c-b233-b397da8af70c	mtRNA	ENST00000389680.2	0.8794549266247379
control	e9d63d8d-28cd-4c23-9fa9-718e0ae19f2a	mtRNA	ENST00000389680.2	0.3438155136268344
control	e4ab6108-84be-436a-b6ef-112cd5e9119a	mtRNA	ENST00000389680.2	0.929769392033543
control	bc3b27a6-7525-446a-a287-f00748a9fd65	mtRNA	ENST00000389680.2	0.5974842767295597
control	a69dbf31-5112-4af3-b7d5-3a7045f99ffb	mtRNA	ENST00000389680.2	0.2893081761006289
control	161679be-324d-4437-9ce7-f41dac32b5ca	mtRNA	ENST00000389680.2	0.46540880503144655
control	8c66b6a4-b615-4415-bb3c-9aeeeef47ba3	mtRNA	ENST00000389680.2	0.9308176100628932
control	3cf7cd7c-a416-478e-8a05-c3e3481e9042	mtRNA	ENST00000389680.2	0.4329140461215933
control	bf2063bf-eb46-43c0-bb98-b75c936e5498	mtRNA	ENST00000389680.2	0.4968553459119497
control	32c2b81b-d7a8-4f31-a63c-82176772adf4	mtRNA	ENST00000389680.2	0.30922431865828093
control	c5d4e990-4079-4927-8b3f-48ade5f31d73	mtRNA	ENST00000389680.2	0.31551362683438156
control	53505d14-03cb-4156-9d45-15c4ba477ae8	mtRNA	ENST00000389680.2	0.5985324947589099
control	37ac997b-b8c5-4c3a-9a18-552ee4d7c73c	mtRNA	ENST00000389680.2	0.25366876310272535
control	80a1ac0c-4423-4e8e-b5dc-fd01290a4e45	mtRNA	ENST00000389680.2	0.9318658280922432
control	4aec3c0e-b5f3-4fd3-95d8-accd90ed0427	mtRNA	ENST00000389680.2	0.589098532494759
control	6a3a855e-22d4-42e2-99a9-a7489078e781	mtRNA	ENST00000389680.2	0.8815513626834381
control	ae38399b-9206-4f21-876d-0bbc47deb220	mtRNA	ENST00000389680.2	0.9381551362683438
control	38b96220-cd47-446a-8010-ae0d8ca9f54c	mtRNA	ENST00000389680.2	0.42138364779874216
control	ff81c3f9-f46a-4171-b90e-7ba0fec02f58	mtRNA	ENST00000389680.2	0.8773584905660378
control	df6b69a9-4037-4efe-a4bb-737504279c11	mtRNA	ENST00000389680.2	0.8207547169811321
control	9068b0a6-23ba-44d9-b978-db263027fc41	mtRNA	ENST00000389680.2	0.7295597484276729
control	5abc067f-6ef8-4246-9282-fa6a2af30168	mtRNA	ENST00000389680.2	0.9528301886792452
control	537498f5-79cb-4802-a078-bd23052623fc	mtRNA	ENST00000389680.2	0.3962264150943397
control	e68f0df3-e101-4fea-ab08-c0ae5a46e440	mtRNA	ENST00000389680.2	0.18448637316561844
control	9916891d-8119-4ca3-ab35-2825e7ed0624	mtRNA	ENST00000389680.2	0.9046121593291404
control	ab8660da-8482-4390-b3c6-c302efc2ab30	mtRNA	ENST00000389680.2	0.7211740041928721
control	ef1b2822-0bc2-422d-9efc-717b3bce6333	mtRNA	ENST00000389680.2	0.7819706498951782
control	b8cc4e61-0e31-4f06-8782-58bdcd0303b5	mtRNA	ENST00000389680.2	0.5534591194968553
control	3003a6c0-54ae-4087-9f35-8462476300c9	mtRNA	ENST00000389680.2	0.9570230607966456
control	eee6384e-a446-4529-8366-3bf191b4424b	mtRNA	ENST00000389680.2	0.9339622641509434
control	0de1ec31-c936-420d-88a4-dcd8593d2169	mtRNA	ENST00000389680.2	0.5230607966457023
control	ef0405d8-1820-4ddf-b34c-3912924c6364	mtRNA	ENST00000389680.2	0.18343815513626835
control	3eb3ce60-46b4-4b25-ac15-732d8ee46928	mtRNA	ENST00000389680.2	0.9517819706498952
control	eac5fe5b-12ce-4189-89cf-2a0b864116be	mtRNA	ENST00000389680.2	0.8679245283018868
control	ad508e11-28bf-4f00-b169-2bde373b139c	mtRNA	ENST00000389680.2	0.24842767295597484
control	fa75bf03-dace-40af-b255-13e03d1f79bf	mtRNA	ENST00000389680.2	0.4444444444444444
[truncated: 66,807 more rows]
