# Supplementary material for: Biochemical-free enrichment or depletion of RNA classes in real-time during direct RNA sequencing with RISER
Source: Nat Commun. 2024 May 24;15:4422. doi: 10.1038/s41467-024-48673-8 (PMC11126589; doi:10.1038/s41467-024-48673-8)
Supplement: Supplementary file 4 — Source Data Files [file 41467_2024_48673_MOESM4_ESM.zip › Source Data/main_fig4b_lncRNA.tsv]

ref_position	display_ref_position	condition	percent_reads
19245	0	deplete_mRNA_mtRNA	35.714285714285715
19245	0	control	45.982142857142854
19244	1	deplete_mRNA_mtRNA	45.714285714285715
19244	1	control	52.23214285714286
19243	2	deplete_mRNA_mtRNA	46.57142857142857
19243	2	control	56.25
19242	3	deplete_mRNA_mtRNA	57.14285714285714
19242	3	control	61.60714285714286
19241	4	deplete_mRNA_mtRNA	57.42857142857143
19241	4	control	61.60714285714286
19240	5	deplete_mRNA_mtRNA	59.71428571428572
19240	5	control	62.05357142857143
19239	6	deplete_mRNA_mtRNA	64.28571428571429
19239	6	control	64.73214285714286
19238	7	deplete_mRNA_mtRNA	66
19238	7	control	64.73214285714286
19237	8	deplete_mRNA_mtRNA	57.42857142857143
19237	8	control	51.33928571428571
19236	9	deplete_mRNA_mtRNA	67.14285714285714
19236	9	control	65.17857142857143
19235	10	deplete_mRNA_mtRNA	66.57142857142857
19235	10	control	65.17857142857143
19234	11	deplete_mRNA_mtRNA	64
19234	11	control	63.83928571428571
19233	12	deplete_mRNA_mtRNA	61.142857142857146
19233	12	control	58.03571428571429
19232	13	deplete_mRNA_mtRNA	69.42857142857143
19232	13	control	66.51785714285714
19231	14	deplete_mRNA_mtRNA	71.14285714285714
19231	14	control	69.19642857142857
19230	15	deplete_mRNA_mtRNA	64.28571428571429
19230	15	control	62.05357142857143
19229	16	deplete_mRNA_mtRNA	65.14285714285715
19229	16	control	63.83928571428571
19228	17	deplete_mRNA_mtRNA	71.14285714285714
19228	17	control	66.96428571428571
19227	18	deplete_mRNA_mtRNA	74
19227	18	control	70.53571428571429
19226	19	deplete_mRNA_mtRNA	66
19226	19	control	62.5
19225	20	deplete_mRNA_mtRNA	76.28571428571429
19225	20	control	73.21428571428571
19224	21	deplete_mRNA_mtRNA	76.57142857142857
19224	21	control	74.10714285714286
19223	22	deplete_mRNA_mtRNA	77.14285714285715
19223	22	control	74.55357142857143
19222	23	deplete_mRNA_mtRNA	77.14285714285715
19222	23	control	74.10714285714286
19221	24	deplete_mRNA_mtRNA	65.42857142857143
19221	24	control	60.26785714285714
19220	25	deplete_mRNA_mtRNA	76.57142857142857
19220	25	control	74.10714285714286
19219	26	deplete_mRNA_mtRNA	76.57142857142857
19219	26	control	75
19218	27	deplete_mRNA_mtRNA	76.28571428571429
19218	27	control	75
19217	28	deplete_mRNA_mtRNA	74.57142857142857
19217	28	control	73.66071428571429
19216	29	deplete_mRNA_mtRNA	76.28571428571429
19216	29	control	75
19215	30	deplete_mRNA_mtRNA	74.28571428571429
19215	30	control	72.76785714285714
19214	31	deplete_mRNA_mtRNA	77.14285714285715
19214	31	control	74.55357142857143
19213	32	deplete_mRNA_mtRNA	76.85714285714286
19213	32	control	74.55357142857143
19212	33	deplete_mRNA_mtRNA	77.14285714285715
19212	33	control	74.55357142857143
19211	34	deplete_mRNA_mtRNA	75.42857142857143
19211	34	control	74.55357142857143
19210	35	deplete_mRNA_mtRNA	77.14285714285715
19210	35	control	75
19209	36	deplete_mRNA_mtRNA	76.28571428571429
19209	36	control	71.875
19208	37	deplete_mRNA_mtRNA	77.42857142857143
19208	37	control	74.55357142857143
19207	38	deplete_mRNA_mtRNA	76.57142857142857
19207	38	control	72.32142857142857
19206	39	deplete_mRNA_mtRNA	76.28571428571429
19206	39	control	74.10714285714286
19205	40	deplete_mRNA_mtRNA	76.28571428571429
19205	40	control	72.76785714285714
19204	41	deplete_mRNA_mtRNA	76
19204	41	control	72.32142857142857
19203	42	deplete_mRNA_mtRNA	73.42857142857143
19203	42	control	71.42857142857143
19202	43	deplete_mRNA_mtRNA	69.42857142857143
19202	43	control	66.51785714285714
19201	44	deplete_mRNA_mtRNA	45.714285714285715
19201	44	control	39.285714285714285
19200	45	deplete_mRNA_mtRNA	77.71428571428571
19200	45	control	72.76785714285714
19199	46	deplete_mRNA_mtRNA	72.85714285714285
19199	46	control	66.07142857142857
19198	47	deplete_mRNA_mtRNA	73.71428571428571
19198	47	control	67.41071428571429
19197	48	deplete_mRNA_mtRNA	78
19197	48	control	75
19196	49	deplete_mRNA_mtRNA	74.57142857142857
19196	49	control	74.55357142857143
19195	50	deplete_mRNA_mtRNA	76.85714285714286
19195	50	control	75
19194	51	deplete_mRNA_mtRNA	76.85714285714286
19194	51	control	75.44642857142857
19193	52	deplete_mRNA_mtRNA	76.85714285714286
19193	52	control	75
19192	53	deplete_mRNA_mtRNA	73.14285714285714
19192	53	control	70.53571428571429
19191	54	deplete_mRNA_mtRNA	78.28571428571428
19191	54	control	75.44642857142857
19190	55	deplete_mRNA_mtRNA	78.28571428571428
19190	55	control	75.44642857142857
19189	56	deplete_mRNA_mtRNA	77.71428571428571
19189	56	control	74.55357142857143
19188	57	deplete_mRNA_mtRNA	77.71428571428571
19188	57	control	75
19187	58	deplete_mRNA_mtRNA	77.42857142857143
19187	58	control	74.55357142857143
19186	59	deplete_mRNA_mtRNA	77.42857142857143
19186	59	control	75
19185	60	deplete_mRNA_mtRNA	75.42857142857143
19185	60	control	74.55357142857143
19184	61	deplete_mRNA_mtRNA	59.42857142857143
19184	61	control	57.14285714285714
19183	62	deplete_mRNA_mtRNA	72.28571428571429
19183	62	control	71.875
19182	63	deplete_mRNA_mtRNA	78
19182	63	control	75.44642857142857
19181	64	deplete_mRNA_mtRNA	78.85714285714286
19181	64	control	75.89285714285714
19180	65	deplete_mRNA_mtRNA	78.57142857142857
19180	65	control	75.89285714285714
19179	66	deplete_mRNA_mtRNA	78.85714285714286
19179	66	control	75.89285714285714
19178	67	deplete_mRNA_mtRNA	78
19178	67	control	75.89285714285714
19177	68	deplete_mRNA_mtRNA	74
19177	68	control	71.875
19176	69	deplete_mRNA_mtRNA	63.142857142857146
19176	69	control	59.375
19175	70	deplete_mRNA_mtRNA	76
19175	70	control	73.66071428571429
19174	71	deplete_mRNA_mtRNA	76.85714285714286
19174	71	control	73.66071428571429
19173	72	deplete_mRNA_mtRNA	77.42857142857143
19173	72	control	75.44642857142857
19172	73	deplete_mRNA_mtRNA	75.14285714285714
19172	73	control	72.32142857142857
19171	74	deplete_mRNA_mtRNA	78.85714285714286
19171	74	control	75.89285714285714
19170	75	deplete_mRNA_mtRNA	78.28571428571428
19170	75	control	75.44642857142857
19169	76	deplete_mRNA_mtRNA	77.14285714285715
19169	76	control	73.21428571428571
19168	77	deplete_mRNA_mtRNA	78.28571428571428
19168	77	control	74.55357142857143
19167	78	deplete_mRNA_mtRNA	70.85714285714285
19167	78	control	68.30357142857143
19166	79	deplete_mRNA_mtRNA	68.85714285714286
19166	79	control	68.75
19165	80	deplete_mRNA_mtRNA	77.42857142857143
19165	80	control	75
19164	81	deplete_mRNA_mtRNA	79.14285714285715
19164	81	control	75.44642857142857
19163	82	deplete_mRNA_mtRNA	78.85714285714286
19163	82	control	74.10714285714286
19162	83	deplete_mRNA_mtRNA	78.57142857142857
19162	83	control	76.33928571428571
19161	84	deplete_mRNA_mtRNA	78.57142857142857
19161	84	control	76.33928571428571
19160	85	deplete_mRNA_mtRNA	78.85714285714286
19160	85	control	76.33928571428571
19159	86	deplete_mRNA_mtRNA	78.28571428571428
19159	86	control	76.33928571428571
19158	87	deplete_mRNA_mtRNA	73.42857142857143
19158	87	control	72.32142857142857
19157	88	deplete_mRNA_mtRNA	78
19157	88	control	75.89285714285714
19156	89	deplete_mRNA_mtRNA	78
19156	89	control	76.33928571428571
19155	90	deplete_mRNA_mtRNA	76.28571428571429
19155	90	control	74.55357142857143
19154	91	deplete_mRNA_mtRNA	75.14285714285714
19154	91	control	73.66071428571429
19153	92	deplete_mRNA_mtRNA	77.42857142857143
19153	92	control	75
19152	93	deplete_mRNA_mtRNA	54.85714285714286
19152	93	control	53.125
19151	94	deplete_mRNA_mtRNA	50.57142857142857
19151	94	control	50.44642857142857
19150	95	deplete_mRNA_mtRNA	50.28571428571429
19150	95	control	50.44642857142857
19149	96	deplete_mRNA_mtRNA	77.14285714285715
19149	96	control	75.44642857142857
19148	97	deplete_mRNA_mtRNA	78
19148	97	control	76.78571428571429
19147	98	deplete_mRNA_mtRNA	78
19147	98	control	75.44642857142857
19146	99	deplete_mRNA_mtRNA	78
19146	99	control	75.89285714285714
19145	100	deplete_mRNA_mtRNA	64.85714285714286
19145	100	control	64.73214285714286
19144	101	deplete_mRNA_mtRNA	74.28571428571429
19144	101	control	71.875
19143	102	deplete_mRNA_mtRNA	69.42857142857143
19143	102	control	68.75
19142	103	deplete_mRNA_mtRNA	75.71428571428571
19142	103	control	74.10714285714286
19141	104	deplete_mRNA_mtRNA	76
19141	104	control	73.21428571428571
19140	105	deplete_mRNA_mtRNA	78.57142857142857
19140	105	control	75.44642857142857
19139	106	deplete_mRNA_mtRNA	77.71428571428571
19139	106	control	76.78571428571429
19138	107	deplete_mRNA_mtRNA	78.28571428571428
19138	107	control	77.23214285714286
19137	108	deplete_mRNA_mtRNA	76.85714285714286
19137	108	control	75.89285714285714
19136	109	deplete_mRNA_mtRNA	78.28571428571428
19136	109	control	76.33928571428571
19135	110	deplete_mRNA_mtRNA	78
19135	110	control	76.78571428571429
19134	111	deplete_mRNA_mtRNA	78
19134	111	control	76.33928571428571
19133	112	deplete_mRNA_mtRNA	78.28571428571428
19133	112	control	75.44642857142857
19132	113	deplete_mRNA_mtRNA	71.14285714285714
19132	113	control	72.32142857142857
19131	114	deplete_mRNA_mtRNA	72
19131	114	control	72.76785714285714
19130	115	deplete_mRNA_mtRNA	78.28571428571428
19130	115	control	77.23214285714286
19129	116	deplete_mRNA_mtRNA	78.85714285714286
19129	116	control	77.67857142857143
19128	117	deplete_mRNA_mtRNA	77.42857142857143
19128	117	control	77.67857142857143
19127	118	deplete_mRNA_mtRNA	67.71428571428572
19127	118	control	66.07142857142857
19126	119	deplete_mRNA_mtRNA	78.85714285714286
19126	119	control	77.67857142857143
19125	120	deplete_mRNA_mtRNA	78.85714285714286
19125	120	control	77.67857142857143
19124	121	deplete_mRNA_mtRNA	79.14285714285715
19124	121	control	77.67857142857143
19123	122	deplete_mRNA_mtRNA	78.85714285714286
19123	122	control	78.125
19122	123	deplete_mRNA_mtRNA	79.14285714285715
19122	123	control	78.125
19121	124	deplete_mRNA_mtRNA	79.14285714285715
19121	124	control	78.125
19120	125	deplete_mRNA_mtRNA	78.28571428571428
19120	125	control	77.67857142857143
19119	126	deplete_mRNA_mtRNA	78.85714285714286
19119	126	control	78.125
19118	127	deplete_mRNA_mtRNA	70.57142857142857
19118	127	control	68.30357142857143
19117	128	deplete_mRNA_mtRNA	78
19117	128	control	77.67857142857143
19116	129	deplete_mRNA_mtRNA	78.28571428571428
19116	129	control	78.125
19115	130	deplete_mRNA_mtRNA	78
19115	130	control	77.23214285714286
19114	131	deplete_mRNA_mtRNA	78
19114	131	control	77.67857142857143
19113	132	deplete_mRNA_mtRNA	77.42857142857143
19113	132	control	77.67857142857143
19112	133	deplete_mRNA_mtRNA	75.14285714285714
19112	133	control	72.76785714285714
19111	134	deplete_mRNA_mtRNA	76.57142857142857
19111	134	control	75.44642857142857
19110	135	deplete_mRNA_mtRNA	77.42857142857143
19110	135	control	75.89285714285714
19109	136	deplete_mRNA_mtRNA	76.57142857142857
19109	136	control	75
19108	137	deplete_mRNA_mtRNA	67.14285714285714
19108	137	control	66.51785714285714
19107	138	deplete_mRNA_mtRNA	67.42857142857143
19107	138	control	64.28571428571429
19106	139	deplete_mRNA_mtRNA	74.28571428571429
19106	139	control	72.32142857142857
19105	140	deplete_mRNA_mtRNA	78.85714285714286
19105	140	control	78.125
19104	141	deplete_mRNA_mtRNA	79.14285714285715
19104	141	control	78.57142857142857
19103	142	deplete_mRNA_mtRNA	77.42857142857143
19103	142	control	76.33928571428571
19102	143	deplete_mRNA_mtRNA	77.71428571428571
19102	143	control	78.125
19101	144	deplete_mRNA_mtRNA	76.85714285714286
19101	144	control	78.125
19100	145	deplete_mRNA_mtRNA	74
19100	145	control	73.21428571428571
19099	146	deplete_mRNA_mtRNA	48
19099	146	control	42.410714285714285
19098	147	deplete_mRNA_mtRNA	61.71428571428571
19098	147	control	62.05357142857143
19097	148	deplete_mRNA_mtRNA	64.28571428571429
19097	148	control	65.625
19096	149	deplete_mRNA_mtRNA	62.28571428571429
19096	149	control	62.5
19095	150	deplete_mRNA_mtRNA	70.57142857142857
19095	150	control	69.64285714285714
19094	151	deplete_mRNA_mtRNA	78.85714285714286
19094	151	control	78.125
19093	152	deplete_mRNA_mtRNA	78
19093	152	control	77.67857142857143
19092	153	deplete_mRNA_mtRNA	78.85714285714286
19092	153	control	78.57142857142857
19091	154	deplete_mRNA_mtRNA	78.28571428571428
19091	154	control	78.57142857142857
19090	155	deplete_mRNA_mtRNA	78
19090	155	control	77.67857142857143
19089	156	deplete_mRNA_mtRNA	77.14285714285715
19089	156	control	76.78571428571429
19088	157	deplete_mRNA_mtRNA	76.85714285714286
19088	157	control	76.78571428571429
19087	158	deplete_mRNA_mtRNA	76.85714285714286
19087	158	control	77.23214285714286
19086	159	deplete_mRNA_mtRNA	76.85714285714286
19086	159	control	77.23214285714286
19085	160	deplete_mRNA_mtRNA	72.28571428571429
19085	160	control	69.64285714285714
19084	161	deplete_mRNA_mtRNA	78.28571428571428
19084	161	control	77.23214285714286
19083	162	deplete_mRNA_mtRNA	77.14285714285715
19083	162	control	76.78571428571429
19082	163	deplete_mRNA_mtRNA	76.57142857142857
19082	163	control	75
19081	164	deplete_mRNA_mtRNA	76.57142857142857
19081	164	control	75.44642857142857
19080	165	deplete_mRNA_mtRNA	78.85714285714286
19080	165	control	77.67857142857143
19079	166	deplete_mRNA_mtRNA	78.57142857142857
19079	166	control	78.125
19078	167	deplete_mRNA_mtRNA	78.28571428571428
19078	167	control	77.23214285714286
19077	168	deplete_mRNA_mtRNA	78
19077	168	control	77.23214285714286
19076	169	deplete_mRNA_mtRNA	78.57142857142857
19076	169	control	77.67857142857143
19075	170	deplete_mRNA_mtRNA	71.42857142857143
19075	170	control	73.21428571428571
19074	171	deplete_mRNA_mtRNA	78.28571428571428
19074	171	control	76.78571428571429
19073	172	deplete_mRNA_mtRNA	78.57142857142857
19073	172	control	77.23214285714286
19072	173	deplete_mRNA_mtRNA	77.14285714285715
19072	173	control	76.33928571428571
19071	174	deplete_mRNA_mtRNA	77.42857142857143
19071	174	control	75.89285714285714
19070	175	deplete_mRNA_mtRNA	68
19070	175	control	69.64285714285714
19069	176	deplete_mRNA_mtRNA	76.85714285714286
19069	176	control	76.78571428571429
19068	177	deplete_mRNA_mtRNA	77.42857142857143
19068	177	control	77.67857142857143
19067	178	deplete_mRNA_mtRNA	76.85714285714286
19067	178	control	77.23214285714286
19066	179	deplete_mRNA_mtRNA	78
19066	179	control	77.67857142857143
19065	180	deplete_mRNA_mtRNA	76.85714285714286
19065	180	control	76.33928571428571
19064	181	deplete_mRNA_mtRNA	74.85714285714286
19064	181	control	72.32142857142857
19063	182	deplete_mRNA_mtRNA	48
19063	182	control	42.857142857142854
19062	183	deplete_mRNA_mtRNA	69.14285714285714
19062	183	control	67.41071428571429
19061	184	deplete_mRNA_mtRNA	71.42857142857143
19061	184	control	71.42857142857143
19060	185	deplete_mRNA_mtRNA	71.71428571428572
19060	185	control	74.55357142857143
19059	186	deplete_mRNA_mtRNA	78.28571428571428
19059	186	control	78.125
19058	187	deplete_mRNA_mtRNA	75.71428571428571
19058	187	control	73.21428571428571
19057	188	deplete_mRNA_mtRNA	74.28571428571429
19057	188	control	71.875
19056	189	deplete_mRNA_mtRNA	74.85714285714286
19056	189	control	72.76785714285714
19055	190	deplete_mRNA_mtRNA	75.42857142857143
19055	190	control	74.10714285714286
19054	191	deplete_mRNA_mtRNA	78.85714285714286
19054	191	control	78.125
19053	192	deplete_mRNA_mtRNA	78.57142857142857
19053	192	control	77.23214285714286
19052	193	deplete_mRNA_mtRNA	78
19052	193	control	77.23214285714286
19051	194	deplete_mRNA_mtRNA	70.28571428571428
19051	194	control	71.875
19050	195	deplete_mRNA_mtRNA	78.28571428571428
19050	195	control	78.125
19049	196	deplete_mRNA_mtRNA	77.14285714285715
19049	196	control	78.125
19048	197	deplete_mRNA_mtRNA	78.85714285714286
19048	197	control	78.125
19047	198	deplete_mRNA_mtRNA	78.57142857142857
19047	198	control	78.125
19046	199	deplete_mRNA_mtRNA	74.57142857142857
19046	199	control	72.32142857142857
19045	200	deplete_mRNA_mtRNA	79.14285714285715
19045	200	control	77.67857142857143
19044	201	deplete_mRNA_mtRNA	78.28571428571428
19044	201	control	77.67857142857143
19043	202	deplete_mRNA_mtRNA	78.28571428571428
19043	202	control	78.125
19042	203	deplete_mRNA_mtRNA	79.14285714285715
19042	203	control	78.125
19041	204	deplete_mRNA_mtRNA	78.57142857142857
19041	204	control	76.78571428571429
19040	205	deplete_mRNA_mtRNA	77.14285714285715
19040	205	control	75.44642857142857
19039	206	deplete_mRNA_mtRNA	68.57142857142857
19039	206	control	66.96428571428571
19038	207	deplete_mRNA_mtRNA	78.57142857142857
19038	207	control	77.23214285714286
19037	208	deplete_mRNA_mtRNA	78
19037	208	control	76.78571428571429
19036	209	deplete_mRNA_mtRNA	78.85714285714286
19036	209	control	77.23214285714286
19035	210	deplete_mRNA_mtRNA	77.42857142857143
19035	210	control	77.23214285714286
19034	211	deplete_mRNA_mtRNA	78.57142857142857
19034	211	control	77.67857142857143
19033	212	deplete_mRNA_mtRNA	78.85714285714286
19033	212	control	77.67857142857143
19032	213	deplete_mRNA_mtRNA	78
19032	213	control	76.78571428571429
19031	214	deplete_mRNA_mtRNA	76.57142857142857
19031	214	control	76.78571428571429
19030	215	deplete_mRNA_mtRNA	78.85714285714286
19030	215	control	77.67857142857143
19029	216	deplete_mRNA_mtRNA	78
19029	216	control	78.125
19028	217	deplete_mRNA_mtRNA	77.71428571428571
19028	217	control	78.125
19027	218	deplete_mRNA_mtRNA	77.71428571428571
19027	218	control	78.125
19026	219	deplete_mRNA_mtRNA	78.57142857142857
19026	219	control	78.125
19025	220	deplete_mRNA_mtRNA	78.57142857142857
19025	220	control	78.125
19024	221	deplete_mRNA_mtRNA	77.42857142857143
19024	221	control	76.78571428571429
19023	222	deplete_mRNA_mtRNA	72
19023	222	control	74.55357142857143
19022	223	deplete_mRNA_mtRNA	75.14285714285714
19022	223	control	75.44642857142857
19021	224	deplete_mRNA_mtRNA	69.42857142857143
19021	224	control	68.30357142857143
19020	225	deplete_mRNA_mtRNA	71.71428571428572
19020	225	control	67.85714285714286
19019	226	deplete_mRNA_mtRNA	64
19019	226	control	64.73214285714286
19018	227	deplete_mRNA_mtRNA	66.28571428571428
19018	227	control	66.96428571428571
19017	228	deplete_mRNA_mtRNA	68
19017	228	control	67.85714285714286
19016	229	deplete_mRNA_mtRNA	38.285714285714285
19016	229	control	39.285714285714285
19015	230	deplete_mRNA_mtRNA	66.85714285714286
19015	230	control	69.19642857142857
19014	231	deplete_mRNA_mtRNA	59.71428571428572
19014	231	control	60.26785714285714
19013	232	deplete_mRNA_mtRNA	76.57142857142857
19013	232	control	76.33928571428571
19012	233	deplete_mRNA_mtRNA	76.85714285714286
19012	233	control	76.33928571428571
19011	234	deplete_mRNA_mtRNA	77.42857142857143
19011	234	control	77.67857142857143
19010	235	deplete_mRNA_mtRNA	78
19010	235	control	77.67857142857143
19009	236	deplete_mRNA_mtRNA	78
19009	236	control	78.125
19008	237	deplete_mRNA_mtRNA	78
19008	237	control	78.125
19007	238	deplete_mRNA_mtRNA	77.42857142857143
19007	238	control	75.44642857142857
19006	239	deplete_mRNA_mtRNA	76
19006	239	control	75.89285714285714
19005	240	deplete_mRNA_mtRNA	76.85714285714286
19005	240	control	76.78571428571429
19004	241	deplete_mRNA_mtRNA	76.57142857142857
19004	241	control	77.67857142857143
19003	242	deplete_mRNA_mtRNA	75.42857142857143
19003	242	control	76.33928571428571
19002	243	deplete_mRNA_mtRNA	76.85714285714286
19002	243	control	78.125
19001	244	deplete_mRNA_mtRNA	67.42857142857143
19001	244	control	63.39285714285714
19000	245	deplete_mRNA_mtRNA	77.14285714285715
19000	245	control	76.78571428571429
18999	246	deplete_mRNA_mtRNA	77.71428571428571
18999	246	control	77.23214285714286
18998	247	deplete_mRNA_mtRNA	77.42857142857143
18998	247	control	78.57142857142857
18997	248	deplete_mRNA_mtRNA	77.42857142857143
18997	248	control	78.125
18996	249	deplete_mRNA_mtRNA	77.42857142857143
18996	249	control	78.125
18995	250	deplete_mRNA_mtRNA	78
18995	250	control	78.125
18994	251	deplete_mRNA_mtRNA	71.71428571428572
18994	251	control	73.66071428571429
18993	252	deplete_mRNA_mtRNA	78
18993	252	control	78.125
18992	253	deplete_mRNA_mtRNA	76.85714285714286
18992	253	control	76.78571428571429
18991	254	deplete_mRNA_mtRNA	78
18991	254	control	78.125
18990	255	deplete_mRNA_mtRNA	78.28571428571428
18990	255	control	78.125
18989	256	deplete_mRNA_mtRNA	77.71428571428571
18989	256	control	78.125
18988	257	deplete_mRNA_mtRNA	73.42857142857143
18988	257	control	73.66071428571429
18987	258	deplete_mRNA_mtRNA	77.14285714285715
18987	258	control	77.67857142857143
18986	259	deplete_mRNA_mtRNA	76
18986	259	control	77.23214285714286
18985	260	deplete_mRNA_mtRNA	76
18985	260	control	76.78571428571429
18984	261	deplete_mRNA_mtRNA	74.28571428571429
18984	261	control	76.33928571428571
18983	262	deplete_mRNA_mtRNA	58.285714285714285
18983	262	control	62.05357142857143
18982	263	deplete_mRNA_mtRNA	58.57142857142858
18982	263	control	62.5
18981	264	deplete_mRNA_mtRNA	78.57142857142857
18981	264	control	79.01785714285714
18980	265	deplete_mRNA_mtRNA	78.28571428571428
18980	265	control	79.01785714285714
18979	266	deplete_mRNA_mtRNA	77.71428571428571
18979	266	control	78.125
18978	267	deplete_mRNA_mtRNA	75.42857142857143
18978	267	control	76.78571428571429
18977	268	deplete_mRNA_mtRNA	78
18977	268	control	78.125
18976	269	deplete_mRNA_mtRNA	77.71428571428571
18976	269	control	78.125
18975	270	deplete_mRNA_mtRNA	77.71428571428571
18975	270	control	78.125
18974	271	deplete_mRNA_mtRNA	72
18974	271	control	75
18973	272	deplete_mRNA_mtRNA	70
18973	272	control	71.875
18972	273	deplete_mRNA_mtRNA	39.14285714285714
18972	273	control	35.267857142857146
18971	274	deplete_mRNA_mtRNA	74.57142857142857
18971	274	control	76.33928571428571
18970	275	deplete_mRNA_mtRNA	76.57142857142857
18970	275	control	78.57142857142857
18969	276	deplete_mRNA_mtRNA	77.42857142857143
18969	276	control	78.57142857142857
18968	277	deplete_mRNA_mtRNA	75.71428571428571
18968	277	control	77.23214285714286
18967	278	deplete_mRNA_mtRNA	78
18967	278	control	78.57142857142857
18966	279	deplete_mRNA_mtRNA	78
18966	279	control	78.57142857142857
18965	280	deplete_mRNA_mtRNA	78
18965	280	control	79.01785714285714
18964	281	deplete_mRNA_mtRNA	59.71428571428572
18964	281	control	62.05357142857143
18963	282	deplete_mRNA_mtRNA	77.42857142857143
18963	282	control	78.125
18962	283	deplete_mRNA_mtRNA	77.71428571428571
18962	283	control	78.57142857142857
18961	284	deplete_mRNA_mtRNA	75.71428571428571
18961	284	control	75.44642857142857
18960	285	deplete_mRNA_mtRNA	78.28571428571428
18960	285	control	78.125
18959	286	deplete_mRNA_mtRNA	78
18959	286	control	78.57142857142857
18958	287	deplete_mRNA_mtRNA	78
18958	287	control	78.57142857142857
18957	288	deplete_mRNA_mtRNA	78.57142857142857
18957	288	control	79.01785714285714
18956	289	deplete_mRNA_mtRNA	78.57142857142857
18956	289	control	79.01785714285714
18955	290	deplete_mRNA_mtRNA	75.71428571428571
18955	290	control	77.67857142857143
18954	291	deplete_mRNA_mtRNA	76
18954	291	control	76.33928571428571
18953	292	deplete_mRNA_mtRNA	76.28571428571429
18953	292	control	75
18952	293	deplete_mRNA_mtRNA	77.14285714285715
18952	293	control	77.67857142857143
18951	294	deplete_mRNA_mtRNA	77.71428571428571
18951	294	control	78.125
18950	295	deplete_mRNA_mtRNA	73.42857142857143
18950	295	control	75
18949	296	deplete_mRNA_mtRNA	77.42857142857143
18949	296	control	79.01785714285714
18948	297	deplete_mRNA_mtRNA	78.28571428571428
18948	297	control	78.57142857142857
18947	298	deplete_mRNA_mtRNA	78
18947	298	control	78.57142857142857
18946	299	deplete_mRNA_mtRNA	76.57142857142857
18946	299	control	77.67857142857143
18945	300	deplete_mRNA_mtRNA	68.28571428571428
18945	300	control	67.85714285714286
18944	301	deplete_mRNA_mtRNA	60.857142857142854
18944	301	control	59.375
18943	302	deplete_mRNA_mtRNA	56.85714285714286
18943	302	control	57.14285714285714
18942	303	deplete_mRNA_mtRNA	74.28571428571429
18942	303	control	74.55357142857143
18941	304	deplete_mRNA_mtRNA	71.14285714285714
18941	304	control	70.53571428571429
18940	305	deplete_mRNA_mtRNA	67.42857142857143
18940	305	control	68.30357142857143
18939	306	deplete_mRNA_mtRNA	76
18939	306	control	76.78571428571429
18938	307	deplete_mRNA_mtRNA	58.285714285714285
18938	307	control	55.35714285714286
18937	308	deplete_mRNA_mtRNA	77.71428571428571
18937	308	control	78.125
18936	309	deplete_mRNA_mtRNA	78
18936	309	control	78.57142857142857
18935	310	deplete_mRNA_mtRNA	77.14285714285715
18935	310	control	78.125
18934	311	deplete_mRNA_mtRNA	70.28571428571428
18934	311	control	74.10714285714286
18933	312	deplete_mRNA_mtRNA	74.85714285714286
18933	312	control	75.89285714285714
18932	313	deplete_mRNA_mtRNA	77.14285714285715
18932	313	control	76.78571428571429
18931	314	deplete_mRNA_mtRNA	77.42857142857143
18931	314	control	75.89285714285714
18930	315	deplete_mRNA_mtRNA	75.42857142857143
18930	315	control	75
18929	316	deplete_mRNA_mtRNA	76
18929	316	control	76.33928571428571
18928	317	deplete_mRNA_mtRNA	76.85714285714286
18928	317	control	75.89285714285714
18927	318	deplete_mRNA_mtRNA	72.85714285714285
18927	318	control	70.98214285714286
18926	319	deplete_mRNA_mtRNA	77.14285714285715
18926	319	control	76.78571428571429
18925	320	deplete_mRNA_mtRNA	77.71428571428571
18925	320	control	75.89285714285714
18924	321	deplete_mRNA_mtRNA	68
18924	321	control	70.53571428571429
18923	322	deplete_mRNA_mtRNA	73.42857142857143
18923	322	control	75
18922	323	deplete_mRNA_mtRNA	72.57142857142857
18922	323	control	71.875
18921	324	deplete_mRNA_mtRNA	75.71428571428571
18921	324	control	75.44642857142857
18920	325	deplete_mRNA_mtRNA	76.28571428571429
18920	325	control	75.89285714285714
18919	326	deplete_mRNA_mtRNA	74
18919	326	control	75.44642857142857
18918	327	deplete_mRNA_mtRNA	60.857142857142854
18918	327	control	62.94642857142857
18917	328	deplete_mRNA_mtRNA	72
18917	328	control	71.42857142857143
18916	329	deplete_mRNA_mtRNA	76
18916	329	control	77.67857142857143
18915	330	deplete_mRNA_mtRNA	76.57142857142857
18915	330	control	77.67857142857143
18914	331	deplete_mRNA_mtRNA	64.85714285714286
18914	331	control	66.96428571428571
18913	332	deplete_mRNA_mtRNA	75.42857142857143
18913	332	control	76.33928571428571
18912	333	deplete_mRNA_mtRNA	74.28571428571429
18912	333	control	75.44642857142857
18911	334	deplete_mRNA_mtRNA	70.57142857142857
18911	334	control	70.98214285714286
18910	335	deplete_mRNA_mtRNA	69.71428571428572
18910	335	control	69.64285714285714
18909	336	deplete_mRNA_mtRNA	70.57142857142857
18909	336	control	69.64285714285714
18908	337	deplete_mRNA_mtRNA	77.42857142857143
18908	337	control	77.67857142857143
18907	338	deplete_mRNA_mtRNA	78.28571428571428
18907	338	control	78.125
18906	339	deplete_mRNA_mtRNA	77.71428571428571
18906	339	control	77.67857142857143
18905	340	deplete_mRNA_mtRNA	78.57142857142857
18905	340	control	78.125
18904	341	deplete_mRNA_mtRNA	78.57142857142857
18904	341	control	78.125
18903	342	deplete_mRNA_mtRNA	77.71428571428571
18903	342	control	78.125
18902	343	deplete_mRNA_mtRNA	78.57142857142857
18902	343	control	77.23214285714286
18901	344	deplete_mRNA_mtRNA	78.57142857142857
18901	344	control	77.23214285714286
18900	345	deplete_mRNA_mtRNA	78.57142857142857
18900	345	control	76.78571428571429
18899	346	deplete_mRNA_mtRNA	72
18899	346	control	72.32142857142857
18898	347	deplete_mRNA_mtRNA	77.42857142857143
18898	347	control	76.78571428571429
18897	348	deplete_mRNA_mtRNA	76.85714285714286
18897	348	control	71.875
18896	349	deplete_mRNA_mtRNA	77.42857142857143
18896	349	control	73.66071428571429
18895	350	deplete_mRNA_mtRNA	76.85714285714286
18895	350	control	76.78571428571429
18894	351	deplete_mRNA_mtRNA	76.85714285714286
18894	351	control	74.10714285714286
18893	352	deplete_mRNA_mtRNA	76
18893	352	control	74.10714285714286
18892	353	deplete_mRNA_mtRNA	72.85714285714285
18892	353	control	72.32142857142857
18891	354	deplete_mRNA_mtRNA	71.71428571428572
18891	354	control	68.75
18890	355	deplete_mRNA_mtRNA	72.57142857142857
18890	355	control	67.85714285714286
18889	356	deplete_mRNA_mtRNA	71.71428571428572
18889	356	control	67.85714285714286
18888	357	deplete_mRNA_mtRNA	76.85714285714286
18888	357	control	77.23214285714286
18887	358	deplete_mRNA_mtRNA	75.42857142857143
18887	358	control	74.55357142857143
18886	359	deplete_mRNA_mtRNA	73.42857142857143
18886	359	control	72.76785714285714
18885	360	deplete_mRNA_mtRNA	75.71428571428571
18885	360	control	72.76785714285714
18884	361	deplete_mRNA_mtRNA	70.57142857142857
18884	361	control	69.64285714285714
18883	362	deplete_mRNA_mtRNA	74.28571428571429
18883	362	control	75.44642857142857
18882	363	deplete_mRNA_mtRNA	70.57142857142857
18882	363	control	67.85714285714286
18881	364	deplete_mRNA_mtRNA	71.14285714285714
18881	364	control	71.875
18880	365	deplete_mRNA_mtRNA	75.14285714285714
18880	365	control	72.76785714285714
18879	366	deplete_mRNA_mtRNA	75.71428571428571
18879	366	control	74.10714285714286
18878	367	deplete_mRNA_mtRNA	77.71428571428571
18878	367	control	77.23214285714286
18877	368	deplete_mRNA_mtRNA	74
18877	368	control	76.33928571428571
18876	369	deplete_mRNA_mtRNA	76
18876	369	control	75.89285714285714
18875	370	deplete_mRNA_mtRNA	49.142857142857146
18875	370	control	51.33928571428571
18874	371	deplete_mRNA_mtRNA	70
18874	371	control	68.75
18873	372	deplete_mRNA_mtRNA	78
18873	372	control	76.78571428571429
18872	373	deplete_mRNA_mtRNA	69.42857142857143
18872	373	control	69.19642857142857
18871	374	deplete_mRNA_mtRNA	78.57142857142857
18871	374	control	77.67857142857143
18870	375	deplete_mRNA_mtRNA	78.57142857142857
18870	375	control	77.67857142857143
18869	376	deplete_mRNA_mtRNA	78.28571428571428
18869	376	control	77.23214285714286
18868	377	deplete_mRNA_mtRNA	73.14285714285714
18868	377	control	71.42857142857143
18867	378	deplete_mRNA_mtRNA	67.42857142857143
18867	378	control	64.28571428571429
18866	379	deplete_mRNA_mtRNA	74.28571428571429
18866	379	control	73.21428571428571
18865	380	deplete_mRNA_mtRNA	70
18865	380	control	66.51785714285714
18864	381	deplete_mRNA_mtRNA	62.57142857142857
18864	381	control	57.58928571428571
18863	382	deplete_mRNA_mtRNA	65.42857142857143
18863	382	control	63.39285714285714
18862	383	deplete_mRNA_mtRNA	62.57142857142857
18862	383	control	61.16071428571429
18861	384	deplete_mRNA_mtRNA	55.14285714285714
18861	384	control	54.01785714285714
18860	385	deplete_mRNA_mtRNA	54
18860	385	control	52.67857142857143
18859	386	deplete_mRNA_mtRNA	64
18859	386	control	62.5
18858	387	deplete_mRNA_mtRNA	67.71428571428572
18858	387	control	63.83928571428571
18857	388	deplete_mRNA_mtRNA	78.28571428571428
18857	388	control	77.67857142857143
18856	389	deplete_mRNA_mtRNA	78.28571428571428
18856	389	control	77.23214285714286
18855	390	deplete_mRNA_mtRNA	76.85714285714286
18855	390	control	77.23214285714286
18854	391	deplete_mRNA_mtRNA	75.14285714285714
18854	391	control	76.78571428571429
18853	392	deplete_mRNA_mtRNA	66.57142857142857
18853	392	control	70.08928571428571
18852	393	deplete_mRNA_mtRNA	78
18852	393	control	77.23214285714286
18851	394	deplete_mRNA_mtRNA	76
18851	394	control	76.78571428571429
18850	395	deplete_mRNA_mtRNA	76
18850	395	control	76.78571428571429
18849	396	deplete_mRNA_mtRNA	76.57142857142857
18849	396	control	77.23214285714286
18848	397	deplete_mRNA_mtRNA	77.42857142857143
18848	397	control	78.125
18847	398	deplete_mRNA_mtRNA	78.85714285714286
18847	398	control	78.125
18846	399	deplete_mRNA_mtRNA	78.57142857142857
18846	399	control	78.57142857142857
18845	400	deplete_mRNA_mtRNA	78.57142857142857
18845	400	control	78.57142857142857
18844	401	deplete_mRNA_mtRNA	72.28571428571429
18844	401	control	70.08928571428571
18843	402	deplete_mRNA_mtRNA	77.14285714285715
18843	402	control	76.33928571428571
18842	403	deplete_mRNA_mtRNA	76
18842	403	control	75.89285714285714
18841	404	deplete_mRNA_mtRNA	76.28571428571429
18841	404	control	74.55357142857143
18840	405	deplete_mRNA_mtRNA	74.85714285714286
18840	405	control	75.89285714285714
18839	406	deplete_mRNA_mtRNA	74.28571428571429
18839	406	control	75.44642857142857
18838	407	deplete_mRNA_mtRNA	73.71428571428571
18838	407	control	75.44642857142857
18837	408	deplete_mRNA_mtRNA	71.14285714285714
18837	408	control	70.08928571428571
18836	409	deplete_mRNA_mtRNA	75.71428571428571
18836	409	control	75.44642857142857
18835	410	deplete_mRNA_mtRNA	77.42857142857143
18835	410	control	75.44642857142857
18834	411	deplete_mRNA_mtRNA	78
18834	411	control	76.78571428571429
18833	412	deplete_mRNA_mtRNA	78
18833	412	control	76.78571428571429
18832	413	deplete_mRNA_mtRNA	78
18832	413	control	77.23214285714286
18831	414	deplete_mRNA_mtRNA	77.14285714285715
18831	414	control	76.78571428571429
18830	415	deplete_mRNA_mtRNA	66.85714285714286
18830	415	control	69.19642857142857
18829	416	deplete_mRNA_mtRNA	77.42857142857143
18829	416	control	76.33928571428571
18828	417	deplete_mRNA_mtRNA	76.57142857142857
18828	417	control	76.33928571428571
18827	418	deplete_mRNA_mtRNA	77.42857142857143
18827	418	control	76.78571428571429
18826	419	deplete_mRNA_mtRNA	76.85714285714286
18826	419	control	75.89285714285714
18825	420	deplete_mRNA_mtRNA	77.14285714285715
18825	420	control	75.89285714285714
18824	421	deplete_mRNA_mtRNA	76
18824	421	control	74.55357142857143
18823	422	deplete_mRNA_mtRNA	73.71428571428571
18823	422	control	74.10714285714286
18822	423	deplete_mRNA_mtRNA	75.71428571428571
18822	423	control	74.55357142857143
18821	424	deplete_mRNA_mtRNA	77.14285714285715
18821	424	control	76.33928571428571
18820	425	deplete_mRNA_mtRNA	76.85714285714286
18820	425	control	76.33928571428571
18819	426	deplete_mRNA_mtRNA	76.57142857142857
18819	426	control	76.33928571428571
18818	427	deplete_mRNA_mtRNA	76.85714285714286
18818	427	control	76.78571428571429
18817	428	deplete_mRNA_mtRNA	76.28571428571429
18817	428	control	76.33928571428571
18816	429	deplete_mRNA_mtRNA	76.85714285714286
18816	429	control	76.78571428571429
18815	430	deplete_mRNA_mtRNA	76.85714285714286
18815	430	control	75.89285714285714
18814	431	deplete_mRNA_mtRNA	76.85714285714286
18814	431	control	75.89285714285714
18813	432	deplete_mRNA_mtRNA	60.285714285714285
18813	432	control	57.14285714285714
18812	433	deplete_mRNA_mtRNA	76.28571428571429
18812	433	control	76.33928571428571
18811	434	deplete_mRNA_mtRNA	76.57142857142857
18811	434	control	76.33928571428571
18810	435	deplete_mRNA_mtRNA	76.85714285714286
18810	435	control	76.78571428571429
18809	436	deplete_mRNA_mtRNA	76.57142857142857
18809	436	control	75.89285714285714
18808	437	deplete_mRNA_mtRNA	75.14285714285714
18808	437	control	75.89285714285714
18807	438	deplete_mRNA_mtRNA	51.714285714285715
18807	438	control	53.57142857142857
18806	439	deplete_mRNA_mtRNA	74.85714285714286
18806	439	control	73.66071428571429
18805	440	deplete_mRNA_mtRNA	74.85714285714286
18805	440	control	75
18804	441	deplete_mRNA_mtRNA	75.42857142857143
18804	441	control	75.44642857142857
18803	442	deplete_mRNA_mtRNA	75.71428571428571
18803	442	control	74.55357142857143
18802	443	deplete_mRNA_mtRNA	73.14285714285714
18802	443	control	70.53571428571429
18801	444	deplete_mRNA_mtRNA	75.14285714285714
18801	444	control	73.66071428571429
18800	445	deplete_mRNA_mtRNA	69.42857142857143
18800	445	control	69.19642857142857
18799	446	deplete_mRNA_mtRNA	44.857142857142854
18799	446	control	44.642857142857146
18798	447	deplete_mRNA_mtRNA	66
18798	447	control	66.96428571428571
18797	448	deplete_mRNA_mtRNA	52
18797	448	control	51.33928571428571
18796	449	deplete_mRNA_mtRNA	56.00000000000001
18796	449	control	50.44642857142857
18795	450	deplete_mRNA_mtRNA	60.285714285714285
18795	450	control	57.58928571428571
18794	451	deplete_mRNA_mtRNA	73.14285714285714
18794	451	control	72.32142857142857
18793	452	deplete_mRNA_mtRNA	74.85714285714286
18793	452	control	73.66071428571429
18792	453	deplete_mRNA_mtRNA	64.85714285714286
18792	453	control	61.60714285714286
18791	454	deplete_mRNA_mtRNA	67.71428571428572
18791	454	control	68.75
18790	455	deplete_mRNA_mtRNA	72.57142857142857
18790	455	control	69.19642857142857
18789	456	deplete_mRNA_mtRNA	73.42857142857143
18789	456	control	69.64285714285714
18788	457	deplete_mRNA_mtRNA	71.71428571428572
18788	457	control	68.75
18787	458	deplete_mRNA_mtRNA	76.28571428571429
18787	458	control	75.44642857142857
18786	459	deplete_mRNA_mtRNA	76.57142857142857
18786	459	control	75.44642857142857
18785	460	deplete_mRNA_mtRNA	76.57142857142857
18785	460	control	75
18784	461	deplete_mRNA_mtRNA	70.57142857142857
18784	461	control	71.42857142857143
18783	462	deplete_mRNA_mtRNA	56.285714285714285
18783	462	control	54.91071428571429
18782	463	deplete_mRNA_mtRNA	72.85714285714285
18782	463	control	71.42857142857143
18781	464	deplete_mRNA_mtRNA	73.42857142857143
18781	464	control	72.76785714285714
18780	465	deplete_mRNA_mtRNA	75.14285714285714
18780	465	control	73.66071428571429
18779	466	deplete_mRNA_mtRNA	74
18779	466	control	73.21428571428571
18778	467	deplete_mRNA_mtRNA	76
18778	467	control	73.21428571428571
18777	468	deplete_mRNA_mtRNA	75.71428571428571
18777	468	control	75
18776	469	deplete_mRNA_mtRNA	75.42857142857143
18776	469	control	74.55357142857143
18775	470	deplete_mRNA_mtRNA	75.14285714285714
18775	470	control	74.55357142857143
18774	471	deplete_mRNA_mtRNA	74.28571428571429
18774	471	control	73.21428571428571
18773	472	deplete_mRNA_mtRNA	75.71428571428571
18773	472	control	74.10714285714286
18772	473	deplete_mRNA_mtRNA	76
18772	473	control	74.10714285714286
18771	474	deplete_mRNA_mtRNA	75.42857142857143
18771	474	control	74.10714285714286
18770	475	deplete_mRNA_mtRNA	76
18770	475	control	73.66071428571429
18769	476	deplete_mRNA_mtRNA	73.42857142857143
18769	476	control	71.875
18768	477	deplete_mRNA_mtRNA	73.14285714285714
18768	477	control	71.875
18767	478	deplete_mRNA_mtRNA	72.85714285714285
18767	478	control	72.76785714285714
18766	479	deplete_mRNA_mtRNA	75.42857142857143
18766	479	control	73.66071428571429
18765	480	deplete_mRNA_mtRNA	70.57142857142857
18765	480	control	67.85714285714286
18764	481	deplete_mRNA_mtRNA	70
18764	481	control	67.41071428571429
18763	482	deplete_mRNA_mtRNA	75.14285714285714
18763	482	control	73.21428571428571
18762	483	deplete_mRNA_mtRNA	74.28571428571429
18762	483	control	70.98214285714286
18761	484	deplete_mRNA_mtRNA	73.42857142857143
18761	484	control	71.42857142857143
18760	485	deplete_mRNA_mtRNA	74.57142857142857
18760	485	control	71.875
18759	486	deplete_mRNA_mtRNA	74
18759	486	control	70.53571428571429
18758	487	deplete_mRNA_mtRNA	67.71428571428572
18758	487	control	65.625
18757	488	deplete_mRNA_mtRNA	72.28571428571429
18757	488	control	72.32142857142857
18756	489	deplete_mRNA_mtRNA	69.71428571428572
18756	489	control	70.98214285714286
18755	490	deplete_mRNA_mtRNA	71.14285714285714
18755	490	control	70.53571428571429
18754	491	deplete_mRNA_mtRNA	74.57142857142857
18754	491	control	73.66071428571429
18753	492	deplete_mRNA_mtRNA	72.85714285714285
18753	492	control	70.98214285714286
18752	493	deplete_mRNA_mtRNA	70.85714285714285
18752	493	control	70.53571428571429
18751	494	deplete_mRNA_mtRNA	74.85714285714286
18751	494	control	70.08928571428571
18750	495	deplete_mRNA_mtRNA	74.85714285714286
18750	495	control	69.64285714285714
18749	496	deplete_mRNA_mtRNA	74.57142857142857
18749	496	control	72.76785714285714
18748	497	deplete_mRNA_mtRNA	72.28571428571429
18748	497	control	71.875
18747	498	deplete_mRNA_mtRNA	75.14285714285714
18747	498	control	73.66071428571429
18746	499	deplete_mRNA_mtRNA	72.85714285714285
18746	499	control	73.21428571428571
18745	500	deplete_mRNA_mtRNA	73.71428571428571
18745	500	control	74.10714285714286
18744	501	deplete_mRNA_mtRNA	71.71428571428572
18744	501	control	69.64285714285714
18743	502	deplete_mRNA_mtRNA	72.28571428571429
18743	502	control	70.98214285714286
18742	503	deplete_mRNA_mtRNA	73.71428571428571
18742	503	control	74.10714285714286
18741	504	deplete_mRNA_mtRNA	72.57142857142857
18741	504	control	71.875
18740	505	deplete_mRNA_mtRNA	75.14285714285714
18740	505	control	73.66071428571429
18739	506	deplete_mRNA_mtRNA	75.14285714285714
18739	506	control	74.10714285714286
18738	507	deplete_mRNA_mtRNA	74.85714285714286
18738	507	control	74.10714285714286
18737	508	deplete_mRNA_mtRNA	74.28571428571429
18737	508	control	72.32142857142857
18736	509	deplete_mRNA_mtRNA	75.42857142857143
18736	509	control	74.55357142857143
18735	510	deplete_mRNA_mtRNA	75.42857142857143
18735	510	control	74.55357142857143
18734	511	deplete_mRNA_mtRNA	75.42857142857143
18734	511	control	74.55357142857143
18733	512	deplete_mRNA_mtRNA	64.85714285714286
18733	512	control	65.625
18732	513	deplete_mRNA_mtRNA	61.142857142857146
18732	513	control	62.5
18731	514	deplete_mRNA_mtRNA	71.71428571428572
18731	514	control	68.30357142857143
18730	515	deplete_mRNA_mtRNA	73.14285714285714
18730	515	control	71.42857142857143
18729	516	deplete_mRNA_mtRNA	72
18729	516	control	72.32142857142857
18728	517	deplete_mRNA_mtRNA	73.71428571428571
18728	517	control	73.21428571428571
18727	518	deplete_mRNA_mtRNA	73.14285714285714
18727	518	control	72.76785714285714
18726	519	deplete_mRNA_mtRNA	74
18726	519	control	73.21428571428571
18725	520	deplete_mRNA_mtRNA	73.42857142857143
18725	520	control	71.42857142857143
18724	521	deplete_mRNA_mtRNA	72.85714285714285
18724	521	control	73.21428571428571
18723	522	deplete_mRNA_mtRNA	72.57142857142857
18723	522	control	70.98214285714286
18722	523	deplete_mRNA_mtRNA	72.57142857142857
18722	523	control	71.42857142857143
18721	524	deplete_mRNA_mtRNA	73.14285714285714
18721	524	control	72.32142857142857
18720	525	deplete_mRNA_mtRNA	72.85714285714285
18720	525	control	72.32142857142857
18719	526	deplete_mRNA_mtRNA	62
18719	526	control	62.94642857142857
18718	527	deplete_mRNA_mtRNA	47.714285714285715
18718	527	control	49.107142857142854
18717	528	deplete_mRNA_mtRNA	63.42857142857142
18717	528	control	62.05357142857143
18716	529	deplete_mRNA_mtRNA	70.85714285714285
18716	529	control	72.76785714285714
18715	530	deplete_mRNA_mtRNA	68
18715	530	control	70.08928571428571
18714	531	deplete_mRNA_mtRNA	71.71428571428572
18714	531	control	72.32142857142857
18713	532	deplete_mRNA_mtRNA	72.57142857142857
18713	532	control	72.76785714285714
18712	533	deplete_mRNA_mtRNA	72.57142857142857
18712	533	control	72.76785714285714
18711	534	deplete_mRNA_mtRNA	59.14285714285714
18711	534	control	60.71428571428571
18710	535	deplete_mRNA_mtRNA	73.14285714285714
18710	535	control	71.42857142857143
18709	536	deplete_mRNA_mtRNA	66.85714285714286
18709	536	control	58.92857142857143
18708	537	deplete_mRNA_mtRNA	71.71428571428572
18708	537	control	71.42857142857143
18707	538	deplete_mRNA_mtRNA	70.57142857142857
18707	538	control	70.08928571428571
18706	539	deplete_mRNA_mtRNA	72.85714285714285
18706	539	control	71.875
18705	540	deplete_mRNA_mtRNA	73.14285714285714
18705	540	control	72.76785714285714
18704	541	deplete_mRNA_mtRNA	69.14285714285714
18704	541	control	69.64285714285714
18703	542	deplete_mRNA_mtRNA	55.14285714285714
18703	542	control	48.214285714285715
18702	543	deplete_mRNA_mtRNA	72.57142857142857
18702	543	control	71.42857142857143
18701	544	deplete_mRNA_mtRNA	72
18701	544	control	70.98214285714286
18700	545	deplete_mRNA_mtRNA	69.14285714285714
18700	545	control	68.30357142857143
18699	546	deplete_mRNA_mtRNA	64.28571428571429
18699	546	control	66.07142857142857
18698	547	deplete_mRNA_mtRNA	68.28571428571428
18698	547	control	68.75
18697	548	deplete_mRNA_mtRNA	71.14285714285714
18697	548	control	70.98214285714286
18696	549	deplete_mRNA_mtRNA	71.14285714285714
18696	549	control	70.98214285714286
18695	550	deplete_mRNA_mtRNA	62.57142857142857
18695	550	control	59.82142857142857
18694	551	deplete_mRNA_mtRNA	71.42857142857143
18694	551	control	71.42857142857143
18693	552	deplete_mRNA_mtRNA	72.28571428571429
18693	552	control	72.32142857142857
18692	553	deplete_mRNA_mtRNA	70.28571428571428
18692	553	control	71.875
18691	554	deplete_mRNA_mtRNA	72.57142857142857
18691	554	control	71.875
18690	555	deplete_mRNA_mtRNA	72.57142857142857
18690	555	control	72.32142857142857
18689	556	deplete_mRNA_mtRNA	67.42857142857143
18689	556	control	67.41071428571429
18688	557	deplete_mRNA_mtRNA	70.57142857142857
18688	557	control	70.08928571428571
18687	558	deplete_mRNA_mtRNA	72.57142857142857
18687	558	control	71.875
18686	559	deplete_mRNA_mtRNA	70.85714285714285
18686	559	control	71.42857142857143
18685	560	deplete_mRNA_mtRNA	59.14285714285714
18685	560	control	56.69642857142857
18684	561	deplete_mRNA_mtRNA	72.28571428571429
18684	561	control	70.98214285714286
18683	562	deplete_mRNA_mtRNA	66.57142857142857
18683	562	control	65.17857142857143
18682	563	deplete_mRNA_mtRNA	71.42857142857143
18682	563	control	70.08928571428571
18681	564	deplete_mRNA_mtRNA	72
18681	564	control	70.98214285714286
18680	565	deplete_mRNA_mtRNA	72
18680	565	control	70.98214285714286
18679	566	deplete_mRNA_mtRNA	72.57142857142857
18679	566	control	71.875
18678	567	deplete_mRNA_mtRNA	72.28571428571429
18678	567	control	71.42857142857143
18677	568	deplete_mRNA_mtRNA	72.57142857142857
18677	568	control	71.875
18676	569	deplete_mRNA_mtRNA	71.71428571428572
18676	569	control	71.42857142857143
18675	570	deplete_mRNA_mtRNA	69.71428571428572
18675	570	control	68.30357142857143
18674	571	deplete_mRNA_mtRNA	69.71428571428572
18674	571	control	69.19642857142857
18673	572	deplete_mRNA_mtRNA	71.71428571428572
18673	572	control	70.98214285714286
18672	573	deplete_mRNA_mtRNA	70.28571428571428
18672	573	control	69.19642857142857
18671	574	deplete_mRNA_mtRNA	72.57142857142857
18671	574	control	71.42857142857143
18670	575	deplete_mRNA_mtRNA	72.28571428571429
18670	575	control	70.08928571428571
18669	576	deplete_mRNA_mtRNA	72
18669	576	control	70.98214285714286
18668	577	deplete_mRNA_mtRNA	71.14285714285714
18668	577	control	70.53571428571429
18667	578	deplete_mRNA_mtRNA	71.71428571428572
18667	578	control	70.98214285714286
18666	579	deplete_mRNA_mtRNA	71.71428571428572
18666	579	control	70.53571428571429
18665	580	deplete_mRNA_mtRNA	70.85714285714285
18665	580	control	70.98214285714286
18664	581	deplete_mRNA_mtRNA	70.85714285714285
18664	581	control	70.98214285714286
18663	582	deplete_mRNA_mtRNA	69.71428571428572
18663	582	control	70.08928571428571
18662	583	deplete_mRNA_mtRNA	58.857142857142854
18662	583	control	60.26785714285714
18661	584	deplete_mRNA_mtRNA	65.71428571428571
18661	584	control	63.83928571428571
18660	585	deplete_mRNA_mtRNA	64.85714285714286
18660	585	control	60.71428571428571
18659	586	deplete_mRNA_mtRNA	59.71428571428572
18659	586	control	53.57142857142857
18658	587	deplete_mRNA_mtRNA	71.14285714285714
18658	587	control	68.75
18657	588	deplete_mRNA_mtRNA	71.14285714285714
18657	588	control	68.75
18656	589	deplete_mRNA_mtRNA	71.14285714285714
18656	589	control	67.85714285714286
18655	590	deplete_mRNA_mtRNA	72
18655	590	control	69.64285714285714
18654	591	deplete_mRNA_mtRNA	68.85714285714286
18654	591	control	68.30357142857143
18653	592	deplete_mRNA_mtRNA	71.71428571428572
18653	592	control	70.53571428571429
18652	593	deplete_mRNA_mtRNA	71.71428571428572
18652	593	control	70.53571428571429
18651	594	deplete_mRNA_mtRNA	71.71428571428572
18651	594	control	69.19642857142857
18650	595	deplete_mRNA_mtRNA	69.14285714285714
18650	595	control	67.85714285714286
18649	596	deplete_mRNA_mtRNA	70
18649	596	control	69.64285714285714
18648	597	deplete_mRNA_mtRNA	71.71428571428572
18648	597	control	69.64285714285714
18647	598	deplete_mRNA_mtRNA	71.71428571428572
18647	598	control	70.98214285714286
18646	599	deplete_mRNA_mtRNA	71.71428571428572
18646	599	control	70.08928571428571
18645	600	deplete_mRNA_mtRNA	68.28571428571428
18645	600	control	64.28571428571429
18644	601	deplete_mRNA_mtRNA	70.57142857142857
18644	601	control	69.64285714285714
18643	602	deplete_mRNA_mtRNA	67.14285714285714
18643	602	control	69.64285714285714
18642	603	deplete_mRNA_mtRNA	71.42857142857143
18642	603	control	70.53571428571429
18641	604	deplete_mRNA_mtRNA	71.71428571428572
18641	604	control	70.53571428571429
18640	605	deplete_mRNA_mtRNA	72
18640	605	control	70.98214285714286
18639	606	deplete_mRNA_mtRNA	72
18639	606	control	70.98214285714286
18638	607	deplete_mRNA_mtRNA	64.85714285714286
18638	607	control	62.05357142857143
18637	608	deplete_mRNA_mtRNA	72
18637	608	control	70.53571428571429
18636	609	deplete_mRNA_mtRNA	72
18636	609	control	70.53571428571429
18635	610	deplete_mRNA_mtRNA	72
18635	610	control	69.64285714285714
18634	611	deplete_mRNA_mtRNA	71.71428571428572
18634	611	control	70.08928571428571
18633	612	deplete_mRNA_mtRNA	71.71428571428572
18633	612	control	70.53571428571429
18632	613	deplete_mRNA_mtRNA	71.42857142857143
18632	613	control	70.08928571428571
18631	614	deplete_mRNA_mtRNA	71.71428571428572
18631	614	control	69.64285714285714
18630	615	deplete_mRNA_mtRNA	66.57142857142857
18630	615	control	65.625
18629	616	deplete_mRNA_mtRNA	71.14285714285714
18629	616	control	69.64285714285714
18628	617	deplete_mRNA_mtRNA	70.28571428571428
18628	617	control	67.41071428571429
18627	618	deplete_mRNA_mtRNA	70.57142857142857
18627	618	control	68.75
18626	619	deplete_mRNA_mtRNA	67.14285714285714
18626	619	control	62.5
18625	620	deplete_mRNA_mtRNA	71.14285714285714
18625	620	control	70.08928571428571
18624	621	deplete_mRNA_mtRNA	69.14285714285714
18624	621	control	66.96428571428571
18623	622	deplete_mRNA_mtRNA	67.14285714285714
18623	622	control	65.625
18622	623	deplete_mRNA_mtRNA	66.28571428571428
18622	623	control	64.28571428571429
18621	624	deplete_mRNA_mtRNA	70.85714285714285
18621	624	control	69.64285714285714
18620	625	deplete_mRNA_mtRNA	70
18620	625	control	69.19642857142857
18619	626	deplete_mRNA_mtRNA	69.42857142857143
18619	626	control	68.30357142857143
18618	627	deplete_mRNA_mtRNA	66.28571428571428
18618	627	control	63.39285714285714
18617	628	deplete_mRNA_mtRNA	64.28571428571429
18617	628	control	65.17857142857143
18616	629	deplete_mRNA_mtRNA	63.142857142857146
18616	629	control	64.28571428571429
18615	630	deplete_mRNA_mtRNA	70.57142857142857
18615	630	control	68.75
18614	631	deplete_mRNA_mtRNA	67.71428571428572
18614	631	control	66.96428571428571
18613	632	deplete_mRNA_mtRNA	64.85714285714286
18613	632	control	61.16071428571429
18612	633	deplete_mRNA_mtRNA	65.71428571428571
18612	633	control	63.83928571428571
18611	634	deplete_mRNA_mtRNA	65.71428571428571
18611	634	control	64.28571428571429
18610	635	deplete_mRNA_mtRNA	64.85714285714286
18610	635	control	61.60714285714286
18609	636	deplete_mRNA_mtRNA	66.28571428571428
18609	636	control	60.26785714285714
18608	637	deplete_mRNA_mtRNA	66.28571428571428
18608	637	control	63.39285714285714
18607	638	deplete_mRNA_mtRNA	70.85714285714285
18607	638	control	69.19642857142857
18606	639	deplete_mRNA_mtRNA	70.57142857142857
18606	639	control	69.19642857142857
18605	640	deplete_mRNA_mtRNA	70.85714285714285
18605	640	control	70.08928571428571
18604	641	deplete_mRNA_mtRNA	70.57142857142857
18604	641	control	69.64285714285714
18603	642	deplete_mRNA_mtRNA	70.28571428571428
18603	642	control	69.64285714285714
18602	643	deplete_mRNA_mtRNA	70.85714285714285
18602	643	control	70.08928571428571
18601	644	deplete_mRNA_mtRNA	70.57142857142857
18601	644	control	68.75
18600	645	deplete_mRNA_mtRNA	69.42857142857143
18600	645	control	69.64285714285714
18599	646	deplete_mRNA_mtRNA	69.42857142857143
18599	646	control	70.08928571428571
18598	647	deplete_mRNA_mtRNA	69.42857142857143
18598	647	control	70.08928571428571
18597	648	deplete_mRNA_mtRNA	69.14285714285714
18597	648	control	67.41071428571429
18596	649	deplete_mRNA_mtRNA	60.57142857142858
18596	649	control	58.03571428571429
18595	650	deplete_mRNA_mtRNA	61.71428571428571
18595	650	control	58.48214285714286
18594	651	deplete_mRNA_mtRNA	44
18594	651	control	47.767857142857146
18593	652	deplete_mRNA_mtRNA	59.14285714285714
18593	652	control	61.16071428571429
18592	653	deplete_mRNA_mtRNA	68.28571428571428
18592	653	control	67.41071428571429
18591	654	deplete_mRNA_mtRNA	64.28571428571429
18591	654	control	62.94642857142857
18590	655	deplete_mRNA_mtRNA	70
18590	655	control	69.64285714285714
18589	656	deplete_mRNA_mtRNA	70.28571428571428
18589	656	control	66.51785714285714
18588	657	deplete_mRNA_mtRNA	70.28571428571428
18588	657	control	69.19642857142857
18587	658	deplete_mRNA_mtRNA	67.71428571428572
18587	658	control	69.19642857142857
18586	659	deplete_mRNA_mtRNA	67.42857142857143
18586	659	control	68.75
18585	660	deplete_mRNA_mtRNA	70.28571428571428
18585	660	control	69.19642857142857
18584	661	deplete_mRNA_mtRNA	70.57142857142857
18584	661	control	69.19642857142857
18583	662	deplete_mRNA_mtRNA	66.28571428571428
18583	662	control	68.30357142857143
18582	663	deplete_mRNA_mtRNA	69.71428571428572
18582	663	control	69.19642857142857
18581	664	deplete_mRNA_mtRNA	68.57142857142857
18581	664	control	67.85714285714286
18580	665	deplete_mRNA_mtRNA	65.71428571428571
18580	665	control	67.41071428571429
18579	666	deplete_mRNA_mtRNA	66.57142857142857
18579	666	control	66.07142857142857
18578	667	deplete_mRNA_mtRNA	68.85714285714286
18578	667	control	66.07142857142857
18577	668	deplete_mRNA_mtRNA	70.28571428571428
18577	668	control	68.30357142857143
18576	669	deplete_mRNA_mtRNA	70.57142857142857
18576	669	control	68.75
18575	670	deplete_mRNA_mtRNA	70.57142857142857
18575	670	control	68.75
18574	671	deplete_mRNA_mtRNA	70
18574	671	control	68.30357142857143
18573	672	deplete_mRNA_mtRNA	61.71428571428571
18573	672	control	61.60714285714286
18572	673	deplete_mRNA_mtRNA	68.57142857142857
18572	673	control	67.41071428571429
18571	674	deplete_mRNA_mtRNA	69.42857142857143
18571	674	control	66.96428571428571
18570	675	deplete_mRNA_mtRNA	60
18570	675	control	58.48214285714286
18569	676	deplete_mRNA_mtRNA	62.57142857142857
18569	676	control	61.16071428571429
18568	677	deplete_mRNA_mtRNA	68.57142857142857
18568	677	control	67.41071428571429
18567	678	deplete_mRNA_mtRNA	64.85714285714286
18567	678	control	63.39285714285714
18566	679	deplete_mRNA_mtRNA	68.85714285714286
18566	679	control	66.96428571428571
18565	680	deplete_mRNA_mtRNA	68
18565	680	control	66.96428571428571
18564	681	deplete_mRNA_mtRNA	68.57142857142857
18564	681	control	66.07142857142857
18563	682	deplete_mRNA_mtRNA	69.42857142857143
18563	682	control	67.41071428571429
18562	683	deplete_mRNA_mtRNA	67.71428571428572
18562	683	control	64.73214285714286
18561	684	deplete_mRNA_mtRNA	70
18561	684	control	67.41071428571429
18560	685	deplete_mRNA_mtRNA	68.57142857142857
18560	685	control	66.51785714285714
18559	686	deplete_mRNA_mtRNA	69.42857142857143
18559	686	control	66.51785714285714
18558	687	deplete_mRNA_mtRNA	69.14285714285714
18558	687	control	64.73214285714286
18557	688	deplete_mRNA_mtRNA	69.14285714285714
18557	688	control	65.625
18556	689	deplete_mRNA_mtRNA	65.14285714285715
18556	689	control	62.05357142857143
18555	690	deplete_mRNA_mtRNA	63.714285714285715
18555	690	control	60.71428571428571
18554	691	deplete_mRNA_mtRNA	66.28571428571428
18554	691	control	64.73214285714286
18553	692	deplete_mRNA_mtRNA	67.71428571428572
18553	692	control	65.17857142857143
18552	693	deplete_mRNA_mtRNA	63.42857142857142
18552	693	control	61.60714285714286
18551	694	deplete_mRNA_mtRNA	69.14285714285714
18551	694	control	66.51785714285714
18550	695	deplete_mRNA_mtRNA	69.42857142857143
18550	695	control	66.51785714285714
18549	696	deplete_mRNA_mtRNA	69.14285714285714
18549	696	control	66.51785714285714
18548	697	deplete_mRNA_mtRNA	68.57142857142857
18548	697	control	66.51785714285714
18547	698	deplete_mRNA_mtRNA	68.85714285714286
18547	698	control	66.51785714285714
18546	699	deplete_mRNA_mtRNA	68.28571428571428
18546	699	control	64.28571428571429
18545	700	deplete_mRNA_mtRNA	66
18545	700	control	61.16071428571429
18544	701	deplete_mRNA_mtRNA	69.71428571428572
18544	701	control	65.625
18543	702	deplete_mRNA_mtRNA	67.71428571428572
18543	702	control	62.05357142857143
18542	703	deplete_mRNA_mtRNA	69.14285714285714
18542	703	control	65.17857142857143
18541	704	deplete_mRNA_mtRNA	68.28571428571428
18541	704	control	65.625
18540	705	deplete_mRNA_mtRNA	68.28571428571428
18540	705	control	65.17857142857143
18539	706	deplete_mRNA_mtRNA	69.14285714285714
18539	706	control	66.07142857142857
18538	707	deplete_mRNA_mtRNA	69.71428571428572
18538	707	control	66.51785714285714
18537	708	deplete_mRNA_mtRNA	69.14285714285714
18537	708	control	66.07142857142857
18536	709	deplete_mRNA_mtRNA	69.71428571428572
18536	709	control	63.83928571428571
18535	710	deplete_mRNA_mtRNA	69.71428571428572
18535	710	control	63.83928571428571
18534	711	deplete_mRNA_mtRNA	69.71428571428572
18534	711	control	63.83928571428571
18533	712	deplete_mRNA_mtRNA	67.14285714285714
18533	712	control	63.83928571428571
18532	713	deplete_mRNA_mtRNA	58.285714285714285
18532	713	control	57.58928571428571
18531	714	deplete_mRNA_mtRNA	64
18531	714	control	59.375
18530	715	deplete_mRNA_mtRNA	68.85714285714286
18530	715	control	65.17857142857143
18529	716	deplete_mRNA_mtRNA	44
18529	716	control	40.17857142857143
18528	717	deplete_mRNA_mtRNA	67.14285714285714
18528	717	control	60.71428571428571
18527	718	deplete_mRNA_mtRNA	68.85714285714286
18527	718	control	63.83928571428571
18526	719	deplete_mRNA_mtRNA	69.14285714285714
18526	719	control	65.17857142857143
18525	720	deplete_mRNA_mtRNA	69.14285714285714
18525	720	control	65.625
18524	721	deplete_mRNA_mtRNA	68.28571428571428
18524	721	control	63.39285714285714
18523	722	deplete_mRNA_mtRNA	68.28571428571428
18523	722	control	63.39285714285714
18522	723	deplete_mRNA_mtRNA	69.42857142857143
18522	723	control	65.17857142857143
18521	724	deplete_mRNA_mtRNA	68.85714285714286
18521	724	control	64.73214285714286
18520	725	deplete_mRNA_mtRNA	65.42857142857143
18520	725	control	60.26785714285714
18519	726	deplete_mRNA_mtRNA	69.71428571428572
18519	726	control	65.17857142857143
18518	727	deplete_mRNA_mtRNA	69.42857142857143
18518	727	control	65.17857142857143
18517	728	deplete_mRNA_mtRNA	69.71428571428572
18517	728	control	64.73214285714286
18516	729	deplete_mRNA_mtRNA	68
18516	729	control	65.17857142857143
18515	730	deplete_mRNA_mtRNA	68
18515	730	control	63.83928571428571
18514	731	deplete_mRNA_mtRNA	69.14285714285714
18514	731	control	65.625
18513	732	deplete_mRNA_mtRNA	68.85714285714286
18513	732	control	64.73214285714286
18512	733	deplete_mRNA_mtRNA	69.14285714285714
18512	733	control	64.73214285714286
18511	734	deplete_mRNA_mtRNA	69.42857142857143
18511	734	control	65.17857142857143
18510	735	deplete_mRNA_mtRNA	70
18510	735	control	65.625
18509	736	deplete_mRNA_mtRNA	69.71428571428572
18509	736	control	64.73214285714286
18508	737	deplete_mRNA_mtRNA	69.14285714285714
18508	737	control	64.28571428571429
18507	738	deplete_mRNA_mtRNA	69.14285714285714
18507	738	control	64.28571428571429
18506	739	deplete_mRNA_mtRNA	59.14285714285714
18506	739	control	53.57142857142857
18505	740	deplete_mRNA_mtRNA	54
18505	740	control	50
18504	741	deplete_mRNA_mtRNA	68
18504	741	control	64.73214285714286
18503	742	deplete_mRNA_mtRNA	66.85714285714286
18503	742	control	63.39285714285714
18502	743	deplete_mRNA_mtRNA	69.42857142857143
18502	743	control	64.73214285714286
18501	744	deplete_mRNA_mtRNA	66
18501	744	control	64.28571428571429
18500	745	deplete_mRNA_mtRNA	69.14285714285714
18500	745	control	65.17857142857143
18499	746	deplete_mRNA_mtRNA	69.71428571428572
18499	746	control	66.07142857142857
18498	747	deplete_mRNA_mtRNA	69.42857142857143
18498	747	control	66.07142857142857
18497	748	deplete_mRNA_mtRNA	63.714285714285715
18497	748	control	63.39285714285714
18496	749	deplete_mRNA_mtRNA	60.57142857142858
18496	749	control	54.91071428571429
18495	750	deplete_mRNA_mtRNA	56.00000000000001
18495	750	control	50.44642857142857
18494	751	deplete_mRNA_mtRNA	67.14285714285714
18494	751	control	63.39285714285714
18493	752	deplete_mRNA_mtRNA	68.85714285714286
18493	752	control	66.07142857142857
18492	753	deplete_mRNA_mtRNA	69.14285714285714
18492	753	control	65.625
18491	754	deplete_mRNA_mtRNA	68.85714285714286
18491	754	control	65.625
18490	755	deplete_mRNA_mtRNA	68.85714285714286
18490	755	control	65.625
18489	756	deplete_mRNA_mtRNA	64.85714285714286
18489	756	control	61.16071428571429
18488	757	deplete_mRNA_mtRNA	67.42857142857143
18488	757	control	63.83928571428571
18487	758	deplete_mRNA_mtRNA	59.42857142857143
18487	758	control	52.67857142857143
18486	759	deplete_mRNA_mtRNA	65.14285714285715
18486	759	control	60.26785714285714
18485	760	deplete_mRNA_mtRNA	69.14285714285714
18485	760	control	66.07142857142857
18484	761	deplete_mRNA_mtRNA	54.57142857142857
18484	761	control	55.80357142857143
18483	762	deplete_mRNA_mtRNA	69.42857142857143
18483	762	control	66.07142857142857
18482	763	deplete_mRNA_mtRNA	69.42857142857143
18482	763	control	65.625
18481	764	deplete_mRNA_mtRNA	69.42857142857143
18481	764	control	65.625
18480	765	deplete_mRNA_mtRNA	69.14285714285714
18480	765	control	65.625
18479	766	deplete_mRNA_mtRNA	62
18479	766	control	60.26785714285714
18478	767	deplete_mRNA_mtRNA	62.857142857142854
18478	767	control	60.71428571428571
18477	768	deplete_mRNA_mtRNA	68.57142857142857
18477	768	control	65.17857142857143
18476	769	deplete_mRNA_mtRNA	68
18476	769	control	64.73214285714286
18475	770	deplete_mRNA_mtRNA	68.57142857142857
18475	770	control	66.07142857142857
18474	771	deplete_mRNA_mtRNA	68.57142857142857
18474	771	control	66.07142857142857
18473	772	deplete_mRNA_mtRNA	68.57142857142857
18473	772	control	64.28571428571429
18472	773	deplete_mRNA_mtRNA	68.85714285714286
18472	773	control	66.07142857142857
18471	774	deplete_mRNA_mtRNA	68.57142857142857
18471	774	control	65.17857142857143
18470	775	deplete_mRNA_mtRNA	68.85714285714286
18470	775	control	64.73214285714286
18469	776	deplete_mRNA_mtRNA	68.57142857142857
18469	776	control	64.73214285714286
18468	777	deplete_mRNA_mtRNA	64
18468	777	control	60.26785714285714
18467	778	deplete_mRNA_mtRNA	67.71428571428572
18467	778	control	63.83928571428571
18466	779	deplete_mRNA_mtRNA	65.14285714285715
18466	779	control	62.94642857142857
18465	780	deplete_mRNA_mtRNA	65.42857142857143
18465	780	control	62.05357142857143
18464	781	deplete_mRNA_mtRNA	65.42857142857143
18464	781	control	62.05357142857143
18463	782	deplete_mRNA_mtRNA	66
18463	782	control	61.60714285714286
18462	783	deplete_mRNA_mtRNA	65.71428571428571
18462	783	control	59.82142857142857
18461	784	deplete_mRNA_mtRNA	67.71428571428572
18461	784	control	64.28571428571429
18460	785	deplete_mRNA_mtRNA	67.42857142857143
18460	785	control	64.28571428571429
18459	786	deplete_mRNA_mtRNA	67.71428571428572
18459	786	control	64.28571428571429
18458	787	deplete_mRNA_mtRNA	67.14285714285714
18458	787	control	64.28571428571429
18457	788	deplete_mRNA_mtRNA	67.71428571428572
18457	788	control	64.28571428571429
18456	789	deplete_mRNA_mtRNA	67.42857142857143
18456	789	control	64.28571428571429
18455	790	deplete_mRNA_mtRNA	67.14285714285714
18455	790	control	64.28571428571429
18454	791	deplete_mRNA_mtRNA	67.42857142857143
18454	791	control	64.28571428571429
18453	792	deplete_mRNA_mtRNA	67.71428571428572
18453	792	control	64.28571428571429
18452	793	deplete_mRNA_mtRNA	66.85714285714286
18452	793	control	62.94642857142857
18451	794	deplete_mRNA_mtRNA	67.14285714285714
18451	794	control	63.83928571428571
18450	795	deplete_mRNA_mtRNA	66.85714285714286
18450	795	control	63.39285714285714
18449	796	deplete_mRNA_mtRNA	66.85714285714286
18449	796	control	63.39285714285714
18448	797	deplete_mRNA_mtRNA	66.28571428571428
18448	797	control	63.39285714285714
18447	798	deplete_mRNA_mtRNA	66.57142857142857
18447	798	control	62.94642857142857
18446	799	deplete_mRNA_mtRNA	63.714285714285715
18446	799	control	62.05357142857143
18445	800	deplete_mRNA_mtRNA	66
18445	800	control	63.83928571428571
18444	801	deplete_mRNA_mtRNA	66.85714285714286
18444	801	control	63.83928571428571
18443	802	deplete_mRNA_mtRNA	63.714285714285715
18443	802	control	62.05357142857143
18442	803	deplete_mRNA_mtRNA	64.85714285714286
18442	803	control	62.5
18441	804	deplete_mRNA_mtRNA	64
18441	804	control	61.60714285714286
18440	805	deplete_mRNA_mtRNA	66
18440	805	control	63.39285714285714
18439	806	deplete_mRNA_mtRNA	64.85714285714286
18439	806	control	63.39285714285714
18438	807	deplete_mRNA_mtRNA	66
18438	807	control	62.94642857142857
18437	808	deplete_mRNA_mtRNA	66.28571428571428
18437	808	control	62.05357142857143
18436	809	deplete_mRNA_mtRNA	64.85714285714286
18436	809	control	60.26785714285714
18435	810	deplete_mRNA_mtRNA	66.57142857142857
18435	810	control	62.5
18434	811	deplete_mRNA_mtRNA	65.42857142857143
18434	811	control	62.5
18433	812	deplete_mRNA_mtRNA	65.14285714285715
18433	812	control	61.60714285714286
18432	813	deplete_mRNA_mtRNA	62.857142857142854
18432	813	control	59.82142857142857
18431	814	deplete_mRNA_mtRNA	63.142857142857146
18431	814	control	62.05357142857143
18430	815	deplete_mRNA_mtRNA	66
18430	815	control	63.83928571428571
18429	816	deplete_mRNA_mtRNA	65.42857142857143
18429	816	control	62.94642857142857
18428	817	deplete_mRNA_mtRNA	65.42857142857143
18428	817	control	62.94642857142857
18427	818	deplete_mRNA_mtRNA	63.42857142857142
18427	818	control	62.05357142857143
18426	819	deplete_mRNA_mtRNA	64.85714285714286
18426	819	control	58.92857142857143
18425	820	deplete_mRNA_mtRNA	66.28571428571428
18425	820	control	62.05357142857143
18424	821	deplete_mRNA_mtRNA	66.28571428571428
18424	821	control	63.83928571428571
18423	822	deplete_mRNA_mtRNA	66.28571428571428
18423	822	control	63.83928571428571
18422	823	deplete_mRNA_mtRNA	66.28571428571428
18422	823	control	63.83928571428571
18421	824	deplete_mRNA_mtRNA	61.142857142857146
18421	824	control	61.16071428571429
18420	825	deplete_mRNA_mtRNA	66
18420	825	control	62.94642857142857
18419	826	deplete_mRNA_mtRNA	66
18419	826	control	62.5
18418	827	deplete_mRNA_mtRNA	66
18418	827	control	62.5
18417	828	deplete_mRNA_mtRNA	66.28571428571428
18417	828	control	63.39285714285714
18416	829	deplete_mRNA_mtRNA	66.28571428571428
18416	829	control	63.39285714285714
18415	830	deplete_mRNA_mtRNA	66.28571428571428
18415	830	control	63.39285714285714
18414	831	deplete_mRNA_mtRNA	66.28571428571428
18414	831	control	62.94642857142857
18413	832	deplete_mRNA_mtRNA	65.14285714285715
18413	832	control	59.82142857142857
18412	833	deplete_mRNA_mtRNA	50
18412	833	control	51.33928571428571
18411	834	deplete_mRNA_mtRNA	64.85714285714286
18411	834	control	61.60714285714286
18410	835	deplete_mRNA_mtRNA	65.14285714285715
18410	835	control	61.16071428571429
18409	836	deplete_mRNA_mtRNA	62.857142857142854
18409	836	control	56.25
18408	837	deplete_mRNA_mtRNA	65.71428571428571
18408	837	control	61.60714285714286
18407	838	deplete_mRNA_mtRNA	64.85714285714286
18407	838	control	60.26785714285714
18406	839	deplete_mRNA_mtRNA	65.42857142857143
18406	839	control	63.39285714285714
18405	840	deplete_mRNA_mtRNA	66
18405	840	control	63.39285714285714
18404	841	deplete_mRNA_mtRNA	65.71428571428571
18404	841	control	63.39285714285714
18403	842	deplete_mRNA_mtRNA	64.28571428571429
18403	842	control	62.94642857142857
18402	843	deplete_mRNA_mtRNA	51.42857142857142
18402	843	control	50.44642857142857
18401	844	deplete_mRNA_mtRNA	65.14285714285715
18401	844	control	62.94642857142857
18400	845	deplete_mRNA_mtRNA	65.14285714285715
18400	845	control	63.39285714285714
18399	846	deplete_mRNA_mtRNA	65.14285714285715
18399	846	control	62.94642857142857
18398	847	deplete_mRNA_mtRNA	64.57142857142857
18398	847	control	62.94642857142857
18397	848	deplete_mRNA_mtRNA	57.714285714285715
18397	848	control	54.01785714285714
18396	849	deplete_mRNA_mtRNA	39.14285714285714
18396	849	control	33.482142857142854
18395	850	deplete_mRNA_mtRNA	58.57142857142858
18395	850	control	58.03571428571429
18394	851	deplete_mRNA_mtRNA	64
18394	851	control	63.39285714285714
18393	852	deplete_mRNA_mtRNA	61.142857142857146
18393	852	control	62.05357142857143
18392	853	deplete_mRNA_mtRNA	61.71428571428571
18392	853	control	62.05357142857143
18391	854	deplete_mRNA_mtRNA	58.57142857142858
18391	854	control	58.92857142857143
18390	855	deplete_mRNA_mtRNA	52.28571428571429
18390	855	control	51.78571428571429
18389	856	deplete_mRNA_mtRNA	62.857142857142854
18389	856	control	60.71428571428571
18388	857	deplete_mRNA_mtRNA	64.57142857142857
18388	857	control	62.94642857142857
18387	858	deplete_mRNA_mtRNA	65.14285714285715
18387	858	control	63.83928571428571
18386	859	deplete_mRNA_mtRNA	64.85714285714286
18386	859	control	63.83928571428571
18385	860	deplete_mRNA_mtRNA	64.57142857142857
18385	860	control	63.39285714285714
18384	861	deplete_mRNA_mtRNA	65.14285714285715
18384	861	control	63.83928571428571
18383	862	deplete_mRNA_mtRNA	62.57142857142857
18383	862	control	61.60714285714286
18382	863	deplete_mRNA_mtRNA	63.714285714285715
18382	863	control	62.94642857142857
18381	864	deplete_mRNA_mtRNA	60.857142857142854
18381	864	control	60.71428571428571
18380	865	deplete_mRNA_mtRNA	60.285714285714285
18380	865	control	58.03571428571429
18379	866	deplete_mRNA_mtRNA	55.42857142857143
18379	866	control	54.91071428571429
18378	867	deplete_mRNA_mtRNA	57.42857142857143
18378	867	control	56.69642857142857
18377	868	deplete_mRNA_mtRNA	57.42857142857143
18377	868	control	57.14285714285714
18376	869	deplete_mRNA_mtRNA	64.85714285714286
18376	869	control	63.39285714285714
18375	870	deplete_mRNA_mtRNA	62.28571428571429
18375	870	control	60.26785714285714
18374	871	deplete_mRNA_mtRNA	64.57142857142857
18374	871	control	63.39285714285714
18373	872	deplete_mRNA_mtRNA	64.28571428571429
18373	872	control	62.94642857142857
18372	873	deplete_mRNA_mtRNA	63.42857142857142
18372	873	control	59.82142857142857
18371	874	deplete_mRNA_mtRNA	51.42857142857142
18371	874	control	50
18370	875	deplete_mRNA_mtRNA	59.71428571428572
18370	875	control	57.58928571428571
18369	876	deplete_mRNA_mtRNA	60
18369	876	control	59.375
18368	877	deplete_mRNA_mtRNA	63.714285714285715
18368	877	control	60.71428571428571
18367	878	deplete_mRNA_mtRNA	64.28571428571429
18367	878	control	61.16071428571429
18366	879	deplete_mRNA_mtRNA	63.142857142857146
18366	879	control	60.71428571428571
18365	880	deplete_mRNA_mtRNA	60.285714285714285
18365	880	control	59.375
18364	881	deplete_mRNA_mtRNA	55.714285714285715
18364	881	control	53.57142857142857
18363	882	deplete_mRNA_mtRNA	64
18363	882	control	62.5
18362	883	deplete_mRNA_mtRNA	63.714285714285715
18362	883	control	62.05357142857143
18361	884	deplete_mRNA_mtRNA	64.28571428571429
18361	884	control	62.5
18360	885	deplete_mRNA_mtRNA	63.714285714285715
18360	885	control	61.16071428571429
18359	886	deplete_mRNA_mtRNA	62
18359	886	control	58.48214285714286
18358	887	deplete_mRNA_mtRNA	62.857142857142854
18358	887	control	61.16071428571429
18357	888	deplete_mRNA_mtRNA	64.57142857142857
18357	888	control	62.05357142857143
18356	889	deplete_mRNA_mtRNA	64.57142857142857
18356	889	control	62.05357142857143
18355	890	deplete_mRNA_mtRNA	64.57142857142857
18355	890	control	62.5
18354	891	deplete_mRNA_mtRNA	64
18354	891	control	62.5
18353	892	deplete_mRNA_mtRNA	60.285714285714285
18353	892	control	58.48214285714286
18352	893	deplete_mRNA_mtRNA	64
18352	893	control	61.16071428571429
18351	894	deplete_mRNA_mtRNA	56.57142857142857
18351	894	control	58.48214285714286
18350	895	deplete_mRNA_mtRNA	63.142857142857146
18350	895	control	61.60714285714286
18349	896	deplete_mRNA_mtRNA	62.57142857142857
18349	896	control	61.16071428571429
18348	897	deplete_mRNA_mtRNA	58.57142857142858
18348	897	control	58.48214285714286
18347	898	deplete_mRNA_mtRNA	58.285714285714285
18347	898	control	57.14285714285714
18346	899	deplete_mRNA_mtRNA	51.714285714285715
18346	899	control	51.78571428571429
18345	900	deplete_mRNA_mtRNA	60.57142857142858
18345	900	control	58.48214285714286
18344	901	deplete_mRNA_mtRNA	60.57142857142858
18344	901	control	60.26785714285714
18343	902	deplete_mRNA_mtRNA	62.857142857142854
18343	902	control	62.05357142857143
18342	903	deplete_mRNA_mtRNA	62.857142857142854
18342	903	control	62.5
18341	904	deplete_mRNA_mtRNA	60.285714285714285
18341	904	control	61.16071428571429
18340	905	deplete_mRNA_mtRNA	59.42857142857143
18340	905	control	61.16071428571429
18339	906	deplete_mRNA_mtRNA	59.71428571428572
18339	906	control	60.26785714285714
18338	907	deplete_mRNA_mtRNA	61.42857142857143
18338	907	control	61.60714285714286
18337	908	deplete_mRNA_mtRNA	61.42857142857143
18337	908	control	61.16071428571429
18336	909	deplete_mRNA_mtRNA	61.42857142857143
18336	909	control	60.71428571428571
18335	910	deplete_mRNA_mtRNA	62
18335	910	control	62.05357142857143
18334	911	deplete_mRNA_mtRNA	60
18334	911	control	61.16071428571429
18333	912	deplete_mRNA_mtRNA	63.42857142857142
18333	912	control	62.5
18332	913	deplete_mRNA_mtRNA	56.85714285714286
18332	913	control	60.26785714285714
18331	914	deplete_mRNA_mtRNA	62.857142857142854
18331	914	control	62.5
18330	915	deplete_mRNA_mtRNA	62.857142857142854
18330	915	control	62.05357142857143
18329	916	deplete_mRNA_mtRNA	62.57142857142857
18329	916	control	62.5
18328	917	deplete_mRNA_mtRNA	59.71428571428572
18328	917	control	57.14285714285714
18327	918	deplete_mRNA_mtRNA	61.42857142857143
18327	918	control	58.92857142857143
18326	919	deplete_mRNA_mtRNA	60
18326	919	control	59.375
18325	920	deplete_mRNA_mtRNA	59.14285714285714
18325	920	control	58.48214285714286
18324	921	deplete_mRNA_mtRNA	60.857142857142854
18324	921	control	60.71428571428571
18323	922	deplete_mRNA_mtRNA	60
18323	922	control	59.375
18322	923	deplete_mRNA_mtRNA	51.142857142857146
18322	923	control	47.767857142857146
18321	924	deplete_mRNA_mtRNA	62.28571428571429
18321	924	control	61.60714285714286
18320	925	deplete_mRNA_mtRNA	62.28571428571429
18320	925	control	61.60714285714286
18319	926	deplete_mRNA_mtRNA	62.28571428571429
18319	926	control	61.60714285714286
18318	927	deplete_mRNA_mtRNA	62.28571428571429
18318	927	control	62.05357142857143
18317	928	deplete_mRNA_mtRNA	55.714285714285715
18317	928	control	54.01785714285714
18316	929	deplete_mRNA_mtRNA	62.857142857142854
18316	929	control	61.60714285714286
18315	930	deplete_mRNA_mtRNA	62.857142857142854
18315	930	control	61.60714285714286
18314	931	deplete_mRNA_mtRNA	62.57142857142857
18314	931	control	61.60714285714286
18313	932	deplete_mRNA_mtRNA	62.57142857142857
18313	932	control	62.05357142857143
18312	933	deplete_mRNA_mtRNA	62.57142857142857
18312	933	control	61.60714285714286
18311	934	deplete_mRNA_mtRNA	61.142857142857146
18311	934	control	61.16071428571429
18310	935	deplete_mRNA_mtRNA	62
18310	935	control	61.60714285714286
18309	936	deplete_mRNA_mtRNA	61.42857142857143
18309	936	control	61.16071428571429
18308	937	deplete_mRNA_mtRNA	58.57142857142858
18308	937	control	54.91071428571429
18307	938	deplete_mRNA_mtRNA	62.28571428571429
18307	938	control	61.60714285714286
18306	939	deplete_mRNA_mtRNA	62
18306	939	control	61.16071428571429
18305	940	deplete_mRNA_mtRNA	62.28571428571429
18305	940	control	61.16071428571429
18304	941	deplete_mRNA_mtRNA	62.28571428571429
18304	941	control	61.60714285714286
18303	942	deplete_mRNA_mtRNA	57.99999999999999
18303	942	control	57.58928571428571
18302	943	deplete_mRNA_mtRNA	60.857142857142854
18302	943	control	61.16071428571429
18301	944	deplete_mRNA_mtRNA	60.857142857142854
18301	944	control	61.60714285714286
18300	945	deplete_mRNA_mtRNA	61.42857142857143
18300	945	control	61.16071428571429
18299	946	deplete_mRNA_mtRNA	61.71428571428571
18299	946	control	61.16071428571429
18298	947	deplete_mRNA_mtRNA	62
18298	947	control	60.71428571428571
18297	948	deplete_mRNA_mtRNA	62
18297	948	control	60.26785714285714
18296	949	deplete_mRNA_mtRNA	56.00000000000001
18296	949	control	55.35714285714286
18295	950	deplete_mRNA_mtRNA	59.71428571428572
18295	950	control	59.375
18294	951	deplete_mRNA_mtRNA	57.99999999999999
18294	951	control	58.03571428571429
18293	952	deplete_mRNA_mtRNA	58.57142857142858
18293	952	control	58.48214285714286
18292	953	deplete_mRNA_mtRNA	60
18292	953	control	60.26785714285714
18291	954	deplete_mRNA_mtRNA	60.285714285714285
18291	954	control	60.26785714285714
18290	955	deplete_mRNA_mtRNA	59.14285714285714
18290	955	control	60.26785714285714
18289	956	deplete_mRNA_mtRNA	60.57142857142858
18289	956	control	60.26785714285714
18288	957	deplete_mRNA_mtRNA	58.857142857142854
18288	957	control	59.375
18287	958	deplete_mRNA_mtRNA	55.14285714285714
18287	958	control	55.35714285714286
18286	959	deplete_mRNA_mtRNA	58.57142857142858
18286	959	control	56.69642857142857
18285	960	deplete_mRNA_mtRNA	52
18285	960	control	51.78571428571429
18284	961	deplete_mRNA_mtRNA	54.85714285714286
18284	961	control	52.23214285714286
18283	962	deplete_mRNA_mtRNA	59.14285714285714
18283	962	control	58.03571428571429
18282	963	deplete_mRNA_mtRNA	59.71428571428572
18282	963	control	59.375
18281	964	deplete_mRNA_mtRNA	59.71428571428572
18281	964	control	58.92857142857143
18280	965	deplete_mRNA_mtRNA	60.57142857142858
18280	965	control	59.82142857142857
18279	966	deplete_mRNA_mtRNA	59.42857142857143
18279	966	control	59.82142857142857
18278	967	deplete_mRNA_mtRNA	60.285714285714285
18278	967	control	59.82142857142857
18277	968	deplete_mRNA_mtRNA	60
18277	968	control	58.48214285714286
18276	969	deplete_mRNA_mtRNA	59.71428571428572
18276	969	control	58.92857142857143
18275	970	deplete_mRNA_mtRNA	58.57142857142858
18275	970	control	58.92857142857143
18274	971	deplete_mRNA_mtRNA	56.285714285714285
18274	971	control	53.57142857142857
18273	972	deplete_mRNA_mtRNA	60.285714285714285
18273	972	control	59.375
18272	973	deplete_mRNA_mtRNA	57.14285714285714
18272	973	control	56.69642857142857
18271	974	deplete_mRNA_mtRNA	60.285714285714285
18271	974	control	58.92857142857143
18270	975	deplete_mRNA_mtRNA	60
18270	975	control	58.92857142857143
18269	976	deplete_mRNA_mtRNA	60
18269	976	control	58.92857142857143
18268	977	deplete_mRNA_mtRNA	56.285714285714285
18268	977	control	56.69642857142857
18267	978	deplete_mRNA_mtRNA	59.71428571428572
18267	978	control	58.92857142857143
18266	979	deplete_mRNA_mtRNA	59.14285714285714
18266	979	control	57.58928571428571
18265	980	deplete_mRNA_mtRNA	59.42857142857143
18265	980	control	58.03571428571429
18264	981	deplete_mRNA_mtRNA	58.857142857142854
18264	981	control	58.48214285714286
18263	982	deplete_mRNA_mtRNA	58.57142857142858
18263	982	control	57.58928571428571
18262	983	deplete_mRNA_mtRNA	58.285714285714285
18262	983	control	56.69642857142857
18261	984	deplete_mRNA_mtRNA	58.57142857142858
18261	984	control	56.69642857142857
18260	985	deplete_mRNA_mtRNA	56.85714285714286
18260	985	control	56.69642857142857
18259	986	deplete_mRNA_mtRNA	58.857142857142854
18259	986	control	58.03571428571429
18258	987	deplete_mRNA_mtRNA	58.57142857142858
18258	987	control	58.03571428571429
18257	988	deplete_mRNA_mtRNA	56.85714285714286
18257	988	control	58.03571428571429
18256	989	deplete_mRNA_mtRNA	52.57142857142857
18256	989	control	51.78571428571429
18255	990	deplete_mRNA_mtRNA	54
18255	990	control	54.01785714285714
18254	991	deplete_mRNA_mtRNA	50.28571428571429
18254	991	control	52.67857142857143
18253	992	deplete_mRNA_mtRNA	54
18253	992	control	55.80357142857143
18252	993	deplete_mRNA_mtRNA	54.57142857142857
18252	993	control	56.25
18251	994	deplete_mRNA_mtRNA	53.142857142857146
18251	994	control	54.46428571428571
18250	995	deplete_mRNA_mtRNA	39.14285714285714
18250	995	control	46.875
18249	996	deplete_mRNA_mtRNA	55.714285714285715
18249	996	control	58.03571428571429
18248	997	deplete_mRNA_mtRNA	55.714285714285715
18248	997	control	57.58928571428571
18247	998	deplete_mRNA_mtRNA	55.714285714285715
18247	998	control	57.58928571428571
18246	999	deplete_mRNA_mtRNA	55.714285714285715
[truncated: 1,003 more rows]
