# Supplementary material for: Biochemical-free enrichment or depletion of RNA classes in real-time during direct RNA sequencing with RISER
Source: Nat Commun. 2024 May 24;15:4422. doi: 10.1038/s41467-024-48673-8 (PMC11126589; doi:10.1038/s41467-024-48673-8)
Supplement: Supplementary file 4 — Source Data Files [file 41467_2024_48673_MOESM4_ESM.zip › Source Data/main_fig4b_mRNA.tsv]

ref_position	display_ref_position	condition	percent_reads
3158	0	deplete_mRNA_mtRNA	50.73779795686719
3158	0	control	68.24480369515011
3157	1	deplete_mRNA_mtRNA	51.41884222474461
3157	1	control	69.28406466512702
3156	2	deplete_mRNA_mtRNA	55.845629965947786
3156	2	control	73.21016166281755
3155	3	deplete_mRNA_mtRNA	66.74233825198638
3155	3	control	82.10161662817552
3154	4	deplete_mRNA_mtRNA	71.16912599318955
3154	4	control	86.83602771362587
3153	5	deplete_mRNA_mtRNA	72.98524404086265
3153	5	control	88.79907621247114
3152	6	deplete_mRNA_mtRNA	74.46083995459705
3152	6	control	89.72286374133948
3151	7	deplete_mRNA_mtRNA	74.12031782065834
3151	7	control	89.4919168591224
3150	8	deplete_mRNA_mtRNA	74.80136208853575
3150	8	control	89.83833718244803
3149	9	deplete_mRNA_mtRNA	73.09875141884223
3149	9	control	88.10623556581986
3148	10	deplete_mRNA_mtRNA	75.7094211123723
3148	10	control	90.64665127020785
3147	11	deplete_mRNA_mtRNA	75.02837684449489
3147	11	control	89.72286374133948
3146	12	deplete_mRNA_mtRNA	75.82292849035187
3146	12	control	90.5311778290993
3145	13	deplete_mRNA_mtRNA	75.93643586833144
3145	13	control	90.87759815242494
3144	14	deplete_mRNA_mtRNA	76.27695800227015
3144	14	control	91.10854503464203
3143	15	deplete_mRNA_mtRNA	74.00681044267877
3143	15	control	88.56812933025404
3142	16	deplete_mRNA_mtRNA	76.84449489216799
3142	16	control	92.0323325635104
3141	17	deplete_mRNA_mtRNA	77.18501702610669
3141	17	control	92.37875288683603
3140	18	deplete_mRNA_mtRNA	72.75822928490352
3140	18	control	87.29792147806005
3139	19	deplete_mRNA_mtRNA	76.16345062429058
3139	19	control	90.30023094688222
3138	20	deplete_mRNA_mtRNA	76.61748013620885
3138	20	control	91.33949191685913
3137	21	deplete_mRNA_mtRNA	76.50397275822928
3137	21	control	90.5311778290993
3136	22	deplete_mRNA_mtRNA	70.14755959137344
3136	22	control	81.63972286374134
3135	23	deplete_mRNA_mtRNA	70.71509648127127
3135	23	control	82.7944572748268
3134	24	deplete_mRNA_mtRNA	72.30419977298524
3134	24	control	86.48960739030022
3133	25	deplete_mRNA_mtRNA	76.95800227014756
3133	25	control	91.45496535796767
3132	26	deplete_mRNA_mtRNA	73.43927355278093
3132	26	control	87.29792147806005
3131	27	deplete_mRNA_mtRNA	76.95800227014756
3131	27	control	91.91685912240185
3130	28	deplete_mRNA_mtRNA	72.98524404086265
3130	28	control	88.10623556581986
3129	29	deplete_mRNA_mtRNA	71.28263337116913
3129	29	control	86.83602771362587
3128	30	deplete_mRNA_mtRNA	77.29852440408627
3128	30	control	92.26327944572749
3127	31	deplete_mRNA_mtRNA	77.07150964812712
3127	31	control	90.99307159353349
3126	32	deplete_mRNA_mtRNA	77.86606129398412
3126	32	control	92.14780600461894
3125	33	deplete_mRNA_mtRNA	78.20658342792282
3125	33	control	93.18706697459585
3124	34	deplete_mRNA_mtRNA	78.09307604994325
3124	34	control	92.72517321016166
3123	35	deplete_mRNA_mtRNA	76.39046538024972
3123	35	control	92.14780600461894
3122	36	deplete_mRNA_mtRNA	74.00681044267877
3122	36	control	88.10623556581986
3121	37	deplete_mRNA_mtRNA	68.67196367763904
3121	37	control	78.52193995381063
3120	38	deplete_mRNA_mtRNA	69.46651532349603
3120	38	control	84.06466512702079
3119	39	deplete_mRNA_mtRNA	75.02837684449489
3119	39	control	88.45265588914549
3118	40	deplete_mRNA_mtRNA	77.63904653802497
3118	40	control	92.72517321016166
3117	41	deplete_mRNA_mtRNA	75.93643586833144
3117	41	control	90.99307159353349
3116	42	deplete_mRNA_mtRNA	75.59591373439274
3116	42	control	90.76212471131639
3115	43	deplete_mRNA_mtRNA	77.07150964812712
3115	43	control	91.68591224018475
3114	44	deplete_mRNA_mtRNA	77.97956867196368
3114	44	control	92.60969976905312
3113	45	deplete_mRNA_mtRNA	77.75255391600454
3113	45	control	92.72517321016166
3112	46	deplete_mRNA_mtRNA	65.03972758229285
3112	46	control	79.79214780600462
3111	47	deplete_mRNA_mtRNA	65.15323496027243
3111	47	control	78.63741339491916
3110	48	deplete_mRNA_mtRNA	66.40181611804768
3110	48	control	80.0230946882217
3109	49	deplete_mRNA_mtRNA	68.55845629965948
3109	49	control	82.7944572748268
3108	50	deplete_mRNA_mtRNA	77.29852440408627
3108	50	control	92.14780600461894
3107	51	deplete_mRNA_mtRNA	77.75255391600454
3107	51	control	92.0323325635104
3106	52	deplete_mRNA_mtRNA	79.22814982973894
3106	52	control	93.30254041570439
3105	53	deplete_mRNA_mtRNA	79.00113507377979
3105	53	control	92.14780600461894
3104	54	deplete_mRNA_mtRNA	77.07150964812712
3104	54	control	90.41570438799076
3103	55	deplete_mRNA_mtRNA	70.82860385925085
3103	55	control	81.5242494226328
3102	56	deplete_mRNA_mtRNA	71.62315550510783
3102	56	control	82.3325635103926
3101	57	deplete_mRNA_mtRNA	77.07150964812712
3101	57	control	91.33949191685913
3100	58	deplete_mRNA_mtRNA	70.26106696935301
3100	58	control	83.60277136258661
3099	59	deplete_mRNA_mtRNA	67.7639046538025
3099	59	control	79.79214780600462
3098	60	deplete_mRNA_mtRNA	64.1316685584563
3098	60	control	76.32794457274827
3097	61	deplete_mRNA_mtRNA	73.8933030646992
3097	61	control	87.1824480369515
3096	62	deplete_mRNA_mtRNA	79.22814982973894
3096	62	control	93.0715935334873
3095	63	deplete_mRNA_mtRNA	78.88762769580022
3095	63	control	93.0715935334873
3094	64	deplete_mRNA_mtRNA	79.11464245175937
3094	64	control	93.41801385681293
3093	65	deplete_mRNA_mtRNA	79.45516458569807
3093	65	control	92.95612009237875
3092	66	deplete_mRNA_mtRNA	79.22814982973894
3092	66	control	92.26327944572749
3091	67	deplete_mRNA_mtRNA	79.22814982973894
3091	67	control	92.72517321016166
3090	68	deplete_mRNA_mtRNA	79.22814982973894
3090	68	control	93.18706697459585
3089	69	deplete_mRNA_mtRNA	79.3416572077185
3089	69	control	93.76443418013857
3088	70	deplete_mRNA_mtRNA	78.66061293984109
3088	70	control	93.18706697459585
3087	71	deplete_mRNA_mtRNA	79.3416572077185
3087	71	control	93.64896073903002
3086	72	deplete_mRNA_mtRNA	78.66061293984109
3086	72	control	92.8406466512702
3085	73	deplete_mRNA_mtRNA	78.88762769580022
3085	73	control	93.41801385681293
3084	74	deplete_mRNA_mtRNA	79.11464245175937
3084	74	control	93.99538106235565
3083	75	deplete_mRNA_mtRNA	78.54710556186151
3083	75	control	94.1108545034642
3082	76	deplete_mRNA_mtRNA	77.07150964812712
3082	76	control	90.87759815242494
3081	77	deplete_mRNA_mtRNA	78.77412031782066
3081	77	control	93.53348729792148
3080	78	deplete_mRNA_mtRNA	73.66628830874006
3080	78	control	86.14318706697459
3079	79	deplete_mRNA_mtRNA	72.19069239500567
3079	79	control	86.72055427251732
3078	80	deplete_mRNA_mtRNA	79.11464245175937
3078	80	control	93.87990762124711
3077	81	deplete_mRNA_mtRNA	79.3416572077185
3077	81	control	93.99538106235565
3076	82	deplete_mRNA_mtRNA	79.11464245175937
3076	82	control	93.64896073903002
3075	83	deplete_mRNA_mtRNA	79.11464245175937
3075	83	control	93.53348729792148
3074	84	deplete_mRNA_mtRNA	78.77412031782066
3074	84	control	92.95612009237875
3073	85	deplete_mRNA_mtRNA	78.43359818388194
3073	85	control	92.95612009237875
3072	86	deplete_mRNA_mtRNA	77.18501702610669
3072	86	control	91.33949191685913
3071	87	deplete_mRNA_mtRNA	74.91486946651533
3071	87	control	89.95381062355659
3070	88	deplete_mRNA_mtRNA	59.364358683314414
3070	88	control	71.59353348729792
3069	89	deplete_mRNA_mtRNA	70.48808172531214
3069	89	control	83.48729792147806
3068	90	deplete_mRNA_mtRNA	78.09307604994325
3068	90	control	92.60969976905312
3067	91	deplete_mRNA_mtRNA	76.61748013620885
3067	91	control	89.37644341801386
3066	92	deplete_mRNA_mtRNA	79.11464245175937
3066	92	control	92.8406466512702
3065	93	deplete_mRNA_mtRNA	79.90919409761634
3065	93	control	93.64896073903002
3064	94	deplete_mRNA_mtRNA	79.79568671963678
3064	94	control	93.76443418013857
3063	95	deplete_mRNA_mtRNA	79.90919409761634
3063	95	control	94.1108545034642
3062	96	deplete_mRNA_mtRNA	79.90919409761634
3062	96	control	94.1108545034642
3061	97	deplete_mRNA_mtRNA	79.11464245175937
3061	97	control	93.53348729792148
3060	98	deplete_mRNA_mtRNA	79.3416572077185
3060	98	control	93.30254041570439
3059	99	deplete_mRNA_mtRNA	79.90919409761634
3059	99	control	93.30254041570439
3058	100	deplete_mRNA_mtRNA	79.11464245175937
3058	100	control	93.18706697459585
3057	101	deplete_mRNA_mtRNA	77.41203178206584
3057	101	control	91.57043879907621
3056	102	deplete_mRNA_mtRNA	78.66061293984109
3056	102	control	92.0323325635104
3055	103	deplete_mRNA_mtRNA	65.03972758229285
3055	103	control	76.905311778291
3054	104	deplete_mRNA_mtRNA	67.53688989784335
3054	104	control	79.09930715935334
3053	105	deplete_mRNA_mtRNA	79.45516458569807
3053	105	control	92.95612009237875
3052	106	deplete_mRNA_mtRNA	77.5255391600454
3052	106	control	90.99307159353349
3051	107	deplete_mRNA_mtRNA	77.97956867196368
3051	107	control	91.33949191685913
3050	108	deplete_mRNA_mtRNA	78.54710556186151
3050	108	control	91.91685912240185
3049	109	deplete_mRNA_mtRNA	80.13620885357548
3049	109	control	94.22632794457274
3048	110	deplete_mRNA_mtRNA	79.45516458569807
3048	110	control	93.18706697459585
3047	111	deplete_mRNA_mtRNA	78.66061293984109
3047	111	control	92.8406466512702
3046	112	deplete_mRNA_mtRNA	77.75255391600454
3046	112	control	92.37875288683603
3045	113	deplete_mRNA_mtRNA	67.99091940976163
3045	113	control	78.63741339491916
3044	114	deplete_mRNA_mtRNA	75.93643586833144
3044	114	control	89.03002309468823
3043	115	deplete_mRNA_mtRNA	78.09307604994325
3043	115	control	92.14780600461894
3042	116	deplete_mRNA_mtRNA	69.35300794551645
3042	116	control	81.98614318706697
3041	117	deplete_mRNA_mtRNA	52.09988649262202
3041	117	control	63.279445727482674
3040	118	deplete_mRNA_mtRNA	72.64472190692395
3040	118	control	85.21939953810623
3039	119	deplete_mRNA_mtRNA	79.3416572077185
3039	119	control	93.76443418013857
3038	120	deplete_mRNA_mtRNA	66.2883087400681
3038	120	control	77.94457274826789
3037	121	deplete_mRNA_mtRNA	79.45516458569807
3037	121	control	93.99538106235565
3036	122	deplete_mRNA_mtRNA	79.79568671963678
3036	122	control	94.22632794457274
3035	123	deplete_mRNA_mtRNA	80.13620885357548
3035	123	control	94.3418013856813
3034	124	deplete_mRNA_mtRNA	80.13620885357548
3034	124	control	94.22632794457274
3033	125	deplete_mRNA_mtRNA	79.79568671963678
3033	125	control	93.87990762124711
3032	126	deplete_mRNA_mtRNA	63.45062429057889
3032	126	control	77.25173210161664
3031	127	deplete_mRNA_mtRNA	78.66061293984109
3031	127	control	93.41801385681293
3030	128	deplete_mRNA_mtRNA	79.22814982973894
3030	128	control	93.76443418013857
3029	129	deplete_mRNA_mtRNA	75.7094211123723
3029	129	control	87.52886836027713
3028	130	deplete_mRNA_mtRNA	68.78547105561861
3028	130	control	80.0230946882217
3027	131	deplete_mRNA_mtRNA	37.11691259931896
3027	131	control	41.339491916859124
3026	132	deplete_mRNA_mtRNA	77.29852440408627
3026	132	control	90.30023094688222
3025	133	deplete_mRNA_mtRNA	79.11464245175937
3025	133	control	93.0715935334873
3024	134	deplete_mRNA_mtRNA	80.36322360953461
3024	134	control	93.30254041570439
3023	135	deplete_mRNA_mtRNA	79.56867196367764
3023	135	control	93.64896073903002
3022	136	deplete_mRNA_mtRNA	79.56867196367764
3022	136	control	93.87990762124711
3021	137	deplete_mRNA_mtRNA	79.79568671963678
3021	137	control	93.76443418013857
3020	138	deplete_mRNA_mtRNA	79.56867196367764
3020	138	control	93.64896073903002
3019	139	deplete_mRNA_mtRNA	74.12031782065834
3019	139	control	87.64434180138568
3018	140	deplete_mRNA_mtRNA	74.80136208853575
3018	140	control	88.79907621247114
3017	141	deplete_mRNA_mtRNA	79.56867196367764
3017	141	control	93.53348729792148
3016	142	deplete_mRNA_mtRNA	77.97956867196368
3016	142	control	92.14780600461894
3015	143	deplete_mRNA_mtRNA	79.3416572077185
3015	143	control	93.53348729792148
3014	144	deplete_mRNA_mtRNA	76.95800227014756
3014	144	control	91.33949191685913
3013	145	deplete_mRNA_mtRNA	72.0771850170261
3013	145	control	87.64434180138568
3012	146	deplete_mRNA_mtRNA	63.56413166855845
3012	146	control	75.75057736720554
3011	147	deplete_mRNA_mtRNA	63.45062429057889
3011	147	control	72.17090069284065
3010	148	deplete_mRNA_mtRNA	54.029511918274686
3010	148	control	60.739030023094685
3009	149	deplete_mRNA_mtRNA	67.08286038592507
3009	149	control	84.29561200923787
3008	150	deplete_mRNA_mtRNA	75.48240635641316
3008	150	control	90.87759815242494
3007	151	deplete_mRNA_mtRNA	72.53121452894437
3007	151	control	84.06466512702079
3006	152	deplete_mRNA_mtRNA	62.99659477866061
3006	152	control	69.9769053117783
3005	153	deplete_mRNA_mtRNA	67.65039727582293
3005	153	control	77.94457274826789
3004	154	deplete_mRNA_mtRNA	75.36889897843359
3004	154	control	88.91454965357968
3003	155	deplete_mRNA_mtRNA	57.20771850170261
3003	155	control	65.24249422632793
3002	156	deplete_mRNA_mtRNA	79.00113507377979
3002	156	control	93.18706697459585
3001	157	deplete_mRNA_mtRNA	79.11464245175937
3001	157	control	93.87990762124711
3000	158	deplete_mRNA_mtRNA	79.3416572077185
3000	158	control	93.53348729792148
2999	159	deplete_mRNA_mtRNA	78.54710556186151
2999	159	control	91.57043879907621
2998	160	deplete_mRNA_mtRNA	79.00113507377979
2998	160	control	92.95612009237875
2997	161	deplete_mRNA_mtRNA	73.2122587968218
2997	161	control	86.48960739030022
2996	162	deplete_mRNA_mtRNA	75.48240635641316
2996	162	control	89.26096997690532
2995	163	deplete_mRNA_mtRNA	74.23382519863792
2995	163	control	88.79907621247114
2994	164	deplete_mRNA_mtRNA	76.50397275822928
2994	164	control	91.68591224018475
2993	165	deplete_mRNA_mtRNA	67.99091940976163
2993	165	control	80.2540415704388
2992	166	deplete_mRNA_mtRNA	75.14188422247446
2992	166	control	89.14549653579677
2991	167	deplete_mRNA_mtRNA	73.77979568671964
2991	167	control	88.79907621247114
2990	168	deplete_mRNA_mtRNA	75.59591373439274
2990	168	control	90.18475750577367
2989	169	deplete_mRNA_mtRNA	77.41203178206584
2989	169	control	91.91685912240185
2988	170	deplete_mRNA_mtRNA	78.66061293984109
2988	170	control	93.53348729792148
2987	171	deplete_mRNA_mtRNA	78.54710556186151
2987	171	control	93.76443418013857
2986	172	deplete_mRNA_mtRNA	78.66061293984109
2986	172	control	93.64896073903002
2985	173	deplete_mRNA_mtRNA	77.97956867196368
2985	173	control	93.64896073903002
2984	174	deplete_mRNA_mtRNA	76.16345062429058
2984	174	control	91.45496535796767
2983	175	deplete_mRNA_mtRNA	77.07150964812712
2983	175	control	93.64896073903002
2982	176	deplete_mRNA_mtRNA	73.2122587968218
2982	176	control	90.5311778290993
2981	177	deplete_mRNA_mtRNA	71.3961407491487
2981	177	control	86.14318706697459
2980	178	deplete_mRNA_mtRNA	72.0771850170261
2980	178	control	89.26096997690532
2979	179	deplete_mRNA_mtRNA	73.32576617480136
2979	179	control	91.45496535796767
2978	180	deplete_mRNA_mtRNA	73.8933030646992
2978	180	control	92.26327944572749
2977	181	deplete_mRNA_mtRNA	61.634506242905786
2977	181	control	75.17321016166282
2976	182	deplete_mRNA_mtRNA	75.59591373439274
2976	182	control	92.37875288683603
2975	183	deplete_mRNA_mtRNA	75.48240635641316
2975	183	control	91.10854503464203
2974	184	deplete_mRNA_mtRNA	75.48240635641316
2974	184	control	91.91685912240185
2973	185	deplete_mRNA_mtRNA	75.93643586833144
2973	185	control	92.49422632794457
2972	186	deplete_mRNA_mtRNA	75.48240635641316
2972	186	control	92.49422632794457
2971	187	deplete_mRNA_mtRNA	74.91486946651533
2971	187	control	92.72517321016166
2970	188	deplete_mRNA_mtRNA	74.23382519863792
2970	188	control	91.57043879907621
2969	189	deplete_mRNA_mtRNA	74.80136208853575
2969	189	control	93.76443418013857
2968	190	deplete_mRNA_mtRNA	74.80136208853575
2968	190	control	93.87990762124711
2967	191	deplete_mRNA_mtRNA	74.80136208853575
2967	191	control	93.41801385681293
2966	192	deplete_mRNA_mtRNA	74.91486946651533
2966	192	control	93.76443418013857
2965	193	deplete_mRNA_mtRNA	74.34733257661748
2965	193	control	93.76443418013857
2964	194	deplete_mRNA_mtRNA	72.98524404086265
2964	194	control	93.99538106235565
2963	195	deplete_mRNA_mtRNA	72.8717366628831
2963	195	control	93.99538106235565
2962	196	deplete_mRNA_mtRNA	72.53121452894437
2962	196	control	94.1108545034642
2961	197	deplete_mRNA_mtRNA	71.28263337116913
2961	197	control	93.99538106235565
2960	198	deplete_mRNA_mtRNA	60.38592508513053
2960	198	control	79.56120092378754
2959	199	deplete_mRNA_mtRNA	69.5800227014756
2959	199	control	91.8013856812933
2958	200	deplete_mRNA_mtRNA	70.82860385925085
2958	200	control	92.72517321016166
2957	201	deplete_mRNA_mtRNA	70.94211123723042
2957	201	control	93.87990762124711
2956	202	deplete_mRNA_mtRNA	69.35300794551645
2956	202	control	90.99307159353349
2955	203	deplete_mRNA_mtRNA	69.69353007945517
2955	203	control	92.72517321016166
2954	204	deplete_mRNA_mtRNA	70.60158910329172
2954	204	control	92.8406466512702
2953	205	deplete_mRNA_mtRNA	54.029511918274686
2953	205	control	75.05773672055427
2952	206	deplete_mRNA_mtRNA	67.99091940976163
2952	206	control	91.22401847575058
2951	207	deplete_mRNA_mtRNA	64.35868331441543
2951	207	control	87.1824480369515
2950	208	deplete_mRNA_mtRNA	65.72077185017025
2950	208	control	88.10623556581986
2949	209	deplete_mRNA_mtRNA	66.85584562996596
2949	209	control	90.64665127020785
2948	210	deplete_mRNA_mtRNA	65.49375709421112
2948	210	control	89.60739030023095
2947	211	deplete_mRNA_mtRNA	57.66174801362089
2947	211	control	77.48267898383372
2946	212	deplete_mRNA_mtRNA	42.67877412031782
2946	212	control	52.19399538106235
2945	213	deplete_mRNA_mtRNA	45.970488081725314
2945	213	control	56.928406466512705
2944	214	deplete_mRNA_mtRNA	30.533484676503974
2944	214	control	40.069284064665126
2943	215	deplete_mRNA_mtRNA	41.43019296254257
2943	215	control	62.24018475750578
2942	216	deplete_mRNA_mtRNA	66.96935300794551
2942	216	control	93.30254041570439
2941	217	deplete_mRNA_mtRNA	66.96935300794551
2941	217	control	93.76443418013857
2940	218	deplete_mRNA_mtRNA	66.17480136208853
2940	218	control	92.0323325635104
2939	219	deplete_mRNA_mtRNA	65.9477866061294
2939	219	control	92.37875288683603
2938	220	deplete_mRNA_mtRNA	63.33711691259932
2938	220	control	88.91454965357968
2937	221	deplete_mRNA_mtRNA	57.094211123723035
2937	221	control	82.44803695150115
2936	222	deplete_mRNA_mtRNA	45.40295119182747
2936	222	control	66.62817551963049
2935	223	deplete_mRNA_mtRNA	15.891032917139613
2935	223	control	19.51501154734411
2934	224	deplete_mRNA_mtRNA	52.78093076049943
2934	224	control	75.05773672055427
2933	225	deplete_mRNA_mtRNA	62.315550510783204
2933	225	control	89.60739030023095
2932	226	deplete_mRNA_mtRNA	62.42905788876277
2932	226	control	89.95381062355659
2931	227	deplete_mRNA_mtRNA	62.542565266742336
2931	227	control	89.83833718244803
2930	228	deplete_mRNA_mtRNA	61.9750283768445
2930	228	control	89.14549653579677
2929	229	deplete_mRNA_mtRNA	63.90465380249716
2929	229	control	93.30254041570439
2928	230	deplete_mRNA_mtRNA	63.677639046538026
2928	230	control	93.53348729792148
2927	231	deplete_mRNA_mtRNA	63.11010215664018
2927	231	control	92.49422632794457
2926	232	deplete_mRNA_mtRNA	61.52099886492623
2926	232	control	92.0323325635104
2925	233	deplete_mRNA_mtRNA	50.96481271282634
2925	233	control	78.52193995381063
2924	234	deplete_mRNA_mtRNA	50.851305334846764
2924	234	control	78.52193995381063
2923	235	deplete_mRNA_mtRNA	60.38592508513053
2923	235	control	92.14780600461894
2922	236	deplete_mRNA_mtRNA	59.47786606129398
2922	236	control	91.45496535796767
2921	237	deplete_mRNA_mtRNA	58.342792281498305
2921	237	control	90.99307159353349
2920	238	deplete_mRNA_mtRNA	58.910329171396135
2920	238	control	93.0715935334873
2919	239	deplete_mRNA_mtRNA	58.342792281498305
2919	239	control	93.18706697459585
2918	240	deplete_mRNA_mtRNA	58.683314415437
2918	240	control	93.41801385681293
2917	241	deplete_mRNA_mtRNA	57.888762769580026
2917	241	control	92.95612009237875
2916	242	deplete_mRNA_mtRNA	57.094211123723035
2916	242	control	91.45496535796767
2915	243	deplete_mRNA_mtRNA	57.434733257661755
2915	243	control	92.8406466512702
2914	244	deplete_mRNA_mtRNA	57.434733257661755
2914	244	control	93.0715935334873
2913	245	deplete_mRNA_mtRNA	57.20771850170261
2913	245	control	92.49422632794457
2912	246	deplete_mRNA_mtRNA	57.548240635641314
2912	246	control	93.18706697459585
2911	247	deplete_mRNA_mtRNA	56.64018161180476
2911	247	control	92.95612009237875
2910	248	deplete_mRNA_mtRNA	55.27809307604994
2910	248	control	92.26327944572749
2909	249	deplete_mRNA_mtRNA	41.77071509648127
2909	249	control	71.13163972286374
2908	250	deplete_mRNA_mtRNA	31.214528944381385
2908	250	control	54.387990762124716
2907	251	deplete_mRNA_mtRNA	14.642451759364357
2907	251	control	29.445727482678986
2906	252	deplete_mRNA_mtRNA	49.82973893303065
2906	252	control	88.10623556581986
2905	253	deplete_mRNA_mtRNA	43.4733257661748
2905	253	control	78.17551963048498
2904	254	deplete_mRNA_mtRNA	42.79228149829739
2904	254	control	77.13625866050808
2903	255	deplete_mRNA_mtRNA	42.56526674233825
2903	255	control	76.09699769053118
2902	256	deplete_mRNA_mtRNA	36.66288308740068
2902	256	control	65.81986143187068
2901	257	deplete_mRNA_mtRNA	49.375709421112376
2901	257	control	86.95150115473442
2900	258	deplete_mRNA_mtRNA	50.39727582292849
2900	258	control	89.37644341801386
2899	259	deplete_mRNA_mtRNA	50.73779795686719
2899	259	control	90.30023094688222
2898	260	deplete_mRNA_mtRNA	50.39727582292849
2898	260	control	90.41570438799076
2897	261	deplete_mRNA_mtRNA	50.05675368898979
2897	261	control	90.99307159353349
2896	262	deplete_mRNA_mtRNA	50.17026106696936
2896	262	control	90.99307159353349
2895	263	deplete_mRNA_mtRNA	50.51078320090806
2895	263	control	92.26327944572749
2894	264	deplete_mRNA_mtRNA	50.28376844494892
2894	264	control	91.91685912240185
2893	265	deplete_mRNA_mtRNA	48.80817253121453
2893	265	control	90.64665127020785
2892	266	deplete_mRNA_mtRNA	48.12712826333711
2892	266	control	91.45496535796767
2891	267	deplete_mRNA_mtRNA	48.12712826333711
2891	267	control	91.8013856812933
2890	268	deplete_mRNA_mtRNA	46.99205448354143
2890	268	control	88.91454965357968
2889	269	deplete_mRNA_mtRNA	47.786606129398415
2889	269	control	90.41570438799076
2888	270	deplete_mRNA_mtRNA	43.4733257661748
2888	270	control	83.48729792147806
2887	271	deplete_mRNA_mtRNA	47.105561861521004
2887	271	control	91.10854503464203
2886	272	deplete_mRNA_mtRNA	37.230419977298524
2886	272	control	71.36258660508084
2885	273	deplete_mRNA_mtRNA	44.26787741203178
2885	273	control	84.52655889145497
2884	274	deplete_mRNA_mtRNA	45.40295119182747
2884	274	control	86.95150115473442
2883	275	deplete_mRNA_mtRNA	39.61407491486947
2883	275	control	78.40646651270208
2882	276	deplete_mRNA_mtRNA	36.43586833144155
2882	276	control	70.20785219399538
2881	277	deplete_mRNA_mtRNA	47.21906923950057
2881	277	control	90.41570438799076
2880	278	deplete_mRNA_mtRNA	47.105561861521004
2880	278	control	90.64665127020785
2879	279	deplete_mRNA_mtRNA	46.76503972758229
2879	279	control	90.18475750577367
2878	280	deplete_mRNA_mtRNA	45.85698070374574
2878	280	control	88.56812933025404
2877	281	deplete_mRNA_mtRNA	44.60839954597049
2877	281	control	86.95150115473442
2876	282	deplete_mRNA_mtRNA	43.70034052213394
2876	282	control	82.67898383371825
2875	283	deplete_mRNA_mtRNA	40.86265607264472
2875	283	control	81.5242494226328
2874	284	deplete_mRNA_mtRNA	41.77071509648127
2874	284	control	83.37182448036951
2873	285	deplete_mRNA_mtRNA	45.970488081725314
2873	285	control	90.99307159353349
2872	286	deplete_mRNA_mtRNA	43.01929625425653
2872	286	control	85.33487297921478
2871	287	deplete_mRNA_mtRNA	44.94892167990919
2871	287	control	89.95381062355659
2870	288	deplete_mRNA_mtRNA	44.60839954597049
2870	288	control	89.26096997690532
2869	289	deplete_mRNA_mtRNA	44.72190692395006
2869	289	control	89.26096997690532
2868	290	deplete_mRNA_mtRNA	39.38706015891033
2868	290	control	81.40877598152426
2867	291	deplete_mRNA_mtRNA	38.70601589103292
2867	291	control	75.86605080831409
2866	292	deplete_mRNA_mtRNA	45.51645856980704
2866	292	control	90.99307159353349
2865	293	deplete_mRNA_mtRNA	45.17593643586833
2865	293	control	90.18475750577367
2864	294	deplete_mRNA_mtRNA	43.81384790011351
2864	294	control	88.79907621247114
2863	295	deplete_mRNA_mtRNA	43.81384790011351
2863	295	control	88.79907621247114
2862	296	deplete_mRNA_mtRNA	43.58683314415437
2862	296	control	88.45265588914549
2861	297	deplete_mRNA_mtRNA	43.1328036322361
2861	297	control	89.60739030023095
2860	298	deplete_mRNA_mtRNA	43.70034052213394
2860	298	control	90.18475750577367
2859	299	deplete_mRNA_mtRNA	42.67877412031782
2859	299	control	89.37644341801386
2858	300	deplete_mRNA_mtRNA	43.01929625425653
2858	300	control	88.79907621247114
2857	301	deplete_mRNA_mtRNA	42.11123723041998
2857	301	control	88.91454965357968
2856	302	deplete_mRNA_mtRNA	40.74914869466515
2856	302	control	86.72055427251732
2855	303	deplete_mRNA_mtRNA	42.79228149829739
2855	303	control	90.64665127020785
2854	304	deplete_mRNA_mtRNA	42.11123723041998
2854	304	control	90.41570438799076
2853	305	deplete_mRNA_mtRNA	42.90578887627696
2853	305	control	90.99307159353349
2852	306	deplete_mRNA_mtRNA	42.22474460839955
2852	306	control	90.87759815242494
2851	307	deplete_mRNA_mtRNA	42.90578887627696
2851	307	control	91.45496535796767
2850	308	deplete_mRNA_mtRNA	42.33825198637911
2850	308	control	90.87759815242494
2849	309	deplete_mRNA_mtRNA	42.33825198637911
2849	309	control	90.76212471131639
2848	310	deplete_mRNA_mtRNA	42.67877412031782
2848	310	control	90.87759815242494
2847	311	deplete_mRNA_mtRNA	42.45175936435868
2847	311	control	90.41570438799076
2846	312	deplete_mRNA_mtRNA	41.99772985244041
2846	312	control	90.41570438799076
2845	313	deplete_mRNA_mtRNA	40.86265607264472
2845	313	control	88.2217090069284
2844	314	deplete_mRNA_mtRNA	29.05788876276958
2844	314	control	61.316397228637406
2843	315	deplete_mRNA_mtRNA	40.97616345062429
2843	315	control	90.06928406466513
2842	316	deplete_mRNA_mtRNA	40.97616345062429
2842	316	control	89.4919168591224
2841	317	deplete_mRNA_mtRNA	40.29511918274688
2841	317	control	87.99076212471132
2840	318	deplete_mRNA_mtRNA	38.70601589103292
2840	318	control	84.29561200923787
2839	319	deplete_mRNA_mtRNA	39.27355278093076
2839	319	control	87.1824480369515
2838	320	deplete_mRNA_mtRNA	31.8955732122588
2838	320	control	70.32332563510393
2837	321	deplete_mRNA_mtRNA	34.506242905788874
2837	321	control	78.52193995381063
2836	322	deplete_mRNA_mtRNA	38.70601589103292
2836	322	control	84.52655889145497
2835	323	deplete_mRNA_mtRNA	38.819523269012485
2835	323	control	85.21939953810623
2834	324	deplete_mRNA_mtRNA	38.592508513053346
2834	324	control	84.41108545034642
2833	325	deplete_mRNA_mtRNA	36.095346197502835
2833	325	control	77.82909930715935
2832	326	deplete_mRNA_mtRNA	28.490351872871738
2832	326	control	59.69976905311778
2831	327	deplete_mRNA_mtRNA	24.290578887627696
2831	327	control	57.736720554272516
2830	328	deplete_mRNA_mtRNA	24.6311010215664
2830	328	control	58.429561200923786
2829	329	deplete_mRNA_mtRNA	23.95005675368899
2829	329	control	59.468822170900694
2828	330	deplete_mRNA_mtRNA	25.08513053348468
2828	330	control	61.43187066974596
2827	331	deplete_mRNA_mtRNA	38.47900113507378
2827	331	control	88.10623556581986
2826	332	deplete_mRNA_mtRNA	38.70601589103292
2826	332	control	88.45265588914549
2825	333	deplete_mRNA_mtRNA	37.3439273552781
2825	333	control	83.14087759815243
2824	334	deplete_mRNA_mtRNA	38.592508513053346
2824	334	control	88.45265588914549
2823	335	deplete_mRNA_mtRNA	39.16004540295119
2823	335	control	88.33718244803696
2822	336	deplete_mRNA_mtRNA	39.16004540295119
2822	336	control	89.03002309468823
2821	337	deplete_mRNA_mtRNA	39.84108967082861
2821	337	control	88.79907621247114
2820	338	deplete_mRNA_mtRNA	39.84108967082861
2820	338	control	88.91454965357968
2819	339	deplete_mRNA_mtRNA	35.30079455164586
2819	339	control	81.40877598152426
2818	340	deplete_mRNA_mtRNA	35.754824063564136
2818	340	control	82.21709006928405
2817	341	deplete_mRNA_mtRNA	35.8683314415437
2817	341	control	79.90762124711316
2816	342	deplete_mRNA_mtRNA	33.257661748013625
2816	342	control	74.01847575057737
2815	343	deplete_mRNA_mtRNA	31.55505107832009
2815	343	control	72.86374133949192
2814	344	deplete_mRNA_mtRNA	30.98751418842225
2814	344	control	71.82448036951502
2813	345	deplete_mRNA_mtRNA	35.414301929625424
2813	345	control	76.21247113163973
2812	346	deplete_mRNA_mtRNA	35.414301929625424
2812	346	control	77.48267898383372
2811	347	deplete_mRNA_mtRNA	37.11691259931896
2811	347	control	84.75750577367207
2810	348	deplete_mRNA_mtRNA	36.322360953461974
2810	348	control	80.36951501154735
2809	349	deplete_mRNA_mtRNA	37.57094211123723
2809	349	control	83.37182448036951
2808	350	deplete_mRNA_mtRNA	35.98183881952327
2808	350	control	81.06235565819861
2807	351	deplete_mRNA_mtRNA	37.230419977298524
2807	351	control	83.60277136258661
2806	352	deplete_mRNA_mtRNA	37.684449489216796
2806	352	control	85.21939953810623
2805	353	deplete_mRNA_mtRNA	30.98751418842225
2805	353	control	70.09237875288684
2804	354	deplete_mRNA_mtRNA	30.64699205448354
2804	354	control	72.2863741339492
2803	355	deplete_mRNA_mtRNA	30.0794551645857
2803	355	control	70.78521939953811
2802	356	deplete_mRNA_mtRNA	31.32803632236095
2802	356	control	74.364896073903
2801	357	deplete_mRNA_mtRNA	37.230419977298524
2801	357	control	85.56581986143186
2800	358	deplete_mRNA_mtRNA	37.3439273552781
2800	358	control	85.79676674364896
2799	359	deplete_mRNA_mtRNA	37.79795686719637
2799	359	control	86.95150115473442
2798	360	deplete_mRNA_mtRNA	38.25198637911464
2798	360	control	87.1824480369515
2797	361	deplete_mRNA_mtRNA	38.47900113507378
2797	361	control	86.83602771362587
2796	362	deplete_mRNA_mtRNA	38.36549375709421
2796	362	control	87.29792147806005
2795	363	deplete_mRNA_mtRNA	35.754824063564136
2795	363	control	84.18013856812932
2794	364	deplete_mRNA_mtRNA	34.846765039727586
2794	364	control	82.90993071593533
2793	365	deplete_mRNA_mtRNA	36.43586833144155
2793	365	control	84.41108545034642
2792	366	deplete_mRNA_mtRNA	36.20885357548241
2792	366	control	84.06466512702079
2791	367	deplete_mRNA_mtRNA	36.54937570942111
2791	367	control	84.64203233256352
2790	368	deplete_mRNA_mtRNA	37.003405221339385
2790	368	control	86.83602771362587
2789	369	deplete_mRNA_mtRNA	37.684449489216796
2789	369	control	87.1824480369515
2788	370	deplete_mRNA_mtRNA	37.79795686719637
2788	370	control	87.06697459584296
2787	371	deplete_mRNA_mtRNA	37.57094211123723
2787	371	control	87.52886836027713
2786	372	deplete_mRNA_mtRNA	36.54937570942111
2786	372	control	87.06697459584296
2785	373	deplete_mRNA_mtRNA	33.48467650397276
2785	373	control	81.75519630484989
2784	374	deplete_mRNA_mtRNA	30.419977298524405
2784	374	control	73.094688221709
2783	375	deplete_mRNA_mtRNA	31.101021566401815
2783	375	control	74.13394919168591
2782	376	deplete_mRNA_mtRNA	17.593643586833142
2782	376	control	41.801385681293304
2781	377	deplete_mRNA_mtRNA	23.496027241770715
2781	377	control	56.928406466512705
2780	378	deplete_mRNA_mtRNA	31.782065834279226
2780	378	control	76.905311778291
2779	379	deplete_mRNA_mtRNA	31.782065834279226
2779	379	control	77.7136258660508
2778	380	deplete_mRNA_mtRNA	34.165720771850175
2778	380	control	82.10161662817552
2777	381	deplete_mRNA_mtRNA	33.257661748013625
2777	381	control	78.75288683602771
2776	382	deplete_mRNA_mtRNA	33.48467650397276
2776	382	control	79.44572748267899
2775	383	deplete_mRNA_mtRNA	33.37116912599319
2775	383	control	79.44572748267899
2774	384	deplete_mRNA_mtRNA	32.576617480136214
2774	384	control	76.6743648960739
2773	385	deplete_mRNA_mtRNA	31.32803632236095
2773	385	control	74.82678983833718
2772	386	deplete_mRNA_mtRNA	29.625425652667424
2772	386	control	73.094688221709
2771	387	deplete_mRNA_mtRNA	30.87400681044268
2771	387	control	77.36720554272517
2770	388	deplete_mRNA_mtRNA	35.527809307605
2770	388	control	87.06697459584296
2769	389	deplete_mRNA_mtRNA	35.754824063564136
2769	389	control	87.06697459584296
2768	390	deplete_mRNA_mtRNA	22.587968217934165
2768	390	control	55.19630484988453
2767	391	deplete_mRNA_mtRNA	34.39273552780931
2767	391	control	84.06466512702079
2766	392	deplete_mRNA_mtRNA	32.46311010215664
2766	392	control	78.52193995381063
2765	393	deplete_mRNA_mtRNA	34.96027241770715
2765	393	control	85.45034642032333
2764	394	deplete_mRNA_mtRNA	35.187287173666284
2764	394	control	85.45034642032333
2763	395	deplete_mRNA_mtRNA	35.187287173666284
2763	395	control	86.25866050808314
2762	396	deplete_mRNA_mtRNA	35.30079455164586
2762	396	control	86.25866050808314
2761	397	deplete_mRNA_mtRNA	35.187287173666284
2761	397	control	85.68129330254041
2760	398	deplete_mRNA_mtRNA	34.846765039727586
2760	398	control	84.52655889145497
2759	399	deplete_mRNA_mtRNA	34.73325766174801
2759	399	control	84.29561200923787
2758	400	deplete_mRNA_mtRNA	34.39273552780931
2758	400	control	84.98845265588915
2757	401	deplete_mRNA_mtRNA	34.27922814982974
2757	401	control	84.8729792147806
2756	402	deplete_mRNA_mtRNA	34.0522133938706
2756	402	control	83.83371824480369
2755	403	deplete_mRNA_mtRNA	33.82519863791146
2755	403	control	83.60277136258661
2754	404	deplete_mRNA_mtRNA	34.39273552780931
2754	404	control	85.68129330254041
2753	405	deplete_mRNA_mtRNA	34.0522133938706
2753	405	control	85.68129330254041
2752	406	deplete_mRNA_mtRNA	34.0522133938706
2752	406	control	85.91224018475751
2751	407	deplete_mRNA_mtRNA	28.37684449489217
2751	407	control	73.3256351039261
2750	408	deplete_mRNA_mtRNA	33.82519863791146
2750	408	control	85.21939953810623
2749	409	deplete_mRNA_mtRNA	34.61975028376845
2749	409	control	85.79676674364896
2748	410	deplete_mRNA_mtRNA	34.165720771850175
2748	410	control	85.45034642032333
2747	411	deplete_mRNA_mtRNA	34.39273552780931
2747	411	control	85.33487297921478
2746	412	deplete_mRNA_mtRNA	30.533484676503974
2746	412	control	76.6743648960739
2745	413	deplete_mRNA_mtRNA	33.7116912599319
2745	413	control	84.64203233256352
2744	414	deplete_mRNA_mtRNA	29.96594778660613
2744	414	control	73.44110854503464
2743	415	deplete_mRNA_mtRNA	30.30646992054484
2743	415	control	75.75057736720554
2742	416	deplete_mRNA_mtRNA	30.30646992054484
2742	416	control	80.0230946882217
2741	417	deplete_mRNA_mtRNA	31.66855845629966
2741	417	control	81.06235565819861
2740	418	deplete_mRNA_mtRNA	33.938706015891036
2740	418	control	85.91224018475751
2739	419	deplete_mRNA_mtRNA	33.59818388195232
2739	419	control	84.29561200923787
2738	420	deplete_mRNA_mtRNA	33.48467650397276
2738	420	control	83.25635103926096
2737	421	deplete_mRNA_mtRNA	31.8955732122588
2737	421	control	81.98614318706697
2736	422	deplete_mRNA_mtRNA	32.2360953461975
2736	422	control	81.98614318706697
2735	423	deplete_mRNA_mtRNA	34.27922814982974
2735	423	control	85.56581986143186
2734	424	deplete_mRNA_mtRNA	34.165720771850175
2734	424	control	85.68129330254041
2733	425	deplete_mRNA_mtRNA	34.27922814982974
2733	425	control	85.91224018475751
2732	426	deplete_mRNA_mtRNA	34.39273552780931
2732	426	control	85.45034642032333
2731	427	deplete_mRNA_mtRNA	33.82519863791146
2731	427	control	84.8729792147806
2730	428	deplete_mRNA_mtRNA	33.48467650397276
2730	428	control	83.83371824480369
2729	429	deplete_mRNA_mtRNA	31.782065834279226
2729	429	control	77.48267898383372
2728	430	deplete_mRNA_mtRNA	28.603859250851304
2728	430	control	74.24942263279446
2727	431	deplete_mRNA_mtRNA	30.0794551645857
2727	431	control	77.13625866050808
2726	432	deplete_mRNA_mtRNA	30.760499432463114
2726	432	control	78.63741339491916
2725	433	deplete_mRNA_mtRNA	33.14415437003405
2725	433	control	82.90993071593533
2724	434	deplete_mRNA_mtRNA	33.14415437003405
2724	434	control	82.44803695150115
2723	435	deplete_mRNA_mtRNA	32.803632236095346
2723	435	control	83.02540415704388
2722	436	deplete_mRNA_mtRNA	32.803632236095346
2722	436	control	83.14087759815243
2721	437	deplete_mRNA_mtRNA	25.879682179341657
2721	437	control	71.13163972286374
2720	438	deplete_mRNA_mtRNA	26.787741203178207
2720	438	control	73.55658198614319
2719	439	deplete_mRNA_mtRNA	32.122587968217935
2719	439	control	83.71824480369516
2718	440	deplete_mRNA_mtRNA	28.830874006810443
2718	440	control	76.6743648960739
2717	441	deplete_mRNA_mtRNA	32.00908059023836
2717	441	control	83.48729792147806
2716	442	deplete_mRNA_mtRNA	32.00908059023836
2716	442	control	84.18013856812932
2715	443	deplete_mRNA_mtRNA	31.32803632236095
2715	443	control	81.87066974595842
2714	444	deplete_mRNA_mtRNA	31.101021566401815
2714	444	control	81.98614318706697
2713	445	deplete_mRNA_mtRNA	29.05788876276958
2713	445	control	77.02078521939953
2712	446	deplete_mRNA_mtRNA	29.625425652667424
2712	446	control	77.94457274826789
2711	447	deplete_mRNA_mtRNA	30.192962542565265
2711	447	control	77.82909930715935
2710	448	deplete_mRNA_mtRNA	32.2360953461975
2710	448	control	83.48729792147806
2709	449	deplete_mRNA_mtRNA	31.8955732122588
2709	449	control	83.25635103926096
2708	450	deplete_mRNA_mtRNA	31.8955732122588
2708	450	control	83.83371824480369
2707	451	deplete_mRNA_mtRNA	29.852440408626563
2707	451	control	79.90762124711316
2706	452	deplete_mRNA_mtRNA	30.30646992054484
2706	452	control	81.17782909930716
2705	453	deplete_mRNA_mtRNA	31.32803632236095
2705	453	control	83.48729792147806
2704	454	deplete_mRNA_mtRNA	30.419977298524405
2704	454	control	81.17782909930716
2703	455	deplete_mRNA_mtRNA	30.533484676503974
2703	455	control	83.25635103926096
2702	456	deplete_mRNA_mtRNA	30.98751418842225
2702	456	control	82.90993071593533
2701	457	deplete_mRNA_mtRNA	32.122587968217935
2701	457	control	83.83371824480369
2700	458	deplete_mRNA_mtRNA	31.55505107832009
2700	458	control	82.5635103926097
2699	459	deplete_mRNA_mtRNA	31.441543700340524
2699	459	control	81.98614318706697
2698	460	deplete_mRNA_mtRNA	28.490351872871738
2698	460	control	74.5958429561201
2697	461	deplete_mRNA_mtRNA	27.355278093076052
2697	461	control	74.5958429561201
2696	462	deplete_mRNA_mtRNA	24.063564131668556
2696	462	control	65.58891454965358
2695	463	deplete_mRNA_mtRNA	29.05788876276958
2695	463	control	77.59815242494227
2694	464	deplete_mRNA_mtRNA	29.625425652667424
2694	464	control	78.86836027713626
2693	465	deplete_mRNA_mtRNA	30.192962542565265
2693	465	control	81.17782909930716
2692	466	deplete_mRNA_mtRNA	30.98751418842225
2692	466	control	83.60277136258661
2691	467	deplete_mRNA_mtRNA	30.64699205448354
2691	467	control	81.2933025404157
2690	468	deplete_mRNA_mtRNA	20.317820658342793
2690	468	control	56.235565819861435
2689	469	deplete_mRNA_mtRNA	25.652667423382518
2689	469	control	68.12933025404158
2688	470	deplete_mRNA_mtRNA	31.441543700340524
2688	470	control	83.94919168591224
2687	471	deplete_mRNA_mtRNA	31.66855845629966
2687	471	control	83.71824480369516
2686	472	deplete_mRNA_mtRNA	25.08513053348468
2686	472	control	67.09006928406467
2685	473	deplete_mRNA_mtRNA	31.55505107832009
2685	473	control	83.14087759815243
2684	474	deplete_mRNA_mtRNA	31.101021566401815
2684	474	control	83.37182448036951
2683	475	deplete_mRNA_mtRNA	30.87400681044268
2683	475	control	82.3325635103926
2682	476	deplete_mRNA_mtRNA	30.30646992054484
2682	476	control	81.87066974595842
2681	477	deplete_mRNA_mtRNA	31.214528944381385
2681	477	control	82.90993071593533
2680	478	deplete_mRNA_mtRNA	31.214528944381385
2680	478	control	83.14087759815243
2679	479	deplete_mRNA_mtRNA	31.101021566401815
2679	479	control	82.90993071593533
2678	480	deplete_mRNA_mtRNA	31.101021566401815
2678	480	control	83.02540415704388
2677	481	deplete_mRNA_mtRNA	30.533484676503974
2677	481	control	82.3325635103926
2676	482	deplete_mRNA_mtRNA	30.64699205448354
2676	482	control	83.02540415704388
2675	483	deplete_mRNA_mtRNA	31.101021566401815
2675	483	control	83.25635103926096
2674	484	deplete_mRNA_mtRNA	31.101021566401815
2674	484	control	82.67898383371825
2673	485	deplete_mRNA_mtRNA	31.101021566401815
2673	485	control	83.14087759815243
2672	486	deplete_mRNA_mtRNA	30.760499432463114
2672	486	control	83.25635103926096
2671	487	deplete_mRNA_mtRNA	30.64699205448354
2671	487	control	83.14087759815243
2670	488	deplete_mRNA_mtRNA	30.192962542565265
2670	488	control	82.21709006928405
2669	489	deplete_mRNA_mtRNA	29.511918274687854
2669	489	control	80.83140877598153
2668	490	deplete_mRNA_mtRNA	22.587968217934165
2668	490	control	55.54272517321016
2667	491	deplete_mRNA_mtRNA	26.220204313280366
2667	491	control	71.47806004618937
2666	492	deplete_mRNA_mtRNA	30.192962542565265
2666	492	control	81.5242494226328
2665	493	deplete_mRNA_mtRNA	26.560726447219068
2665	493	control	69.63048498845265
2664	494	deplete_mRNA_mtRNA	30.533484676503974
2664	494	control	82.44803695150115
2663	495	deplete_mRNA_mtRNA	30.64699205448354
2663	495	control	82.44803695150115
2662	496	deplete_mRNA_mtRNA	30.760499432463114
2662	496	control	81.87066974595842
2661	497	deplete_mRNA_mtRNA	30.760499432463114
2661	497	control	81.98614318706697
2660	498	deplete_mRNA_mtRNA	30.64699205448354
2660	498	control	81.2933025404157
2659	499	deplete_mRNA_mtRNA	30.533484676503974
2659	499	control	81.06235565819861
2658	500	deplete_mRNA_mtRNA	30.419977298524405
2658	500	control	81.40877598152426
2657	501	deplete_mRNA_mtRNA	30.64699205448354
2657	501	control	81.40877598152426
2656	502	deplete_mRNA_mtRNA	30.419977298524405
2656	502	control	81.06235565819861
2655	503	deplete_mRNA_mtRNA	30.30646992054484
2655	503	control	81.2933025404157
2654	504	deplete_mRNA_mtRNA	30.533484676503974
2654	504	control	82.21709006928405
2653	505	deplete_mRNA_mtRNA	30.533484676503974
2653	505	control	81.63972286374134
2652	506	deplete_mRNA_mtRNA	27.809307604994327
2652	506	control	75.51963048498845
2651	507	deplete_mRNA_mtRNA	30.30646992054484
2651	507	control	82.7944572748268
2650	508	deplete_mRNA_mtRNA	29.05788876276958
2650	508	control	78.86836027713626
2649	509	deplete_mRNA_mtRNA	29.73893303064699
2649	509	control	81.75519630484989
2648	510	deplete_mRNA_mtRNA	27.695800227014754
2648	510	control	77.7136258660508
2647	511	deplete_mRNA_mtRNA	29.625425652667424
2647	511	control	80.13856812933025
2646	512	deplete_mRNA_mtRNA	29.511918274687854
2646	512	control	79.44572748267899
2645	513	deplete_mRNA_mtRNA	26.333711691259932
2645	513	control	72.51732101616628
2644	514	deplete_mRNA_mtRNA	29.398410896708288
2644	514	control	78.86836027713626
2643	515	deplete_mRNA_mtRNA	25.198637911464246
2643	515	control	68.93764434180139
2642	516	deplete_mRNA_mtRNA	25.198637911464246
2642	516	control	69.28406466512702
2641	517	deplete_mRNA_mtRNA	25.425652667423382
2641	517	control	70.55427251732101
2640	518	deplete_mRNA_mtRNA	29.171396140749152
2640	518	control	81.06235565819861
2639	519	deplete_mRNA_mtRNA	30.192962542565265
2639	519	control	82.10161662817552
2638	520	deplete_mRNA_mtRNA	29.511918274687854
2638	520	control	78.63741339491916
2637	521	deplete_mRNA_mtRNA	29.96594778660613
2637	521	control	80.71593533487298
2636	522	deplete_mRNA_mtRNA	28.14982973893303
2636	522	control	78.17551963048498
2635	523	deplete_mRNA_mtRNA	28.944381384790013
2635	523	control	80.2540415704388
2634	524	deplete_mRNA_mtRNA	29.96594778660613
2634	524	control	81.5242494226328
2633	525	deplete_mRNA_mtRNA	30.192962542565265
2633	525	control	82.21709006928405
2632	526	deplete_mRNA_mtRNA	27.24177071509648
2632	526	control	75.4041570438799
2631	527	deplete_mRNA_mtRNA	30.192962542565265
2631	527	control	81.87066974595842
2630	528	deplete_mRNA_mtRNA	30.0794551645857
2630	528	control	81.2933025404157
2629	529	deplete_mRNA_mtRNA	30.0794551645857
2629	529	control	81.87066974595842
2628	530	deplete_mRNA_mtRNA	30.0794551645857
2628	530	control	81.87066974595842
2627	531	deplete_mRNA_mtRNA	28.14982973893303
2627	531	control	80.4849884526559
2626	532	deplete_mRNA_mtRNA	29.625425652667424
2626	532	control	81.40877598152426
2625	533	deplete_mRNA_mtRNA	29.625425652667424
2625	533	control	81.2933025404157
2624	534	deplete_mRNA_mtRNA	29.96594778660613
2624	534	control	81.17782909930716
2623	535	deplete_mRNA_mtRNA	30.192962542565265
2623	535	control	81.5242494226328
2622	536	deplete_mRNA_mtRNA	30.30646992054484
2622	536	control	80.83140877598153
2621	537	deplete_mRNA_mtRNA	30.30646992054484
2621	537	control	80.94688221709006
2620	538	deplete_mRNA_mtRNA	30.0794551645857
2620	538	control	80.83140877598153
2619	539	deplete_mRNA_mtRNA	30.0794551645857
2619	539	control	81.2933025404157
2618	540	deplete_mRNA_mtRNA	29.511918274687854
2618	540	control	80.83140877598153
2617	541	deplete_mRNA_mtRNA	28.830874006810443
2617	541	control	79.33025404157044
2616	542	deplete_mRNA_mtRNA	25.198637911464246
2616	542	control	69.05311778290994
2615	543	deplete_mRNA_mtRNA	28.490351872871738
2615	543	control	78.75288683602771
2614	544	deplete_mRNA_mtRNA	28.944381384790013
2614	544	control	79.09930715935334
2613	545	deplete_mRNA_mtRNA	29.96594778660613
2613	545	control	81.17782909930716
2612	546	deplete_mRNA_mtRNA	30.0794551645857
2612	546	control	81.06235565819861
2611	547	deplete_mRNA_mtRNA	29.96594778660613
2611	547	control	81.17782909930716
2610	548	deplete_mRNA_mtRNA	29.96594778660613
2610	548	control	81.17782909930716
2609	549	deplete_mRNA_mtRNA	21.22587968217934
2609	549	control	58.66050808314087
2608	550	deplete_mRNA_mtRNA	29.852440408626563
2608	550	control	81.17782909930716
2607	551	deplete_mRNA_mtRNA	29.511918274687854
2607	551	control	79.67667436489607
2606	552	deplete_mRNA_mtRNA	29.73893303064699
2606	552	control	80.60046189376443
2605	553	deplete_mRNA_mtRNA	29.511918274687854
2605	553	control	80.60046189376443
2604	554	deplete_mRNA_mtRNA	29.05788876276958
2604	554	control	77.82909930715935
2603	555	deplete_mRNA_mtRNA	28.944381384790013
2603	555	control	78.06004618937644
2602	556	deplete_mRNA_mtRNA	28.944381384790013
2602	556	control	80.0230946882217
2601	557	deplete_mRNA_mtRNA	27.355278093076052
2601	557	control	76.09699769053118
2600	558	deplete_mRNA_mtRNA	28.717366628830877
2600	558	control	79.44572748267899
2599	559	deplete_mRNA_mtRNA	27.582292849035188
2599	559	control	74.364896073903
2598	560	deplete_mRNA_mtRNA	28.37684449489217
2598	560	control	75.635103926097
2597	561	deplete_mRNA_mtRNA	29.398410896708288
2597	561	control	78.9838337182448
2596	562	deplete_mRNA_mtRNA	28.944381384790013
2596	562	control	79.44572748267899
2595	563	deplete_mRNA_mtRNA	29.284903518728715
2595	563	control	80.36951501154735
2594	564	deplete_mRNA_mtRNA	29.284903518728715
2594	564	control	80.36951501154735
2593	565	deplete_mRNA_mtRNA	29.171396140749152
2593	565	control	80.13856812933025
2592	566	deplete_mRNA_mtRNA	29.398410896708288
2592	566	control	80.13856812933025
2591	567	deplete_mRNA_mtRNA	29.171396140749152
2591	567	control	79.90762124711316
2590	568	deplete_mRNA_mtRNA	29.05788876276958
2590	568	control	78.75288683602771
2589	569	deplete_mRNA_mtRNA	29.05788876276958
2589	569	control	78.52193995381063
2588	570	deplete_mRNA_mtRNA	28.830874006810443
2588	570	control	78.06004618937644
2587	571	deplete_mRNA_mtRNA	28.603859250851304
2587	571	control	79.33025404157044
2586	572	deplete_mRNA_mtRNA	28.717366628830877
2586	572	control	79.33025404157044
2585	573	deplete_mRNA_mtRNA	28.14982973893303
2585	573	control	77.82909930715935
2584	574	deplete_mRNA_mtRNA	28.263337116912602
2584	574	control	77.82909930715935
2583	575	deplete_mRNA_mtRNA	28.37684449489217
2583	575	control	77.7136258660508
2582	576	deplete_mRNA_mtRNA	28.263337116912602
2582	576	control	77.25173210161664
2581	577	deplete_mRNA_mtRNA	29.05788876276958
2581	577	control	79.67667436489607
2580	578	deplete_mRNA_mtRNA	29.171396140749152
2580	578	control	79.90762124711316
2579	579	deplete_mRNA_mtRNA	29.05788876276958
2579	579	control	79.67667436489607
2578	580	deplete_mRNA_mtRNA	28.944381384790013
2578	580	control	79.67667436489607
2577	581	deplete_mRNA_mtRNA	28.944381384790013
2577	581	control	79.67667436489607
2576	582	deplete_mRNA_mtRNA	28.944381384790013
2576	582	control	79.44572748267899
2575	583	deplete_mRNA_mtRNA	28.944381384790013
2575	583	control	79.67667436489607
2574	584	deplete_mRNA_mtRNA	28.490351872871738
2574	584	control	79.44572748267899
2573	585	deplete_mRNA_mtRNA	21.56640181611805
2573	585	control	63.39491916859122
2572	586	deplete_mRNA_mtRNA	28.37684449489217
2572	586	control	78.75288683602771
2571	587	deplete_mRNA_mtRNA	28.603859250851304
2571	587	control	78.63741339491916
2570	588	deplete_mRNA_mtRNA	28.263337116912602
2570	588	control	78.06004618937644
2569	589	deplete_mRNA_mtRNA	27.922814982973893
2569	589	control	76.6743648960739
2568	590	deplete_mRNA_mtRNA	28.603859250851304
2568	590	control	79.09930715935334
2567	591	deplete_mRNA_mtRNA	28.603859250851304
2567	591	control	78.63741339491916
2566	592	deplete_mRNA_mtRNA	27.355278093076052
2566	592	control	76.09699769053118
2565	593	deplete_mRNA_mtRNA	27.24177071509648
2565	593	control	76.905311778291
2564	594	deplete_mRNA_mtRNA	27.014755959137343
2564	594	control	76.21247113163973
2563	595	deplete_mRNA_mtRNA	27.24177071509648
2563	595	control	76.905311778291
2562	596	deplete_mRNA_mtRNA	23.609534619750285
2562	596	control	67.89838337182448
2561	597	deplete_mRNA_mtRNA	26.220204313280366
2561	597	control	71.24711316397229
2560	598	deplete_mRNA_mtRNA	25.652667423382518
2560	598	control	70.20785219399538
2559	599	deplete_mRNA_mtRNA	27.922814982973893
2559	599	control	77.94457274826789
2558	600	deplete_mRNA_mtRNA	27.014755959137343
2558	600	control	77.13625866050808
2557	601	deplete_mRNA_mtRNA	26.67423382519864
2557	601	control	74.94226327944573
2556	602	deplete_mRNA_mtRNA	24.971623155505107
2556	602	control	67.55196304849885
2555	603	deplete_mRNA_mtRNA	27.128263337116916
2555	603	control	72.97921478060047
2554	604	deplete_mRNA_mtRNA	28.036322360953463
2554	604	control	77.25173210161664
2553	605	deplete_mRNA_mtRNA	27.468785471055618
2553	605	control	77.02078521939953
2552	606	deplete_mRNA_mtRNA	19.409761634506243
2552	606	control	54.387990762124716
2551	607	deplete_mRNA_mtRNA	28.036322360953463
2551	607	control	77.36720554272517
2550	608	deplete_mRNA_mtRNA	28.14982973893303
2550	608	control	77.7136258660508
2549	609	deplete_mRNA_mtRNA	28.036322360953463
2549	609	control	78.06004618937644
2548	610	deplete_mRNA_mtRNA	27.128263337116916
2548	610	control	73.90300230946882
2547	611	deplete_mRNA_mtRNA	26.901248581157777
2547	611	control	73.094688221709
2546	612	deplete_mRNA_mtRNA	28.263337116912602
2546	612	control	78.63741339491916
2545	613	deplete_mRNA_mtRNA	28.263337116912602
2545	613	control	78.75288683602771
2544	614	deplete_mRNA_mtRNA	28.036322360953463
2544	614	control	78.29099307159353
2543	615	deplete_mRNA_mtRNA	28.14982973893303
2543	615	control	78.52193995381063
2542	616	deplete_mRNA_mtRNA	28.036322360953463
2542	616	control	78.29099307159353
2541	617	deplete_mRNA_mtRNA	28.036322360953463
2541	617	control	78.06004618937644
2540	618	deplete_mRNA_mtRNA	24.063564131668556
2540	618	control	66.16628175519631
2539	619	deplete_mRNA_mtRNA	27.468785471055618
2539	619	control	77.25173210161664
2538	620	deplete_mRNA_mtRNA	27.809307604994327
2538	620	control	77.82909930715935
2537	621	deplete_mRNA_mtRNA	27.809307604994327
2537	621	control	78.17551963048498
2536	622	deplete_mRNA_mtRNA	27.695800227014754
2536	622	control	77.7136258660508
2535	623	deplete_mRNA_mtRNA	26.4472190692395
2535	623	control	74.01847575057737
2534	624	deplete_mRNA_mtRNA	25.652667423382518
2534	624	control	71.82448036951502
2533	625	deplete_mRNA_mtRNA	16.685584562996596
2533	625	control	44.919168591224015
2532	626	deplete_mRNA_mtRNA	20.43132803632236
2532	626	control	55.77367205542725
2531	627	deplete_mRNA_mtRNA	18.388195232690123
2531	627	control	51.73210161662818
2530	628	deplete_mRNA_mtRNA	18.615209988649262
2530	628	control	51.15473441108544
2529	629	deplete_mRNA_mtRNA	25.53916004540295
2529	629	control	69.9769053117783
2528	630	deplete_mRNA_mtRNA	24.404086265607265
2528	630	control	69.16859122401847
2527	631	deplete_mRNA_mtRNA	25.993189557321227
2527	631	control	71.24711316397229
2526	632	deplete_mRNA_mtRNA	27.128263337116916
2526	632	control	75.28868360277137
2525	633	deplete_mRNA_mtRNA	27.468785471055618
2525	633	control	75.86605080831409
2524	634	deplete_mRNA_mtRNA	27.128263337116916
2524	634	control	75.17321016166282
2523	635	deplete_mRNA_mtRNA	26.67423382519864
2523	635	control	74.82678983833718
2522	636	deplete_mRNA_mtRNA	26.333711691259932
2522	636	control	74.48036951501155
2521	637	deplete_mRNA_mtRNA	26.901248581157777
2521	637	control	74.71131639722863
2520	638	deplete_mRNA_mtRNA	27.128263337116916
2520	638	control	75.51963048498845
2519	639	deplete_mRNA_mtRNA	26.67423382519864
2519	639	control	74.13394919168591
2518	640	deplete_mRNA_mtRNA	26.560726447219068
2518	640	control	74.48036951501155
2517	641	deplete_mRNA_mtRNA	22.587968217934165
2517	641	control	61.316397228637406
2516	642	deplete_mRNA_mtRNA	22.8149829738933
2516	642	control	62.00923787528868
2515	643	deplete_mRNA_mtRNA	26.560726447219068
2515	643	control	75.635103926097
2514	644	deplete_mRNA_mtRNA	26.67423382519864
2514	644	control	75.86605080831409
2513	645	deplete_mRNA_mtRNA	27.24177071509648
2513	645	control	75.98152424942263
2512	646	deplete_mRNA_mtRNA	27.468785471055618
2512	646	control	76.21247113163973
2511	647	deplete_mRNA_mtRNA	20.771850170261068
2511	647	control	57.505773672055426
2510	648	deplete_mRNA_mtRNA	11.804767309875142
2510	648	control	32.21709006928407
2509	649	deplete_mRNA_mtRNA	26.67423382519864
2509	649	control	74.13394919168591
2508	650	deplete_mRNA_mtRNA	26.901248581157777
2508	650	control	75.28868360277137
2507	651	deplete_mRNA_mtRNA	26.787741203178207
2507	651	control	75.28868360277137
2506	652	deplete_mRNA_mtRNA	26.901248581157777
2506	652	control	75.86605080831409
2505	653	deplete_mRNA_mtRNA	27.014755959137343
2505	653	control	75.98152424942263
2504	654	deplete_mRNA_mtRNA	27.014755959137343
2504	654	control	75.75057736720554
2503	655	deplete_mRNA_mtRNA	27.014755959137343
2503	655	control	75.4041570438799
2502	656	deplete_mRNA_mtRNA	27.128263337116916
2502	656	control	75.51963048498845
2501	657	deplete_mRNA_mtRNA	25.652667423382518
2501	657	control	72.86374133949192
2500	658	deplete_mRNA_mtRNA	26.901248581157777
2500	658	control	75.635103926097
2499	659	deplete_mRNA_mtRNA	26.787741203178207
2499	659	control	74.71131639722863
2498	660	deplete_mRNA_mtRNA	26.560726447219068
2498	660	control	74.48036951501155
2497	661	deplete_mRNA_mtRNA	26.787741203178207
2497	661	control	74.82678983833718
2496	662	deplete_mRNA_mtRNA	26.4472190692395
2496	662	control	74.94226327944573
2495	663	deplete_mRNA_mtRNA	25.76617480136209
2495	663	control	73.55658198614319
2494	664	deplete_mRNA_mtRNA	25.425652667423382
2494	664	control	72.63279445727483
2493	665	deplete_mRNA_mtRNA	24.971623155505107
2493	665	control	71.93995381062356
2492	666	deplete_mRNA_mtRNA	20.771850170261068
2492	666	control	59.930715935334874
2491	667	deplete_mRNA_mtRNA	21.56640181611805
2491	667	control	62.70207852193995
2490	668	deplete_mRNA_mtRNA	25.993189557321227
2490	668	control	73.094688221709
2489	669	deplete_mRNA_mtRNA	26.560726447219068
2489	669	control	74.24942263279446
2488	670	deplete_mRNA_mtRNA	25.993189557321227
2488	670	control	72.2863741339492
2487	671	deplete_mRNA_mtRNA	26.333711691259932
2487	671	control	73.55658198614319
2486	672	deplete_mRNA_mtRNA	25.993189557321227
2486	672	control	73.55658198614319
2485	673	deplete_mRNA_mtRNA	23.382519863791146
2485	673	control	67.32101616628175
2484	674	deplete_mRNA_mtRNA	25.76617480136209
2484	674	control	71.13163972286374
2483	675	deplete_mRNA_mtRNA	25.879682179341657
2483	675	control	72.17090069284065
2482	676	deplete_mRNA_mtRNA	25.652667423382518
2482	676	control	70.66974595842956
2481	677	deplete_mRNA_mtRNA	26.4472190692395
2481	677	control	74.364896073903
2480	678	deplete_mRNA_mtRNA	26.333711691259932
2480	678	control	73.55658198614319
2479	679	deplete_mRNA_mtRNA	26.560726447219068
2479	679	control	74.24942263279446
2478	680	deplete_mRNA_mtRNA	26.333711691259932
2478	680	control	74.13394919168591
2477	681	deplete_mRNA_mtRNA	25.76617480136209
2477	681	control	73.44110854503464
2476	682	deplete_mRNA_mtRNA	24.404086265607265
2476	682	control	70.55427251732101
2475	683	deplete_mRNA_mtRNA	22.701475595913735
2475	683	control	66.39722863741339
2474	684	deplete_mRNA_mtRNA	22.8149829738933
2474	684	control	67.78290993071595
2473	685	deplete_mRNA_mtRNA	21.56640181611805
2473	685	control	65.70438799076213
2472	686	deplete_mRNA_mtRNA	19.182746878547103
2472	686	control	54.04157043879908
2471	687	deplete_mRNA_mtRNA	17.707150964812712
2471	687	control	48.72979214780601
2470	688	deplete_mRNA_mtRNA	24.6311010215664
2470	688	control	68.12933025404158
2469	689	deplete_mRNA_mtRNA	22.701475595913735
2469	689	control	63.279445727482674
2468	690	deplete_mRNA_mtRNA	25.425652667423382
2468	690	control	70.32332563510393
2467	691	deplete_mRNA_mtRNA	25.879682179341657
2467	691	control	71.82448036951502
2466	692	deplete_mRNA_mtRNA	25.879682179341657
2466	692	control	71.24711316397229
2465	693	deplete_mRNA_mtRNA	26.333711691259932
2465	693	control	72.74826789838336
2464	694	deplete_mRNA_mtRNA	25.879682179341657
2464	694	control	71.47806004618937
2463	695	deplete_mRNA_mtRNA	23.496027241770715
2463	695	control	66.05080831408776
2462	696	deplete_mRNA_mtRNA	25.652667423382518
2462	696	control	71.93995381062356
2461	697	deplete_mRNA_mtRNA	25.993189557321227
2461	697	control	71.59353348729792
2460	698	deplete_mRNA_mtRNA	26.106696935300793
2460	698	control	72.63279445727483
2459	699	deplete_mRNA_mtRNA	26.67423382519864
2459	699	control	73.44110854503464
2458	700	deplete_mRNA_mtRNA	26.560726447219068
2458	700	control	72.86374133949192
2457	701	deplete_mRNA_mtRNA	26.787741203178207
2457	701	control	72.86374133949192
2456	702	deplete_mRNA_mtRNA	26.67423382519864
2456	702	control	73.21016166281755
2455	703	deplete_mRNA_mtRNA	26.4472190692395
2455	703	control	73.21016166281755
2454	704	deplete_mRNA_mtRNA	26.106696935300793
2454	704	control	72.51732101616628
2453	705	deplete_mRNA_mtRNA	26.220204313280366
2453	705	control	71.93995381062356
2452	706	deplete_mRNA_mtRNA	25.53916004540295
2452	706	control	68.36027713625866
2451	707	deplete_mRNA_mtRNA	26.220204313280366
2451	707	control	72.97921478060047
2450	708	deplete_mRNA_mtRNA	26.106696935300793
2450	708	control	72.97921478060047
2449	709	deplete_mRNA_mtRNA	26.220204313280366
2449	709	control	72.97921478060047
2448	710	deplete_mRNA_mtRNA	25.993189557321227
2448	710	control	72.51732101616628
2447	711	deplete_mRNA_mtRNA	26.106696935300793
2447	711	control	72.97921478060047
2446	712	deplete_mRNA_mtRNA	25.425652667423382
2446	712	control	71.59353348729792
2445	713	deplete_mRNA_mtRNA	24.971623155505107
2445	713	control	71.59353348729792
2444	714	deplete_mRNA_mtRNA	24.971623155505107
2444	714	control	71.70900692840647
2443	715	deplete_mRNA_mtRNA	25.198637911464246
2443	715	control	72.97921478060047
2442	716	deplete_mRNA_mtRNA	25.198637911464246
2442	716	control	72.86374133949192
2441	717	deplete_mRNA_mtRNA	25.425652667423382
2441	717	control	73.094688221709
2440	718	deplete_mRNA_mtRNA	25.76617480136209
2440	718	control	73.094688221709
2439	719	deplete_mRNA_mtRNA	25.76617480136209
2439	719	control	73.094688221709
2438	720	deplete_mRNA_mtRNA	25.76617480136209
2438	720	control	72.74826789838336
2437	721	deplete_mRNA_mtRNA	25.76617480136209
2437	721	control	72.74826789838336
2436	722	deplete_mRNA_mtRNA	25.198637911464246
2436	722	control	71.47806004618937
2435	723	deplete_mRNA_mtRNA	25.425652667423382
2435	723	control	72.63279445727483
2434	724	deplete_mRNA_mtRNA	24.74460839954597
2434	724	control	71.93995381062356
2433	725	deplete_mRNA_mtRNA	25.425652667423382
2433	725	control	72.63279445727483
2432	726	deplete_mRNA_mtRNA	24.858115777525537
2432	726	control	70.66974595842956
2431	727	deplete_mRNA_mtRNA	24.858115777525537
2431	727	control	71.0161662817552
2430	728	deplete_mRNA_mtRNA	25.08513053348468
2430	728	control	69.9769053117783
2429	729	deplete_mRNA_mtRNA	25.198637911464246
2429	729	control	71.47806004618937
2428	730	deplete_mRNA_mtRNA	25.198637911464246
2428	730	control	72.05542725173211
2427	731	deplete_mRNA_mtRNA	22.701475595913735
2427	731	control	65.35796766743648
2426	732	deplete_mRNA_mtRNA	25.08513053348468
2426	732	control	71.70900692840647
2425	733	deplete_mRNA_mtRNA	24.51759364358683
2425	733	control	69.63048498845265
2424	734	deplete_mRNA_mtRNA	24.177071509648126
2424	734	control	68.93764434180139
2423	735	deplete_mRNA_mtRNA	24.177071509648126
2423	735	control	69.9769053117783
2422	736	deplete_mRNA_mtRNA	25.08513053348468
2422	736	control	71.70900692840647
2421	737	deplete_mRNA_mtRNA	25.198637911464246
2421	737	control	71.59353348729792
2420	738	deplete_mRNA_mtRNA	23.609534619750285
2420	738	control	67.78290993071595
2419	739	deplete_mRNA_mtRNA	10.442678774120317
2419	739	control	26.78983833718245
2418	740	deplete_mRNA_mtRNA	25.08513053348468
2418	740	control	71.0161662817552
2417	741	deplete_mRNA_mtRNA	25.08513053348468
2417	741	control	71.24711316397229
2416	742	deplete_mRNA_mtRNA	24.74460839954597
2416	742	control	71.36258660508084
2415	743	deplete_mRNA_mtRNA	24.6311010215664
2415	743	control	70.90069284064666
2414	744	deplete_mRNA_mtRNA	24.6311010215664
2414	744	control	71.36258660508084
2413	745	deplete_mRNA_mtRNA	24.404086265607265
2413	745	control	69.7459584295612
2412	746	deplete_mRNA_mtRNA	24.51759364358683
2412	746	control	71.13163972286374
2411	747	deplete_mRNA_mtRNA	24.290578887627696
2411	747	control	70.43879907621246
2410	748	deplete_mRNA_mtRNA	24.74460839954597
2410	748	control	70.20785219399538
2409	749	deplete_mRNA_mtRNA	24.74460839954597
2409	749	control	70.20785219399538
2408	750	deplete_mRNA_mtRNA	24.74460839954597
2408	750	control	70.43879907621246
2407	751	deplete_mRNA_mtRNA	24.858115777525537
2407	751	control	71.24711316397229
2406	752	deplete_mRNA_mtRNA	24.858115777525537
2406	752	control	71.13163972286374
2405	753	deplete_mRNA_mtRNA	24.858115777525537
2405	753	control	70.78521939953811
2404	754	deplete_mRNA_mtRNA	22.24744608399546
2404	754	control	64.78060046189377
2403	755	deplete_mRNA_mtRNA	24.51759364358683
2403	755	control	70.55427251732101
2402	756	deplete_mRNA_mtRNA	24.6311010215664
2402	756	control	70.43879907621246
2401	757	deplete_mRNA_mtRNA	23.95005675368899
2401	757	control	68.82217090069284
2400	758	deplete_mRNA_mtRNA	24.063564131668556
2400	758	control	68.82217090069284
2399	759	deplete_mRNA_mtRNA	22.02043132803632
2399	759	control	66.28175519630484
2398	760	deplete_mRNA_mtRNA	22.24744608399546
2398	760	control	66.16628175519631
2397	761	deplete_mRNA_mtRNA	21.45289443813848
2397	761	control	64.66512702078522
2396	762	deplete_mRNA_mtRNA	22.36095346197503
2396	762	control	66.97459584295612
2395	763	deplete_mRNA_mtRNA	23.609534619750285
2395	763	control	69.5150115473441
2394	764	deplete_mRNA_mtRNA	20.317820658342793
2394	764	control	57.505773672055426
2393	765	deplete_mRNA_mtRNA	22.474460839954595
2393	765	control	66.51270207852194
2392	766	deplete_mRNA_mtRNA	22.92849035187287
2392	766	control	67.78290993071595
2391	767	deplete_mRNA_mtRNA	21.56640181611805
2391	767	control	63.85681293302541
2390	768	deplete_mRNA_mtRNA	22.701475595913735
2390	768	control	68.82217090069284
2389	769	deplete_mRNA_mtRNA	22.587968217934165
2389	769	control	66.97459584295612
2388	770	deplete_mRNA_mtRNA	23.04199772985244
2388	770	control	68.24480369515011
2387	771	deplete_mRNA_mtRNA	22.92849035187287
2387	771	control	69.5150115473441
2386	772	deplete_mRNA_mtRNA	23.15550510783201
2386	772	control	69.63048498845265
2385	773	deplete_mRNA_mtRNA	23.496027241770715
2385	773	control	70.32332563510393
2384	774	deplete_mRNA_mtRNA	23.15550510783201
2384	774	control	68.93764434180139
2383	775	deplete_mRNA_mtRNA	16.572077185017026
2383	775	control	49.30715935334873
2382	776	deplete_mRNA_mtRNA	22.8149829738933
2382	776	control	67.89838337182448
2381	777	deplete_mRNA_mtRNA	22.587968217934165
2381	777	control	68.01385681293303
2380	778	deplete_mRNA_mtRNA	23.04199772985244
2380	778	control	69.16859122401847
2379	779	deplete_mRNA_mtRNA	22.474460839954595
2379	779	control	65.70438799076213
2378	780	deplete_mRNA_mtRNA	23.382519863791146
2378	780	control	69.86143187066975
2377	781	deplete_mRNA_mtRNA	22.8149829738933
2377	781	control	69.9769053117783
2376	782	deplete_mRNA_mtRNA	22.701475595913735
2376	782	control	70.09237875288684
2375	783	deplete_mRNA_mtRNA	22.92849035187287
2375	783	control	69.9769053117783
2374	784	deplete_mRNA_mtRNA	22.8149829738933
2374	784	control	69.63048498845265
2373	785	deplete_mRNA_mtRNA	20.885357548240634
2373	785	control	65.93533487297921
2372	786	deplete_mRNA_mtRNA	22.587968217934165
2372	786	control	69.39953810623557
2371	787	deplete_mRNA_mtRNA	22.587968217934165
2371	787	control	69.5150115473441
2370	788	deplete_mRNA_mtRNA	22.587968217934165
2370	788	control	69.39953810623557
2369	789	deplete_mRNA_mtRNA	22.36095346197503
2369	789	control	68.4757505773672
2368	790	deplete_mRNA_mtRNA	14.642451759364357
2368	790	control	48.49884526558891
2367	791	deplete_mRNA_mtRNA	20.43132803632236
2367	791	control	63.51039260969977
2366	792	deplete_mRNA_mtRNA	22.587968217934165
2366	792	control	69.39953810623557
2365	793	deplete_mRNA_mtRNA	22.587968217934165
2365	793	control	68.59122401847574
2364	794	deplete_mRNA_mtRNA	19.409761634506243
2364	794	control	60.5080831408776
2363	795	deplete_mRNA_mtRNA	22.474460839954595
2363	795	control	69.05311778290994
2362	796	deplete_mRNA_mtRNA	22.36095346197503
2362	796	control	69.16859122401847
2361	797	deplete_mRNA_mtRNA	22.13393870601589
2361	797	control	67.4364896073903
2360	798	deplete_mRNA_mtRNA	20.090805902383654
2360	798	control	62.8175519630485
2359	799	deplete_mRNA_mtRNA	20.43132803632236
2359	799	control	62.70207852193995
2358	800	deplete_mRNA_mtRNA	21.906923950056754
2358	800	control	68.36027713625866
2357	801	deplete_mRNA_mtRNA	21.56640181611805
2357	801	control	68.7066974595843
2356	802	deplete_mRNA_mtRNA	21.56640181611805
2356	802	control	69.05311778290994
2355	803	deplete_mRNA_mtRNA	22.474460839954595
2355	803	control	69.16859122401847
2354	804	deplete_mRNA_mtRNA	22.02043132803632
2354	804	control	68.93764434180139
2353	805	deplete_mRNA_mtRNA	22.24744608399546
2353	805	control	69.28406466512702
2352	806	deplete_mRNA_mtRNA	21.906923950056754
2352	806	control	67.89838337182448
2351	807	deplete_mRNA_mtRNA	21.56640181611805
2351	807	control	67.09006928406467
2350	808	deplete_mRNA_mtRNA	22.24744608399546
2350	808	control	68.93764434180139
2349	809	deplete_mRNA_mtRNA	22.24744608399546
2349	809	control	69.16859122401847
2348	810	deplete_mRNA_mtRNA	22.13393870601589
2348	810	control	68.36027713625866
2347	811	deplete_mRNA_mtRNA	22.36095346197503
2347	811	control	67.89838337182448
2346	812	deplete_mRNA_mtRNA	22.36095346197503
2346	812	control	67.89838337182448
2345	813	deplete_mRNA_mtRNA	22.02043132803632
2345	813	control	67.09006928406467
2344	814	deplete_mRNA_mtRNA	21.793416572077184
2344	814	control	68.4757505773672
2343	815	deplete_mRNA_mtRNA	22.13393870601589
2343	815	control	68.59122401847574
2342	816	deplete_mRNA_mtRNA	22.24744608399546
2342	816	control	68.36027713625866
2341	817	deplete_mRNA_mtRNA	22.24744608399546
2341	817	control	68.12933025404158
2340	818	deplete_mRNA_mtRNA	22.24744608399546
2340	818	control	68.4757505773672
2339	819	deplete_mRNA_mtRNA	22.13393870601589
2339	819	control	68.36027713625866
2338	820	deplete_mRNA_mtRNA	22.02043132803632
2338	820	control	68.59122401847574
2337	821	deplete_mRNA_mtRNA	21.906923950056754
2337	821	control	68.12933025404158
2336	822	deplete_mRNA_mtRNA	21.906923950056754
2336	822	control	68.59122401847574
2335	823	deplete_mRNA_mtRNA	22.13393870601589
2335	823	control	68.82217090069284
2334	824	deplete_mRNA_mtRNA	22.13393870601589
2334	824	control	68.4757505773672
2333	825	deplete_mRNA_mtRNA	22.02043132803632
2333	825	control	68.59122401847574
2332	826	deplete_mRNA_mtRNA	22.02043132803632
2332	826	control	68.4757505773672
2331	827	deplete_mRNA_mtRNA	22.02043132803632
2331	827	control	68.7066974595843
2330	828	deplete_mRNA_mtRNA	21.56640181611805
2330	828	control	66.74364896073904
2329	829	deplete_mRNA_mtRNA	21.793416572077184
2329	829	control	68.4757505773672
2328	830	deplete_mRNA_mtRNA	21.906923950056754
2328	830	control	68.4757505773672
2327	831	deplete_mRNA_mtRNA	21.906923950056754
2327	831	control	68.4757505773672
2326	832	deplete_mRNA_mtRNA	21.793416572077184
2326	832	control	67.6674364896074
2325	833	deplete_mRNA_mtRNA	21.793416572077184
2325	833	control	67.78290993071595
2324	834	deplete_mRNA_mtRNA	19.296254256526673
2324	834	control	61.54734411085451
2323	835	deplete_mRNA_mtRNA	20.771850170261068
2323	835	control	67.2055427251732
2322	836	deplete_mRNA_mtRNA	20.771850170261068
2322	836	control	65.35796766743648
2321	837	deplete_mRNA_mtRNA	20.771850170261068
2321	837	control	65.1270207852194
2320	838	deplete_mRNA_mtRNA	20.771850170261068
2320	838	control	63.51039260969977
2319	839	deplete_mRNA_mtRNA	21.112372304199774
2319	839	control	66.16628175519631
2318	840	deplete_mRNA_mtRNA	19.863791146424518
2318	840	control	62.8175519630485
2317	841	deplete_mRNA_mtRNA	19.409761634506243
2317	841	control	61.662817551963045
2316	842	deplete_mRNA_mtRNA	19.977298524404084
2316	842	control	64.31870669745959
2315	843	deplete_mRNA_mtRNA	19.750283768444948
2315	843	control	63.85681293302541
2314	844	deplete_mRNA_mtRNA	18.955732122587968
2314	844	control	63.16397228637414
2313	845	deplete_mRNA_mtRNA	18.955732122587968
2313	845	control	61.08545034642032
2312	846	deplete_mRNA_mtRNA	20.204313280363223
2312	846	control	64.08775981524249
2311	847	deplete_mRNA_mtRNA	20.885357548240634
2311	847	control	67.2055427251732
2310	848	deplete_mRNA_mtRNA	20.771850170261068
2310	848	control	66.85912240184757
2309	849	deplete_mRNA_mtRNA	21.112372304199774
2309	849	control	67.55196304849885
2308	850	deplete_mRNA_mtRNA	20.998864926220204
2308	850	control	67.6674364896074
2307	851	deplete_mRNA_mtRNA	21.33938706015891
2307	851	control	67.6674364896074
2306	852	deplete_mRNA_mtRNA	20.204313280363223
2306	852	control	65.58891454965358
2305	853	deplete_mRNA_mtRNA	19.069239500567537
2305	853	control	61.662817551963045
2304	854	deplete_mRNA_mtRNA	18.955732122587968
2304	854	control	61.316397228637406
2303	855	deplete_mRNA_mtRNA	20.54483541430193
2303	855	control	66.28175519630484
2302	856	deplete_mRNA_mtRNA	19.863791146424518
2302	856	control	64.31870669745959
2301	857	deplete_mRNA_mtRNA	20.317820658342793
2301	857	control	65.70438799076213
2300	858	deplete_mRNA_mtRNA	20.771850170261068
2300	858	control	66.39722863741339
2299	859	deplete_mRNA_mtRNA	20.885357548240634
2299	859	control	67.32101616628175
2298	860	deplete_mRNA_mtRNA	20.771850170261068
2298	860	control	67.2055427251732
2297	861	deplete_mRNA_mtRNA	20.090805902383654
2297	861	control	64.8960739030023
2296	862	deplete_mRNA_mtRNA	19.977298524404084
2296	862	control	64.54965357967667
2295	863	deplete_mRNA_mtRNA	20.43132803632236
2295	863	control	65.35796766743648
2294	864	deplete_mRNA_mtRNA	20.885357548240634
2294	864	control	66.39722863741339
2293	865	deplete_mRNA_mtRNA	20.998864926220204
2293	865	control	65.93533487297921
2292	866	deplete_mRNA_mtRNA	20.998864926220204
2292	866	control	66.51270207852194
2291	867	deplete_mRNA_mtRNA	20.998864926220204
2291	867	control	66.39722863741339
2290	868	deplete_mRNA_mtRNA	20.885357548240634
2290	868	control	65.58891454965358
2289	869	deplete_mRNA_mtRNA	20.998864926220204
2289	869	control	66.74364896073904
2288	870	deplete_mRNA_mtRNA	20.998864926220204
2288	870	control	66.51270207852194
2287	871	deplete_mRNA_mtRNA	20.6583427922815
2287	871	control	65.35796766743648
2286	872	deplete_mRNA_mtRNA	20.43132803632236
2286	872	control	64.8960739030023
2285	873	deplete_mRNA_mtRNA	20.771850170261068
2285	873	control	65.58891454965358
2284	874	deplete_mRNA_mtRNA	20.998864926220204
2284	874	control	65.58891454965358
2283	875	deplete_mRNA_mtRNA	18.161180476730987
2283	875	control	59.353348729792145
2282	876	deplete_mRNA_mtRNA	19.069239500567537
2282	876	control	62.00923787528868
2281	877	deplete_mRNA_mtRNA	19.63677639046538
2281	877	control	63.04849884526559
2280	878	deplete_mRNA_mtRNA	20.6583427922815
2280	878	control	65.24249422632793
2279	879	deplete_mRNA_mtRNA	17.93416572077185
2279	879	control	57.159353348729795
2278	880	deplete_mRNA_mtRNA	18.388195232690123
2278	880	control	59.69976905311778
2277	881	deplete_mRNA_mtRNA	20.6583427922815
2277	881	control	64.20323325635104
2276	882	deplete_mRNA_mtRNA	20.771850170261068
2276	882	control	65.58891454965358
2275	883	deplete_mRNA_mtRNA	20.6583427922815
2275	883	control	64.20323325635104
2274	884	deplete_mRNA_mtRNA	19.863791146424518
2274	884	control	63.51039260969977
2273	885	deplete_mRNA_mtRNA	19.977298524404084
2273	885	control	63.51039260969977
2272	886	deplete_mRNA_mtRNA	20.204313280363223
2272	886	control	64.20323325635104
2271	887	deplete_mRNA_mtRNA	17.82065834279228
2271	887	control	59.237875288683604
2270	888	deplete_mRNA_mtRNA	16.91259931895573
2270	888	control	54.618937644341806
2269	889	deplete_mRNA_mtRNA	15.209988649262202
2269	889	control	52.771362586605086
2268	890	deplete_mRNA_mtRNA	17.366628830874006
2268	890	control	58.89145496535797
2267	891	deplete_mRNA_mtRNA	18.955732122587968
2267	891	control	63.279445727482674
2266	892	deplete_mRNA_mtRNA	20.204313280363223
2266	892	control	64.78060046189377
2265	893	deplete_mRNA_mtRNA	20.204313280363223
2265	893	control	64.08775981524249
2264	894	deplete_mRNA_mtRNA	20.43132803632236
2264	894	control	64.31870669745959
2263	895	deplete_mRNA_mtRNA	20.54483541430193
2263	895	control	64.78060046189377
2262	896	deplete_mRNA_mtRNA	20.54483541430193
2262	896	control	64.20323325635104
2261	897	deplete_mRNA_mtRNA	20.54483541430193
2261	897	control	64.20323325635104
2260	898	deplete_mRNA_mtRNA	20.204313280363223
2260	898	control	64.31870669745959
2259	899	deplete_mRNA_mtRNA	19.977298524404084
2259	899	control	64.66512702078522
2258	900	deplete_mRNA_mtRNA	20.54483541430193
2258	900	control	64.54965357967667
2257	901	deplete_mRNA_mtRNA	20.54483541430193
2257	901	control	64.20323325635104
2256	902	deplete_mRNA_mtRNA	20.54483541430193
2256	902	control	64.66512702078522
2255	903	deplete_mRNA_mtRNA	20.090805902383654
2255	903	control	64.08775981524249
2254	904	deplete_mRNA_mtRNA	20.54483541430193
2254	904	control	63.972286374133944
2253	905	deplete_mRNA_mtRNA	19.863791146424518
2253	905	control	62.47113163972286
2252	906	deplete_mRNA_mtRNA	20.204313280363223
2252	906	control	63.04849884526559
2251	907	deplete_mRNA_mtRNA	20.317820658342793
2251	907	control	63.279445727482674
2250	908	deplete_mRNA_mtRNA	20.090805902383654
2250	908	control	62.47113163972286
2249	909	deplete_mRNA_mtRNA	14.188422247446084
2249	909	control	46.88221709006928
2248	910	deplete_mRNA_mtRNA	20.204313280363223
2248	910	control	61.43187066974596
2247	911	deplete_mRNA_mtRNA	20.317820658342793
2247	911	control	62.47113163972286
2246	912	deplete_mRNA_mtRNA	19.977298524404084
2246	912	control	61.08545034642032
2245	913	deplete_mRNA_mtRNA	20.43132803632236
2245	913	control	63.74133949191686
2244	914	deplete_mRNA_mtRNA	21.112372304199774
2244	914	control	64.08775981524249
2243	915	deplete_mRNA_mtRNA	21.22587968217934
2243	915	control	64.08775981524249
2242	916	deplete_mRNA_mtRNA	21.33938706015891
2242	916	control	63.972286374133944
2241	917	deplete_mRNA_mtRNA	21.112372304199774
2241	917	control	63.85681293302541
2240	918	deplete_mRNA_mtRNA	20.998864926220204
2240	918	control	63.85681293302541
2239	919	deplete_mRNA_mtRNA	21.112372304199774
2239	919	control	63.62586605080831
2238	920	deplete_mRNA_mtRNA	21.112372304199774
2238	920	control	63.62586605080831
2237	921	deplete_mRNA_mtRNA	18.615209988649262
2237	921	control	56.12009237875289
2236	922	deplete_mRNA_mtRNA	15.891032917139613
2236	922	control	46.53579676674365
2235	923	deplete_mRNA_mtRNA	6.129398410896708
2235	923	control	20.323325635103924
2234	924	deplete_mRNA_mtRNA	19.863791146424518
2234	924	control	59.69976905311778
2233	925	deplete_mRNA_mtRNA	17.93416572077185
2233	925	control	54.387990762124716
2232	926	deplete_mRNA_mtRNA	17.82065834279228
2232	926	control	51.38568129330254
2231	927	deplete_mRNA_mtRNA	19.069239500567537
2231	927	control	55.77367205542725
2230	928	deplete_mRNA_mtRNA	17.366628830874006
2230	928	control	51.15473441108544
2229	929	deplete_mRNA_mtRNA	17.366628830874006
2229	929	control	51.61662817551963
2228	930	deplete_mRNA_mtRNA	17.366628830874006
2228	930	control	51.15473441108544
2227	931	deplete_mRNA_mtRNA	12.712826333711691
2227	931	control	41.685912240184756
2226	932	deplete_mRNA_mtRNA	12.485811577752553
2226	932	control	39.37644341801386
2225	933	deplete_mRNA_mtRNA	12.712826333711691
2225	933	control	36.60508083140878
2224	934	deplete_mRNA_mtRNA	19.977298524404084
2224	934	control	60.392609699769054
2223	935	deplete_mRNA_mtRNA	20.090805902383654
2223	935	control	61.08545034642032
2222	936	deplete_mRNA_mtRNA	20.54483541430193
2222	936	control	62.586605080831404
2221	937	deplete_mRNA_mtRNA	20.317820658342793
2221	937	control	61.89376443418014
2220	938	deplete_mRNA_mtRNA	20.771850170261068
2220	938	control	62.933025404157036
2219	939	deplete_mRNA_mtRNA	20.998864926220204
2219	939	control	63.279445727482674
2218	940	deplete_mRNA_mtRNA	20.6583427922815
2218	940	control	62.933025404157036
2217	941	deplete_mRNA_mtRNA	20.6583427922815
2217	941	control	62.8175519630485
2216	942	deplete_mRNA_mtRNA	20.54483541430193
2216	942	control	63.04849884526559
2215	943	deplete_mRNA_mtRNA	18.388195232690123
2215	943	control	57.39030023094688
2214	944	deplete_mRNA_mtRNA	19.069239500567537
2214	944	control	61.54734411085451
2213	945	deplete_mRNA_mtRNA	19.182746878547103
2213	945	control	61.316397228637406
2212	946	deplete_mRNA_mtRNA	18.728717366628832
2212	946	control	59.58429561200924
2211	947	deplete_mRNA_mtRNA	19.409761634506243
2211	947	control	59.69976905311778
2210	948	deplete_mRNA_mtRNA	20.317820658342793
2210	948	control	62.47113163972286
2209	949	deplete_mRNA_mtRNA	20.090805902383654
2209	949	control	61.54734411085451
2208	950	deplete_mRNA_mtRNA	20.6583427922815
2208	950	control	62.586605080831404
2207	951	deplete_mRNA_mtRNA	20.43132803632236
2207	951	control	62.8175519630485
2206	952	deplete_mRNA_mtRNA	18.728717366628832
2206	952	control	55.42725173210161
2205	953	deplete_mRNA_mtRNA	19.296254256526673
2205	953	control	60.969976905311775
2204	954	deplete_mRNA_mtRNA	18.161180476730987
2204	954	control	59.122401847575055
2203	955	deplete_mRNA_mtRNA	19.863791146424518
2203	955	control	61.08545034642032
2202	956	deplete_mRNA_mtRNA	19.977298524404084
2202	956	control	62.8175519630485
2201	957	deplete_mRNA_mtRNA	20.090805902383654
2201	957	control	62.70207852193995
2200	958	deplete_mRNA_mtRNA	20.43132803632236
2200	958	control	62.70207852193995
2199	959	deplete_mRNA_mtRNA	20.204313280363223
2199	959	control	62.70207852193995
2198	960	deplete_mRNA_mtRNA	20.317820658342793
2198	960	control	62.586605080831404
2197	961	deplete_mRNA_mtRNA	19.863791146424518
2197	961	control	61.662817551963045
2196	962	deplete_mRNA_mtRNA	19.977298524404084
2196	962	control	61.77829099307159
2195	963	deplete_mRNA_mtRNA	18.388195232690123
2195	963	control	59.353348729792145
2194	964	deplete_mRNA_mtRNA	16.458569807037456
2194	964	control	55.42725173210161
2193	965	deplete_mRNA_mtRNA	20.090805902383654
2193	965	control	61.89376443418014
2192	966	deplete_mRNA_mtRNA	19.977298524404084
2192	966	control	62.00923787528868
2191	967	deplete_mRNA_mtRNA	19.63677639046538
2191	967	control	61.662817551963045
2190	968	deplete_mRNA_mtRNA	19.750283768444948
2190	968	control	61.43187066974596
2189	969	deplete_mRNA_mtRNA	19.523269012485812
2189	969	control	59.353348729792145
2188	970	deplete_mRNA_mtRNA	19.63677639046538
2188	970	control	60.739030023094685
2187	971	deplete_mRNA_mtRNA	14.982973893303065
2187	971	control	45.381062355658194
2186	972	deplete_mRNA_mtRNA	16.79909194097616
2186	972	control	50.34642032332564
2185	973	deplete_mRNA_mtRNA	19.409761634506243
2185	973	control	59.00692840646651
2184	974	deplete_mRNA_mtRNA	18.728717366628832
2184	974	control	59.815242494226325
2183	975	deplete_mRNA_mtRNA	19.523269012485812
2183	975	control	60.739030023094685
2182	976	deplete_mRNA_mtRNA	19.977298524404084
2182	976	control	62.586605080831404
2181	977	deplete_mRNA_mtRNA	19.977298524404084
2181	977	control	62.24018475750578
2180	978	deplete_mRNA_mtRNA	17.0261066969353
2180	978	control	55.54272517321016
2179	979	deplete_mRNA_mtRNA	17.253121452894437
2179	979	control	56.235565819861435
2178	980	deplete_mRNA_mtRNA	18.842224744608398
2178	980	control	59.815242494226325
2177	981	deplete_mRNA_mtRNA	19.409761634506243
2177	981	control	61.54734411085451
2176	982	deplete_mRNA_mtRNA	16.685584562996596
2176	982	control	50.69284064665127
2175	983	deplete_mRNA_mtRNA	19.523269012485812
2175	983	control	61.89376443418014
2174	984	deplete_mRNA_mtRNA	18.842224744608398
2174	984	control	59.69976905311778
2173	985	deplete_mRNA_mtRNA	18.501702610669692
2173	985	control	57.27482678983834
2172	986	deplete_mRNA_mtRNA	17.93416572077185
2172	986	control	57.159353348729795
2171	987	deplete_mRNA_mtRNA	19.296254256526673
2171	987	control	61.77829099307159
2170	988	deplete_mRNA_mtRNA	19.296254256526673
2170	988	control	61.316397228637406
2169	989	deplete_mRNA_mtRNA	18.615209988649262
2169	989	control	58.08314087759815
2168	990	deplete_mRNA_mtRNA	17.366628830874006
2168	990	control	56.697459584295615
2167	991	deplete_mRNA_mtRNA	17.480136208853576
2167	991	control	53.34872979214781
2166	992	deplete_mRNA_mtRNA	17.593643586833142
2166	992	control	54.84988452655889
2165	993	deplete_mRNA_mtRNA	13.62088535754824
2165	993	control	41.685912240184756
2164	994	deplete_mRNA_mtRNA	15.43700340522134
2164	994	control	44.80369515011547
2163	995	deplete_mRNA_mtRNA	15.664018161180476
2163	995	control	45.49653579676674
2162	996	deplete_mRNA_mtRNA	19.63677639046538
2162	996	control	60.623556581986136
2161	997	deplete_mRNA_mtRNA	19.750283768444948
2161	997	control	61.08545034642032
2160	998	deplete_mRNA_mtRNA	19.523269012485812
2160	998	control	61.54734411085451
2159	999	deplete_mRNA_mtRNA	19.182746878547103
[truncated: 1,003 more rows]
