# Supplementary material for: Biochemical-free enrichment or depletion of RNA classes in real-time during direct RNA sequencing with RISER
Source: Nat Commun. 2024 May 24;15:4422. doi: 10.1038/s41467-024-48673-8 (PMC11126589; doi:10.1038/s41467-024-48673-8)
Supplement: Supplementary file 4 — Source Data Files [file 41467_2024_48673_MOESM4_ESM.zip › Source Data/main_fig4b_mtRNA.tsv]

ref_position	display_ref_position	condition	percent_reads
1559	0	deplete_mRNA_mtRNA	36.2964700363551
1559	0	control	40.35164835164835
1558	1	deplete_mRNA_mtRNA	38.09077049372581
1558	1	control	42.1978021978022
1557	2	deplete_mRNA_mtRNA	40.107892576521635
1557	2	control	44.32967032967033
1556	3	deplete_mRNA_mtRNA	40.952269262343144
1556	3	control	45.51648351648352
1555	4	deplete_mRNA_mtRNA	53.84074117509089
1555	4	control	59.84615384615385
1554	5	deplete_mRNA_mtRNA	53.70001172745397
1554	5	control	59.71428571428572
1553	6	deplete_mRNA_mtRNA	52.128532895508386
1553	6	control	57.747252747252745
1552	7	deplete_mRNA_mtRNA	54.26292951800165
1552	7	control	60.16483516483516
1551	8	deplete_mRNA_mtRNA	54.30983933388062
1551	8	control	60.252747252747255
1550	9	deplete_mRNA_mtRNA	54.46229623548727
1550	9	control	60.34065934065934
1549	10	deplete_mRNA_mtRNA	54.53266095930574
1549	10	control	60.417582417582416
1548	11	deplete_mRNA_mtRNA	54.54438841327548
1548	11	control	60.48351648351649
1547	12	deplete_mRNA_mtRNA	51.729799460537116
1547	12	control	57.329670329670336
1546	13	deplete_mRNA_mtRNA	53.84074117509089
1546	13	control	59.62637362637363
1545	14	deplete_mRNA_mtRNA	54.380204057699075
1545	14	control	60.32967032967033
1544	15	deplete_mRNA_mtRNA	53.582737187756535
1544	15	control	59.285714285714285
1543	16	deplete_mRNA_mtRNA	49.067667409405416
1543	16	control	54.38461538461539
1542	17	deplete_mRNA_mtRNA	50.932332590594584
1542	17	control	56.53846153846154
1541	18	deplete_mRNA_mtRNA	50.721238419139205
1541	18	control	56.12087912087912
1540	19	deplete_mRNA_mtRNA	39.93198076697549
1540	19	control	44.26373626373626
1539	20	deplete_mRNA_mtRNA	46.10062155506039
1539	20	control	50.857142857142854
1538	21	deplete_mRNA_mtRNA	48.52820452679723
1538	21	control	53.087912087912095
1537	22	deplete_mRNA_mtRNA	43.89586020874868
1537	22	control	48.010989010989015
1536	23	deplete_mRNA_mtRNA	50.88542277471561
1536	23	control	55.98901098901099
1535	24	deplete_mRNA_mtRNA	54.11047261639498
1535	24	control	59.769230769230774
1534	25	deplete_mRNA_mtRNA	52.562448692388884
1534	25	control	58.637362637362635
1533	26	deplete_mRNA_mtRNA	52.39826433681248
1533	26	control	58.505494505494504
1532	27	deplete_mRNA_mtRNA	55.08385129588367
1532	27	control	61.37362637362638
1531	28	deplete_mRNA_mtRNA	55.365310191157505
1531	28	control	61.83516483516483
1530	29	deplete_mRNA_mtRNA	55.76404362612877
1530	29	control	62.10989010989011
1529	30	deplete_mRNA_mtRNA	54.72030022282163
1529	30	control	60.93406593406593
1528	31	deplete_mRNA_mtRNA	55.07212384191392
1528	31	control	61.48351648351649
1527	32	deplete_mRNA_mtRNA	54.63820804503342
1527	32	control	61.032967032967036
1526	33	deplete_mRNA_mtRNA	57.14788319455846
1526	33	control	63.28571428571429
1525	34	deplete_mRNA_mtRNA	55.8813181658262
1525	34	control	62.29670329670329
1524	35	deplete_mRNA_mtRNA	57.276885188225634
1524	35	control	63.92307692307693
1523	36	deplete_mRNA_mtRNA	56.67878503576873
1523	36	control	63.263736263736256
1522	37	deplete_mRNA_mtRNA	56.70223994370822
1522	37	control	63.318681318681314
1521	38	deplete_mRNA_mtRNA	57.1596106485282
1521	38	control	63.857142857142854
1520	39	deplete_mRNA_mtRNA	56.72569485164771
1520	39	control	63.13186813186813
1519	40	deplete_mRNA_mtRNA	56.70223994370822
1519	40	control	63.23076923076923
1518	41	deplete_mRNA_mtRNA	57.054063562800515
1518	41	control	63.78021978021978
1517	42	deplete_mRNA_mtRNA	52.761815409874515
1517	42	control	58.912087912087905
1516	43	deplete_mRNA_mtRNA	55.7171338102498
1516	43	control	62.637362637362635
1515	44	deplete_mRNA_mtRNA	57.38243227395332
1515	44	control	64.23076923076924
1514	45	deplete_mRNA_mtRNA	55.47085727688519
1514	45	control	62.43956043956044
1513	46	deplete_mRNA_mtRNA	56.60842031195028
1513	46	control	63.57142857142857
1512	47	deplete_mRNA_mtRNA	57.687346077166644
1512	47	control	64.52747252747253
1511	48	deplete_mRNA_mtRNA	56.92506156913334
1511	48	control	63.714285714285715
1510	49	deplete_mRNA_mtRNA	57.39415972792307
1510	49	control	64.12087912087912
1509	50	deplete_mRNA_mtRNA	59.15327782338454
1509	50	control	66.17582417582418
1508	51	deplete_mRNA_mtRNA	59.704468159962474
1508	51	control	66.52747252747253
1507	52	deplete_mRNA_mtRNA	60.66611938548141
1507	52	control	67.1978021978022
1506	53	deplete_mRNA_mtRNA	60.64266447754193
1506	53	control	67.10989010989012
1505	54	deplete_mRNA_mtRNA	49.02075759352644
1505	54	control	54.51648351648352
1504	55	deplete_mRNA_mtRNA	56.233141784918494
1504	55	control	62.26373626373627
1503	56	deplete_mRNA_mtRNA	57.35897736601384
1503	56	control	63.824175824175825
1502	57	deplete_mRNA_mtRNA	59.66928579805324
1502	57	control	66.0989010989011
1501	58	deplete_mRNA_mtRNA	61.27594699190806
1501	58	control	67.9010989010989
1500	59	deplete_mRNA_mtRNA	61.67468042687933
1500	59	control	68.27472527472528
1499	60	deplete_mRNA_mtRNA	60.80684883311833
1499	60	control	67.25274725274726
1498	61	deplete_mRNA_mtRNA	42.33610883077284
1498	61	control	46.36263736263736
1497	62	deplete_mRNA_mtRNA	58.637269848715846
1497	62	control	64.59340659340658
1496	63	deplete_mRNA_mtRNA	56.233141784918494
1496	63	control	62.032967032967036
1495	64	deplete_mRNA_mtRNA	60.924123372815764
1495	64	control	67.2967032967033
1494	65	deplete_mRNA_mtRNA	61.12349009030139
1494	65	control	67.48351648351648
1493	66	deplete_mRNA_mtRNA	61.70986278878855
1493	66	control	68.32967032967034
1492	67	deplete_mRNA_mtRNA	61.545678433212146
1492	67	control	67.92307692307692
1491	68	deplete_mRNA_mtRNA	61.45185880145421
1491	68	control	67.85714285714286
1490	69	deplete_mRNA_mtRNA	61.79195496657675
1490	69	control	68.14285714285714
1489	70	deplete_mRNA_mtRNA	60.15011141081271
1489	70	control	66.72527472527473
1488	71	deplete_mRNA_mtRNA	45.1506977835112
1488	71	control	50.32967032967033
1487	72	deplete_mRNA_mtRNA	60.64266447754193
1487	72	control	67.24175824175825
1486	73	deplete_mRNA_mtRNA	58.097806966107655
1486	73	control	64.93406593406593
1485	74	deplete_mRNA_mtRNA	55.75231617215902
1485	74	control	62.20879120879121
1484	75	deplete_mRNA_mtRNA	58.34408349947226
1484	75	control	64.24175824175823
1483	76	deplete_mRNA_mtRNA	37.11739181423713
1483	76	control	39.989010989010985
1482	77	deplete_mRNA_mtRNA	59.66928579805324
1482	77	control	65.36263736263737
1481	78	deplete_mRNA_mtRNA	61.41667643954497
1481	78	control	67.83516483516485
1480	79	deplete_mRNA_mtRNA	60.701301747390644
1480	79	control	67.16483516483517
1479	80	deplete_mRNA_mtRNA	62.21414330948751
1479	80	control	68.68131868131869
1478	81	deplete_mRNA_mtRNA	62.42523748094288
1478	81	control	68.87912087912088
1477	82	deplete_mRNA_mtRNA	62.694968922246986
1477	82	control	69.04395604395604
1476	83	deplete_mRNA_mtRNA	62.378327665063914
1476	83	control	68.74725274725276
1475	84	deplete_mRNA_mtRNA	62.41351002697314
1475	84	control	68.6043956043956
1474	85	deplete_mRNA_mtRNA	59.71619561393221
1474	85	control	65.87912087912088
1473	86	deplete_mRNA_mtRNA	62.542512020640316
1473	86	control	68.68131868131869
1472	87	deplete_mRNA_mtRNA	62.85915327782339
1472	87	control	68.97802197802197
1471	88	deplete_mRNA_mtRNA	62.964700363551074
1471	88	control	69.07692307692308
1470	89	deplete_mRNA_mtRNA	53.59446464172628
1470	89	control	58.35164835164836
1469	90	deplete_mRNA_mtRNA	61.545678433212146
1469	90	control	67.80219780219781
1468	91	deplete_mRNA_mtRNA	61.768500058637265
1468	91	control	67.98901098901099
1467	92	deplete_mRNA_mtRNA	59.469919080567614
1467	92	control	64.74725274725274
1466	93	deplete_mRNA_mtRNA	59.15327782338454
1466	93	control	64.61538461538461
1465	94	deplete_mRNA_mtRNA	58.06262460419843
1465	94	control	63.582417582417584
1464	95	deplete_mRNA_mtRNA	62.999882725460296
1464	95	control	68.80219780219781
1463	96	deplete_mRNA_mtRNA	62.46041984285212
1463	96	control	68.28571428571428
1462	97	deplete_mRNA_mtRNA	63.23443180485516
1462	97	control	69.26373626373626
1461	98	deplete_mRNA_mtRNA	62.694968922246986
1461	98	control	68.71428571428572
1460	99	deplete_mRNA_mtRNA	63.02333763339979
1460	99	control	69.04395604395604
1459	100	deplete_mRNA_mtRNA	62.941245455611586
1459	100	control	68.87912087912088
1458	101	deplete_mRNA_mtRNA	49.5250381142254
1458	101	control	52.95604395604395
1457	102	deplete_mRNA_mtRNA	60.361205582268084
1457	102	control	66.20879120879121
1456	103	deplete_mRNA_mtRNA	62.366600211094166
1456	103	control	68.4945054945055
1455	104	deplete_mRNA_mtRNA	60.63093702357219
1455	104	control	66.42857142857143
1454	105	deplete_mRNA_mtRNA	60.73648410929987
1454	105	control	66.36263736263737
1453	106	deplete_mRNA_mtRNA	63.30479652867362
1453	106	control	69.34065934065934
1452	107	deplete_mRNA_mtRNA	62.46041984285212
1452	107	control	68.53846153846153
1451	108	deplete_mRNA_mtRNA	63.199249442945934
1451	108	control	69.25274725274726
1450	109	deplete_mRNA_mtRNA	63.52761815409874
1450	109	control	69.3956043956044
1449	110	deplete_mRNA_mtRNA	59.32918963293069
1449	110	control	65.05494505494505
1448	111	deplete_mRNA_mtRNA	61.82713732848598
1448	111	control	67.63736263736264
1447	112	deplete_mRNA_mtRNA	54.74375513076111
1447	112	control	59.45054945054945
1446	113	deplete_mRNA_mtRNA	54.42711387357805
1446	113	control	58.681318681318686
1445	114	deplete_mRNA_mtRNA	56.65533012782925
1445	114	control	61.252747252747255
1444	115	deplete_mRNA_mtRNA	57.69907353113639
1444	115	control	62.747252747252745
1443	116	deplete_mRNA_mtRNA	62.143778585669054
1443	116	control	67.75824175824175
1442	117	deplete_mRNA_mtRNA	63.562800516007975
1442	117	control	69.5054945054945
1441	118	deplete_mRNA_mtRNA	59.24709745514248
1441	118	control	64.92307692307693
1440	119	deplete_mRNA_mtRNA	62.84742582385364
1440	119	control	69.08791208791209
1439	120	deplete_mRNA_mtRNA	61.60431570306086
1439	120	control	68.07692307692308
1438	121	deplete_mRNA_mtRNA	34.67808138853055
1438	121	control	39.35164835164835
1437	122	deplete_mRNA_mtRNA	13.228568077870296
1437	122	control	15.296703296703296
1436	123	deplete_mRNA_mtRNA	60.1735663187522
1436	123	control	66.21978021978022
1435	124	deplete_mRNA_mtRNA	60.95930573472499
1435	124	control	66.91208791208791
1434	125	deplete_mRNA_mtRNA	59.141550369414794
1434	125	control	64.8901098901099
1433	126	deplete_mRNA_mtRNA	54.89621203236778
1433	126	control	58.86813186813187
1432	127	deplete_mRNA_mtRNA	55.728861264219546
1432	127	control	60.08791208791209
1431	128	deplete_mRNA_mtRNA	62.95297290958133
1431	128	control	69.4945054945055
1430	129	deplete_mRNA_mtRNA	55.56467690864313
1430	129	control	59.912087912087905
1429	130	deplete_mRNA_mtRNA	30.2099214260584
1429	130	control	33.395604395604394
1428	131	deplete_mRNA_mtRNA	35.815644423595636
1428	131	control	39.41758241758242
1427	132	deplete_mRNA_mtRNA	63.31652398264337
1427	132	control	69.4945054945055
1426	133	deplete_mRNA_mtRNA	60.27911340447989
1426	133	control	65.52747252747253
1425	134	deplete_mRNA_mtRNA	63.75043977952387
1425	134	control	69.80219780219781
1424	135	deplete_mRNA_mtRNA	63.49243579218952
1424	135	control	69.53846153846153
1423	136	deplete_mRNA_mtRNA	63.09370235721825
1423	136	control	69.01098901098901
1422	137	deplete_mRNA_mtRNA	64.33681247801101
1422	137	control	70.37362637362638
1421	138	deplete_mRNA_mtRNA	64.50099683358744
1421	138	control	70.51648351648352
1420	139	deplete_mRNA_mtRNA	64.43063210976896
1420	139	control	70.46153846153847
1419	140	deplete_mRNA_mtRNA	64.59481646534537
1419	140	control	70.57142857142857
1418	141	deplete_mRNA_mtRNA	64.5479066494664
1418	141	control	70.63736263736263
1417	142	deplete_mRNA_mtRNA	64.39544974785973
1417	142	control	70.35164835164835
1416	143	deplete_mRNA_mtRNA	64.47754192564794
1416	143	control	70.6043956043956
1415	144	deplete_mRNA_mtRNA	64.14917321449514
1415	144	control	70.15384615384616
1414	145	deplete_mRNA_mtRNA	63.375161252492084
1414	145	control	69.10989010989012
1413	146	deplete_mRNA_mtRNA	64.27817520816231
1413	146	control	70.21978021978022
1412	147	deplete_mRNA_mtRNA	64.40717720182948
1412	147	control	70.56043956043956
1411	148	deplete_mRNA_mtRNA	63.29306907470388
1411	148	control	68.91208791208791
1410	149	deplete_mRNA_mtRNA	63.21097689691568
1410	149	control	68.81318681318682
1409	150	deplete_mRNA_mtRNA	63.08197490324851
1409	150	control	68.92307692307692
1408	151	deplete_mRNA_mtRNA	63.30479652867362
1408	151	control	69.27472527472528
1407	152	deplete_mRNA_mtRNA	53.87592353700011
1407	152	control	59.681318681318686
1406	153	deplete_mRNA_mtRNA	64.07880849067668
1406	153	control	70.24175824175825
1405	154	deplete_mRNA_mtRNA	64.28990266213205
1405	154	control	70.64835164835165
1404	155	deplete_mRNA_mtRNA	64.34853993198077
1404	155	control	70.6043956043956
1403	156	deplete_mRNA_mtRNA	64.20781048434385
1403	156	control	70.46153846153847
1402	157	deplete_mRNA_mtRNA	64.07880849067668
1402	157	control	70.3956043956044
1401	158	deplete_mRNA_mtRNA	58.82490911223174
1401	158	control	64.12087912087912
1400	159	deplete_mRNA_mtRNA	63.152339627066965
1400	159	control	69.27472527472528
1399	160	deplete_mRNA_mtRNA	63.187521988976194
1399	160	control	69.25274725274726
1398	161	deplete_mRNA_mtRNA	63.2696141667644
1398	161	control	69.42857142857143
1397	162	deplete_mRNA_mtRNA	60.73648410929987
1397	162	control	66.7032967032967
1396	163	deplete_mRNA_mtRNA	55.58813181658262
1396	163	control	61.43956043956044
1395	164	deplete_mRNA_mtRNA	59.364371994839914
1395	164	control	65.49450549450549
1394	165	deplete_mRNA_mtRNA	63.597982877917204
1394	165	control	70.20879120879121
1393	166	deplete_mRNA_mtRNA	63.87944177319104
1393	166	control	70.58241758241758
1392	167	deplete_mRNA_mtRNA	62.71842383018647
1392	167	control	69.15384615384616
1391	168	deplete_mRNA_mtRNA	61.86231969039522
1391	168	control	68.2967032967033
1390	169	deplete_mRNA_mtRNA	62.61287674445878
1390	169	control	69.08791208791209
1389	170	deplete_mRNA_mtRNA	61.99132168406239
1389	170	control	68.24175824175825
1388	171	deplete_mRNA_mtRNA	60.290840858449634
1388	171	control	66.54945054945055
1387	172	deplete_mRNA_mtRNA	63.422071068371054
1387	172	control	70
1386	173	deplete_mRNA_mtRNA	63.65662014776592
1386	173	control	70.36263736263736
1385	174	deplete_mRNA_mtRNA	63.66834760173566
1385	174	control	70.43956043956044
1384	175	deplete_mRNA_mtRNA	63.597982877917204
1384	175	control	70.3956043956044
1383	176	deplete_mRNA_mtRNA	63.23443180485516
1383	176	control	70.02197802197803
1382	177	deplete_mRNA_mtRNA	59.540283804386064
1382	177	control	66.16483516483517
1381	178	deplete_mRNA_mtRNA	53.70001172745397
1381	178	control	59.78021978021978
1380	179	deplete_mRNA_mtRNA	62.7536061920957
1380	179	control	69.9010989010989
1379	180	deplete_mRNA_mtRNA	59.78656033775067
1379	180	control	66.59340659340658
1378	181	deplete_mRNA_mtRNA	61.967866776122904
1378	181	control	69.5054945054945
1377	182	deplete_mRNA_mtRNA	62.97642781752082
1377	182	control	70.41758241758241
1376	183	deplete_mRNA_mtRNA	63.09370235721825
1376	183	control	70.61538461538461
1375	184	deplete_mRNA_mtRNA	62.941245455611586
1375	184	control	70.50549450549451
1374	185	deplete_mRNA_mtRNA	62.22587076345726
1374	185	control	69.84615384615384
1373	186	deplete_mRNA_mtRNA	61.83886478245573
1373	186	control	69.57142857142857
1372	187	deplete_mRNA_mtRNA	62.39005511903366
1372	187	control	70.50549450549451
1371	188	deplete_mRNA_mtRNA	60.877213556936795
1371	188	control	69.14285714285714
1370	189	deplete_mRNA_mtRNA	60.78339392517884
1370	189	control	69.67032967032966
1369	190	deplete_mRNA_mtRNA	61.358039169696255
1369	190	control	70.42857142857143
1368	191	deplete_mRNA_mtRNA	61.05312536648294
1368	191	control	70.07692307692308
1367	192	deplete_mRNA_mtRNA	57.7811657089246
1367	192	control	66.4065934065934
1366	193	deplete_mRNA_mtRNA	60.04456432508503
1366	193	control	69.54945054945055
1365	194	deplete_mRNA_mtRNA	59.903834877448105
1365	194	control	69.45054945054945
1364	195	deplete_mRNA_mtRNA	60.73648410929987
1364	195	control	70.3956043956044
1363	196	deplete_mRNA_mtRNA	58.51999530901841
1363	196	control	67.73626373626374
1362	197	deplete_mRNA_mtRNA	60.66611938548141
1362	197	control	70.37362637362638
1361	198	deplete_mRNA_mtRNA	59.25882490911223
1361	198	control	69.10989010989012
1360	199	deplete_mRNA_mtRNA	60.1735663187522
1360	199	control	69.89010989010988
1359	200	deplete_mRNA_mtRNA	59.704468159962474
1359	200	control	69.63736263736263
1358	201	deplete_mRNA_mtRNA	56.53805558813182
1358	201	control	66.71428571428571
1357	202	deplete_mRNA_mtRNA	59.38782690277941
1357	202	control	70.34065934065934
1356	203	deplete_mRNA_mtRNA	57.499706813650754
1356	203	control	68.14285714285714
1355	204	deplete_mRNA_mtRNA	58.637269848715846
1355	204	control	69.62637362637363
1354	205	deplete_mRNA_mtRNA	57.93362261053125
1354	205	control	69.06593406593406
1353	206	deplete_mRNA_mtRNA	58.15644423595637
1353	206	control	69.84615384615384
1352	207	deplete_mRNA_mtRNA	57.95707751847075
1352	207	control	69.64835164835165
1351	208	deplete_mRNA_mtRNA	57.55834408349947
1351	208	control	69.89010989010988
1350	209	deplete_mRNA_mtRNA	57.33552245807435
1350	209	control	69.6043956043956
1349	210	deplete_mRNA_mtRNA	57.12442828661898
1349	210	control	69.3076923076923
1348	211	deplete_mRNA_mtRNA	57.40588718189281
1348	211	control	70.07692307692308
1347	212	deplete_mRNA_mtRNA	56.98369883898206
1347	212	control	70.07692307692308
1346	213	deplete_mRNA_mtRNA	56.91333411516359
1346	213	control	69.89010989010988
1345	214	deplete_mRNA_mtRNA	57.183065556467696
1345	214	control	70.62637362637363
1344	215	deplete_mRNA_mtRNA	57.183065556467696
1344	215	control	70.73626373626374
1343	216	deplete_mRNA_mtRNA	56.33868887064618
1343	216	control	70.54945054945055
1342	217	deplete_mRNA_mtRNA	55.189398381611355
1342	217	control	70.36263736263736
1341	218	deplete_mRNA_mtRNA	55.06039638794418
1341	218	control	70.41758241758241
1340	219	deplete_mRNA_mtRNA	54.83757476251906
1340	219	control	70.51648351648352
1339	220	deplete_mRNA_mtRNA	54.54438841327548
1339	220	control	70.81318681318682
1338	221	deplete_mRNA_mtRNA	54.46229623548727
1338	221	control	70.83516483516483
1337	222	deplete_mRNA_mtRNA	52.71490559399554
1337	222	control	68.83516483516483
1336	223	deplete_mRNA_mtRNA	52.01125835581095
1336	223	control	68.4065934065934
1335	224	deplete_mRNA_mtRNA	52.280989797115055
1335	224	control	68.5934065934066
1334	225	deplete_mRNA_mtRNA	52.363081974903245
1334	225	control	69
1333	226	deplete_mRNA_mtRNA	53.219186114694494
1333	226	control	70.3076923076923
1332	227	deplete_mRNA_mtRNA	53.50064500996834
1332	227	control	70.89010989010988
1331	228	deplete_mRNA_mtRNA	52.89081740354169
1331	228	control	70.75824175824175
1330	229	deplete_mRNA_mtRNA	52.538993784449396
1330	229	control	70.65934065934066
1329	230	deplete_mRNA_mtRNA	50.674328603260236
1329	230	control	69.05494505494505
1328	231	deplete_mRNA_mtRNA	51.178609123959184
1328	231	control	70.51648351648352
1327	232	deplete_mRNA_mtRNA	51.084789492201246
1327	232	control	70.61538461538461
1326	233	deplete_mRNA_mtRNA	50.908877682655095
1326	233	control	70.74725274725274
1325	234	deplete_mRNA_mtRNA	47.94183182831007
1325	234	control	67.25274725274726
1324	235	deplete_mRNA_mtRNA	50.041046088894106
1324	235	control	70.20879120879121
1323	236	deplete_mRNA_mtRNA	45.209335053359915
1323	236	control	63.604395604395606
1322	237	deplete_mRNA_mtRNA	49.61885774598335
1322	237	control	70.50549450549451
1321	238	deplete_mRNA_mtRNA	49.14975958719362
1321	238	control	70.43956043956044
1320	239	deplete_mRNA_mtRNA	48.915210507798754
1320	239	control	70.37362637362638
1319	240	deplete_mRNA_mtRNA	48.868300691919785
1319	240	control	70.3076923076923
1318	241	deplete_mRNA_mtRNA	47.62519057112701
1318	241	control	69.82417582417582
1317	242	deplete_mRNA_mtRNA	46.241351002697314
1317	242	control	68.76923076923077
1316	243	deplete_mRNA_mtRNA	46.15925882490911
1316	243	control	69.97802197802197
1315	244	deplete_mRNA_mtRNA	45.08033305969274
1315	244	control	68.81318681318682
1314	245	deplete_mRNA_mtRNA	45.67843321214964
1314	245	control	70.15384615384616
1313	246	deplete_mRNA_mtRNA	45.30315468511786
1313	246	control	70.20879120879121
1312	247	deplete_mRNA_mtRNA	45.12724287557172
1312	247	control	70.43956043956044
1311	248	deplete_mRNA_mtRNA	44.36495836753841
1311	248	control	69.12087912087912
1310	249	deplete_mRNA_mtRNA	45.08033305969274
1310	249	control	70.21978021978022
1309	250	deplete_mRNA_mtRNA	42.934208983229745
1309	250	control	68.04395604395604
1308	251	deplete_mRNA_mtRNA	40.96399671631289
1308	251	control	65.1978021978022
1307	252	deplete_mRNA_mtRNA	43.6026738595051
1307	252	control	69.28571428571428
1306	253	deplete_mRNA_mtRNA	44.51741526914507
1306	253	control	70.32967032967034
1305	254	deplete_mRNA_mtRNA	36.5662014776592
1305	254	control	57.07692307692308
1304	255	deplete_mRNA_mtRNA	34.26762049958954
1304	255	control	56.03296703296703
1303	256	deplete_mRNA_mtRNA	42.523748094288734
1303	256	control	69.01098901098901
1302	257	deplete_mRNA_mtRNA	42.746569719713854
1302	257	control	69.35164835164835
1301	258	deplete_mRNA_mtRNA	42.64102263398616
1301	258	control	69.56043956043956
1300	259	deplete_mRNA_mtRNA	42.39474610062155
1300	259	control	69.51648351648352
1299	260	deplete_mRNA_mtRNA	41.09299870998006
1299	260	control	68.14285714285714
1298	261	deplete_mRNA_mtRNA	39.79125131933857
1298	261	control	66.73626373626374
1297	262	deplete_mRNA_mtRNA	38.079043039756066
1297	262	control	64.64835164835165
1296	263	deplete_mRNA_mtRNA	39.908525859036004
1296	263	control	68.03296703296702
1295	264	deplete_mRNA_mtRNA	38.243227395332475
1295	264	control	65.31868131868131
1294	265	deplete_mRNA_mtRNA	30.221648880028145
1294	265	control	51.868131868131876
1293	266	deplete_mRNA_mtRNA	30.069191978421483
1293	266	control	51.967032967032964
1292	267	deplete_mRNA_mtRNA	39.43942770024628
1292	267	control	68.5934065934066
1291	268	deplete_mRNA_mtRNA	39.33388061451859
1291	268	control	68.36263736263736
1290	269	deplete_mRNA_mtRNA	40.565263281341615
1290	269	control	70.23076923076923
1289	270	deplete_mRNA_mtRNA	40.37762401782573
1289	270	control	70.07692307692308
1288	271	deplete_mRNA_mtRNA	40.60044564325085
1288	271	control	70.56043956043956
1287	272	deplete_mRNA_mtRNA	40.107892576521635
1287	272	control	70.53846153846153
1286	273	deplete_mRNA_mtRNA	39.7443415034596
1286	273	control	70.4945054945055
1285	274	deplete_mRNA_mtRNA	35.3700011727454
1285	274	control	63.934065934065934
1284	275	deplete_mRNA_mtRNA	36.54274656971971
1284	275	control	67.56043956043956
1283	276	deplete_mRNA_mtRNA	36.98838982056996
1283	276	control	68.3076923076923
1282	277	deplete_mRNA_mtRNA	32.60232203588601
1282	277	control	61.175824175824175
1281	278	deplete_mRNA_mtRNA	37.14084672217662
1281	278	control	69.89010989010988
1280	279	deplete_mRNA_mtRNA	35.47554825847308
1280	279	control	67.10989010989012
1279	280	deplete_mRNA_mtRNA	36.90629764278175
1279	280	control	70.06593406593407
1278	281	deplete_mRNA_mtRNA	35.452093350533595
1278	281	control	68.2967032967033
1277	282	deplete_mRNA_mtRNA	36.30819749032485
1277	282	control	69.79120879120879
1276	283	deplete_mRNA_mtRNA	36.0501935029905
1276	283	control	69.42857142857143
1275	284	deplete_mRNA_mtRNA	35.73355224580744
1275	284	control	68.98901098901099
1274	285	deplete_mRNA_mtRNA	35.73355224580744
1274	285	control	69.94505494505493
1273	286	deplete_mRNA_mtRNA	35.839099331535124
1273	286	control	70.43956043956044
1272	287	deplete_mRNA_mtRNA	34.173800867831595
1272	287	control	69.41758241758241
1271	288	deplete_mRNA_mtRNA	34.044798874164414
1271	288	control	69.46153846153847
1270	289	deplete_mRNA_mtRNA	34.27934795355928
1270	289	control	70.15384615384616
1269	290	deplete_mRNA_mtRNA	32.8720534771901
1269	290	control	67.87912087912088
1268	291	deplete_mRNA_mtRNA	32.555412220007035
1268	291	control	67.5054945054945
1267	292	deplete_mRNA_mtRNA	29.776005629177902
1267	292	control	62.37362637362638
1266	293	deplete_mRNA_mtRNA	33.153512372463936
1266	293	control	69.62637362637363
1265	294	deplete_mRNA_mtRNA	32.22704350885422
1265	294	control	67.87912087912088
1264	295	deplete_mRNA_mtRNA	33.20042218834291
1264	295	control	69.4945054945055
1263	296	deplete_mRNA_mtRNA	33.04796528673625
1263	296	control	69.48351648351648
1262	297	deplete_mRNA_mtRNA	26.820687228802626
1262	297	control	56.74725274725275
1261	298	deplete_mRNA_mtRNA	30.91356866424299
1261	298	control	67.1978021978022
1260	299	deplete_mRNA_mtRNA	28.94335639732614
1260	299	control	62.5934065934066
1259	300	deplete_mRNA_mtRNA	31.476486454790663
1259	300	control	68.71428571428572
1258	301	deplete_mRNA_mtRNA	32.05113169930808
1258	301	control	70.03296703296704
1257	302	deplete_mRNA_mtRNA	27.090418670106718
1257	302	control	59.87912087912088
1256	303	deplete_mRNA_mtRNA	31.33575700715375
1256	303	control	69.28571428571428
1255	304	deplete_mRNA_mtRNA	31.582033540518356
1255	304	control	69.87912087912088
1254	305	deplete_mRNA_mtRNA	31.253664829365547
1254	305	control	69.3076923076923
1253	306	deplete_mRNA_mtRNA	31.136390289668114
1253	306	control	69.23076923076923
1252	307	deplete_mRNA_mtRNA	31.054298111879913
1252	307	control	69.17582417582418
1251	308	deplete_mRNA_mtRNA	30.561745045150694
1251	308	control	67.7032967032967
1250	309	deplete_mRNA_mtRNA	31.19502755951683
1250	309	control	69.85714285714286
1249	310	deplete_mRNA_mtRNA	31.31230209921426
1249	310	control	69.91208791208791
1248	311	deplete_mRNA_mtRNA	30.655564676908643
1248	311	control	68.32967032967034
1247	312	deplete_mRNA_mtRNA	31.20675501348657
1247	312	control	69.9010989010989
1246	313	deplete_mRNA_mtRNA	30.90184121027325
1246	313	control	69.79120879120879
1245	314	deplete_mRNA_mtRNA	30.725929400727104
1245	314	control	69.83516483516483
1244	315	deplete_mRNA_mtRNA	30.808021578515305
1244	315	control	69.76923076923077
1243	316	deplete_mRNA_mtRNA	30.467925413392756
1243	316	control	69.3076923076923
1242	317	deplete_mRNA_mtRNA	30.40928814354404
1242	317	control	69.37362637362638
1241	318	deplete_mRNA_mtRNA	27.5477893749267
1241	318	control	63.57142857142857
1240	319	deplete_mRNA_mtRNA	29.50627418787381
1240	319	control	67.92307692307692
1239	320	deplete_mRNA_mtRNA	30.151284156209684
1239	320	control	69.23076923076923
1238	321	deplete_mRNA_mtRNA	30.151284156209684
1238	321	control	69.42857142857143
1237	322	deplete_mRNA_mtRNA	29.35381728626715
1237	322	control	68.28571428571428
1236	323	deplete_mRNA_mtRNA	28.708807317931278
1236	323	control	67.4065934065934
1235	324	deplete_mRNA_mtRNA	29.0137211211446
1235	324	control	67.84615384615384
1234	325	deplete_mRNA_mtRNA	27.817520816230797
1234	325	control	65.37362637362637
1233	326	deplete_mRNA_mtRNA	29.037176029084087
1233	326	control	68.19780219780219
1232	327	deplete_mRNA_mtRNA	29.119268206872288
1232	327	control	67.93406593406594
1231	328	deplete_mRNA_mtRNA	28.556350416324616
1231	328	control	66.75824175824175
1230	329	deplete_mRNA_mtRNA	29.259997654509206
1230	329	control	69.07692307692308
1229	330	deplete_mRNA_mtRNA	28.94335639732614
1229	330	control	68.5054945054945
1228	331	deplete_mRNA_mtRNA	29.16617802275126
1228	331	control	68.95604395604396
1227	332	deplete_mRNA_mtRNA	29.08408584496306
1227	332	control	68.97802197802197
1226	333	deplete_mRNA_mtRNA	29.060630937023575
1226	333	control	69.06593406593406
1225	334	deplete_mRNA_mtRNA	28.978538759235374
1225	334	control	69.12087912087912
1224	335	deplete_mRNA_mtRNA	26.773777412923653
1224	335	control	64.64835164835165
1223	336	deplete_mRNA_mtRNA	25.659669285798053
1223	336	control	61.81318681318682
1222	337	deplete_mRNA_mtRNA	24.322739533247333
1222	337	control	58.26373626373626
1221	338	deplete_mRNA_mtRNA	25.730034009616514
1221	338	control	62.1978021978022
1220	339	deplete_mRNA_mtRNA	27.301512841562097
1220	339	control	66.01098901098901
1219	340	deplete_mRNA_mtRNA	24.90911223173449
1219	340	control	61.175824175824175
1218	341	deplete_mRNA_mtRNA	25.143661311129357
1218	341	control	62.21978021978022
1217	342	deplete_mRNA_mtRNA	26.292951800164182
1217	342	control	64.62637362637362
1216	343	deplete_mRNA_mtRNA	27.313240295531838
1216	343	control	66.87912087912088
1215	344	deplete_mRNA_mtRNA	26.820687228802626
1215	344	control	65.50549450549451
1214	345	deplete_mRNA_mtRNA	26.597865603377507
1214	345	control	66.03296703296704
1213	346	deplete_mRNA_mtRNA	27.16078339392518
1213	346	control	67.5054945054945
1212	347	deplete_mRNA_mtRNA	22.786443063210974
1212	347	control	57.780219780219774
1211	348	deplete_mRNA_mtRNA	25.28439075876627
1211	348	control	63.61538461538462
1210	349	deplete_mRNA_mtRNA	25.448575114342674
1210	349	control	63.81318681318682
1209	350	deplete_mRNA_mtRNA	26.08185762870881
1209	350	control	64.91208791208791
1208	351	deplete_mRNA_mtRNA	27.735428638442595
1208	351	control	68.71428571428572
1207	352	deplete_mRNA_mtRNA	27.53606192095696
1207	352	control	68.81318681318682
1206	353	deplete_mRNA_mtRNA	27.524334466987217
1206	353	control	68.82417582417582
1205	354	deplete_mRNA_mtRNA	27.53606192095696
1205	354	control	68.94505494505493
1204	355	deplete_mRNA_mtRNA	27.360150111410814
1204	355	control	68.51648351648352
1203	356	deplete_mRNA_mtRNA	17.567726046675265
1203	356	control	46.51648351648351
1202	357	deplete_mRNA_mtRNA	26.879324498651343
1202	357	control	67.87912087912088
1201	358	deplete_mRNA_mtRNA	27.41878738125953
1201	358	control	68.86813186813187
1200	359	deplete_mRNA_mtRNA	27.41878738125953
1200	359	control	68.92307692307692
1199	360	deplete_mRNA_mtRNA	27.430514835229268
1199	360	control	68.9010989010989
1198	361	deplete_mRNA_mtRNA	27.031781400258005
1198	361	control	68.82417582417582
1197	362	deplete_mRNA_mtRNA	26.902779406590827
1197	362	control	68.48351648351648
1196	363	deplete_mRNA_mtRNA	23.513545209335053
1196	363	control	60.53846153846154
1195	364	deplete_mRNA_mtRNA	19.06884015480239
1195	364	control	50.21978021978022
1194	365	deplete_mRNA_mtRNA	25.9176732731324
1194	365	control	66.36263736263737
1193	366	deplete_mRNA_mtRNA	24.228919901489387
1193	366	control	63.08791208791209
1192	367	deplete_mRNA_mtRNA	25.601032015949336
1192	367	control	66.62637362637362
1191	368	deplete_mRNA_mtRNA	26.316406708103674
1191	368	control	67.85714285714286
1190	369	deplete_mRNA_mtRNA	26.71514014307494
1190	369	control	68.52747252747253
1189	370	deplete_mRNA_mtRNA	26.586138149407763
1189	370	control	68.3956043956044
1188	371	deplete_mRNA_mtRNA	25.37821039052422
1188	371	control	65.78021978021978
1187	372	deplete_mRNA_mtRNA	25.78867127946523
1187	372	control	67.17582417582418
1186	373	deplete_mRNA_mtRNA	25.76521637152574
1186	373	control	67.27472527472528
1185	374	deplete_mRNA_mtRNA	25.42512020640319
1185	374	control	66.78021978021978
1184	375	deplete_mRNA_mtRNA	24.006098276064268
1184	375	control	63.527472527472526
1183	376	deplete_mRNA_mtRNA	21.414330948751026
1183	376	control	56.38461538461539
1182	377	deplete_mRNA_mtRNA	24.592470974551425
1182	377	control	64.65934065934066
1181	378	deplete_mRNA_mtRNA	24.076462999882725
1181	378	control	63.417582417582416
1180	379	deplete_mRNA_mtRNA	25.2374809428873
1180	379	control	66.45054945054945
1179	380	deplete_mRNA_mtRNA	25.823853641374455
1179	380	control	68.12087912087912
1178	381	deplete_mRNA_mtRNA	25.8355810953442
1178	381	control	68.12087912087912
1177	382	deplete_mRNA_mtRNA	24.287557171338104
1177	382	control	64.96703296703296
1176	383	deplete_mRNA_mtRNA	22.84508033305969
1176	383	control	61.53846153846154
1175	384	deplete_mRNA_mtRNA	23.98264336812478
1175	384	control	63.73626373626373
1174	385	deplete_mRNA_mtRNA	23.267268675970445
1174	385	control	62.92307692307693
1173	386	deplete_mRNA_mtRNA	23.032719596575582
1173	386	control	62.50549450549451
1172	387	deplete_mRNA_mtRNA	18.623196903952152
1172	387	control	49.20879120879121
1171	388	deplete_mRNA_mtRNA	23.806731558578633
1171	388	control	64.75824175824177
1170	389	deplete_mRNA_mtRNA	22.387709628239712
1170	389	control	61.362637362637365
1169	390	deplete_mRNA_mtRNA	20.147765920018763
1169	390	control	55.79120879120879
1168	391	deplete_mRNA_mtRNA	23.079629412454555
1168	391	control	63.032967032967036
1167	392	deplete_mRNA_mtRNA	24.662835698369882
1167	392	control	66.6043956043956
1166	393	deplete_mRNA_mtRNA	24.70974551424886
1166	393	control	67.17582417582418
1165	394	deplete_mRNA_mtRNA	24.850474961885773
1165	394	control	67.52747252747253
1164	395	deplete_mRNA_mtRNA	24.70974551424886
1164	395	control	66.98901098901099
1163	396	deplete_mRNA_mtRNA	24.76838278409757
1163	396	control	67.28571428571428
1162	397	deplete_mRNA_mtRNA	24.123372815761698
1162	397	control	65.71428571428571
1161	398	deplete_mRNA_mtRNA	24.838747507916032
1161	398	control	67.5054945054945
1160	399	deplete_mRNA_mtRNA	24.850474961885773
1160	399	control	67.5054945054945
1159	400	deplete_mRNA_mtRNA	24.06473554591298
1159	400	control	66.63736263736264
1158	401	deplete_mRNA_mtRNA	21.566787850357688
1158	401	control	59.2967032967033
1157	402	deplete_mRNA_mtRNA	24.135100269731442
1157	402	control	66.91208791208791
1156	403	deplete_mRNA_mtRNA	23.712911926820688
1156	403	control	66.46153846153847
1155	404	deplete_mRNA_mtRNA	23.149994136273015
1155	404	control	66.26373626373626
1154	405	deplete_mRNA_mtRNA	22.633986161604316
1154	405	control	65.42857142857143
1153	406	deplete_mRNA_mtRNA	22.16488800281459
1153	406	control	64.28571428571429
1152	407	deplete_mRNA_mtRNA	22.64571361557406
1152	407	control	65.62637362637362
1151	408	deplete_mRNA_mtRNA	21.766154567843323
1151	408	control	63.142857142857146
1150	409	deplete_mRNA_mtRNA	23.044447050545326
1150	409	control	66.92307692307692
1149	410	deplete_mRNA_mtRNA	23.032719596575582
1149	410	control	66.83516483516485
1148	411	deplete_mRNA_mtRNA	22.962354872757125
1148	411	control	66.91208791208791
1147	412	deplete_mRNA_mtRNA	22.962354872757125
1147	412	control	66.98901098901099
1146	413	deplete_mRNA_mtRNA	22.739533247332005
1146	413	control	66.59340659340658
1145	414	deplete_mRNA_mtRNA	21.906884015480237
1145	414	control	64.20879120879121
1144	415	deplete_mRNA_mtRNA	15.480239240060984
1144	415	control	45.417582417582416
1143	416	deplete_mRNA_mtRNA	21.94206637738947
1143	416	control	64.94505494505495
1142	417	deplete_mRNA_mtRNA	21.83651929166178
1142	417	control	64.08791208791209
1141	418	deplete_mRNA_mtRNA	22.223525272663306
1141	418	control	65.65934065934066
1140	419	deplete_mRNA_mtRNA	21.707517297994606
1140	419	control	64.98901098901099
1139	420	deplete_mRNA_mtRNA	19.678667761229036
1139	420	control	58.912087912087905
1138	421	deplete_mRNA_mtRNA	22.15316054884485
1138	421	control	66.03296703296704
1137	422	deplete_mRNA_mtRNA	21.64888002814589
1137	422	control	64.21978021978022
1136	423	deplete_mRNA_mtRNA	17.638090770493726
1136	423	control	52.68131868131868
1135	424	deplete_mRNA_mtRNA	21.437785856690514
1135	424	control	63.29670329670329
1134	425	deplete_mRNA_mtRNA	22.692623431453033
1134	425	control	66.95604395604396
1133	426	deplete_mRNA_mtRNA	22.739533247332005
1133	426	control	66.9010989010989
1132	427	deplete_mRNA_mtRNA	22.46980180602791
1132	427	control	66.46153846153847
1131	428	deplete_mRNA_mtRNA	19.749032485047497
1131	428	control	59.175824175824175
1130	429	deplete_mRNA_mtRNA	21.578515304327432
1130	429	control	65.16483516483517
1129	430	deplete_mRNA_mtRNA	19.373753958015715
1129	430	control	59.18681318681319
1128	431	deplete_mRNA_mtRNA	19.79594230092647
1128	431	control	60.0989010989011
1127	432	deplete_mRNA_mtRNA	20.79277588835464
1127	432	control	62.92307692307693
1126	433	deplete_mRNA_mtRNA	20.745866072475668
1126	433	control	62.62637362637362
1125	434	deplete_mRNA_mtRNA	21.75442711387358
1125	434	control	65.83516483516483
1124	435	deplete_mRNA_mtRNA	21.977248739298698
1124	435	control	66.35164835164835
1123	436	deplete_mRNA_mtRNA	22.082795825026384
1123	436	control	66.52747252747253
1122	437	deplete_mRNA_mtRNA	22.15316054884485
1122	437	control	66.79120879120879
1121	438	deplete_mRNA_mtRNA	22.082795825026384
1121	438	control	66.79120879120879
1120	439	deplete_mRNA_mtRNA	21.777882021813063
1120	439	control	66.35164835164835
1119	440	deplete_mRNA_mtRNA	21.859974199601268
1119	440	control	66.72527472527473
1118	441	deplete_mRNA_mtRNA	21.68406239005512
1118	441	control	66.1978021978022
1117	442	deplete_mRNA_mtRNA	21.332238770962825
1117	442	control	65.31868131868131
1116	443	deplete_mRNA_mtRNA	18.86947343731676
1116	443	control	59.1978021978022
1115	444	deplete_mRNA_mtRNA	18.61146944998241
1115	444	control	58.956043956043956
1114	445	deplete_mRNA_mtRNA	19.27993432625777
1114	445	control	60.57142857142858
1113	446	deplete_mRNA_mtRNA	21.09768969156796
1113	446	control	65.59340659340658
1112	447	deplete_mRNA_mtRNA	19.655212853289548
1112	447	control	61.362637362637365
1111	448	deplete_mRNA_mtRNA	20.98041515187053
1111	448	control	65.49450549450549
1110	449	deplete_mRNA_mtRNA	21.414330948751026
1110	449	control	66.87912087912088
1109	450	deplete_mRNA_mtRNA	21.332238770962825
1109	450	control	66.65934065934066
1108	451	deplete_mRNA_mtRNA	21.308783863023336
1108	451	control	66.84615384615384
1107	452	deplete_mRNA_mtRNA	21.367421132872053
1107	452	control	66.91208791208791
1106	453	deplete_mRNA_mtRNA	21.214964231265395
1106	453	control	66.63736263736264
1105	454	deplete_mRNA_mtRNA	21.226691685235135
1105	454	control	66.61538461538463
1104	455	deplete_mRNA_mtRNA	20.80450334232438
1104	455	control	65.90109890109889
1103	456	deplete_mRNA_mtRNA	19.326844142136743
1103	456	control	62.23076923076923
1102	457	deplete_mRNA_mtRNA	19.526210859622374
1102	457	control	63.098901098901095
1101	458	deplete_mRNA_mtRNA	17.97818693561628
1101	458	control	57.26373626373626
1100	459	deplete_mRNA_mtRNA	13.990852585903601
1100	459	control	43.857142857142854
1099	460	deplete_mRNA_mtRNA	20.440952269262343
1099	460	control	65.74725274725274
1098	461	deplete_mRNA_mtRNA	20.511316993080804
1098	461	control	65.91208791208791
1097	462	deplete_mRNA_mtRNA	20.030491380321333
1097	462	control	64.61538461538461
1096	463	deplete_mRNA_mtRNA	20.4292248152926
1096	463	control	65.54945054945055
1095	464	deplete_mRNA_mtRNA	19.842852116805442
1095	464	control	63.83516483516484
1094	465	deplete_mRNA_mtRNA	19.010202884953674
1094	465	control	62.08791208791209
1093	466	deplete_mRNA_mtRNA	17.309722059340917
1093	466	control	56.94505494505494
1092	467	deplete_mRNA_mtRNA	19.807669754896214
1092	467	control	64.75824175824177
1091	468	deplete_mRNA_mtRNA	20.17122082795825
1091	468	control	65.82417582417582
1090	469	deplete_mRNA_mtRNA	20.218130643837224
1090	469	control	66
1089	470	deplete_mRNA_mtRNA	19.971854110472616
1089	470	control	65.2967032967033
1088	471	deplete_mRNA_mtRNA	20.28849536765568
1088	471	control	66.16483516483517
1087	472	deplete_mRNA_mtRNA	20.311950275595166
1087	472	control	66.26373626373626
1086	473	deplete_mRNA_mtRNA	19.315116688167
1086	473	control	63.61538461538462
1085	474	deplete_mRNA_mtRNA	19.080567608772135
1085	474	control	62.747252747252745
1084	475	deplete_mRNA_mtRNA	19.162659786560337
1084	475	control	63.153846153846146
1083	476	deplete_mRNA_mtRNA	18.224463468980883
1083	476	control	60.43956043956044
1082	477	deplete_mRNA_mtRNA	19.350299050076227
1082	477	control	64.28571428571429
1081	478	deplete_mRNA_mtRNA	19.854579570775186
1081	478	control	65.96703296703296
1080	479	deplete_mRNA_mtRNA	19.749032485047497
1080	479	control	66.06593406593406
1079	480	deplete_mRNA_mtRNA	19.620030491380323
1079	480	control	65.95604395604396
1078	481	deplete_mRNA_mtRNA	18.42383018646652
1078	481	control	62.472527472527474
1077	482	deplete_mRNA_mtRNA	19.29166178022751
1077	482	control	65.52747252747253
1076	483	deplete_mRNA_mtRNA	18.728743989679842
1076	483	control	63.934065934065934
1075	484	deplete_mRNA_mtRNA	18.58801454204292
1075	484	control	63.120879120879124
1074	485	deplete_mRNA_mtRNA	18.623196903952152
1074	485	control	63.05494505494506
1073	486	deplete_mRNA_mtRNA	18.564559634103436
1073	486	control	62.967032967032964
1072	487	deplete_mRNA_mtRNA	18.84601852937727
1072	487	control	63.8021978021978
1071	488	deplete_mRNA_mtRNA	19.338571596106487
1071	488	control	65.62637362637362
1070	489	deplete_mRNA_mtRNA	19.27993432625777
1070	489	control	65.35164835164835
1069	490	deplete_mRNA_mtRNA	19.162659786560337
1069	490	control	65.57142857142857
1068	491	deplete_mRNA_mtRNA	18.963293069074705
1068	491	control	65.25274725274726
1067	492	deplete_mRNA_mtRNA	16.887533716430163
1067	492	control	58.61538461538461
1066	493	deplete_mRNA_mtRNA	18.95156561510496
1066	493	control	65.1978021978022
1065	494	deplete_mRNA_mtRNA	19.033657792893163
1065	494	control	65.52747252747253
1064	495	deplete_mRNA_mtRNA	19.080567608772135
1064	495	control	65.43956043956044
1063	496	deplete_mRNA_mtRNA	18.963293069074705
1063	496	control	65.56043956043956
1062	497	deplete_mRNA_mtRNA	18.154098745162425
1062	497	control	63.42857142857142
1061	498	deplete_mRNA_mtRNA	18.459012548375746
1061	498	control	64.31868131868131
1060	499	deplete_mRNA_mtRNA	18.38864782455729
1060	499	control	63.9010989010989
1059	500	deplete_mRNA_mtRNA	18.013369297525507
1059	500	control	62.81318681318682
1058	501	deplete_mRNA_mtRNA	18.61146944998241
1058	501	control	64.97802197802199
1057	502	deplete_mRNA_mtRNA	18.670106719831125
1057	502	control	65.35164835164835
1056	503	deplete_mRNA_mtRNA	14.870411633634337
1056	503	control	52.32967032967033
1055	504	deplete_mRNA_mtRNA	18.623196903952152
1055	504	control	65.31868131868131
1054	505	deplete_mRNA_mtRNA	18.623196903952152
1054	505	control	65.45054945054946
1053	506	deplete_mRNA_mtRNA	18.705289081740354
1053	506	control	65.34065934065934
1052	507	deplete_mRNA_mtRNA	18.517649818224463
1052	507	control	64.82417582417582
1051	508	deplete_mRNA_mtRNA	18.400375278527033
1051	508	control	64.79120879120879
1050	509	deplete_mRNA_mtRNA	16.547437551307613
1050	509	control	59.08791208791209
1049	510	deplete_mRNA_mtRNA	16.711621906884016
1049	510	control	59.48351648351648
1048	511	deplete_mRNA_mtRNA	18.201008561041398
1048	511	control	64.46153846153845
1047	512	deplete_mRNA_mtRNA	18.459012548375746
1047	512	control	65.12087912087911
1046	513	deplete_mRNA_mtRNA	18.459012548375746
1046	513	control	65.16483516483517
1045	514	deplete_mRNA_mtRNA	18.447285094406006
1045	514	control	65.28571428571428
1044	515	deplete_mRNA_mtRNA	18.048551659434736
1044	515	control	64.1978021978022
1043	516	deplete_mRNA_mtRNA	18.09546147531371
1043	516	control	64.95604395604396
1042	517	deplete_mRNA_mtRNA	17.931277119737306
1042	517	control	64.74725274725274
1041	518	deplete_mRNA_mtRNA	17.919549665767562
1041	518	control	64.85714285714286
1040	519	deplete_mRNA_mtRNA	17.649818224463466
1040	519	control	64.71428571428571
1039	520	deplete_mRNA_mtRNA	17.23935733552246
1039	520	control	63.86813186813187
1038	521	deplete_mRNA_mtRNA	17.638090770493726
1038	521	control	64.67032967032968
1037	522	deplete_mRNA_mtRNA	17.567726046675265
1037	522	control	64.37362637362637
1036	523	deplete_mRNA_mtRNA	17.075172979946053
1036	523	control	63.81318681318682
1035	524	deplete_mRNA_mtRNA	17.02826316406708
1035	524	control	63.95604395604395
1034	525	deplete_mRNA_mtRNA	16.676439544974787
1034	525	control	62.46153846153846
1033	526	deplete_mRNA_mtRNA	17.391814237129118
1033	526	control	64.38461538461539
1032	527	deplete_mRNA_mtRNA	17.415269145068603
1032	527	control	64.49450549450549
1031	528	deplete_mRNA_mtRNA	17.32144951331066
1031	528	control	64.4065934065934
1030	529	deplete_mRNA_mtRNA	16.418435557640436
1030	529	control	62.64835164835165
1029	530	deplete_mRNA_mtRNA	16.87580626246042
1029	530	control	63.76923076923077
1028	531	deplete_mRNA_mtRNA	16.91098862436965
1028	531	control	63.824175824175825
1027	532	deplete_mRNA_mtRNA	16.688166998944528
1027	532	control	63.252747252747255
1026	533	deplete_mRNA_mtRNA	17.01653571009734
1026	533	control	64.67032967032968
1025	534	deplete_mRNA_mtRNA	16.348070833821975
1025	534	control	62.8021978021978
1024	535	deplete_mRNA_mtRNA	16.172159024275828
1024	535	control	62.32967032967033
1023	536	deplete_mRNA_mtRNA	16.160431570306084
1023	536	control	62.73626373626373
1022	537	deplete_mRNA_mtRNA	16.24252374809429
1022	537	control	62.8021978021978
1021	538	deplete_mRNA_mtRNA	16.195613932215316
1021	538	control	62.901098901098905
1020	539	deplete_mRNA_mtRNA	15.116688166998946
1020	539	control	60.78021978021978
1019	540	deplete_mRNA_mtRNA	16.28943356397326
1019	540	control	63.73626373626373
1018	541	deplete_mRNA_mtRNA	16.6529846370353
1018	541	control	64.51648351648352
1017	542	deplete_mRNA_mtRNA	16.336343379852234
1017	542	control	63.07692307692307
1016	543	deplete_mRNA_mtRNA	16.58261991321684
1016	543	control	64.28571428571429
1015	544	deplete_mRNA_mtRNA	16.43016301161018
1015	544	control	64.12087912087912
1014	545	deplete_mRNA_mtRNA	16.0548844845784
1014	545	control	62.91208791208791
1013	546	deplete_mRNA_mtRNA	15.585786325788673
1013	546	control	60.61538461538461
1012	547	deplete_mRNA_mtRNA	15.972792306790195
1012	547	control	62.49450549450549
1011	548	deplete_mRNA_mtRNA	15.163597982877915
1011	548	control	58.802197802197796
1010	549	deplete_mRNA_mtRNA	15.691333411516359
1010	549	control	60.83516483516483
1009	550	deplete_mRNA_mtRNA	14.354403658965639
1009	550	control	57.05494505494505
1008	551	deplete_mRNA_mtRNA	15.187052890817403
1008	551	control	59.47252747252747
1007	552	deplete_mRNA_mtRNA	15.280872522575347
1007	552	control	60.5934065934066
1006	553	deplete_mRNA_mtRNA	11.868183417380086
1006	553	control	48.1978021978022
1005	554	deplete_mRNA_mtRNA	15.972792306790195
1005	554	control	63.263736263736256
1004	555	deplete_mRNA_mtRNA	15.996247214729681
1004	555	control	63.527472527472526
1003	556	deplete_mRNA_mtRNA	16.03142957663891
1003	556	control	63.73626373626373
1002	557	deplete_mRNA_mtRNA	16.066611938548142
1002	557	control	63.879120879120876
1001	558	deplete_mRNA_mtRNA	15.996247214729681
1001	558	control	63.989010989010985
1000	559	deplete_mRNA_mtRNA	15.574058871818927
1000	559	control	63.21978021978022
999	560	deplete_mRNA_mtRNA	15.832062859153279
999	560	control	63.53846153846155
998	561	deplete_mRNA_mtRNA	14.237129119268207
998	561	control	57.604395604395606
997	562	deplete_mRNA_mtRNA	14.717954732027676
997	562	control	59.802197802197796
996	563	deplete_mRNA_mtRNA	15.6209686876979
996	563	control	62.69230769230769
995	564	deplete_mRNA_mtRNA	15.327782338454321
995	564	control	60.91208791208791
994	565	deplete_mRNA_mtRNA	10.284977131464759
994	565	control	40.505494505494504
993	566	deplete_mRNA_mtRNA	14.553770376451272
993	566	control	58.89010989010989
992	567	deplete_mRNA_mtRNA	14.999413627301514
992	567	control	61.747252747252745
991	568	deplete_mRNA_mtRNA	12.900199366717485
991	568	control	52.52747252747253
990	569	deplete_mRNA_mtRNA	11.598451976075994
990	569	control	47.08791208791209
989	570	deplete_mRNA_mtRNA	11.77436378562214
989	570	control	50.29670329670329
988	571	deplete_mRNA_mtRNA	13.721121144599508
988	571	control	57.81318681318681
987	572	deplete_mRNA_mtRNA	9.663422071068371
987	572	control	38.73626373626374
986	573	deplete_mRNA_mtRNA	10.789257652163716
986	573	control	43.40659340659341
985	574	deplete_mRNA_mtRNA	15.280872522575347
985	574	control	63.417582417582416
984	575	deplete_mRNA_mtRNA	15.24569016066612
984	575	control	63.45054945054945
983	576	deplete_mRNA_mtRNA	15.257417614635862
983	576	control	63.50549450549451
982	577	deplete_mRNA_mtRNA	15.269145068605605
982	577	control	63.362637362637365
981	578	deplete_mRNA_mtRNA	15.187052890817403
981	578	control	63.30769230769231
980	579	deplete_mRNA_mtRNA	15.163597982877915
980	579	control	63.252747252747255
979	580	deplete_mRNA_mtRNA	15.21050779875689
979	580	control	63.5934065934066
978	581	deplete_mRNA_mtRNA	14.28403893514718
978	581	control	59.021978021978015
977	582	deplete_mRNA_mtRNA	15.046323443180484
977	582	control	62.35164835164835
976	583	deplete_mRNA_mtRNA	15.24569016066612
976	583	control	63.527472527472526
975	584	deplete_mRNA_mtRNA	13.779758414448223
975	584	control	57.527472527472526
974	585	deplete_mRNA_mtRNA	15.069778351119972
974	585	control	63.30769230769231
973	586	deplete_mRNA_mtRNA	11.3287205347719
973	586	control	48.043956043956044
972	587	deplete_mRNA_mtRNA	11.574997068136508
972	587	control	49.02197802197802
971	588	deplete_mRNA_mtRNA	14.28403893514718
971	588	control	60.81318681318682
970	589	deplete_mRNA_mtRNA	14.002580039873344
970	589	control	59.967032967032964
969	590	deplete_mRNA_mtRNA	11.43426762049959
969	590	control	49.30769230769231
968	591	deplete_mRNA_mtRNA	13.310660255658496
968	591	control	56.64835164835165
967	592	deplete_mRNA_mtRNA	13.017473906414917
967	592	control	55.86813186813187
966	593	deplete_mRNA_mtRNA	14.389586020874868
966	593	control	61.86813186813187
965	594	deplete_mRNA_mtRNA	14.213674211328719
965	594	control	60.956043956043956
964	595	deplete_mRNA_mtRNA	14.518588014542043
964	595	control	62.252747252747255
963	596	deplete_mRNA_mtRNA	14.565497830421014
963	596	control	62.51648351648351
962	597	deplete_mRNA_mtRNA	14.190219303389235
962	597	control	60.857142857142854
961	598	deplete_mRNA_mtRNA	14.389586020874868
961	598	control	62.26373626373627
960	599	deplete_mRNA_mtRNA	14.084672217661545
960	599	control	61.97802197802198
959	600	deplete_mRNA_mtRNA	13.510026973144129
959	600	control	59.73626373626374
958	601	deplete_mRNA_mtRNA	13.087838630233376
958	601	control	57.64835164835165
957	602	deplete_mRNA_mtRNA	13.897032954145654
957	602	control	61.637362637362635
956	603	deplete_mRNA_mtRNA	13.756303506508738
956	603	control	60.97802197802198
955	604	deplete_mRNA_mtRNA	13.76803096047848
955	604	control	61.681318681318686
954	605	deplete_mRNA_mtRNA	13.46311715726516
954	605	control	60.56043956043956
953	606	deplete_mRNA_mtRNA	13.275477893749265
953	606	control	60.34065934065934
952	607	deplete_mRNA_mtRNA	13.592119150932334
952	607	control	61.27472527472527
951	608	deplete_mRNA_mtRNA	13.392752433446697
951	608	control	60.527472527472526
950	609	deplete_mRNA_mtRNA	10.883077283921661
950	609	control	50.16483516483517
949	610	deplete_mRNA_mtRNA	11.481177436378562
949	610	control	52.879120879120876
948	611	deplete_mRNA_mtRNA	11.316993080802158
948	611	control	52.604395604395606
947	612	deplete_mRNA_mtRNA	10.777530198193972
947	612	control	50.857142857142854
946	613	deplete_mRNA_mtRNA	8.725225753488917
946	613	control	40.27472527472528
945	614	deplete_mRNA_mtRNA	7.212384191392049
945	614	control	34.208791208791204
944	615	deplete_mRNA_mtRNA	5.300809194323913
944	615	control	26.571428571428573
943	616	deplete_mRNA_mtRNA	5.324264102263399
943	616	control	27.56043956043956
942	617	deplete_mRNA_mtRNA	12.9588366365662
942	617	control	60.175824175824175
941	618	deplete_mRNA_mtRNA	13.134748446112349
941	618	control	60.71428571428571
940	619	deplete_mRNA_mtRNA	13.123020992142607
940	619	control	61.021978021978015
939	620	deplete_mRNA_mtRNA	12.431101207927759
939	620	control	57.24175824175825
938	621	deplete_mRNA_mtRNA	13.193385715961064
938	621	control	61.13186813186813
937	622	deplete_mRNA_mtRNA	13.181658261991322
937	622	control	61.241758241758234
936	623	deplete_mRNA_mtRNA	11.891638325319573
936	623	control	55.92307692307692
935	624	deplete_mRNA_mtRNA	11.715726515773426
935	624	control	54.8021978021978
934	625	deplete_mRNA_mtRNA	11.457722528439076
934	625	control	54.043956043956044
933	626	deplete_mRNA_mtRNA	11.141081271256011
933	626	control	53.340659340659336
932	627	deplete_mRNA_mtRNA	12.876744458778
932	627	control	60.637362637362635
931	628	deplete_mRNA_mtRNA	13.25202298580978
931	628	control	61.65934065934066
930	629	deplete_mRNA_mtRNA	13.02920136038466
930	629	control	60.637362637362635
929	630	deplete_mRNA_mtRNA	11.02380673155858
929	630	control	50.637362637362635
928	631	deplete_mRNA_mtRNA	11.223173449044213
928	631	control	50.18681318681318
927	632	deplete_mRNA_mtRNA	13.06438372229389
927	632	control	60.252747252747255
926	633	deplete_mRNA_mtRNA	13.275477893749265
926	633	control	60.75824175824176
925	634	deplete_mRNA_mtRNA	13.334115163597982
925	634	control	61.26373626373627
924	635	deplete_mRNA_mtRNA	13.09956608420312
924	635	control	60.05494505494505
923	636	deplete_mRNA_mtRNA	13.568664242992845
923	636	control	62.24175824175824
922	637	deplete_mRNA_mtRNA	13.25202298580978
922	637	control	60.527472527472526
921	638	deplete_mRNA_mtRNA	13.545209335053359
921	638	control	61.989010989010985
920	639	deplete_mRNA_mtRNA	13.556936789023103
920	639	control	61.989010989010985
919	640	deplete_mRNA_mtRNA	11.340447988741644
919	640	control	52.50549450549451
918	641	deplete_mRNA_mtRNA	13.298932801688753
918	641	control	61.681318681318686
917	642	deplete_mRNA_mtRNA	13.369297525507212
917	642	control	61.637362637362635
916	643	deplete_mRNA_mtRNA	13.09956608420312
916	643	control	61.065934065934066
915	644	deplete_mRNA_mtRNA	12.994018998475433
915	644	control	60.81318681318682
914	645	deplete_mRNA_mtRNA	13.076111176263632
914	645	control	61.18681318681318
913	646	deplete_mRNA_mtRNA	12.771197373050311
913	646	control	60.29670329670329
912	647	deplete_mRNA_mtRNA	12.747742465110825
912	647	control	60.505494505494504
911	648	deplete_mRNA_mtRNA	10.191157499706813
911	648	control	48.318681318681314
910	649	deplete_mRNA_mtRNA	12.184824674563153
910	649	control	57.549450549450555
909	650	deplete_mRNA_mtRNA	13.052656268324148
909	650	control	61.54945054945055
908	651	deplete_mRNA_mtRNA	13.16993080802158
908	651	control	62.07692307692307
907	652	deplete_mRNA_mtRNA	11.750908877682654
907	652	control	53.362637362637365
906	653	deplete_mRNA_mtRNA	13.193385715961064
906	653	control	61.92307692307693
905	654	deplete_mRNA_mtRNA	13.052656268324148
905	654	control	61.6043956043956
904	655	deplete_mRNA_mtRNA	13.205113169930808
904	655	control	62
903	656	deplete_mRNA_mtRNA	13.02920136038466
903	656	control	61.81318681318682
902	657	deplete_mRNA_mtRNA	12.782924827020054
902	657	control	60.76923076923077
901	658	deplete_mRNA_mtRNA	12.337281576169813
901	658	control	59.30769230769231
900	659	deplete_mRNA_mtRNA	12.524920839685706
900	659	control	60.14285714285714
899	660	deplete_mRNA_mtRNA	12.114459950744694
899	660	control	58.38461538461538
898	661	deplete_mRNA_mtRNA	12.571830655564678
898	661	control	60.5934065934066
897	662	deplete_mRNA_mtRNA	12.677377741292364
897	662	control	61.0989010989011
896	663	deplete_mRNA_mtRNA	12.03236777295649
896	663	control	58.769230769230774
895	664	deplete_mRNA_mtRNA	12.39591884601853
895	664	control	59.5934065934066
894	665	deplete_mRNA_mtRNA	12.58355810953442
894	665	control	60.34065934065934
893	666	deplete_mRNA_mtRNA	12.677377741292364
893	666	control	61.32967032967033
892	667	deplete_mRNA_mtRNA	12.184824674563153
892	667	control	59.73626373626374
891	668	deplete_mRNA_mtRNA	11.199718541104726
891	668	control	53.96703296703297
890	669	deplete_mRNA_mtRNA	12.513193385715962
890	669	control	60.92307692307693
889	670	deplete_mRNA_mtRNA	12.03236777295649
889	670	control	58.23076923076923
888	671	deplete_mRNA_mtRNA	10.69543802040577
888	671	control	52.02197802197802
887	672	deplete_mRNA_mtRNA	12.724287557171337
887	672	control	61.21978021978022
886	673	deplete_mRNA_mtRNA	12.067550134865721
886	673	control	56.934065934065934
885	674	deplete_mRNA_mtRNA	12.13791485868418
885	674	control	56.439560439560445
884	675	deplete_mRNA_mtRNA	12.266916852351354
884	675	control	56.35164835164835
883	676	deplete_mRNA_mtRNA	13.427934795355927
883	676	control	62.43956043956044
882	677	deplete_mRNA_mtRNA	13.46311715726516
882	677	control	62.49450549450549
881	678	deplete_mRNA_mtRNA	13.46311715726516
881	678	control	62.42857142857143
880	679	deplete_mRNA_mtRNA	13.66248387475079
880	679	control	62.53846153846154
879	680	deplete_mRNA_mtRNA	13.66248387475079
879	680	control	62.75824175824176
878	681	deplete_mRNA_mtRNA	13.62730151284156
878	681	control	62.582417582417584
877	682	deplete_mRNA_mtRNA	13.615574058871818
877	682	control	61.989010989010985
876	683	deplete_mRNA_mtRNA	13.650756420781049
876	683	control	62.42857142857143
875	684	deplete_mRNA_mtRNA	13.650756420781049
875	684	control	62.53846153846154
874	685	deplete_mRNA_mtRNA	13.709393690629765
874	685	control	62.527472527472526
873	686	deplete_mRNA_mtRNA	13.721121144599508
873	686	control	62.49450549450549
872	687	deplete_mRNA_mtRNA	13.545209335053359
872	687	control	61.51648351648351
871	688	deplete_mRNA_mtRNA	13.556936789023103
871	688	control	61.70329670329671
870	689	deplete_mRNA_mtRNA	13.427934795355927
870	689	control	61.30769230769231
869	690	deplete_mRNA_mtRNA	13.21684062390055
869	690	control	59.67032967032967
868	691	deplete_mRNA_mtRNA	12.982291544505689
868	691	control	59.08791208791209
867	692	deplete_mRNA_mtRNA	13.674211328720535
867	692	control	62.08791208791209
866	693	deplete_mRNA_mtRNA	13.369297525507212
866	693	control	61.1978021978022
865	694	deplete_mRNA_mtRNA	13.111293538172863
865	694	control	60.29670329670329
864	695	deplete_mRNA_mtRNA	13.123020992142607
864	695	control	60.56043956043956
863	696	deplete_mRNA_mtRNA	12.58355810953442
863	696	control	57.901098901098905
862	697	deplete_mRNA_mtRNA	13.25202298580978
862	697	control	61.37362637362638
861	698	deplete_mRNA_mtRNA	12.536648293655448
861	698	control	58.285714285714285
860	699	deplete_mRNA_mtRNA	13.568664242992845
860	699	control	61.69230769230769
859	700	deplete_mRNA_mtRNA	13.369297525507212
859	700	control	60.92307692307693
858	701	deplete_mRNA_mtRNA	13.639028966811306
858	701	control	62.34065934065934
857	702	deplete_mRNA_mtRNA	13.58039169696259
857	702	control	62.3956043956044
856	703	deplete_mRNA_mtRNA	13.439662249325671
856	703	control	62.16483516483516
855	704	deplete_mRNA_mtRNA	12.9588366365662
855	704	control	60.252747252747255
854	705	deplete_mRNA_mtRNA	12.61874047144365
854	705	control	58.81318681318681
853	706	deplete_mRNA_mtRNA	9.03013955670224
853	706	control	38.98901098901099
852	707	deplete_mRNA_mtRNA	10.015245690160667
852	707	control	43.043956043956044
851	708	deplete_mRNA_mtRNA	12.876744458778
851	708	control	60.472527472527474
850	709	deplete_mRNA_mtRNA	13.123020992142607
850	709	control	61.120879120879124
849	710	deplete_mRNA_mtRNA	13.205113169930808
849	710	control	61.252747252747255
848	711	deplete_mRNA_mtRNA	12.853289550838513
848	711	control	59.86813186813187
847	712	deplete_mRNA_mtRNA	12.20827958250264
847	712	control	57.681318681318686
846	713	deplete_mRNA_mtRNA	11.141081271256011
846	713	control	52.85714285714286
845	714	deplete_mRNA_mtRNA	12.290371760290842
845	714	control	58.1098901098901
844	715	deplete_mRNA_mtRNA	12.58355810953442
844	715	control	59.43956043956044
843	716	deplete_mRNA_mtRNA	12.466283569836989
843	716	control	58.824175824175825
842	717	deplete_mRNA_mtRNA	11.211445995074468
842	717	control	53.91208791208791
841	718	deplete_mRNA_mtRNA	10.671983112466284
841	718	control	51.61538461538462
840	719	deplete_mRNA_mtRNA	12.231734490442125
840	719	control	57.64835164835165
839	720	deplete_mRNA_mtRNA	12.231734490442125
839	720	control	57.48351648351648
838	721	deplete_mRNA_mtRNA	12.32555412220007
838	721	control	58.53846153846154
837	722	deplete_mRNA_mtRNA	12.478011023806731
837	722	control	58.94505494505494
836	723	deplete_mRNA_mtRNA	12.782924827020054
836	723	control	59.527472527472526
835	724	deplete_mRNA_mtRNA	13.017473906414917
835	724	control	60.14285714285714
834	725	deplete_mRNA_mtRNA	10.343614401313475
834	725	control	50.29670329670329
833	726	deplete_mRNA_mtRNA	5.113169930808022
833	726	control	23.21978021978022
832	727	deplete_mRNA_mtRNA	13.02920136038466
832	727	control	60.747252747252745
831	728	deplete_mRNA_mtRNA	12.724287557171337
831	728	control	59.75824175824176
830	729	deplete_mRNA_mtRNA	12.243461944411868
830	729	control	57.934065934065934
829	730	deplete_mRNA_mtRNA	12.65392283335288
829	730	control	59.527472527472526
828	731	deplete_mRNA_mtRNA	11.539814706227277
828	731	control	54.769230769230774
827	732	deplete_mRNA_mtRNA	11.152808725225754
827	732	control	52.68131868131868
826	733	deplete_mRNA_mtRNA	12.829834642899026
826	733	control	59.49450549450549
825	734	deplete_mRNA_mtRNA	12.65392283335288
825	734	control	58.92307692307692
824	735	deplete_mRNA_mtRNA	13.345842617567726
824	735	control	61.43956043956044
823	736	deplete_mRNA_mtRNA	13.35757007153747
823	736	control	61.48351648351649
822	737	deplete_mRNA_mtRNA	13.263750439779523
822	737	control	60.857142857142854
821	738	deplete_mRNA_mtRNA	13.275477893749265
821	738	control	60.98901098901099
820	739	deplete_mRNA_mtRNA	13.263750439779523
820	739	control	61.0989010989011
819	740	deplete_mRNA_mtRNA	13.240295531840038
819	740	control	61.175824175824175
818	741	deplete_mRNA_mtRNA	11.07071654743755
818	741	control	51.637362637362635
817	742	deplete_mRNA_mtRNA	12.571830655564678
817	742	control	58.64835164835165
816	743	deplete_mRNA_mtRNA	13.146475900082091
816	743	control	60.43956043956044
815	744	deplete_mRNA_mtRNA	11.739181423712912
815	744	control	54.098901098901095
814	745	deplete_mRNA_mtRNA	10.824440014072945
814	745	control	51.46153846153846
813	746	deplete_mRNA_mtRNA	12.278644306321098
813	746	control	56.68131868131868
812	747	deplete_mRNA_mtRNA	13.21684062390055
812	747	control	59.38461538461538
811	748	deplete_mRNA_mtRNA	13.592119150932334
811	748	control	61.08791208791209
810	749	deplete_mRNA_mtRNA	11.234900903013955
810	749	control	50.967032967032964
809	750	deplete_mRNA_mtRNA	13.568664242992845
809	750	control	61.285714285714285
808	751	deplete_mRNA_mtRNA	13.486572065204644
808	751	control	61.032967032967036
807	752	deplete_mRNA_mtRNA	13.35757007153747
807	752	control	60.76923076923077
806	753	deplete_mRNA_mtRNA	13.205113169930808
806	753	control	59.18681318681319
805	754	deplete_mRNA_mtRNA	13.521754427113875
805	754	control	60.747252747252745
804	755	deplete_mRNA_mtRNA	13.498299519174386
804	755	control	60.70329670329671
803	756	deplete_mRNA_mtRNA	13.721121144599508
803	756	control	61.30769230769231
802	757	deplete_mRNA_mtRNA	13.650756420781049
802	757	control	61.20879120879121
801	758	deplete_mRNA_mtRNA	13.697666236660023
801	758	control	61.46153846153845
800	759	deplete_mRNA_mtRNA	13.134748446112349
800	759	control	59.82417582417583
799	760	deplete_mRNA_mtRNA	13.404479887416443
799	760	control	60.75824175824176
798	761	deplete_mRNA_mtRNA	13.287205347719011
798	761	control	60.10989010989011
797	762	deplete_mRNA_mtRNA	12.478011023806731
797	762	control	57.37362637362637
796	763	deplete_mRNA_mtRNA	9.381963175794535
796	763	control	42.26373626373626
795	764	deplete_mRNA_mtRNA	13.404479887416443
795	764	control	60.92307692307693
794	765	deplete_mRNA_mtRNA	13.474844611234902
794	765	control	61.16483516483516
793	766	deplete_mRNA_mtRNA	13.545209335053359
793	766	control	61.285714285714285
792	767	deplete_mRNA_mtRNA	13.474844611234902
792	767	control	61.1978021978022
791	768	deplete_mRNA_mtRNA	13.439662249325671
791	768	control	60.956043956043956
790	769	deplete_mRNA_mtRNA	12.478011023806731
790	769	control	55.472527472527474
789	770	deplete_mRNA_mtRNA	11.680544153864195
789	770	control	51.68131868131868
788	771	deplete_mRNA_mtRNA	8.819045385246863
788	771	control	38.38461538461539
787	772	deplete_mRNA_mtRNA	3.6472381845901256
787	772	control	15.736263736263737
786	773	deplete_mRNA_mtRNA	13.181658261991322
786	773	control	60.14285714285714
785	774	deplete_mRNA_mtRNA	13.25202298580978
785	774	control	60.527472527472526
784	775	deplete_mRNA_mtRNA	13.32238770962824
784	775	control	60.802197802197796
783	776	deplete_mRNA_mtRNA	12.900199366717485
783	776	control	58.802197802197796
782	777	deplete_mRNA_mtRNA	13.298932801688753
782	777	control	60.75824175824176
781	778	deplete_mRNA_mtRNA	13.298932801688753
781	778	control	60.84615384615385
780	779	deplete_mRNA_mtRNA	12.876744458778
780	779	control	59.5934065934066
779	780	deplete_mRNA_mtRNA	13.017473906414917
779	780	control	60.285714285714285
778	781	deplete_mRNA_mtRNA	12.349009030139557
778	781	control	56.94505494505494
777	782	deplete_mRNA_mtRNA	12.970564090535945
777	782	control	60.08791208791209
776	783	deplete_mRNA_mtRNA	12.923654274656974
776	783	control	59.78021978021978
775	784	deplete_mRNA_mtRNA	12.68910519526211
775	784	control	59.27472527472527
774	785	deplete_mRNA_mtRNA	12.501465931746218
774	785	control	58.065934065934066
773	786	deplete_mRNA_mtRNA	12.630467925413393
773	786	control	58.57142857142858
772	787	deplete_mRNA_mtRNA	12.58355810953442
772	787	control	58.86813186813187
771	788	deplete_mRNA_mtRNA	12.489738477776474
771	788	control	57.98901098901099
770	789	deplete_mRNA_mtRNA	12.888471912747743
770	789	control	59.681318681318686
769	790	deplete_mRNA_mtRNA	12.161369766623666
769	790	control	56.824175824175825
768	791	deplete_mRNA_mtRNA	12.044095226926235
768	791	control	56.41758241758241
767	792	deplete_mRNA_mtRNA	12.841562096868769
767	792	control	60.131868131868124
766	793	deplete_mRNA_mtRNA	12.865017004808257
766	793	control	60.26373626373627
765	794	deplete_mRNA_mtRNA	12.818107188929284
765	794	control	60.32967032967033
764	795	deplete_mRNA_mtRNA	12.841562096868769
764	795	control	60.35164835164836
763	796	deplete_mRNA_mtRNA	12.841562096868769
763	796	control	60.08791208791209
762	797	deplete_mRNA_mtRNA	12.68910519526211
762	797	control	59.42857142857143
761	798	deplete_mRNA_mtRNA	12.607013017473905
761	798	control	58.857142857142854
760	799	deplete_mRNA_mtRNA	12.665650287322622
760	799	control	58.956043956043956
759	800	deplete_mRNA_mtRNA	12.278644306321098
759	800	control	57.87912087912088
758	801	deplete_mRNA_mtRNA	12.794652280989796
758	801	control	60.010989010989015
757	802	deplete_mRNA_mtRNA	12.818107188929284
757	802	control	60.15384615384616
756	803	deplete_mRNA_mtRNA	12.677377741292364
756	803	control	59.43956043956044
755	804	deplete_mRNA_mtRNA	12.747742465110825
755	804	control	59.97802197802198
754	805	deplete_mRNA_mtRNA	12.044095226926235
754	805	control	57.24175824175825
753	806	deplete_mRNA_mtRNA	12.196552128532895
753	806	control	57.47252747252747
752	807	deplete_mRNA_mtRNA	12.39591884601853
752	807	control	58.769230769230774
751	808	deplete_mRNA_mtRNA	12.513193385715962
751	808	control	59.18681318681319
750	809	deplete_mRNA_mtRNA	12.536648293655448
750	809	control	58.857142857142854
749	810	deplete_mRNA_mtRNA	11.610179430045738
749	810	control	55.79120879120879
748	811	deplete_mRNA_mtRNA	7.869121613697666
748	811	control	36.747252747252745
747	812	deplete_mRNA_mtRNA	7.564207810484344
747	812	control	34.97802197802198
746	813	deplete_mRNA_mtRNA	11.316993080802158
746	813	control	53.78021978021978
745	814	deplete_mRNA_mtRNA	11.528087252257535
745	814	control	54.78021978021979
744	815	deplete_mRNA_mtRNA	12.442828661897503
744	815	control	58.94505494505494
743	816	deplete_mRNA_mtRNA	11.258355810953443
743	816	control	54.01098901098901
742	817	deplete_mRNA_mtRNA	11.844728509440602
742	817	control	56.84615384615385
741	818	deplete_mRNA_mtRNA	12.337281576169813
741	818	control	58.439560439560445
740	819	deplete_mRNA_mtRNA	12.313826668230327
740	819	control	58.21978021978021
739	820	deplete_mRNA_mtRNA	12.407646299988272
739	820	control	58.637362637362635
738	821	deplete_mRNA_mtRNA	11.915093233259059
738	821	control	56.560439560439555
737	822	deplete_mRNA_mtRNA	9.616512255189399
737	822	control	46.61538461538461
736	823	deplete_mRNA_mtRNA	11.915093233259059
736	823	control	55.91208791208791
735	824	deplete_mRNA_mtRNA	11.270083264923185
735	824	control	52.94505494505495
734	825	deplete_mRNA_mtRNA	12.372463938079042
734	825	control	58.0989010989011
733	826	deplete_mRNA_mtRNA	12.630467925413393
733	826	control	58.72527472527472
732	827	deplete_mRNA_mtRNA	12.736015011141081
732	827	control	58.791208791208796
731	828	deplete_mRNA_mtRNA	12.114459950744694
731	828	control	55.494505494505496
730	829	deplete_mRNA_mtRNA	12.595285563504163
730	829	control	58.4945054945055
729	830	deplete_mRNA_mtRNA	12.478011023806731
729	830	control	58.16483516483516
728	831	deplete_mRNA_mtRNA	11.680544153864195
728	831	control	54.560439560439555
727	832	deplete_mRNA_mtRNA	12.25518939838161
727	832	control	57.14285714285714
726	833	deplete_mRNA_mtRNA	12.091005042805207
726	833	control	56.12087912087912
725	834	deplete_mRNA_mtRNA	12.407646299988272
725	834	control	57.2967032967033
724	835	deplete_mRNA_mtRNA	10.847894922012431
724	835	control	50.17582417582418
723	836	deplete_mRNA_mtRNA	12.32555412220007
723	836	control	56.934065934065934
722	837	deplete_mRNA_mtRNA	12.829834642899026
722	837	control	58.98901098901099
721	838	deplete_mRNA_mtRNA	12.888471912747743
721	838	control	58.92307692307692
720	839	deplete_mRNA_mtRNA	12.665650287322622
720	839	control	58.23076923076923
719	840	deplete_mRNA_mtRNA	12.794652280989796
719	840	control	58.61538461538461
718	841	deplete_mRNA_mtRNA	12.442828661897503
718	841	control	57.18681318681319
717	842	deplete_mRNA_mtRNA	12.478011023806731
717	842	control	56.62637362637363
716	843	deplete_mRNA_mtRNA	9.041867010671984
716	843	control	41.417582417582416
715	844	deplete_mRNA_mtRNA	9.464055353582737
715	844	control	43.86813186813187
714	845	deplete_mRNA_mtRNA	11.750908877682654
714	845	control	54.10989010989012
713	846	deplete_mRNA_mtRNA	11.586724522106252
713	846	control	53.75824175824175
712	847	deplete_mRNA_mtRNA	12.372463938079042
712	847	control	56.769230769230774
711	848	deplete_mRNA_mtRNA	12.58355810953442
711	848	control	57.46153846153847
710	849	deplete_mRNA_mtRNA	12.994018998475433
710	849	control	59.15384615384616
709	850	deplete_mRNA_mtRNA	13.06438372229389
709	850	control	59.26373626373626
708	851	deplete_mRNA_mtRNA	12.794652280989796
708	851	control	58.395604395604394
707	852	deplete_mRNA_mtRNA	13.076111176263632
707	852	control	59.010989010989015
706	853	deplete_mRNA_mtRNA	13.040928814354405
706	853	control	59.16483516483516
705	854	deplete_mRNA_mtRNA	12.911926820687228
705	854	control	58.56043956043956
704	855	deplete_mRNA_mtRNA	12.9588366365662
704	855	control	58.25274725274725
703	856	deplete_mRNA_mtRNA	11.891638325319573
703	856	control	54.01098901098901
702	857	deplete_mRNA_mtRNA	12.431101207927759
702	857	control	56.47252747252747
701	858	deplete_mRNA_mtRNA	11.750908877682654
701	858	control	52.032967032967036
700	859	deplete_mRNA_mtRNA	13.02920136038466
700	859	control	57.681318681318686
699	860	deplete_mRNA_mtRNA	13.334115163597982
699	860	control	58.87912087912088
698	861	deplete_mRNA_mtRNA	13.427934795355927
698	861	control	59.32967032967033
697	862	deplete_mRNA_mtRNA	13.334115163597982
697	862	control	59.0989010989011
696	863	deplete_mRNA_mtRNA	13.404479887416443
696	863	control	59.47252747252747
695	864	deplete_mRNA_mtRNA	13.451389703295414
695	864	control	59.48351648351648
694	865	deplete_mRNA_mtRNA	13.263750439779523
694	865	control	59.18681318681319
693	866	deplete_mRNA_mtRNA	13.334115163597982
693	866	control	59.14285714285714
692	867	deplete_mRNA_mtRNA	12.841562096868769
692	867	control	56.824175824175825
691	868	deplete_mRNA_mtRNA	13.404479887416443
691	868	control	59.03296703296703
690	869	deplete_mRNA_mtRNA	13.334115163597982
690	869	control	58.93406593406594
689	870	deplete_mRNA_mtRNA	13.275477893749265
689	870	control	58.89010989010989
688	871	deplete_mRNA_mtRNA	12.806379734959542
688	871	control	57.58241758241758
687	872	deplete_mRNA_mtRNA	13.09956608420312
687	872	control	58.285714285714285
686	873	deplete_mRNA_mtRNA	13.474844611234902
686	873	control	58.549450549450555
685	874	deplete_mRNA_mtRNA	13.568664242992845
685	874	control	58.912087912087905
684	875	deplete_mRNA_mtRNA	13.603846604902076
684	875	control	59.07692307692308
683	876	deplete_mRNA_mtRNA	11.739181423712912
683	876	control	51.824175824175825
682	877	deplete_mRNA_mtRNA	13.603846604902076
682	877	control	59.05494505494505
681	878	deplete_mRNA_mtRNA	13.58039169696259
681	878	control	59.021978021978015
680	879	deplete_mRNA_mtRNA	13.83839568429694
680	879	control	59.49450549450549
679	880	deplete_mRNA_mtRNA	13.861850592236424
679	880	control	59.56043956043956
678	881	deplete_mRNA_mtRNA	13.955670223994371
678	881	control	59.53846153846154
677	882	deplete_mRNA_mtRNA	13.814940776357453
677	882	control	59.285714285714285
676	883	deplete_mRNA_mtRNA	13.404479887416443
676	883	control	57.637362637362635
675	884	deplete_mRNA_mtRNA	13.533481881083617
675	884	control	58.02197802197803
674	885	deplete_mRNA_mtRNA	13.451389703295414
674	885	control	56.00000000000001
673	886	deplete_mRNA_mtRNA	13.474844611234902
673	886	control	55.86813186813187
672	887	deplete_mRNA_mtRNA	13.955670223994371
672	887	control	58.791208791208796
671	888	deplete_mRNA_mtRNA	13.955670223994371
671	888	control	59
670	889	deplete_mRNA_mtRNA	13.897032954145654
670	889	control	59.043956043956044
669	890	deplete_mRNA_mtRNA	13.885305500175912
669	890	control	58.92307692307692
668	891	deplete_mRNA_mtRNA	13.850123138266682
668	891	control	58.747252747252745
667	892	deplete_mRNA_mtRNA	13.381024979476955
667	892	control	57.14285714285714
666	893	deplete_mRNA_mtRNA	11.457722528439076
666	893	control	48.934065934065934
665	894	deplete_mRNA_mtRNA	10.367069309252962
665	894	control	45.32967032967033
664	895	deplete_mRNA_mtRNA	12.114459950744694
664	895	control	53.21978021978022
663	896	deplete_mRNA_mtRNA	11.17626363316524
663	896	control	46.81318681318681
662	897	deplete_mRNA_mtRNA	11.375630350650875
662	897	control	48
661	898	deplete_mRNA_mtRNA	9.686876979007858
661	898	control	41.76923076923077
660	899	deplete_mRNA_mtRNA	12.642195379383136
660	899	control	53.43956043956044
659	900	deplete_mRNA_mtRNA	12.466283569836989
659	900	control	52.53846153846153
658	901	deplete_mRNA_mtRNA	11.750908877682654
658	901	control	49.87912087912088
657	902	deplete_mRNA_mtRNA	12.044095226926235
657	902	control	51.142857142857146
656	903	deplete_mRNA_mtRNA	8.795590477307377
656	903	control	38.72527472527473
655	904	deplete_mRNA_mtRNA	10.742347836284742
655	904	control	45.69230769230769
654	905	deplete_mRNA_mtRNA	12.75946991908057
654	905	control	54.78021978021979
653	906	deplete_mRNA_mtRNA	12.595285563504163
653	906	control	54.27472527472528
652	907	deplete_mRNA_mtRNA	13.193385715961064
652	907	control	56.94505494505494
651	908	deplete_mRNA_mtRNA	13.62730151284156
651	908	control	58.35164835164836
650	909	deplete_mRNA_mtRNA	13.779758414448223
650	909	control	58.769230769230774
649	910	deplete_mRNA_mtRNA	13.850123138266682
649	910	control	58.78021978021978
648	911	deplete_mRNA_mtRNA	12.39591884601853
648	911	control	54.07692307692308
647	912	deplete_mRNA_mtRNA	13.814940776357453
647	912	control	58.73626373626374
646	913	deplete_mRNA_mtRNA	13.287205347719011
646	913	control	56.9010989010989
645	914	deplete_mRNA_mtRNA	12.865017004808257
645	914	control	55.52747252747253
644	915	deplete_mRNA_mtRNA	13.498299519174386
644	915	control	58.16483516483516
643	916	deplete_mRNA_mtRNA	13.486572065204644
643	916	control	58.14285714285714
642	917	deplete_mRNA_mtRNA	12.173097220593409
642	917	control	51.934065934065934
641	918	deplete_mRNA_mtRNA	13.674211328720535
641	918	control	58.64835164835165
640	919	deplete_mRNA_mtRNA	13.744576052538992
640	919	control	58.84615384615385
639	920	deplete_mRNA_mtRNA	13.709393690629765
639	920	control	58.857142857142854
638	921	deplete_mRNA_mtRNA	13.345842617567726
638	921	control	57.692307692307686
637	922	deplete_mRNA_mtRNA	13.416207341386185
637	922	control	58.35164835164836
636	923	deplete_mRNA_mtRNA	12.9588366365662
636	923	control	55.494505494505496
635	924	deplete_mRNA_mtRNA	12.841562096868769
635	924	control	55.15384615384615
634	925	deplete_mRNA_mtRNA	13.486572065204644
634	925	control	58.549450549450555
633	926	deplete_mRNA_mtRNA	13.275477893749265
633	926	control	57.40659340659341
632	927	deplete_mRNA_mtRNA	13.35757007153747
632	927	control	58.34065934065934
631	928	deplete_mRNA_mtRNA	13.193385715961064
631	928	control	57.769230769230774
630	929	deplete_mRNA_mtRNA	13.240295531840038
630	929	control	58.18681318681319
629	930	deplete_mRNA_mtRNA	13.287205347719011
629	930	control	58.1978021978022
628	931	deplete_mRNA_mtRNA	13.298932801688753
628	931	control	58.45054945054945
627	932	deplete_mRNA_mtRNA	12.818107188929284
627	932	control	56.37362637362637
626	933	deplete_mRNA_mtRNA	13.09956608420312
626	933	control	57.99999999999999
625	934	deplete_mRNA_mtRNA	13.123020992142607
625	934	control	58.34065934065934
624	935	deplete_mRNA_mtRNA	13.146475900082091
624	935	control	58.40659340659341
623	936	deplete_mRNA_mtRNA	12.970564090535945
623	936	control	57.26373626373626
622	937	deplete_mRNA_mtRNA	13.193385715961064
622	937	control	58.58241758241758
621	938	deplete_mRNA_mtRNA	13.181658261991322
621	938	control	58.439560439560445
620	939	deplete_mRNA_mtRNA	13.005746452445175
620	939	control	57.934065934065934
619	940	deplete_mRNA_mtRNA	12.9588366365662
619	940	control	57.956043956043956
618	941	deplete_mRNA_mtRNA	12.513193385715962
618	941	control	55.91208791208791
617	942	deplete_mRNA_mtRNA	11.739181423712912
617	942	control	53.604395604395606
616	943	deplete_mRNA_mtRNA	12.302099214260585
616	943	control	55.02197802197802
615	944	deplete_mRNA_mtRNA	12.173097220593409
615	944	control	54.59340659340659
614	945	deplete_mRNA_mtRNA	12.442828661897503
614	945	control	56.285714285714285
613	946	deplete_mRNA_mtRNA	12.665650287322622
613	946	control	57.36263736263736
612	947	deplete_mRNA_mtRNA	10.109065321918612
612	947	control	45.35164835164835
611	948	deplete_mRNA_mtRNA	11.95027559516829
611	948	control	54.24175824175824
610	949	deplete_mRNA_mtRNA	11.457722528439076
610	949	control	51.72527472527473
609	950	deplete_mRNA_mtRNA	12.454556115867245
609	950	control	56.494505494505496
608	951	deplete_mRNA_mtRNA	12.489738477776474
608	951	control	56.439560439560445
607	952	deplete_mRNA_mtRNA	11.223173449044213
607	952	control	52.142857142857146
606	953	deplete_mRNA_mtRNA	12.126187404714436
606	953	control	55.83516483516483
605	954	deplete_mRNA_mtRNA	12.349009030139557
605	954	control	56.824175824175825
604	955	deplete_mRNA_mtRNA	12.58355810953442
604	955	control	57.61538461538461
603	956	deplete_mRNA_mtRNA	12.407646299988272
603	956	control	56.61538461538461
602	957	deplete_mRNA_mtRNA	12.466283569836989
602	957	control	57.560439560439555
601	958	deplete_mRNA_mtRNA	12.32555412220007
601	958	control	57.219780219780226
600	959	deplete_mRNA_mtRNA	12.419373753958016
600	959	control	57.47252747252747
599	960	deplete_mRNA_mtRNA	12.501465931746218
599	960	control	57.659340659340664
598	961	deplete_mRNA_mtRNA	11.809546147531371
598	961	control	54.2967032967033
597	962	deplete_mRNA_mtRNA	12.39591884601853
597	962	control	57.61538461538461
596	963	deplete_mRNA_mtRNA	11.516359798287791
596	963	control	54.098901098901095
595	964	deplete_mRNA_mtRNA	12.20827958250264
595	964	control	56.59340659340659
594	965	deplete_mRNA_mtRNA	12.055822680895979
594	965	control	56.18681318681319
593	966	deplete_mRNA_mtRNA	12.278644306321098
593	966	control	57.219780219780226
592	967	deplete_mRNA_mtRNA	12.32555412220007
592	967	control	57.42857142857143
591	968	deplete_mRNA_mtRNA	11.95027559516829
591	968	control	56.175824175824175
590	969	deplete_mRNA_mtRNA	11.516359798287791
590	969	control	54.37362637362637
589	970	deplete_mRNA_mtRNA	11.703999061803682
589	970	control	55.098901098901095
588	971	deplete_mRNA_mtRNA	10.531253664829364
588	971	control	50.57142857142857
587	972	deplete_mRNA_mtRNA	10.003518236190923
587	972	control	49.15384615384615
586	973	deplete_mRNA_mtRNA	8.725225753488917
586	973	control	41.989010989010985
585	974	deplete_mRNA_mtRNA	9.03013955670224
585	974	control	42.84615384615385
584	975	deplete_mRNA_mtRNA	11.891638325319573
584	975	control	56.53846153846154
583	976	deplete_mRNA_mtRNA	10.836167468042687
583	976	control	52.67032967032967
582	977	deplete_mRNA_mtRNA	11.246628356983699
582	977	control	53.9010989010989
581	978	deplete_mRNA_mtRNA	11.809546147531371
581	978	control	56.12087912087912
580	979	deplete_mRNA_mtRNA	11.797818693561627
580	979	control	55.52747252747253
579	980	deplete_mRNA_mtRNA	12.008912865017004
579	980	control	56.824175824175825
578	981	deplete_mRNA_mtRNA	11.77436378562214
578	981	control	56.340659340659336
577	982	deplete_mRNA_mtRNA	10.69543802040577
577	982	control	51.26373626373626
576	983	deplete_mRNA_mtRNA	10.566436026738595
576	983	control	50.71428571428571
575	984	deplete_mRNA_mtRNA	9.311598451976076
575	984	control	46.16483516483517
574	985	deplete_mRNA_mtRNA	9.980063328251438
574	985	control	49.24175824175824
573	986	deplete_mRNA_mtRNA	9.722059340917086
573	986	control	47.989010989010985
572	987	deplete_mRNA_mtRNA	8.314764864547906
572	987	control	39.63736263736264
571	988	deplete_mRNA_mtRNA	8.338219772487394
571	988	control	39.69230769230769
570	989	deplete_mRNA_mtRNA	10.355341855283218
570	989	control	50.637362637362635
569	990	deplete_mRNA_mtRNA	10.683710566436027
569	990	control	51.604395604395606
568	991	deplete_mRNA_mtRNA	10.707165474375513
568	991	control	51.714285714285715
567	992	deplete_mRNA_mtRNA	11.234900903013955
567	992	control	53.75824175824175
566	993	deplete_mRNA_mtRNA	11.62190688401548
566	993	control	55.87912087912088
565	994	deplete_mRNA_mtRNA	11.762636331652399
565	994	control	56.36263736263736
564	995	deplete_mRNA_mtRNA	11.645361791954967
564	995	control	55.714285714285715
563	996	deplete_mRNA_mtRNA	11.797818693561627
563	996	control	56.13186813186813
562	997	deplete_mRNA_mtRNA	11.903365779289317
562	997	control	56.16483516483517
561	998	deplete_mRNA_mtRNA	11.87991087134983
561	998	control	56.01098901098901
560	999	deplete_mRNA_mtRNA	11.797818693561627
[truncated: 1,003 more rows]
