# Supplementary material for: Biochemical-free enrichment or depletion of RNA classes in real-time during direct RNA sequencing with RISER
Source: Nat Commun. 2024 May 24;15:4422. doi: 10.1038/s41467-024-48673-8 (PMC11126589; doi:10.1038/s41467-024-48673-8)
Supplement: Supplementary file 4 — Source Data Files [file 41467_2024_48673_MOESM4_ESM.zip › Source Data/supp_fig9a.tsv]

transcript	n_control	n_deplete	prop_control	prop_deplete
ENST00000371743.8	17	9	0.0037769384581204176	0.002197265625
ENST00000375638.7	7	20	0.0015552099533437014	0.0048828125
ENST00000375640.7	25	33	0.00555432126194179	0.008056640625
ENST00000400817.7	5	11	0.001110864252388358	0.002685546875
ENST00000411630.7	22	14	0.004887802710508776	0.00341796875
ENST00000413987.1	19	21	0.004221284159075761	0.005126953125
ENST00000415330.4	10	11	0.002221728504776716	0.002685546875
ENST00000424349.1	9	18	0.0019995556542990447	0.00439453125
ENST00000425081.3	11	6	0.002443901355254388	0.00146484375
ENST00000429829.6	224	334	0.049766718506998445	0.08154296875
ENST00000441722.5	14	13	0.003110419906687403	0.003173828125
ENST00000447070.1	17	9	0.0037769384581204176	0.002197265625
ENST00000448136.5	6	12	0.0013330371028660297	0.0029296875
ENST00000475947.7	72	110	0.015996445234392358	0.02685546875
ENST00000493536.7	13	13	0.0028882470562097314	0.003173828125
ENST00000500949.7	12	20	0.0026660742057320595	0.0048828125
ENST00000501122.2	24	15	0.005332148411464119	0.003662109375
ENST00000506640.3	12	10	0.0026660742057320595	0.00244140625
ENST00000520944.6	29	39	0.006443012663852477	0.009521484375
ENST00000530422.1	27	40	0.005998666962897134	0.009765625
ENST00000534336.2	8	11	0.001777382803821373	0.002685546875
ENST00000557682.6	12	23	0.0026660742057320595	0.005615234375
ENST00000562866.1	16	10	0.003554765607642746	0.00244140625
ENST00000565493.2	61	75	0.01355254387913797	0.018310546875
ENST00000568280.1	7	14	0.0015552099533437014	0.00341796875
ENST00000578968.6	10	11	0.002221728504776716	0.002685546875
ENST00000580180.6	8	13	0.001777382803821373	0.003173828125
ENST00000581621.1	20	20	0.004443457009553432	0.0048828125
ENST00000602520.7	3	14	6.665185514330149e-4	0.00341796875
ENST00000605862.6	20	24	0.004443457009553432	0.005859375
ENST00000626826.1	13	7	0.0028882470562097314	0.001708984375
ENST00000631190.1	13	14	0.0028882470562097314	0.00341796875
ENST00000641390.1	31	20	0.006887358364807821	0.0048828125
ENST00000641784.1	47	12	0.010442123972450567	0.0029296875
ENST00000648819.1	10	12	0.002221728504776716	0.0029296875
ENST00000648829.1	8	13	0.001777382803821373	0.003173828125
ENST00000650366.1	47	67	0.010442123972450567	0.016357421875
ENST00000650627.1	16	14	0.003554765607642746	0.00341796875
ENST00000653276.1	23	20	0.0051099755609864475	0.0048828125
ENST00000653677.2	5	16	0.001110864252388358	0.00390625
ENST00000654795.1	51	68	0.011330815374361253	0.0166015625
ENST00000655540.1	14	8	0.003110419906687403	0.001953125
ENST00000660020.1	17	23	0.0037769384581204176	0.005615234375
ENST00000660808.3	13	12	0.0028882470562097314	0.0029296875
ENST00000661348.3	19	29	0.004221284159075761	0.007080078125
ENST00000663232.1	16	23	0.003554765607642746	0.005615234375
ENST00000667979.2	13	15	0.0028882470562097314	0.003662109375
ENST00000670737.3	18	24	0.003999111308598089	0.005859375
ENST00000687189.1	30	58	0.0066651855143301485	0.01416015625
ENST00000689147.1	9	11	0.0019995556542990447	0.002685546875
ENST00000689238.1	36	61	0.007998222617196179	0.014892578125
ENST00000701517.1	8	11	0.001777382803821373	0.002685546875
ENST00000702504.1	12	4	0.0026660742057320595	9.765625e-4
