# Supplementary material for: Biochemical-free enrichment or depletion of RNA classes in real-time during direct RNA sequencing with RISER
Source: Nat Commun. 2024 May 24;15:4422. doi: 10.1038/s41467-024-48673-8 (PMC11126589; doi:10.1038/s41467-024-48673-8)
Supplement: Supplementary file 4 — Source Data Files [file 41467_2024_48673_MOESM4_ESM.zip › Source Data/supp_fig9b.tsv]

transcript	n_control_1	prop_control_1	n_control_2	prop_control_2
ENST00000371743.8	4	0.002936857562408223	4	0.002936857562408223
ENST00000375638.7	11	0.008076358296622614	11	0.008076358296622614
ENST00000375640.7	10	0.007342143906020558	2	0.0014684287812041115
ENST00000413987.1	25	0.018355359765051395	19	0.013950073421439061
ENST00000424349.1	21	0.015418502202643172	11	0.008076358296622614
ENST00000429829.6	95	0.0697503671071953	89	0.06534508076358296
ENST00000447070.1	4	0.002936857562408223	6	0.004405286343612335
ENST00000448136.5	7	0.005139500734214391	20	0.014684287812041116
ENST00000475947.7	17	0.012481644640234948	15	0.011013215859030838
ENST00000501122.2	10	0.007342143906020558	15	0.011013215859030838
ENST00000530422.1	25	0.018355359765051395	35	0.02569750367107195
ENST00000557682.6	7	0.005139500734214391	12	0.00881057268722467
ENST00000562866.1	4	0.002936857562408223	13	0.009544787077826725
ENST00000565493.2	35	0.02569750367107195	47	0.03450807635829662
ENST00000568280.1	5	0.003671071953010279	6	0.004405286343612335
ENST00000580180.6	1	7.342143906020558e-4	5	0.003671071953010279
ENST00000581621.1	101	0.07415565345080763	113	0.08296622613803231
ENST00000631190.1	9	0.006607929515418502	15	0.011013215859030838
ENST00000641390.1	20	0.014684287812041116	14	0.010279001468428781
ENST00000641784.1	13	0.009544787077826725	17	0.012481644640234948
ENST00000648819.1	6	0.004405286343612335	7	0.005139500734214391
ENST00000648829.1	11	0.008076358296622614	3	0.0022026431718061676
ENST00000650366.1	27	0.019823788546255508	29	0.021292217327459617
ENST00000650627.1	14	0.010279001468428781	10	0.007342143906020558
ENST00000653276.1	15	0.011013215859030838	14	0.010279001468428781
ENST00000654795.1	25	0.018355359765051395	17	0.012481644640234948
ENST00000655540.1	5	0.003671071953010279	3	0.0022026431718061676
ENST00000660020.1	5	0.003671071953010279	10	0.007342143906020558
