# Supplementary material for: Biochemical-free enrichment or depletion of RNA classes in real-time during direct RNA sequencing with RISER
Source: Nat Commun. 2024 May 24;15:4422. doi: 10.1038/s41467-024-48673-8 (PMC11126589; doi:10.1038/s41467-024-48673-8)
Supplement: Supplementary file 4 — Source Data Files [file 41467_2024_48673_MOESM4_ESM.zip › Source Data/supp_fig6.tsv]

run	read_length_nt
run_1	61
run_1	77
run_1	79
run_1	87
run_1	94
run_1	96
run_1	100
run_1	105
run_1	110
run_1	112
run_1	114
run_1	114
run_1	121
run_1	121
run_1	122
run_1	125
run_1	127
run_1	127
run_1	127
run_1	128
run_1	128
run_1	135
run_1	135
run_1	136
run_1	136
run_1	137
run_1	138
run_1	141
run_1	143
run_1	145
run_1	145
run_1	147
run_1	147
run_1	147
run_1	148
run_1	149
run_1	150
run_1	152
run_1	157
run_1	159
run_1	159
run_1	160
run_1	160
run_1	160
run_1	160
run_1	163
run_1	165
run_1	167
run_1	167
run_1	167
run_1	168
run_1	168
run_1	169
run_1	169
run_1	173
run_1	177
run_1	178
run_1	179
run_1	180
run_1	180
run_1	180
run_1	180
run_1	182
run_1	187
run_1	187
run_1	188
run_1	189
run_1	189
run_1	189
run_1	190
run_1	191
run_1	191
run_1	192
run_1	192
run_1	193
run_1	193
run_1	193
run_1	193
run_1	193
run_1	194
run_1	194
run_1	194
run_1	194
run_1	194
run_1	196
run_1	197
run_1	197
run_1	198
run_1	198
run_1	199
run_1	199
run_1	199
run_1	202
run_1	202
run_1	202
run_1	203
run_1	203
run_1	204
run_1	204
run_1	205
run_1	205
run_1	205
run_1	205
run_1	205
run_1	206
run_1	207
run_1	208
run_1	208
run_1	208
run_1	209
run_1	210
run_1	210
run_1	210
run_1	210
run_1	211
run_1	211
run_1	212
run_1	212
run_1	213
run_1	214
run_1	214
run_1	214
run_1	215
run_1	215
run_1	215
run_1	216
run_1	216
run_1	216
run_1	217
run_1	218
run_1	218
run_1	219
run_1	219
run_1	220
run_1	220
run_1	220
run_1	221
run_1	221
run_1	221
run_1	221
run_1	222
run_1	222
run_1	223
run_1	223
run_1	223
run_1	224
run_1	225
run_1	225
run_1	225
run_1	225
run_1	225
run_1	225
run_1	226
run_1	226
run_1	227
run_1	227
run_1	227
run_1	228
run_1	228
run_1	228
run_1	229
run_1	229
run_1	229
run_1	229
run_1	229
run_1	230
run_1	230
run_1	230
run_1	230
run_1	231
run_1	231
run_1	231
run_1	231
run_1	231
run_1	231
run_1	232
run_1	232
run_1	232
run_1	232
run_1	233
run_1	233
run_1	233
run_1	233
run_1	233
run_1	234
run_1	234
run_1	234
run_1	235
run_1	235
run_1	235
run_1	236
run_1	236
run_1	236
run_1	237
run_1	237
run_1	237
run_1	238
run_1	238
run_1	238
run_1	238
run_1	238
run_1	238
run_1	238
run_1	238
run_1	239
run_1	239
run_1	240
run_1	240
run_1	240
run_1	241
run_1	241
run_1	241
run_1	241
run_1	241
run_1	242
run_1	242
run_1	242
run_1	242
run_1	242
run_1	243
run_1	243
run_1	243
run_1	243
run_1	243
run_1	243
run_1	244
run_1	244
run_1	244
run_1	245
run_1	245
run_1	245
run_1	245
run_1	245
run_1	245
run_1	245
run_1	246
run_1	246
run_1	247
run_1	247
run_1	247
run_1	247
run_1	248
run_1	248
run_1	248
run_1	249
run_1	249
run_1	249
run_1	249
run_1	249
run_1	249
run_1	249
run_1	250
run_1	250
run_1	250
run_1	250
run_1	250
run_1	250
run_1	251
run_1	251
run_1	251
run_1	251
run_1	251
run_1	252
run_1	252
run_1	252
run_1	252
run_1	252
run_1	253
run_1	254
run_1	254
run_1	255
run_1	255
run_1	255
run_1	255
run_1	255
run_1	255
run_1	255
run_1	256
run_1	256
run_1	256
run_1	256
run_1	256
run_1	256
run_1	256
run_1	257
run_1	257
run_1	257
run_1	257
run_1	257
run_1	257
run_1	258
run_1	258
run_1	258
run_1	258
run_1	258
run_1	258
run_1	258
run_1	259
run_1	259
run_1	259
run_1	259
run_1	259
run_1	260
run_1	260
run_1	260
run_1	260
run_1	260
run_1	260
run_1	261
run_1	261
run_1	261
run_1	261
run_1	261
run_1	262
run_1	262
run_1	262
run_1	262
run_1	262
run_1	262
run_1	263
run_1	263
run_1	263
run_1	264
run_1	265
run_1	265
run_1	265
run_1	265
run_1	265
run_1	265
run_1	265
run_1	265
run_1	265
run_1	265
run_1	265
run_1	265
run_1	265
run_1	265
run_1	266
run_1	266
run_1	266
run_1	266
run_1	266
run_1	266
run_1	267
run_1	267
run_1	267
run_1	267
run_1	267
run_1	267
run_1	267
run_1	267
run_1	267
run_1	267
run_1	267
run_1	267
run_1	268
run_1	268
run_1	268
run_1	268
run_1	268
run_1	268
run_1	268
run_1	268
run_1	268
run_1	268
run_1	269
run_1	269
run_1	269
run_1	269
run_1	269
run_1	270
run_1	270
run_1	270
run_1	270
run_1	270
run_1	270
run_1	270
run_1	270
run_1	271
run_1	271
run_1	271
run_1	271
run_1	271
run_1	271
run_1	271
run_1	271
run_1	271
run_1	271
run_1	271
run_1	271
run_1	271
run_1	272
run_1	272
run_1	272
run_1	272
run_1	272
run_1	272
run_1	272
run_1	272
run_1	272
run_1	272
run_1	273
run_1	273
run_1	273
run_1	273
run_1	273
run_1	274
run_1	274
run_1	274
run_1	274
run_1	274
run_1	274
run_1	274
run_1	274
run_1	274
run_1	275
run_1	275
run_1	275
run_1	275
run_1	275
run_1	275
run_1	275
run_1	275
run_1	275
run_1	275
run_1	275
run_1	275
run_1	276
run_1	276
run_1	276
run_1	276
run_1	276
run_1	276
run_1	276
run_1	276
run_1	276
run_1	276
run_1	276
run_1	277
run_1	277
run_1	277
run_1	277
run_1	277
run_1	277
run_1	277
run_1	277
run_1	277
run_1	278
run_1	278
run_1	278
run_1	278
run_1	278
run_1	278
run_1	278
run_1	279
run_1	279
run_1	279
run_1	279
run_1	279
run_1	279
run_1	279
run_1	279
run_1	279
run_1	279
run_1	279
run_1	280
run_1	280
run_1	280
run_1	280
run_1	280
run_1	280
run_1	280
run_1	280
run_1	280
run_1	281
run_1	281
run_1	281
run_1	281
run_1	281
run_1	282
run_1	282
run_1	282
run_1	282
run_1	282
run_1	283
run_1	283
run_1	283
run_1	283
run_1	283
run_1	283
run_1	283
run_1	283
run_1	283
run_1	284
run_1	284
run_1	284
run_1	284
run_1	284
run_1	284
run_1	285
run_1	285
run_1	285
run_1	285
run_1	285
run_1	286
run_1	286
run_1	286
run_1	286
run_1	287
run_1	287
run_1	287
run_1	287
run_1	287
run_1	287
run_1	287
run_1	288
run_1	288
run_1	288
run_1	288
run_1	288
run_1	288
run_1	288
run_1	288
run_1	288
run_1	288
run_1	289
run_1	289
run_1	289
run_1	289
run_1	289
run_1	289
run_1	289
run_1	289
run_1	289
run_1	289
run_1	289
run_1	290
run_1	290
run_1	290
run_1	290
run_1	290
run_1	290
run_1	290
run_1	290
run_1	290
run_1	290
run_1	291
run_1	291
run_1	291
run_1	291
run_1	291
run_1	291
run_1	291
run_1	291
run_1	292
run_1	292
run_1	292
run_1	292
run_1	292
run_1	292
run_1	293
run_1	293
run_1	293
run_1	293
run_1	294
run_1	294
run_1	294
run_1	294
run_1	294
run_1	294
run_1	294
run_1	294
run_1	295
run_1	295
run_1	295
run_1	295
run_1	295
run_1	295
run_1	295
run_1	295
run_1	296
run_1	296
run_1	296
run_1	296
run_1	296
run_1	296
run_1	296
run_1	297
run_1	297
run_1	297
run_1	297
run_1	297
run_1	297
run_1	297
run_1	297
run_1	297
run_1	297
run_1	297
run_1	297
run_1	298
run_1	298
run_1	298
run_1	298
run_1	298
run_1	298
run_1	298
run_1	298
run_1	298
run_1	298
run_1	298
run_1	299
run_1	299
run_1	299
run_1	299
run_1	299
run_1	299
run_1	300
run_1	300
run_1	300
run_1	300
run_1	300
run_1	300
run_1	301
run_1	301
run_1	301
run_1	301
run_1	301
run_1	301
run_1	301
run_1	301
run_1	301
run_1	301
run_1	302
run_1	302
run_1	302
run_1	302
run_1	302
run_1	302
run_1	302
run_1	303
run_1	303
run_1	303
run_1	303
run_1	303
run_1	303
run_1	303
run_1	303
run_1	304
run_1	304
run_1	304
run_1	304
run_1	304
run_1	304
run_1	304
run_1	305
run_1	305
run_1	305
run_1	305
run_1	305
run_1	305
run_1	305
run_1	305
run_1	305
run_1	305
run_1	305
run_1	305
run_1	305
run_1	306
run_1	306
run_1	306
run_1	306
run_1	306
run_1	306
run_1	307
run_1	307
run_1	307
run_1	307
run_1	308
run_1	308
run_1	308
run_1	308
run_1	308
run_1	308
run_1	308
run_1	309
run_1	309
run_1	309
run_1	309
run_1	309
run_1	309
run_1	309
run_1	309
run_1	310
run_1	310
run_1	310
run_1	310
run_1	310
run_1	310
run_1	310
run_1	310
run_1	311
run_1	311
run_1	311
run_1	311
run_1	311
run_1	311
run_1	311
run_1	312
run_1	312
run_1	312
run_1	312
run_1	312
run_1	312
run_1	312
run_1	313
run_1	313
run_1	313
run_1	313
run_1	313
run_1	313
run_1	313
run_1	314
run_1	314
run_1	314
run_1	314
run_1	314
run_1	314
run_1	314
run_1	314
run_1	314
run_1	314
run_1	315
run_1	315
run_1	315
run_1	315
run_1	316
run_1	316
run_1	316
run_1	316
run_1	316
run_1	316
run_1	317
run_1	317
run_1	317
run_1	317
run_1	317
run_1	317
run_1	317
run_1	317
run_1	317
run_1	317
run_1	317
run_1	317
run_1	318
run_1	318
run_1	318
run_1	318
run_1	318
run_1	318
run_1	318
run_1	318
run_1	318
run_1	318
run_1	319
run_1	319
run_1	319
run_1	319
run_1	319
run_1	319
run_1	319
run_1	319
run_1	319
run_1	319
run_1	320
run_1	320
run_1	320
run_1	320
run_1	320
run_1	320
run_1	320
run_1	320
run_1	320
run_1	321
run_1	321
run_1	321
run_1	321
run_1	321
run_1	321
run_1	321
run_1	321
run_1	321
run_1	321
run_1	321
run_1	321
run_1	321
run_1	321
run_1	322
run_1	322
run_1	322
run_1	322
run_1	322
run_1	322
run_1	322
run_1	322
run_1	323
run_1	323
run_1	323
run_1	323
run_1	323
run_1	323
run_1	323
run_1	323
run_1	323
run_1	324
run_1	324
run_1	324
run_1	324
run_1	324
run_1	324
run_1	324
run_1	324
run_1	324
run_1	324
run_1	324
run_1	324
run_1	324
run_1	324
run_1	325
run_1	325
run_1	325
run_1	325
run_1	325
run_1	325
run_1	325
run_1	325
run_1	325
run_1	325
run_1	326
run_1	326
run_1	326
run_1	326
run_1	326
run_1	326
run_1	326
run_1	326
run_1	326
run_1	326
run_1	326
run_1	327
run_1	327
run_1	327
run_1	327
run_1	327
run_1	327
run_1	327
run_1	327
run_1	327
run_1	327
run_1	328
run_1	328
run_1	328
run_1	328
run_1	328
run_1	328
run_1	328
run_1	328
run_1	328
run_1	328
run_1	328
run_1	328
run_1	328
run_1	329
run_1	329
run_1	329
run_1	329
run_1	329
run_1	329
run_1	329
run_1	329
run_1	329
run_1	329
run_1	329
run_1	329
run_1	329
run_1	330
run_1	330
run_1	330
run_1	330
run_1	330
run_1	330
run_1	330
run_1	331
run_1	331
run_1	331
run_1	331
run_1	332
run_1	332
run_1	332
run_1	332
run_1	332
run_1	332
run_1	332
run_1	332
run_1	333
run_1	333
run_1	333
run_1	333
run_1	333
run_1	333
run_1	333
run_1	334
run_1	334
run_1	334
run_1	334
run_1	334
run_1	334
run_1	334
run_1	334
run_1	334
run_1	334
run_1	334
run_1	334
run_1	334
run_1	334
run_1	334
run_1	335
run_1	335
run_1	335
run_1	335
run_1	335
run_1	335
run_1	335
run_1	335
run_1	335
run_1	335
run_1	335
run_1	335
run_1	335
run_1	335
run_1	336
run_1	336
run_1	336
run_1	336
run_1	336
run_1	336
run_1	336
run_1	336
run_1	336
run_1	336
run_1	336
run_1	336
run_1	336
run_1	337
run_1	337
run_1	337
run_1	337
run_1	337
run_1	337
run_1	337
run_1	337
run_1	337
run_1	337
run_1	338
run_1	338
run_1	338
run_1	338
run_1	338
run_1	338
run_1	338
run_1	338
run_1	338
run_1	338
run_1	339
run_1	339
run_1	339
run_1	339
run_1	339
run_1	339
run_1	340
run_1	340
run_1	340
run_1	340
run_1	340
run_1	340
run_1	340
run_1	341
run_1	341
run_1	341
run_1	341
run_1	341
run_1	341
run_1	341
run_1	341
run_1	341
run_1	342
run_1	342
run_1	342
run_1	342
run_1	342
run_1	342
run_1	342
run_1	342
run_1	342
run_1	342
run_1	343
run_1	343
run_1	343
run_1	343
run_1	343
run_1	343
run_1	343
run_1	343
run_1	343
run_1	343
run_1	343
run_1	344
run_1	344
run_1	344
run_1	344
run_1	344
run_1	344
run_1	344
run_1	344
run_1	344
run_1	344
run_1	344
run_1	344
run_1	344
run_1	344
run_1	344
run_1	345
run_1	345
run_1	345
run_1	345
run_1	345
run_1	345
run_1	345
run_1	345
run_1	345
run_1	346
run_1	346
run_1	346
run_1	346
run_1	346
run_1	346
run_1	346
run_1	346
run_1	346
run_1	346
run_1	347
run_1	347
run_1	347
run_1	347
run_1	347
run_1	347
run_1	347
run_1	347
run_1	347
run_1	347
run_1	348
run_1	348
run_1	348
run_1	348
run_1	348
run_1	348
run_1	348
run_1	348
run_1	348
run_1	349
run_1	349
run_1	349
run_1	349
run_1	349
run_1	349
run_1	349
run_1	349
run_1	349
run_1	349
run_1	349
run_1	349
run_1	349
run_1	350
run_1	350
run_1	350
run_1	350
run_1	350
run_1	350
run_1	350
run_1	350
run_1	350
run_1	350
run_1	350
run_1	350
run_1	351
run_1	351
run_1	351
run_1	351
run_1	351
run_1	351
run_1	351
run_1	352
run_1	352
run_1	352
run_1	352
run_1	352
run_1	352
run_1	352
run_1	352
run_1	352
run_1	353
run_1	353
run_1	353
run_1	353
run_1	353
run_1	353
run_1	353
run_1	353
run_1	353
run_1	353
run_1	353
run_1	353
run_1	353
run_1	353
run_1	353
run_1	354
run_1	354
run_1	354
run_1	354
run_1	354
run_1	354
run_1	354
run_1	354
run_1	354
run_1	354
run_1	355
run_1	355
run_1	355
run_1	355
run_1	355
run_1	355
run_1	355
run_1	355
run_1	355
run_1	355
run_1	355
run_1	356
run_1	356
run_1	356
run_1	356
run_1	356
run_1	356
run_1	356
run_1	357
run_1	357
run_1	357
run_1	357
run_1	357
run_1	357
run_1	357
run_1	357
run_1	357
run_1	357
run_1	357
run_1	357
run_1	357
run_1	357
run_1	357
run_1	358
run_1	358
run_1	358
run_1	358
run_1	358
run_1	358
run_1	358
run_1	358
run_1	358
run_1	359
run_1	359
run_1	359
run_1	359
run_1	359
run_1	359
run_1	359
run_1	359
run_1	359
run_1	359
run_1	359
run_1	359
run_1	359
run_1	360
run_1	360
run_1	360
run_1	360
run_1	360
run_1	360
run_1	360
run_1	360
run_1	360
run_1	360
run_1	360
run_1	360
run_1	360
run_1	361
run_1	361
run_1	361
run_1	361
run_1	362
run_1	362
run_1	362
run_1	362
run_1	362
run_1	362
run_1	362
run_1	362
run_1	363
run_1	363
run_1	363
run_1	363
run_1	363
run_1	363
run_1	363
run_1	363
run_1	364
run_1	364
run_1	364
run_1	364
run_1	364
run_1	364
run_1	364
run_1	364
run_1	364
run_1	364
run_1	364
run_1	365
run_1	365
run_1	365
run_1	365
run_1	365
run_1	365
run_1	365
run_1	366
run_1	366
run_1	366
run_1	366
run_1	366
run_1	366
run_1	366
run_1	366
run_1	366
run_1	366
run_1	366
run_1	366
run_1	367
run_1	367
run_1	367
run_1	367
run_1	367
run_1	367
run_1	367
run_1	367
run_1	367
run_1	367
run_1	367
run_1	367
run_1	368
run_1	368
run_1	368
run_1	368
run_1	368
run_1	368
run_1	368
run_1	368
run_1	368
run_1	368
run_1	368
run_1	368
run_1	368
run_1	368
run_1	368
run_1	369
run_1	369
run_1	369
run_1	369
run_1	369
run_1	369
run_1	369
run_1	369
run_1	370
run_1	370
run_1	370
run_1	370
run_1	370
run_1	370
run_1	370
run_1	370
run_1	370
run_1	370
run_1	370
run_1	370
run_1	370
run_1	370
run_1	370
run_1	371
run_1	371
run_1	371
run_1	371
run_1	371
run_1	371
run_1	371
run_1	371
run_1	371
run_1	371
run_1	372
run_1	372
run_1	372
run_1	372
run_1	372
run_1	372
run_1	372
run_1	372
run_1	372
run_1	372
run_1	373
run_1	373
run_1	373
run_1	373
run_1	373
run_1	373
run_1	373
run_1	373
run_1	373
run_1	373
run_1	373
run_1	373
run_1	374
run_1	374
run_1	374
run_1	374
run_1	374
run_1	374
run_1	374
run_1	374
run_1	374
run_1	375
run_1	375
run_1	375
run_1	375
run_1	375
run_1	375
run_1	375
run_1	376
run_1	376
run_1	376
run_1	376
run_1	376
run_1	376
run_1	377
run_1	377
run_1	377
run_1	377
run_1	377
run_1	377
run_1	377
run_1	377
run_1	377
run_1	377
run_1	377
run_1	378
run_1	378
run_1	378
run_1	378
run_1	378
run_1	378
run_1	378
run_1	378
run_1	379
run_1	379
run_1	379
run_1	379
run_1	379
run_1	379
run_1	379
run_1	379
run_1	379
run_1	379
run_1	379
run_1	379
run_1	379
run_1	379
run_1	379
run_1	380
run_1	380
run_1	380
run_1	380
run_1	380
run_1	380
run_1	380
run_1	380
run_1	380
run_1	380
run_1	380
run_1	380
run_1	380
run_1	380
run_1	380
run_1	380
run_1	380
run_1	381
run_1	381
run_1	381
run_1	381
run_1	381
run_1	381
run_1	381
run_1	381
run_1	381
run_1	381
run_1	381
run_1	381
run_1	381
run_1	381
run_1	381
run_1	381
run_1	381
run_1	381
run_1	382
run_1	382
run_1	382
run_1	382
run_1	382
run_1	382
run_1	382
run_1	382
run_1	382
run_1	382
run_1	383
run_1	383
run_1	383
run_1	383
run_1	383
run_1	383
run_1	383
run_1	383
run_1	383
run_1	383
run_1	384
run_1	384
run_1	384
run_1	384
run_1	384
run_1	384
run_1	384
run_1	384
run_1	384
run_1	384
run_1	384
run_1	384
run_1	384
run_1	384
run_1	385
run_1	385
run_1	385
run_1	385
run_1	385
run_1	385
run_1	385
run_1	385
run_1	385
run_1	385
run_1	385
run_1	385
run_1	385
run_1	385
run_1	385
run_1	386
run_1	386
run_1	386
run_1	386
run_1	386
run_1	386
run_1	386
run_1	386
run_1	386
run_1	386
run_1	386
run_1	386
run_1	386
run_1	386
run_1	387
run_1	387
run_1	387
run_1	387
run_1	387
run_1	387
run_1	387
run_1	388
run_1	388
run_1	388
run_1	388
run_1	388
run_1	388
run_1	388
run_1	388
run_1	388
run_1	389
run_1	389
run_1	389
run_1	389
run_1	389
run_1	389
run_1	389
run_1	389
run_1	389
run_1	390
run_1	390
run_1	390
run_1	390
run_1	390
run_1	390
run_1	391
run_1	391
run_1	391
run_1	391
run_1	391
run_1	391
run_1	391
run_1	391
run_1	391
run_1	391
run_1	391
run_1	391
run_1	391
run_1	391
run_1	391
run_1	392
run_1	392
run_1	392
run_1	392
run_1	392
run_1	392
run_1	392
run_1	392
run_1	392
run_1	392
run_1	392
run_1	392
run_1	392
run_1	392
run_1	392
run_1	393
run_1	393
run_1	393
run_1	393
run_1	393
run_1	393
run_1	393
run_1	393
run_1	394
run_1	394
run_1	394
run_1	394
run_1	394
run_1	394
run_1	394
run_1	394
run_1	394
run_1	394
run_1	394
run_1	394
run_1	394
run_1	395
run_1	395
run_1	395
run_1	395
run_1	395
run_1	395
run_1	395
run_1	395
run_1	395
run_1	395
run_1	395
run_1	395
run_1	395
run_1	395
run_1	395
run_1	395
run_1	395
run_1	396
run_1	396
run_1	396
run_1	396
run_1	396
run_1	396
run_1	396
run_1	396
run_1	396
run_1	396
run_1	396
run_1	396
run_1	396
run_1	396
run_1	396
run_1	396
run_1	396
run_1	397
run_1	397
run_1	397
run_1	397
run_1	397
run_1	397
run_1	397
run_1	397
run_1	397
run_1	397
run_1	397
run_1	397
run_1	397
run_1	397
run_1	397
run_1	398
run_1	398
run_1	398
run_1	398
run_1	398
run_1	398
run_1	398
run_1	398
run_1	398
run_1	398
run_1	398
run_1	398
run_1	398
run_1	398
run_1	399
run_1	399
run_1	399
run_1	399
run_1	399
run_1	399
run_1	399
run_1	399
run_1	399
run_1	399
run_1	399
run_1	399
run_1	399
run_1	399
run_1	399
run_1	399
run_1	399
run_1	399
run_1	399
run_1	399
run_1	399
run_1	400
run_1	400
run_1	400
run_1	400
run_1	400
run_1	400
run_1	400
run_1	400
run_1	400
run_1	400
run_1	400
run_1	400
run_1	400
run_1	400
run_1	401
run_1	401
run_1	401
run_1	401
run_1	401
run_1	401
run_1	401
run_1	401
run_1	401
run_1	401
run_1	401
run_1	401
run_1	401
run_1	401
run_1	402
run_1	402
run_1	402
run_1	402
run_1	402
run_1	402
run_1	402
run_1	402
run_1	402
run_1	402
run_1	402
run_1	402
run_1	402
run_1	402
run_1	402
run_1	402
run_1	402
run_1	403
run_1	403
run_1	403
run_1	403
run_1	403
run_1	403
run_1	403
run_1	403
run_1	403
run_1	403
run_1	403
run_1	403
run_1	403
run_1	403
run_1	404
run_1	404
run_1	404
run_1	404
run_1	404
run_1	404
run_1	404
run_1	404
run_1	404
run_1	404
run_1	404
run_1	404
run_1	405
run_1	405
run_1	405
run_1	405
run_1	405
run_1	405
run_1	405
run_1	405
run_1	405
run_1	405
run_1	405
run_1	405
run_1	405
run_1	405
run_1	405
run_1	405
run_1	405
run_1	406
run_1	406
run_1	406
run_1	406
run_1	406
run_1	406
run_1	406
run_1	406
run_1	406
run_1	406
run_1	406
run_1	406
run_1	406
run_1	407
run_1	407
run_1	407
run_1	407
run_1	407
run_1	407
run_1	407
run_1	407
run_1	407
run_1	407
run_1	407
run_1	407
run_1	408
run_1	408
run_1	408
run_1	408
run_1	408
run_1	408
run_1	408
run_1	408
run_1	408
run_1	408
run_1	408
run_1	408
run_1	408
run_1	409
run_1	409
run_1	409
run_1	409
run_1	409
run_1	409
run_1	409
run_1	409
run_1	409
run_1	409
run_1	409
run_1	409
run_1	409
run_1	409
run_1	409
run_1	409
run_1	409
run_1	409
run_1	409
run_1	410
run_1	410
run_1	410
run_1	410
run_1	410
run_1	410
run_1	410
run_1	410
run_1	410
run_1	410
run_1	410
run_1	410
run_1	410
run_1	410
run_1	410
run_1	410
run_1	410
run_1	410
run_1	411
run_1	411
run_1	411
run_1	411
run_1	411
run_1	411
run_1	411
run_1	411
run_1	411
run_1	411
run_1	411
run_1	411
run_1	411
run_1	412
run_1	412
run_1	412
run_1	412
run_1	412
run_1	412
run_1	412
run_1	412
run_1	412
run_1	412
run_1	412
run_1	412
run_1	412
run_1	412
run_1	412
run_1	412
run_1	413
run_1	413
run_1	413
run_1	413
run_1	413
run_1	413
run_1	413
run_1	413
run_1	413
run_1	413
run_1	413
run_1	413
run_1	413
run_1	413
run_1	413
run_1	413
run_1	413
run_1	413
run_1	413
run_1	413
run_1	413
run_1	413
run_1	413
run_1	413
run_1	413
run_1	413
run_1	413
run_1	413
run_1	413
run_1	413
run_1	414
run_1	414
run_1	414
run_1	414
run_1	414
run_1	414
run_1	414
run_1	414
run_1	414
run_1	414
run_1	414
run_1	414
run_1	415
run_1	415
run_1	415
run_1	415
run_1	415
run_1	415
run_1	415
run_1	415
run_1	415
run_1	415
run_1	415
run_1	415
run_1	415
run_1	415
run_1	415
run_1	416
run_1	416
run_1	416
run_1	416
run_1	416
run_1	416
run_1	416
run_1	416
run_1	416
run_1	416
run_1	416
run_1	416
run_1	416
run_1	416
run_1	416
run_1	417
run_1	417
run_1	417
run_1	417
run_1	417
run_1	417
run_1	417
run_1	417
run_1	417
run_1	417
run_1	417
run_1	417
run_1	417
run_1	417
run_1	417
run_1	417
run_1	417
run_1	417
run_1	417
run_1	417
run_1	418
run_1	418
run_1	418
run_1	418
run_1	418
run_1	418
run_1	418
run_1	418
run_1	418
run_1	418
run_1	418
run_1	418
run_1	418
run_1	418
run_1	418
run_1	418
run_1	418
run_1	418
run_1	419
run_1	419
run_1	419
run_1	419
run_1	419
run_1	419
run_1	419
run_1	419
run_1	419
run_1	419
run_1	419
run_1	419
run_1	419
run_1	419
run_1	419
run_1	419
run_1	420
run_1	420
run_1	420
run_1	420
run_1	420
run_1	420
run_1	420
run_1	420
run_1	420
run_1	420
run_1	420
run_1	420
run_1	420
run_1	421
run_1	421
run_1	421
run_1	421
run_1	421
run_1	421
run_1	421
run_1	421
run_1	421
run_1	421
run_1	421
run_1	421
run_1	421
run_1	421
[truncated: 24,094 more rows]
