# Supplementary material for: Biochemical-free enrichment or depletion of RNA classes in real-time during direct RNA sequencing with RISER
Source: Nat Commun. 2024 May 24;15:4422. doi: 10.1038/s41467-024-48673-8 (PMC11126589; doi:10.1038/s41467-024-48673-8)
Supplement: Supplementary file 4 — Source Data Files [file 41467_2024_48673_MOESM4_ESM.zip › Source Data/supp_fig10a.tsv]

scan_number	time_h	mode	init_n_pores_avail	n_pores_avail	percent_pores_avail
1	1.5	control	657	657	100
1	1.5	deplete	656	656	100
2	3	control	657	561	85.38812785388129
2	3	deplete	656	549	83.6890243902439
3	4.5	control	657	498	75.79908675799086
3	4.5	deplete	656	474	72.2560975609756
4	6	control	657	437	66.5144596651446
4	6	deplete	656	373	56.859756097560975
5	7.5	control	657	371	56.468797564687975
5	7.5	deplete	656	297	45.27439024390244
6	9	control	657	294	44.74885844748858
6	9	deplete	656	241	36.73780487804878
7	10.5	control	657	250	38.051750380517504
7	10.5	deplete	656	181	27.59146341463415
8	12	control	657	188	28.61491628614916
8	12	deplete	656	121	18.445121951219512
9	13.5	control	657	140	21.3089802130898
9	13.5	deplete	656	109	16.615853658536587
10	15	control	657	121	18.41704718417047
10	15	deplete	656	98	14.939024390243901
11	16.5	control	657	89	13.54642313546423
11	16.5	deplete	656	70	10.670731707317072
12	18	control	657	86	13.08980213089802
12	18	deplete	656	69	10.518292682926829
13	19.5	control	657	64	9.74124809741248
13	19.5	deplete	656	57	8.689024390243901
14	21	control	657	60	9.1324200913242
14	21	deplete	656	54	8.231707317073171
15	22.5	control	657	34	5.175038051750381
15	22.5	deplete	656	43	6.554878048780488
16	24	control	657	51	7.76255707762557
16	24	deplete	656	35	5.335365853658536
