# Supplementary material for: Biochemical-free enrichment or depletion of RNA classes in real-time during direct RNA sequencing with RISER
Source: Nat Commun. 2024 May 24;15:4422. doi: 10.1038/s41467-024-48673-8 (PMC11126589; doi:10.1038/s41467-024-48673-8)
Supplement: Supplementary file 4 — Source Data Files [file 41467_2024_48673_MOESM4_ESM.zip › Source Data/supp_fig10b.tsv]

scan_number	time_h	mode	init_n_pores_avail	n_pores_avail	percent_pores_avail
1	1.5	control	714	714	100
1	1.5	deplete	756	756	100
2	3	control	714	661	92.57703081232494
2	3	deplete	756	681	90.07936507936508
3	4.5	control	714	601	84.17366946778712
3	4.5	deplete	756	607	80.29100529100529
4	6	control	714	535	74.92997198879551
4	6	deplete	756	536	70.8994708994709
5	7.5	control	714	488	68.34733893557423
5	7.5	deplete	756	451	59.65608465608465
6	9	control	714	429	60.08403361344538
6	9	deplete	756	386	51.05820105820106
7	10.5	control	714	385	53.92156862745098
7	10.5	deplete	756	340	44.97354497354497
8	12	control	714	338	47.33893557422969
8	12	deplete	756	280	37.03703703703704
9	13.5	control	714	292	40.896358543417364
9	13.5	deplete	756	243	32.142857142857146
10	15	control	714	254	35.57422969187675
10	15	deplete	756	208	27.513227513227513
11	16.5	control	714	190	26.610644257703083
11	16.5	deplete	756	179	23.677248677248677
12	18	control	714	162	22.689075630252102
12	18	deplete	756	135	17.857142857142858
13	19.5	control	714	130	18.207282913165265
13	19.5	deplete	756	113	14.947089947089948
14	21	control	714	124	17.366946778711483
14	21	deplete	756	95	12.566137566137566
15	22.5	control	714	100	14.005602240896359
15	22.5	deplete	756	69	9.126984126984127
16	24	control	714	78	10.92436974789916
16	24	deplete	756	81	10.714285714285714
