# Supplementary material for: Biochemical-free enrichment or depletion of RNA classes in real-time during direct RNA sequencing with RISER
Source: Nat Commun. 2024 May 24;15:4422. doi: 10.1038/s41467-024-48673-8 (PMC11126589; doi:10.1038/s41467-024-48673-8)
Supplement: Supplementary file 4 — Source Data Files [file 41467_2024_48673_MOESM4_ESM.zip › Source Data/supp_fig11b.tsv]

transcript_type	transcript	experiment	pchange
globin_mRNA	ENST00000251595.11	between_controls	1.5708849669436509
globin_mRNA	ENST00000251595.11	riser_vs_control	-95.89893272574648
globin_mRNA	ENST00000320868.9	between_controls	2.5469346374464243
globin_mRNA	ENST00000320868.9	riser_vs_control	-95.06806186922078
globin_mRNA	ENST00000335295.4	between_controls	0.5726017835640419
globin_mRNA	ENST00000335295.4	riser_vs_control	-95.62569897898334
globin_mRNA	ENST00000647020.1	between_controls	-0.1924455726203012
globin_mRNA	ENST00000647020.1	riser_vs_control	-95.5361069154548
nonglobin_mRNA	ENST00000222247.10	between_controls	4.801007533434517
nonglobin_mRNA	ENST00000222247.10	riser_vs_control	66.62043237038453
nonglobin_mRNA	ENST00000222308.8	between_controls	-29.326117995452226
nonglobin_mRNA	ENST00000222308.8	riser_vs_control	10.28485647334505
nonglobin_mRNA	ENST00000225308.12	between_controls	-4.957910405958414
nonglobin_mRNA	ENST00000225308.12	riser_vs_control	10.529233337278033
nonglobin_mRNA	ENST00000225430.9	between_controls	12.255850361994352
nonglobin_mRNA	ENST00000225430.9	riser_vs_control	82.60901162790698
nonglobin_mRNA	ENST00000228251.9	between_controls	1.1878116343490306
nonglobin_mRNA	ENST00000228251.9	riser_vs_control	-26.77395583236266
nonglobin_mRNA	ENST00000230050.4	between_controls	8.469678671673808
nonglobin_mRNA	ENST00000230050.4	riser_vs_control	13.507319675207937
nonglobin_mRNA	ENST00000233143.6	between_controls	12.42611864105134
nonglobin_mRNA	ENST00000233143.6	riser_vs_control	6.055414866676598
nonglobin_mRNA	ENST00000237654.9	between_controls	-28.216424161573546
nonglobin_mRNA	ENST00000237654.9	riser_vs_control	64.30035248790884
nonglobin_mRNA	ENST00000243997.8	between_controls	-13.0098852403136
nonglobin_mRNA	ENST00000243997.8	riser_vs_control	-17.56875918538736
nonglobin_mRNA	ENST00000249786.9	between_controls	-4.94276028103965
nonglobin_mRNA	ENST00000249786.9	riser_vs_control	-19.579594412886586
nonglobin_mRNA	ENST00000251453.8	between_controls	0.12648862795637336
nonglobin_mRNA	ENST00000251453.8	riser_vs_control	-6.343725335438043
nonglobin_mRNA	ENST00000259254.9	between_controls	11.200310217256884
nonglobin_mRNA	ENST00000259254.9	riser_vs_control	5.985451218527721
nonglobin_mRNA	ENST00000260379.11	between_controls	-2.1574189695423205
nonglobin_mRNA	ENST00000260379.11	riser_vs_control	16.69635323896128
nonglobin_mRNA	ENST00000261267.7	between_controls	-8.790052672322107
nonglobin_mRNA	ENST00000261267.7	riser_vs_control	18.623336668707715
nonglobin_mRNA	ENST00000263368.9	between_controls	-18.56853664623832
nonglobin_mRNA	ENST00000263368.9	riser_vs_control	21.533635413035903
nonglobin_mRNA	ENST00000264258.8	between_controls	7.276062910781397
nonglobin_mRNA	ENST00000264258.8	riser_vs_control	15.246440306681269
nonglobin_mRNA	ENST00000270625.7	between_controls	1.8620751516732992
nonglobin_mRNA	ENST00000270625.7	riser_vs_control	23.353319620114664
nonglobin_mRNA	ENST00000270792.10	between_controls	7.284965204277867
nonglobin_mRNA	ENST00000270792.10	riser_vs_control	19.21182266009852
nonglobin_mRNA	ENST00000273550.12	between_controls	-2.4203732983304
nonglobin_mRNA	ENST00000273550.12	riser_vs_control	-15.079683191175528
nonglobin_mRNA	ENST00000274242.10	between_controls	3.425456064802647
nonglobin_mRNA	ENST00000274242.10	riser_vs_control	37.90862841887875
nonglobin_mRNA	ENST00000287038.8	between_controls	2.699379318421361
nonglobin_mRNA	ENST00000287038.8	riser_vs_control	-22.452253397499923
nonglobin_mRNA	ENST00000296028.4	between_controls	-5.484915309904753
nonglobin_mRNA	ENST00000296028.4	riser_vs_control	84.99934836439463
nonglobin_mRNA	ENST00000302182.8	between_controls	-0.7835552991662273
nonglobin_mRNA	ENST00000302182.8	riser_vs_control	-0.6853101015980786
nonglobin_mRNA	ENST00000309268.11	between_controls	0.7809278846051139
nonglobin_mRNA	ENST00000309268.11	riser_vs_control	10.472314862976676
nonglobin_mRNA	ENST00000309311.7	between_controls	-25.444079729794016
nonglobin_mRNA	ENST00000309311.7	riser_vs_control	-4.72125639723405
nonglobin_mRNA	ENST00000311111.11	between_controls	-8.09281648873472
nonglobin_mRNA	ENST00000311111.11	riser_vs_control	-1.8331641488027708
nonglobin_mRNA	ENST00000311528.10	between_controls	1.6876631383177514
nonglobin_mRNA	ENST00000311528.10	riser_vs_control	3.335464620630861
nonglobin_mRNA	ENST00000311549.11	between_controls	-12.051682106289617
nonglobin_mRNA	ENST00000311549.11	riser_vs_control	1.2221473873267104
nonglobin_mRNA	ENST00000314138.11	between_controls	9.710336568448891
nonglobin_mRNA	ENST00000314138.11	riser_vs_control	8.523569522680106
nonglobin_mRNA	ENST00000316084.10	between_controls	3.4210569322707
nonglobin_mRNA	ENST00000316084.10	riser_vs_control	42.032256547703014
nonglobin_mRNA	ENST00000321153.9	between_controls	14.177964227555105
nonglobin_mRNA	ENST00000321153.9	riser_vs_control	14.34953450833972
nonglobin_mRNA	ENST00000321358.12	between_controls	3.4997982066714632
nonglobin_mRNA	ENST00000321358.12	riser_vs_control	42.31272896049861
nonglobin_mRNA	ENST00000323345.11	between_controls	2.1114738053796147
nonglobin_mRNA	ENST00000323345.11	riser_vs_control	-18.522686171281595
nonglobin_mRNA	ENST00000329251.5	between_controls	5.194878005023322
nonglobin_mRNA	ENST00000329251.5	riser_vs_control	144.841880056161
nonglobin_mRNA	ENST00000330398.9	between_controls	-4.263118719761816
nonglobin_mRNA	ENST00000330398.9	riser_vs_control	42.53591632412193
nonglobin_mRNA	ENST00000331825.11	between_controls	1.690330919389481
nonglobin_mRNA	ENST00000331825.11	riser_vs_control	5.239450671987793
nonglobin_mRNA	ENST00000335895.12	between_controls	11.39686538369553
nonglobin_mRNA	ENST00000335895.12	riser_vs_control	18.27263530601922
nonglobin_mRNA	ENST00000340990.10	between_controls	-1.3874604023532315
nonglobin_mRNA	ENST00000340990.10	riser_vs_control	4.514712861888941
nonglobin_mRNA	ENST00000343262.9	between_controls	-5.8591931671777076
nonglobin_mRNA	ENST00000343262.9	riser_vs_control	26.213795998320972
nonglobin_mRNA	ENST00000344063.7	between_controls	7.473836678236815
nonglobin_mRNA	ENST00000344063.7	riser_vs_control	20.012301498546183
nonglobin_mRNA	ENST00000352983.7	between_controls	7.1049962570331555
nonglobin_mRNA	ENST00000352983.7	riser_vs_control	23.658261727003804
nonglobin_mRNA	ENST00000353334.11	between_controls	0.4948292009006556
nonglobin_mRNA	ENST00000353334.11	riser_vs_control	26.069727947787285
nonglobin_mRNA	ENST00000356815.4	between_controls	-23.04061582092576
nonglobin_mRNA	ENST00000356815.4	riser_vs_control	16.525071862024912
nonglobin_mRNA	ENST00000356887.12	between_controls	66.45260724377087
nonglobin_mRNA	ENST00000356887.12	riser_vs_control	8.663230068565136
nonglobin_mRNA	ENST00000361264.9	between_controls	-12.455500177999289
nonglobin_mRNA	ENST00000361264.9	riser_vs_control	-6.533293435358156
nonglobin_mRNA	ENST00000361436.10	between_controls	-10.303184668622318
nonglobin_mRNA	ENST00000361436.10	riser_vs_control	-13.37303735787764
nonglobin_mRNA	ENST00000361574.10	between_controls	20.07989907485282
nonglobin_mRNA	ENST00000361574.10	riser_vs_control	-27.701075614063253
nonglobin_mRNA	ENST00000361575.4	between_controls	-14.312945235975066
nonglobin_mRNA	ENST00000361575.4	riser_vs_control	9.977728285077951
nonglobin_mRNA	ENST00000368733.4	between_controls	5.842369176702524
nonglobin_mRNA	ENST00000368733.4	riser_vs_control	29.924745462594064
nonglobin_mRNA	ENST00000368738.4	between_controls	-1.7002704467033478
nonglobin_mRNA	ENST00000368738.4	riser_vs_control	17.577319587628864
nonglobin_mRNA	ENST00000369817.7	between_controls	-5.008699132669036
nonglobin_mRNA	ENST00000369817.7	riser_vs_control	26.15116076104032
nonglobin_mRNA	ENST00000370179.8	between_controls	11.430692150677306
nonglobin_mRNA	ENST00000370179.8	riser_vs_control	-29.04634694483314
nonglobin_mRNA	ENST00000376630.5	between_controls	-3.608147664320101
nonglobin_mRNA	ENST00000376630.5	riser_vs_control	2.0647799986806517
nonglobin_mRNA	ENST00000377095.10	between_controls	12.499076277323717
nonglobin_mRNA	ENST00000377095.10	riser_vs_control	-20.336247110162653
nonglobin_mRNA	ENST00000380394.9	between_controls	-9.5998530248777
nonglobin_mRNA	ENST00000380394.9	riser_vs_control	65.09108813392417
nonglobin_mRNA	ENST00000381359.5	between_controls	11.06508259079777
nonglobin_mRNA	ENST00000381359.5	riser_vs_control	5.673149242505641
nonglobin_mRNA	ENST00000391857.9	between_controls	-1.4241745839041542
nonglobin_mRNA	ENST00000391857.9	riser_vs_control	9.713838587078024
nonglobin_mRNA	ENST00000394667.8	between_controls	-3.6613918640691545
nonglobin_mRNA	ENST00000394667.8	riser_vs_control	57.80570705873054
nonglobin_mRNA	ENST00000394936.8	between_controls	-8.878152842263772
nonglobin_mRNA	ENST00000394936.8	riser_vs_control	39.784754641673494
nonglobin_mRNA	ENST00000396651.8	between_controls	-4.9825491072378645
nonglobin_mRNA	ENST00000396651.8	riser_vs_control	17.21479958890031
nonglobin_mRNA	ENST00000397426.5	between_controls	15.661623694864693
nonglobin_mRNA	ENST00000397426.5	riser_vs_control	37.29217042493767
nonglobin_mRNA	ENST00000407193.7	between_controls	-10.75541840285873
nonglobin_mRNA	ENST00000407193.7	riser_vs_control	32.23382376206296
nonglobin_mRNA	ENST00000419783.3	between_controls	3.8483135063137417
nonglobin_mRNA	ENST00000419783.3	riser_vs_control	-0.5071531299674513
nonglobin_mRNA	ENST00000422514.7	between_controls	4.966089484013613
nonglobin_mRNA	ENST00000422514.7	riser_vs_control	27.791122715404697
nonglobin_mRNA	ENST00000429711.7	between_controls	18.56819551554063
nonglobin_mRNA	ENST00000429711.7	riser_vs_control	6.932773109243698
nonglobin_mRNA	ENST00000430157.6	between_controls	-2.833516921405693
nonglobin_mRNA	ENST00000430157.6	riser_vs_control	0.5900728913571677
nonglobin_mRNA	ENST00000442744.7	between_controls	-1.8834634555158571
nonglobin_mRNA	ENST00000442744.7	riser_vs_control	-0.3497710893030198
nonglobin_mRNA	ENST00000451311.7	between_controls	4.207143198377699
nonglobin_mRNA	ENST00000451311.7	riser_vs_control	4.820786689945568
nonglobin_mRNA	ENST00000453943.6	between_controls	18.987627007538514
nonglobin_mRNA	ENST00000453943.6	riser_vs_control	1.980090889417875
nonglobin_mRNA	ENST00000469257.2	between_controls	-16.161980540897098
nonglobin_mRNA	ENST00000469257.2	riser_vs_control	24.747267020240287
nonglobin_mRNA	ENST00000479035.7	between_controls	-2.338693277045743
nonglobin_mRNA	ENST00000479035.7	riser_vs_control	25.317274270471263
nonglobin_mRNA	ENST00000491306.6	between_controls	1.2672568773108104
nonglobin_mRNA	ENST00000491306.6	riser_vs_control	10.490485124631466
nonglobin_mRNA	ENST00000501597.3	between_controls	-1.0839607793877506
nonglobin_mRNA	ENST00000501597.3	riser_vs_control	10.764600980829249
nonglobin_mRNA	ENST00000519973.6	between_controls	-16.145523718939483
nonglobin_mRNA	ENST00000519973.6	riser_vs_control	26.408754348925033
nonglobin_mRNA	ENST00000525634.6	between_controls	10.991441935453633
nonglobin_mRNA	ENST00000525634.6	riser_vs_control	43.65830367219377
nonglobin_mRNA	ENST00000527673.2	between_controls	-6.55016387535772
nonglobin_mRNA	ENST00000527673.2	riser_vs_control	-21.839953803604537
nonglobin_mRNA	ENST00000530705.6	between_controls	-0.9755023294189168
nonglobin_mRNA	ENST00000530705.6	riser_vs_control	-5.11900845739996
nonglobin_mRNA	ENST00000582401.6	between_controls	0.24904526983868117
nonglobin_mRNA	ENST00000582401.6	riser_vs_control	18.290788762830903
nonglobin_mRNA	ENST00000592588.7	between_controls	10.460838819509757
nonglobin_mRNA	ENST00000592588.7	riser_vs_control	-8.37202260799354
nonglobin_mRNA	ENST00000596558.6	between_controls	-15.08420016494187
nonglobin_mRNA	ENST00000596558.6	riser_vs_control	-23.055082339579787
nonglobin_mRNA	ENST00000597960.7	between_controls	-9.11769081981848
nonglobin_mRNA	ENST00000597960.7	riser_vs_control	36.50473694819593
nonglobin_mRNA	ENST00000600659.3	between_controls	28.13194995542231
nonglobin_mRNA	ENST00000600659.3	riser_vs_control	-17.54031058487535
nonglobin_mRNA	ENST00000602676.6	between_controls	0.03512081970359661
nonglobin_mRNA	ENST00000602676.6	riser_vs_control	3.3689628203079662
nonglobin_mRNA	ENST00000608443.6	between_controls	-4.799116997792495
nonglobin_mRNA	ENST00000608443.6	riser_vs_control	26.123258465962618
nonglobin_mRNA	ENST00000642908.1	between_controls	-16.61790996261986
nonglobin_mRNA	ENST00000642908.1	riser_vs_control	-6.762648281455946
nonglobin_mRNA	ENST00000643754.2	between_controls	-11.783071724904836
nonglobin_mRNA	ENST00000643754.2	riser_vs_control	90.42872133113477
nonglobin_mRNA	ENST00000646664.1	between_controls	3.491954583045376
nonglobin_mRNA	ENST00000646664.1	riser_vs_control	-8.000532284535655
nonglobin_mRNA	ENST00000647248.2	between_controls	14.438651080649231
nonglobin_mRNA	ENST00000647248.2	riser_vs_control	-4.8027708293246105
nonglobin_mRNA	ENST00000647841.1	between_controls	-5.133769300368537
nonglobin_mRNA	ENST00000647841.1	riser_vs_control	14.799774393683023
nonglobin_mRNA	ENST00000648006.3	between_controls	1.649267171603113
nonglobin_mRNA	ENST00000648006.3	riser_vs_control	-16.58922680827098
nonglobin_mRNA	ENST00000648437.1	between_controls	0.12211315028216436
nonglobin_mRNA	ENST00000648437.1	riser_vs_control	26.10001305653479
nonglobin_mRNA	ENST00000648839.1	between_controls	-3.441185399018277
nonglobin_mRNA	ENST00000648839.1	riser_vs_control	8.581125949974174
nonglobin_mRNA	ENST00000651669.1	between_controls	4.814085855630618
nonglobin_mRNA	ENST00000651669.1	riser_vs_control	22.96042487579236
