# Supplementary material for: Biochemical-free enrichment or depletion of RNA classes in real-time during direct RNA sequencing with RISER
Source: Nat Commun. 2024 May 24;15:4422. doi: 10.1038/s41467-024-48673-8 (PMC11126589; doi:10.1038/s41467-024-48673-8)
Supplement: Supplementary file 4 — Source Data Files [file 41467_2024_48673_MOESM4_ESM.zip › Source Data/supp_fig12a.tsv]

transcript_type	outcome	percent
globin_mRNA	p_correct	97.80891339991057
globin_mRNA	p_error	1.263032375991402
globin_mRNA	p_no_decision	0.9280542240980301
mtRNA	p_correct	99.63695038321903
mtRNA	p_error	0
mtRNA	p_no_decision	0.3630496167809601
nonglobin_mRNA	p_correct	98.98494525547446
nonglobin_mRNA	p_error	0.3193430656934307
nonglobin_mRNA	p_no_decision	0.6957116788321168
