# Supplementary material for: Biochemical-free enrichment or depletion of RNA classes in real-time during direct RNA sequencing with RISER
Source: Nat Commun. 2024 May 24;15:4422. doi: 10.1038/s41467-024-48673-8 (PMC11126589; doi:10.1038/s41467-024-48673-8)
Supplement: Supplementary file 4 — Source Data Files [file 41467_2024_48673_MOESM4_ESM.zip › Source Data/supp_fig12b.tsv]

transcript_type	gene	transcript	percent	outcome
globin_mRNA	ENSG00000244734.4	ENST00000485743.1	62	p_correct
globin_mRNA	ENSG00000244734.4	ENST00000485743.1	12	p_no_decision
globin_mRNA	ENSG00000244734.4	ENST00000485743.1	26	p_error
globin_mRNA	ENSG00000188536.13	ENST00000484216.1	85.71428571428571	p_correct
globin_mRNA	ENSG00000188536.13	ENST00000484216.1	3.571428571428571	p_no_decision
globin_mRNA	ENSG00000188536.13	ENST00000484216.1	10.714285714285714	p_error
globin_mRNA	ENSG00000206172.8	ENST00000320868.9	94.73128218671596	p_correct
globin_mRNA	ENSG00000206172.8	ENST00000320868.9	2.2382147101544962	p_no_decision
globin_mRNA	ENSG00000206172.8	ENST00000320868.9	3.030503103129539	p_error
globin_mRNA	ENSG00000188536.13	ENST00000251595.11	96.56423388817755	p_correct
globin_mRNA	ENSG00000188536.13	ENST00000251595.11	1.3200414608865314	p_no_decision
globin_mRNA	ENSG00000188536.13	ENST00000251595.11	2.1157246509359187	p_error
globin_mRNA	ENSG00000244734.4	ENST00000335295.4	98.52261790182868	p_correct
globin_mRNA	ENSG00000244734.4	ENST00000335295.4	0.6544754571703562	p_no_decision
globin_mRNA	ENSG00000244734.4	ENST00000335295.4	0.8229066410009626	p_error
globin_mRNA	ENSG00000244734.4	ENST00000647020.1	98.4564393939394	p_correct
globin_mRNA	ENSG00000244734.4	ENST00000647020.1	0.7481060606060606	p_no_decision
globin_mRNA	ENSG00000244734.4	ENST00000647020.1	0.7954545454545454	p_error
globin_mRNA	ENSG00000206172.8	ENST00000397797.1	99.31941506483952	p_correct
globin_mRNA	ENSG00000206172.8	ENST00000397797.1	0.3035040927067047	p_no_decision
globin_mRNA	ENSG00000206172.8	ENST00000397797.1	0.3770808424537846	p_error
globin_mRNA	ENSG00000188536.13	ENST00000397806.1	99.4937563280459	p_correct
globin_mRNA	ENSG00000188536.13	ENST00000397806.1	0.2849964375445307	p_no_decision
globin_mRNA	ENSG00000188536.13	ENST00000397806.1	0.22124723440956987	p_error
