# Supplementary material for: Biochemical-free enrichment or depletion of RNA classes in real-time during direct RNA sequencing with RISER
Source: Nat Commun. 2024 May 24;15:4422. doi: 10.1038/s41467-024-48673-8 (PMC11126589; doi:10.1038/s41467-024-48673-8)
Supplement: Supplementary file 4 — Source Data Files [file 41467_2024_48673_MOESM4_ESM.zip › Source Data/supp_fig12c.tsv]

transcript_type	gene	transcript	percent	outcome
mtRNA	ENSG00000198712.1	ENST00000361739.1	100	p_correct
mtRNA	ENSG00000198712.1	ENST00000361739.1	0	p_no_decision
mtRNA	ENSG00000198712.1	ENST00000361739.1	0	p_error
mtRNA	ENSG00000198727.2	ENST00000361789.2	100	p_correct
mtRNA	ENSG00000198727.2	ENST00000361789.2	0	p_no_decision
mtRNA	ENSG00000198727.2	ENST00000361789.2	0	p_error
mtRNA	ENSG00000198763.3	ENST00000361453.3	100	p_correct
mtRNA	ENSG00000198763.3	ENST00000361453.3	0	p_no_decision
mtRNA	ENSG00000198763.3	ENST00000361453.3	0	p_error
mtRNA	ENSG00000198786.2	ENST00000361567.2	95.83333333333334	p_correct
mtRNA	ENSG00000198786.2	ENST00000361567.2	4.166666666666666	p_no_decision
mtRNA	ENSG00000198786.2	ENST00000361567.2	0	p_error
mtRNA	ENSG00000198804.2	ENST00000361624.2	100	p_correct
mtRNA	ENSG00000198804.2	ENST00000361624.2	0	p_no_decision
mtRNA	ENSG00000198804.2	ENST00000361624.2	0	p_error
mtRNA	ENSG00000198840.2	ENST00000361227.2	100	p_correct
mtRNA	ENSG00000198840.2	ENST00000361227.2	0	p_no_decision
mtRNA	ENSG00000198840.2	ENST00000361227.2	0	p_error
mtRNA	ENSG00000198886.2	ENST00000361381.2	100	p_correct
mtRNA	ENSG00000198886.2	ENST00000361381.2	0	p_no_decision
mtRNA	ENSG00000198886.2	ENST00000361381.2	0	p_error
mtRNA	ENSG00000198888.2	ENST00000361390.2	99.03846153846155	p_correct
mtRNA	ENSG00000198888.2	ENST00000361390.2	0.9615384615384616	p_no_decision
mtRNA	ENSG00000198888.2	ENST00000361390.2	0	p_error
mtRNA	ENSG00000198899.2	ENST00000361899.2	100	p_correct
mtRNA	ENSG00000198899.2	ENST00000361899.2	0	p_no_decision
mtRNA	ENSG00000198899.2	ENST00000361899.2	0	p_error
mtRNA	ENSG00000198938.2	ENST00000362079.2	99.38271604938271	p_correct
mtRNA	ENSG00000198938.2	ENST00000362079.2	0.6172839506172839	p_no_decision
mtRNA	ENSG00000198938.2	ENST00000362079.2	0	p_error
mtRNA	ENSG00000210082.2	ENST00000387347.2	99.61059190031153	p_correct
mtRNA	ENSG00000210082.2	ENST00000387347.2	0.3894080996884735	p_no_decision
mtRNA	ENSG00000210082.2	ENST00000387347.2	0	p_error
mtRNA	ENSG00000211459.2	ENST00000389680.2	100	p_correct
mtRNA	ENSG00000211459.2	ENST00000389680.2	0	p_no_decision
mtRNA	ENSG00000211459.2	ENST00000389680.2	0	p_error
