# Supplementary material for: Biochemical-free enrichment or depletion of RNA classes in real-time during direct RNA sequencing with RISER
Source: Nat Commun. 2024 May 24;15:4422. doi: 10.1038/s41467-024-48673-8 (PMC11126589; doi:10.1038/s41467-024-48673-8)
Supplement: Supplementary file 4 — Source Data Files [file 41467_2024_48673_MOESM4_ESM.zip › Source Data/supp_fig12d.tsv]

transcript_type	gene	transcript	percent	outcome
nonglobin_mRNA	ENSG00000223609.11	ENST00000643122.1	16.666666666666664	p_correct
nonglobin_mRNA	ENSG00000223609.11	ENST00000643122.1	8.333333333333332	p_no_decision
nonglobin_mRNA	ENSG00000223609.11	ENST00000643122.1	75	p_error
nonglobin_mRNA	ENSG00000223609.11	ENST00000650601.1	68.75	p_correct
nonglobin_mRNA	ENSG00000223609.11	ENST00000650601.1	0	p_no_decision
nonglobin_mRNA	ENSG00000223609.11	ENST00000650601.1	31.25	p_error
nonglobin_mRNA	ENSG00000196565.15	ENST00000380252.6	71.42857142857143	p_correct
nonglobin_mRNA	ENSG00000196565.15	ENST00000380252.6	0	p_no_decision
nonglobin_mRNA	ENSG00000196565.15	ENST00000380252.6	28.57142857142857	p_error
nonglobin_mRNA	ENSG00000221983.8	ENST00000597451.5	86.66666666666667	p_correct
nonglobin_mRNA	ENSG00000221983.8	ENST00000597451.5	6.666666666666667	p_no_decision
nonglobin_mRNA	ENSG00000221983.8	ENST00000597451.5	6.666666666666667	p_error
nonglobin_mRNA	ENSG00000221983.8	ENST00000599551.5	86.66666666666667	p_correct
nonglobin_mRNA	ENSG00000221983.8	ENST00000599551.5	6.666666666666667	p_no_decision
nonglobin_mRNA	ENSG00000221983.8	ENST00000599551.5	6.666666666666667	p_error
nonglobin_mRNA	ENSG00000284931.1	ENST00000642908.1	92.63803680981594	p_correct
nonglobin_mRNA	ENSG00000284931.1	ENST00000642908.1	1.2269938650306749	p_no_decision
nonglobin_mRNA	ENSG00000284931.1	ENST00000642908.1	6.134969325153374	p_error
nonglobin_mRNA	ENSG00000075624.17	ENST00000642480.2	94.73684210526315	p_correct
nonglobin_mRNA	ENSG00000075624.17	ENST00000642480.2	0	p_no_decision
nonglobin_mRNA	ENSG00000075624.17	ENST00000642480.2	5.263157894736842	p_error
nonglobin_mRNA	ENSG00000213934.9	ENST00000330597.5	92.3076923076923	p_correct
nonglobin_mRNA	ENSG00000213934.9	ENST00000330597.5	3.8461538461538463	p_no_decision
nonglobin_mRNA	ENSG00000213934.9	ENST00000330597.5	3.8461538461538463	p_error
nonglobin_mRNA	ENSG00000221983.8	ENST00000595683.5	96.15384615384616	p_correct
nonglobin_mRNA	ENSG00000221983.8	ENST00000595683.5	0	p_no_decision
nonglobin_mRNA	ENSG00000221983.8	ENST00000595683.5	3.8461538461538463	p_error
nonglobin_mRNA	ENSG00000196565.15	ENST00000336906.6	94.33962264150944	p_correct
nonglobin_mRNA	ENSG00000196565.15	ENST00000336906.6	2.6415094339622645	p_no_decision
nonglobin_mRNA	ENSG00000196565.15	ENST00000336906.6	3.018867924528302	p_error
nonglobin_mRNA	ENSG00000198034.11	ENST00000316084.10	95.1219512195122	p_correct
nonglobin_mRNA	ENSG00000198034.11	ENST00000316084.10	2.4390243902439024	p_no_decision
nonglobin_mRNA	ENSG00000198034.11	ENST00000316084.10	2.4390243902439024	p_error
nonglobin_mRNA	ENSG00000166441.13	ENST00000314138.11	95.55555555555556	p_correct
nonglobin_mRNA	ENSG00000166441.13	ENST00000314138.11	2.2222222222222223	p_no_decision
nonglobin_mRNA	ENSG00000166441.13	ENST00000314138.11	2.2222222222222223	p_error
nonglobin_mRNA	ENSG00000142669.15	ENST00000270792.10	94.73684210526315	p_correct
nonglobin_mRNA	ENSG00000142669.15	ENST00000270792.10	3.508771929824561	p_no_decision
nonglobin_mRNA	ENSG00000142669.15	ENST00000270792.10	1.7543859649122806	p_error
nonglobin_mRNA	ENSG00000221983.8	ENST00000442744.7	97.67441860465115	p_correct
nonglobin_mRNA	ENSG00000221983.8	ENST00000442744.7	1.1627906976744187	p_no_decision
nonglobin_mRNA	ENSG00000221983.8	ENST00000442744.7	1.1627906976744187	p_error
nonglobin_mRNA	ENSG00000004939.16	ENST00000262418.12	100	p_correct
nonglobin_mRNA	ENSG00000004939.16	ENST00000262418.12	0	p_no_decision
nonglobin_mRNA	ENSG00000004939.16	ENST00000262418.12	0	p_error
nonglobin_mRNA	ENSG00000004939.16	ENST00000399246.3	100	p_correct
nonglobin_mRNA	ENSG00000004939.16	ENST00000399246.3	0	p_no_decision
nonglobin_mRNA	ENSG00000004939.16	ENST00000399246.3	0	p_error
nonglobin_mRNA	ENSG00000013306.16	ENST00000225308.12	99.31506849315068	p_correct
nonglobin_mRNA	ENSG00000013306.16	ENST00000225308.12	0.684931506849315	p_no_decision
nonglobin_mRNA	ENSG00000013306.16	ENST00000225308.12	0	p_error
nonglobin_mRNA	ENSG00000013306.16	ENST00000377095.10	100	p_correct
nonglobin_mRNA	ENSG00000013306.16	ENST00000377095.10	0	p_no_decision
nonglobin_mRNA	ENSG00000013306.16	ENST00000377095.10	0	p_error
nonglobin_mRNA	ENSG00000019582.17	ENST00000353334.11	100	p_correct
nonglobin_mRNA	ENSG00000019582.17	ENST00000353334.11	0	p_no_decision
nonglobin_mRNA	ENSG00000019582.17	ENST00000353334.11	0	p_error
nonglobin_mRNA	ENSG00000022840.17	ENST00000325954.9	100	p_correct
nonglobin_mRNA	ENSG00000022840.17	ENST00000325954.9	0	p_no_decision
nonglobin_mRNA	ENSG00000022840.17	ENST00000325954.9	0	p_error
nonglobin_mRNA	ENSG00000034152.19	ENST00000342679.9	100	p_correct
nonglobin_mRNA	ENSG00000034152.19	ENST00000342679.9	0	p_no_decision
nonglobin_mRNA	ENSG00000034152.19	ENST00000342679.9	0	p_error
nonglobin_mRNA	ENSG00000034510.6	ENST00000233143.6	100	p_correct
nonglobin_mRNA	ENSG00000034510.6	ENST00000233143.6	0	p_no_decision
nonglobin_mRNA	ENSG00000034510.6	ENST00000233143.6	0	p_error
nonglobin_mRNA	ENSG00000034713.8	ENST00000037243.7	93.75	p_correct
nonglobin_mRNA	ENSG00000034713.8	ENST00000037243.7	6.25	p_no_decision
nonglobin_mRNA	ENSG00000034713.8	ENST00000037243.7	0	p_error
nonglobin_mRNA	ENSG00000060138.13	ENST00000228251.9	100	p_correct
nonglobin_mRNA	ENSG00000060138.13	ENST00000228251.9	0	p_no_decision
nonglobin_mRNA	ENSG00000060138.13	ENST00000228251.9	0	p_error
nonglobin_mRNA	ENSG00000060138.13	ENST00000279550.11	100	p_correct
nonglobin_mRNA	ENSG00000060138.13	ENST00000279550.11	0	p_no_decision
nonglobin_mRNA	ENSG00000060138.13	ENST00000279550.11	0	p_error
nonglobin_mRNA	ENSG00000063177.13	ENST00000549920.6	100	p_correct
nonglobin_mRNA	ENSG00000063177.13	ENST00000549920.6	0	p_no_decision
nonglobin_mRNA	ENSG00000063177.13	ENST00000549920.6	0	p_error
nonglobin_mRNA	ENSG00000065978.19	ENST00000321358.12	98.59154929577466	p_correct
nonglobin_mRNA	ENSG00000065978.19	ENST00000321358.12	1.4084507042253522	p_no_decision
nonglobin_mRNA	ENSG00000065978.19	ENST00000321358.12	0	p_error
nonglobin_mRNA	ENSG00000065978.19	ENST00000436427.1	100	p_correct
nonglobin_mRNA	ENSG00000065978.19	ENST00000436427.1	0	p_no_decision
nonglobin_mRNA	ENSG00000065978.19	ENST00000436427.1	0	p_error
nonglobin_mRNA	ENSG00000071082.11	ENST00000264258.8	100	p_correct
nonglobin_mRNA	ENSG00000071082.11	ENST00000264258.8	0	p_no_decision
nonglobin_mRNA	ENSG00000071082.11	ENST00000264258.8	0	p_error
nonglobin_mRNA	ENSG00000075624.17	ENST00000473257.3	90.9090909090909	p_correct
nonglobin_mRNA	ENSG00000075624.17	ENST00000473257.3	9.090909090909092	p_no_decision
nonglobin_mRNA	ENSG00000075624.17	ENST00000473257.3	0	p_error
nonglobin_mRNA	ENSG00000075624.17	ENST00000646664.1	100	p_correct
nonglobin_mRNA	ENSG00000075624.17	ENST00000646664.1	0	p_no_decision
nonglobin_mRNA	ENSG00000075624.17	ENST00000646664.1	0	p_error
nonglobin_mRNA	ENSG00000075624.17	ENST00000674681.1	100	p_correct
nonglobin_mRNA	ENSG00000075624.17	ENST00000674681.1	0	p_no_decision
nonglobin_mRNA	ENSG00000075624.17	ENST00000674681.1	0	p_error
nonglobin_mRNA	ENSG00000075624.17	ENST00000676319.1	100	p_correct
nonglobin_mRNA	ENSG00000075624.17	ENST00000676319.1	0	p_no_decision
nonglobin_mRNA	ENSG00000075624.17	ENST00000676319.1	0	p_error
nonglobin_mRNA	ENSG00000075624.17	ENST00000676397.1	100	p_correct
nonglobin_mRNA	ENSG00000075624.17	ENST00000676397.1	0	p_no_decision
nonglobin_mRNA	ENSG00000075624.17	ENST00000676397.1	0	p_error
nonglobin_mRNA	ENSG00000082146.13	ENST00000194530.8	100	p_correct
nonglobin_mRNA	ENSG00000082146.13	ENST00000194530.8	0	p_no_decision
nonglobin_mRNA	ENSG00000082146.13	ENST00000194530.8	0	p_error
nonglobin_mRNA	ENSG00000085265.12	ENST00000371806.4	100	p_correct
nonglobin_mRNA	ENSG00000085265.12	ENST00000371806.4	0	p_no_decision
nonglobin_mRNA	ENSG00000085265.12	ENST00000371806.4	0	p_error
nonglobin_mRNA	ENSG00000086232.13	ENST00000199389.11	100	p_correct
nonglobin_mRNA	ENSG00000086232.13	ENST00000199389.11	0	p_no_decision
nonglobin_mRNA	ENSG00000086232.13	ENST00000199389.11	0	p_error
nonglobin_mRNA	ENSG00000086506.3	ENST00000199708.3	100	p_correct
nonglobin_mRNA	ENSG00000086506.3	ENST00000199708.3	0	p_no_decision
nonglobin_mRNA	ENSG00000086506.3	ENST00000199708.3	0	p_error
nonglobin_mRNA	ENSG00000087086.15	ENST00000331825.11	99.19786096256684	p_correct
nonglobin_mRNA	ENSG00000087086.15	ENST00000331825.11	0.8021390374331552	p_no_decision
nonglobin_mRNA	ENSG00000087086.15	ENST00000331825.11	0	p_error
nonglobin_mRNA	ENSG00000089009.16	ENST00000202773.14	100	p_correct
nonglobin_mRNA	ENSG00000089009.16	ENST00000202773.14	0	p_no_decision
nonglobin_mRNA	ENSG00000089009.16	ENST00000202773.14	0	p_error
nonglobin_mRNA	ENSG00000089157.16	ENST00000392514.9	100	p_correct
nonglobin_mRNA	ENSG00000089157.16	ENST00000392514.9	0	p_no_decision
nonglobin_mRNA	ENSG00000089157.16	ENST00000392514.9	0	p_error
nonglobin_mRNA	ENSG00000090013.11	ENST00000263368.9	97.87234042553192	p_correct
nonglobin_mRNA	ENSG00000090013.11	ENST00000263368.9	2.127659574468085	p_no_decision
nonglobin_mRNA	ENSG00000090013.11	ENST00000263368.9	0	p_error
nonglobin_mRNA	ENSG00000090238.12	ENST00000398838.8	95	p_correct
nonglobin_mRNA	ENSG00000090238.12	ENST00000398838.8	5	p_no_decision
nonglobin_mRNA	ENSG00000090238.12	ENST00000398838.8	0	p_error
nonglobin_mRNA	ENSG00000090238.12	ENST00000398841.6	100	p_correct
nonglobin_mRNA	ENSG00000090238.12	ENST00000398841.6	0	p_no_decision
nonglobin_mRNA	ENSG00000090238.12	ENST00000398841.6	0	p_error
nonglobin_mRNA	ENSG00000090382.7	ENST00000261267.7	98.91304347826086	p_correct
nonglobin_mRNA	ENSG00000090382.7	ENST00000261267.7	1.0869565217391304	p_no_decision
nonglobin_mRNA	ENSG00000090382.7	ENST00000261267.7	0	p_error
nonglobin_mRNA	ENSG00000092841.19	ENST00000547649.5	100	p_correct
nonglobin_mRNA	ENSG00000092841.19	ENST00000547649.5	0	p_no_decision
nonglobin_mRNA	ENSG00000092841.19	ENST00000547649.5	0	p_error
nonglobin_mRNA	ENSG00000099804.9	ENST00000215574.9	100	p_correct
nonglobin_mRNA	ENSG00000099804.9	ENST00000215574.9	0	p_no_decision
nonglobin_mRNA	ENSG00000099804.9	ENST00000215574.9	0	p_error
nonglobin_mRNA	ENSG00000100225.18	ENST00000397426.5	98.0392156862745	p_correct
nonglobin_mRNA	ENSG00000100225.18	ENST00000397426.5	1.9607843137254901	p_no_decision
nonglobin_mRNA	ENSG00000100225.18	ENST00000397426.5	0	p_error
nonglobin_mRNA	ENSG00000100316.16	ENST00000216146.9	100	p_correct
nonglobin_mRNA	ENSG00000100316.16	ENST00000216146.9	0	p_no_decision
nonglobin_mRNA	ENSG00000100316.16	ENST00000216146.9	0	p_error
nonglobin_mRNA	ENSG00000100325.15	ENST00000307790.8	100	p_correct
nonglobin_mRNA	ENSG00000100325.15	ENST00000307790.8	0	p_no_decision
nonglobin_mRNA	ENSG00000100325.15	ENST00000307790.8	0	p_error
nonglobin_mRNA	ENSG00000100345.23	ENST00000216181.11	100	p_correct
nonglobin_mRNA	ENSG00000100345.23	ENST00000216181.11	0	p_no_decision
nonglobin_mRNA	ENSG00000100345.23	ENST00000216181.11	0	p_error
nonglobin_mRNA	ENSG00000100380.15	ENST00000216218.8	100	p_correct
nonglobin_mRNA	ENSG00000100380.15	ENST00000216218.8	0	p_no_decision
nonglobin_mRNA	ENSG00000100380.15	ENST00000216218.8	0	p_error
nonglobin_mRNA	ENSG00000103342.13	ENST00000434724.7	100	p_correct
nonglobin_mRNA	ENSG00000103342.13	ENST00000434724.7	0	p_no_decision
nonglobin_mRNA	ENSG00000103342.13	ENST00000434724.7	0	p_error
nonglobin_mRNA	ENSG00000103363.16	ENST00000409906.9	100	p_correct
nonglobin_mRNA	ENSG00000103363.16	ENST00000409906.9	0	p_no_decision
nonglobin_mRNA	ENSG00000103363.16	ENST00000409906.9	0	p_error
nonglobin_mRNA	ENSG00000104765.16	ENST00000380629.7	100	p_correct
nonglobin_mRNA	ENSG00000104765.16	ENST00000380629.7	0	p_no_decision
nonglobin_mRNA	ENSG00000104765.16	ENST00000380629.7	0	p_error
nonglobin_mRNA	ENSG00000104765.16	ENST00000518611.5	100	p_correct
nonglobin_mRNA	ENSG00000104765.16	ENST00000518611.5	0	p_no_decision
nonglobin_mRNA	ENSG00000104765.16	ENST00000518611.5	0	p_error
nonglobin_mRNA	ENSG00000104903.5	ENST00000264824.5	95.23809523809523	p_correct
nonglobin_mRNA	ENSG00000104903.5	ENST00000264824.5	4.761904761904762	p_no_decision
nonglobin_mRNA	ENSG00000104903.5	ENST00000264824.5	0	p_error
nonglobin_mRNA	ENSG00000104904.12	ENST00000582888.8	100	p_correct
nonglobin_mRNA	ENSG00000104904.12	ENST00000582888.8	0	p_no_decision
nonglobin_mRNA	ENSG00000104904.12	ENST00000582888.8	0	p_error
nonglobin_mRNA	ENSG00000104904.12	ENST00000602676.6	100	p_correct
nonglobin_mRNA	ENSG00000104904.12	ENST00000602676.6	0	p_no_decision
nonglobin_mRNA	ENSG00000104904.12	ENST00000602676.6	0	p_error
nonglobin_mRNA	ENSG00000105193.9	ENST00000251453.8	100	p_correct
nonglobin_mRNA	ENSG00000105193.9	ENST00000251453.8	0	p_no_decision
nonglobin_mRNA	ENSG00000105193.9	ENST00000251453.8	0	p_error
nonglobin_mRNA	ENSG00000105372.8	ENST00000598742.6	100	p_correct
nonglobin_mRNA	ENSG00000105372.8	ENST00000598742.6	0	p_no_decision
nonglobin_mRNA	ENSG00000105372.8	ENST00000598742.6	0	p_error
nonglobin_mRNA	ENSG00000105640.13	ENST00000222247.10	100	p_correct
nonglobin_mRNA	ENSG00000105640.13	ENST00000222247.10	0	p_no_decision
nonglobin_mRNA	ENSG00000105640.13	ENST00000222247.10	0	p_error
nonglobin_mRNA	ENSG00000105701.16	ENST00000222308.8	100	p_correct
nonglobin_mRNA	ENSG00000105701.16	ENST00000222308.8	0	p_no_decision
nonglobin_mRNA	ENSG00000105701.16	ENST00000222308.8	0	p_error
nonglobin_mRNA	ENSG00000105701.16	ENST00000544835.7	100	p_correct
nonglobin_mRNA	ENSG00000105701.16	ENST00000544835.7	0	p_no_decision
nonglobin_mRNA	ENSG00000105701.16	ENST00000544835.7	0	p_error
nonglobin_mRNA	ENSG00000105701.16	ENST00000596558.6	100	p_correct
nonglobin_mRNA	ENSG00000105701.16	ENST00000596558.6	0	p_no_decision
nonglobin_mRNA	ENSG00000105701.16	ENST00000596558.6	0	p_error
nonglobin_mRNA	ENSG00000105701.16	ENST00000597960.7	100	p_correct
nonglobin_mRNA	ENSG00000105701.16	ENST00000597960.7	0	p_no_decision
nonglobin_mRNA	ENSG00000105701.16	ENST00000597960.7	0	p_error
nonglobin_mRNA	ENSG00000105701.16	ENST00000608443.6	100	p_correct
nonglobin_mRNA	ENSG00000105701.16	ENST00000608443.6	0	p_no_decision
nonglobin_mRNA	ENSG00000105701.16	ENST00000608443.6	0	p_error
nonglobin_mRNA	ENSG00000107262.26	ENST00000379704.7	100	p_correct
nonglobin_mRNA	ENSG00000107262.26	ENST00000379704.7	0	p_no_decision
nonglobin_mRNA	ENSG00000107262.26	ENST00000379704.7	0	p_error
nonglobin_mRNA	ENSG00000107262.26	ENST00000634734.3	100	p_correct
nonglobin_mRNA	ENSG00000107262.26	ENST00000634734.3	0	p_no_decision
nonglobin_mRNA	ENSG00000107262.26	ENST00000634734.3	0	p_error
nonglobin_mRNA	ENSG00000108107.15	ENST00000344063.7	100	p_correct
nonglobin_mRNA	ENSG00000108107.15	ENST00000344063.7	0	p_no_decision
nonglobin_mRNA	ENSG00000108107.15	ENST00000344063.7	0	p_error
nonglobin_mRNA	ENSG00000108298.12	ENST00000225430.9	100	p_correct
nonglobin_mRNA	ENSG00000108298.12	ENST00000225430.9	0	p_no_decision
nonglobin_mRNA	ENSG00000108298.12	ENST00000225430.9	0	p_error
nonglobin_mRNA	ENSG00000108518.8	ENST00000225655.6	100	p_correct
nonglobin_mRNA	ENSG00000108518.8	ENST00000225655.6	0	p_no_decision
nonglobin_mRNA	ENSG00000108518.8	ENST00000225655.6	0	p_error
nonglobin_mRNA	ENSG00000109475.17	ENST00000394667.8	100	p_correct
nonglobin_mRNA	ENSG00000109475.17	ENST00000394667.8	0	p_no_decision
nonglobin_mRNA	ENSG00000109475.17	ENST00000394667.8	0	p_error
nonglobin_mRNA	ENSG00000110700.7	ENST00000525634.6	100	p_correct
nonglobin_mRNA	ENSG00000110700.7	ENST00000525634.6	0	p_no_decision
nonglobin_mRNA	ENSG00000110700.7	ENST00000525634.6	0	p_error
nonglobin_mRNA	ENSG00000111348.9	ENST00000228945.9	100	p_correct
nonglobin_mRNA	ENSG00000111348.9	ENST00000228945.9	0	p_no_decision
nonglobin_mRNA	ENSG00000111348.9	ENST00000228945.9	0	p_error
nonglobin_mRNA	ENSG00000111640.15	ENST00000229239.10	100	p_correct
nonglobin_mRNA	ENSG00000111640.15	ENST00000229239.10	0	p_no_decision
nonglobin_mRNA	ENSG00000111640.15	ENST00000229239.10	0	p_error
nonglobin_mRNA	ENSG00000112306.8	ENST00000230050.4	100	p_correct
nonglobin_mRNA	ENSG00000112306.8	ENST00000230050.4	0	p_no_decision
nonglobin_mRNA	ENSG00000112306.8	ENST00000230050.4	0	p_error
nonglobin_mRNA	ENSG00000114391.14	ENST00000394077.8	100	p_correct
nonglobin_mRNA	ENSG00000114391.14	ENST00000394077.8	0	p_no_decision
nonglobin_mRNA	ENSG00000114391.14	ENST00000394077.8	0	p_error
nonglobin_mRNA	ENSG00000114626.18	ENST00000232744.13	100	p_correct
nonglobin_mRNA	ENSG00000114626.18	ENST00000232744.13	0	p_no_decision
nonglobin_mRNA	ENSG00000114626.18	ENST00000232744.13	0	p_error
nonglobin_mRNA	ENSG00000115268.10	ENST00000592588.7	100	p_correct
nonglobin_mRNA	ENSG00000115268.10	ENST00000592588.7	0	p_no_decision
nonglobin_mRNA	ENSG00000115268.10	ENST00000592588.7	0	p_error
nonglobin_mRNA	ENSG00000116251.11	ENST00000234875.9	100	p_correct
nonglobin_mRNA	ENSG00000116251.11	ENST00000234875.9	0	p_no_decision
nonglobin_mRNA	ENSG00000116251.11	ENST00000234875.9	0	p_error
nonglobin_mRNA	ENSG00000116741.8	ENST00000235382.7	100	p_correct
nonglobin_mRNA	ENSG00000116741.8	ENST00000235382.7	0	p_no_decision
nonglobin_mRNA	ENSG00000116741.8	ENST00000235382.7	0	p_error
nonglobin_mRNA	ENSG00000117592.9	ENST00000340385.6	100	p_correct
nonglobin_mRNA	ENSG00000117592.9	ENST00000340385.6	0	p_no_decision
nonglobin_mRNA	ENSG00000117592.9	ENST00000340385.6	0	p_error
nonglobin_mRNA	ENSG00000118181.11	ENST00000527673.2	98	p_correct
nonglobin_mRNA	ENSG00000118181.11	ENST00000527673.2	2	p_no_decision
nonglobin_mRNA	ENSG00000118181.11	ENST00000527673.2	0	p_error
nonglobin_mRNA	ENSG00000118816.11	ENST00000237654.9	100	p_correct
nonglobin_mRNA	ENSG00000118816.11	ENST00000237654.9	0	p_no_decision
nonglobin_mRNA	ENSG00000118816.11	ENST00000237654.9	0	p_error
nonglobin_mRNA	ENSG00000122026.11	ENST00000311549.11	100	p_correct
nonglobin_mRNA	ENSG00000122026.11	ENST00000311549.11	0	p_no_decision
nonglobin_mRNA	ENSG00000122026.11	ENST00000311549.11	0	p_error
nonglobin_mRNA	ENSG00000122406.14	ENST00000370321.8	100	p_correct
nonglobin_mRNA	ENSG00000122406.14	ENST00000370321.8	0	p_no_decision
nonglobin_mRNA	ENSG00000122406.14	ENST00000370321.8	0	p_error
nonglobin_mRNA	ENSG00000122862.5	ENST00000242465.4	90.9090909090909	p_correct
nonglobin_mRNA	ENSG00000122862.5	ENST00000242465.4	9.090909090909092	p_no_decision
nonglobin_mRNA	ENSG00000122862.5	ENST00000242465.4	0	p_error
nonglobin_mRNA	ENSG00000124098.10	ENST00000371384.4	100	p_correct
nonglobin_mRNA	ENSG00000124098.10	ENST00000371384.4	0	p_no_decision
nonglobin_mRNA	ENSG00000124098.10	ENST00000371384.4	0	p_error
nonglobin_mRNA	ENSG00000124098.10	ENST00000437418.1	100	p_correct
nonglobin_mRNA	ENSG00000124098.10	ENST00000437418.1	0	p_no_decision
nonglobin_mRNA	ENSG00000124098.10	ENST00000437418.1	0	p_error
nonglobin_mRNA	ENSG00000124172.10	ENST00000243997.8	97.72727272727273	p_correct
nonglobin_mRNA	ENSG00000124172.10	ENST00000243997.8	2.272727272727273	p_no_decision
nonglobin_mRNA	ENSG00000124172.10	ENST00000243997.8	0	p_error
nonglobin_mRNA	ENSG00000124614.17	ENST00000648437.1	100	p_correct
nonglobin_mRNA	ENSG00000124614.17	ENST00000648437.1	0	p_no_decision
nonglobin_mRNA	ENSG00000124614.17	ENST00000648437.1	0	p_error
nonglobin_mRNA	ENSG00000125534.10	ENST00000370179.8	100	p_correct
nonglobin_mRNA	ENSG00000125534.10	ENST00000370179.8	0	p_no_decision
nonglobin_mRNA	ENSG00000125534.10	ENST00000370179.8	0	p_error
nonglobin_mRNA	ENSG00000125691.14	ENST00000479035.7	100	p_correct
nonglobin_mRNA	ENSG00000125691.14	ENST00000479035.7	0	p_no_decision
nonglobin_mRNA	ENSG00000125691.14	ENST00000479035.7	0	p_error
nonglobin_mRNA	ENSG00000125818.18	ENST00000335877.11	100	p_correct
nonglobin_mRNA	ENSG00000125818.18	ENST00000335877.11	0	p_no_decision
nonglobin_mRNA	ENSG00000125818.18	ENST00000335877.11	0	p_error
nonglobin_mRNA	ENSG00000126432.14	ENST00000265462.9	100	p_correct
nonglobin_mRNA	ENSG00000126432.14	ENST00000265462.9	0	p_no_decision
nonglobin_mRNA	ENSG00000126432.14	ENST00000265462.9	0	p_error
nonglobin_mRNA	ENSG00000127528.6	ENST00000248071.6	100	p_correct
nonglobin_mRNA	ENSG00000127528.6	ENST00000248071.6	0	p_no_decision
nonglobin_mRNA	ENSG00000127528.6	ENST00000248071.6	0	p_error
nonglobin_mRNA	ENSG00000127920.6	ENST00000248564.6	100	p_correct
nonglobin_mRNA	ENSG00000127920.6	ENST00000248564.6	0	p_no_decision
nonglobin_mRNA	ENSG00000127920.6	ENST00000248564.6	0	p_error
nonglobin_mRNA	ENSG00000130255.13	ENST00000347512.8	100	p_correct
nonglobin_mRNA	ENSG00000130255.13	ENST00000347512.8	0	p_no_decision
nonglobin_mRNA	ENSG00000130255.13	ENST00000347512.8	0	p_error
nonglobin_mRNA	ENSG00000130830.15	ENST00000369534.8	100	p_correct
nonglobin_mRNA	ENSG00000130830.15	ENST00000369534.8	0	p_no_decision
nonglobin_mRNA	ENSG00000130830.15	ENST00000369534.8	0	p_error
nonglobin_mRNA	ENSG00000131469.15	ENST00000253788.12	100	p_correct
nonglobin_mRNA	ENSG00000131469.15	ENST00000253788.12	0	p_no_decision
nonglobin_mRNA	ENSG00000131469.15	ENST00000253788.12	0	p_error
nonglobin_mRNA	ENSG00000131981.16	ENST00000254301.14	100	p_correct
nonglobin_mRNA	ENSG00000131981.16	ENST00000254301.14	0	p_no_decision
nonglobin_mRNA	ENSG00000131981.16	ENST00000254301.14	0	p_error
nonglobin_mRNA	ENSG00000132819.17	ENST00000344785.10	100	p_correct
nonglobin_mRNA	ENSG00000132819.17	ENST00000344785.10	0	p_no_decision
nonglobin_mRNA	ENSG00000132819.17	ENST00000344785.10	0	p_error
nonglobin_mRNA	ENSG00000132819.17	ENST00000356208.10	100	p_correct
nonglobin_mRNA	ENSG00000132819.17	ENST00000356208.10	0	p_no_decision
nonglobin_mRNA	ENSG00000132819.17	ENST00000356208.10	0	p_error
nonglobin_mRNA	ENSG00000133112.17	ENST00000379056.5	93.75	p_correct
nonglobin_mRNA	ENSG00000133112.17	ENST00000379056.5	6.25	p_no_decision
nonglobin_mRNA	ENSG00000133112.17	ENST00000379056.5	0	p_error
nonglobin_mRNA	ENSG00000133112.17	ENST00000530705.6	100	p_correct
nonglobin_mRNA	ENSG00000133112.17	ENST00000530705.6	0	p_no_decision
nonglobin_mRNA	ENSG00000133112.17	ENST00000530705.6	0	p_error
nonglobin_mRNA	ENSG00000133606.11	ENST00000255977.7	100	p_correct
nonglobin_mRNA	ENSG00000133606.11	ENST00000255977.7	0	p_no_decision
nonglobin_mRNA	ENSG00000133606.11	ENST00000255977.7	0	p_error
nonglobin_mRNA	ENSG00000134419.15	ENST00000563390.5	100	p_correct
nonglobin_mRNA	ENSG00000134419.15	ENST00000563390.5	0	p_no_decision
nonglobin_mRNA	ENSG00000134419.15	ENST00000563390.5	0	p_error
nonglobin_mRNA	ENSG00000136156.15	ENST00000647800.2	91.66666666666666	p_correct
nonglobin_mRNA	ENSG00000136156.15	ENST00000647800.2	8.333333333333332	p_no_decision
nonglobin_mRNA	ENSG00000136156.15	ENST00000647800.2	0	p_error
nonglobin_mRNA	ENSG00000136167.15	ENST00000398576.6	100	p_correct
nonglobin_mRNA	ENSG00000136167.15	ENST00000398576.6	0	p_no_decision
nonglobin_mRNA	ENSG00000136167.15	ENST00000398576.6	0	p_error
nonglobin_mRNA	ENSG00000136732.16	ENST00000259254.9	99.27007299270073	p_correct
nonglobin_mRNA	ENSG00000136732.16	ENST00000259254.9	0.7299270072992701	p_no_decision
nonglobin_mRNA	ENSG00000136732.16	ENST00000259254.9	0	p_error
nonglobin_mRNA	ENSG00000136732.16	ENST00000356887.12	100	p_correct
nonglobin_mRNA	ENSG00000136732.16	ENST00000356887.12	0	p_no_decision
nonglobin_mRNA	ENSG00000136732.16	ENST00000356887.12	0	p_error
nonglobin_mRNA	ENSG00000136732.16	ENST00000409836.3	100	p_correct
nonglobin_mRNA	ENSG00000136732.16	ENST00000409836.3	0	p_no_decision
nonglobin_mRNA	ENSG00000136732.16	ENST00000409836.3	0	p_error
nonglobin_mRNA	ENSG00000136819.15	ENST00000372447.7	100	p_correct
nonglobin_mRNA	ENSG00000136819.15	ENST00000372447.7	0	p_no_decision
nonglobin_mRNA	ENSG00000136819.15	ENST00000372447.7	0	p_error
nonglobin_mRNA	ENSG00000136942.15	ENST00000348462.6	100	p_correct
nonglobin_mRNA	ENSG00000136942.15	ENST00000348462.6	0	p_no_decision
nonglobin_mRNA	ENSG00000136942.15	ENST00000348462.6	0	p_error
nonglobin_mRNA	ENSG00000137154.13	ENST00000380394.9	100	p_correct
nonglobin_mRNA	ENSG00000137154.13	ENST00000380394.9	0	p_no_decision
nonglobin_mRNA	ENSG00000137154.13	ENST00000380394.9	0	p_error
nonglobin_mRNA	ENSG00000137193.14	ENST00000373509.6	100	p_correct
nonglobin_mRNA	ENSG00000137193.14	ENST00000373509.6	0	p_no_decision
nonglobin_mRNA	ENSG00000137193.14	ENST00000373509.6	0	p_error
nonglobin_mRNA	ENSG00000137198.10	ENST00000259727.5	100	p_correct
nonglobin_mRNA	ENSG00000137198.10	ENST00000259727.5	0	p_no_decision
nonglobin_mRNA	ENSG00000137198.10	ENST00000259727.5	0	p_error
nonglobin_mRNA	ENSG00000137818.12	ENST00000260379.11	100	p_correct
nonglobin_mRNA	ENSG00000137818.12	ENST00000260379.11	0	p_no_decision
nonglobin_mRNA	ENSG00000137818.12	ENST00000260379.11	0	p_error
nonglobin_mRNA	ENSG00000138326.21	ENST00000372360.9	100	p_correct
nonglobin_mRNA	ENSG00000138326.21	ENST00000372360.9	0	p_no_decision
nonglobin_mRNA	ENSG00000138326.21	ENST00000372360.9	0	p_error
nonglobin_mRNA	ENSG00000138326.21	ENST00000613865.5	100	p_correct
nonglobin_mRNA	ENSG00000138326.21	ENST00000613865.5	0	p_no_decision
nonglobin_mRNA	ENSG00000138326.21	ENST00000613865.5	0	p_error
nonglobin_mRNA	ENSG00000140264.21	ENST00000249786.9	100	p_correct
nonglobin_mRNA	ENSG00000140264.21	ENST00000249786.9	0	p_no_decision
nonglobin_mRNA	ENSG00000140264.21	ENST00000249786.9	0	p_error
nonglobin_mRNA	ENSG00000140264.21	ENST00000381359.5	98.18181818181819	p_correct
nonglobin_mRNA	ENSG00000140264.21	ENST00000381359.5	1.8181818181818181	p_no_decision
nonglobin_mRNA	ENSG00000140264.21	ENST00000381359.5	0	p_error
nonglobin_mRNA	ENSG00000140988.16	ENST00000343262.9	95.23809523809523	p_correct
nonglobin_mRNA	ENSG00000140988.16	ENST00000343262.9	4.761904761904762	p_no_decision
nonglobin_mRNA	ENSG00000140988.16	ENST00000343262.9	0	p_error
nonglobin_mRNA	ENSG00000142534.7	ENST00000270625.7	100	p_correct
nonglobin_mRNA	ENSG00000142534.7	ENST00000270625.7	0	p_no_decision
nonglobin_mRNA	ENSG00000142534.7	ENST00000270625.7	0	p_error
nonglobin_mRNA	ENSG00000142541.18	ENST00000391857.9	100	p_correct
nonglobin_mRNA	ENSG00000142541.18	ENST00000391857.9	0	p_no_decision
nonglobin_mRNA	ENSG00000142541.18	ENST00000391857.9	0	p_error
nonglobin_mRNA	ENSG00000142676.14	ENST00000643754.2	97.5609756097561	p_correct
nonglobin_mRNA	ENSG00000142676.14	ENST00000643754.2	2.4390243902439024	p_no_decision
nonglobin_mRNA	ENSG00000142676.14	ENST00000643754.2	0	p_error
nonglobin_mRNA	ENSG00000142937.12	ENST00000396651.8	100	p_correct
nonglobin_mRNA	ENSG00000142937.12	ENST00000396651.8	0	p_no_decision
nonglobin_mRNA	ENSG00000142937.12	ENST00000396651.8	0	p_error
nonglobin_mRNA	ENSG00000143321.19	ENST00000357325.10	100	p_correct
nonglobin_mRNA	ENSG00000143321.19	ENST00000357325.10	0	p_no_decision
nonglobin_mRNA	ENSG00000143321.19	ENST00000357325.10	0	p_error
nonglobin_mRNA	ENSG00000143416.21	ENST00000368868.10	100	p_correct
nonglobin_mRNA	ENSG00000143416.21	ENST00000368868.10	0	p_no_decision
nonglobin_mRNA	ENSG00000143416.21	ENST00000368868.10	0	p_error
nonglobin_mRNA	ENSG00000143546.10	ENST00000368732.5	100	p_correct
nonglobin_mRNA	ENSG00000143546.10	ENST00000368732.5	0	p_no_decision
nonglobin_mRNA	ENSG00000143546.10	ENST00000368732.5	0	p_error
nonglobin_mRNA	ENSG00000143546.10	ENST00000368733.4	100	p_correct
nonglobin_mRNA	ENSG00000143546.10	ENST00000368733.4	0	p_no_decision
nonglobin_mRNA	ENSG00000143546.10	ENST00000368733.4	0	p_error
nonglobin_mRNA	ENSG00000143774.18	ENST00000453943.6	100	p_correct
nonglobin_mRNA	ENSG00000143774.18	ENST00000453943.6	0	p_no_decision
nonglobin_mRNA	ENSG00000143774.18	ENST00000453943.6	0	p_error
nonglobin_mRNA	ENSG00000143947.15	ENST00000272317.11	100	p_correct
nonglobin_mRNA	ENSG00000143947.15	ENST00000272317.11	0	p_no_decision
nonglobin_mRNA	ENSG00000143947.15	ENST00000272317.11	0	p_error
nonglobin_mRNA	ENSG00000144713.13	ENST00000429711.7	100	p_correct
nonglobin_mRNA	ENSG00000144713.13	ENST00000429711.7	0	p_no_decision
nonglobin_mRNA	ENSG00000144713.13	ENST00000429711.7	0	p_error
nonglobin_mRNA	ENSG00000145335.17	ENST00000394991.8	100	p_correct
nonglobin_mRNA	ENSG00000145335.17	ENST00000394991.8	0	p_no_decision
nonglobin_mRNA	ENSG00000145335.17	ENST00000394991.8	0	p_error
nonglobin_mRNA	ENSG00000145425.10	ENST00000274065.9	100	p_correct
nonglobin_mRNA	ENSG00000145425.10	ENST00000274065.9	0	p_no_decision
nonglobin_mRNA	ENSG00000145425.10	ENST00000274065.9	0	p_error
nonglobin_mRNA	ENSG00000145592.14	ENST00000274242.10	98.4126984126984	p_correct
nonglobin_mRNA	ENSG00000145592.14	ENST00000274242.10	1.5873015873015872	p_no_decision
nonglobin_mRNA	ENSG00000145592.14	ENST00000274242.10	0	p_error
nonglobin_mRNA	ENSG00000145741.17	ENST00000335895.12	100	p_correct
nonglobin_mRNA	ENSG00000145741.17	ENST00000335895.12	0	p_no_decision
nonglobin_mRNA	ENSG00000145741.17	ENST00000335895.12	0	p_error
nonglobin_mRNA	ENSG00000146278.11	ENST00000336032.4	100	p_correct
nonglobin_mRNA	ENSG00000146278.11	ENST00000336032.4	0	p_no_decision
nonglobin_mRNA	ENSG00000146278.11	ENST00000336032.4	0	p_error
nonglobin_mRNA	ENSG00000147065.18	ENST00000360270.7	100	p_correct
nonglobin_mRNA	ENSG00000147065.18	ENST00000360270.7	0	p_no_decision
nonglobin_mRNA	ENSG00000147065.18	ENST00000360270.7	0	p_error
nonglobin_mRNA	ENSG00000147403.18	ENST00000344746.8	100	p_correct
nonglobin_mRNA	ENSG00000147403.18	ENST00000344746.8	0	p_no_decision
nonglobin_mRNA	ENSG00000147403.18	ENST00000344746.8	0	p_error
nonglobin_mRNA	ENSG00000147403.18	ENST00000369817.7	100	p_correct
nonglobin_mRNA	ENSG00000147403.18	ENST00000369817.7	0	p_no_decision
nonglobin_mRNA	ENSG00000147403.18	ENST00000369817.7	0	p_error
nonglobin_mRNA	ENSG00000147454.14	ENST00000519973.6	100	p_correct
nonglobin_mRNA	ENSG00000147454.14	ENST00000519973.6	0	p_no_decision
nonglobin_mRNA	ENSG00000147454.14	ENST00000519973.6	0	p_error
nonglobin_mRNA	ENSG00000147604.14	ENST00000352983.7	100	p_correct
nonglobin_mRNA	ENSG00000147604.14	ENST00000352983.7	0	p_no_decision
nonglobin_mRNA	ENSG00000147604.14	ENST00000352983.7	0	p_error
nonglobin_mRNA	ENSG00000148303.17	ENST00000323345.11	100	p_correct
nonglobin_mRNA	ENSG00000148303.17	ENST00000323345.11	0	p_no_decision
nonglobin_mRNA	ENSG00000148303.17	ENST00000323345.11	0	p_error
nonglobin_mRNA	ENSG00000148908.15	ENST00000369103.3	100	p_correct
nonglobin_mRNA	ENSG00000148908.15	ENST00000369103.3	0	p_no_decision
nonglobin_mRNA	ENSG00000148908.15	ENST00000369103.3	0	p_error
nonglobin_mRNA	ENSG00000149273.15	ENST00000531188.6	100	p_correct
nonglobin_mRNA	ENSG00000149273.15	ENST00000531188.6	0	p_no_decision
nonglobin_mRNA	ENSG00000149273.15	ENST00000531188.6	0	p_error
nonglobin_mRNA	ENSG00000149806.11	ENST00000529639.6	100	p_correct
nonglobin_mRNA	ENSG00000149806.11	ENST00000529639.6	0	p_no_decision
nonglobin_mRNA	ENSG00000149806.11	ENST00000529639.6	0	p_error
nonglobin_mRNA	ENSG00000152518.8	ENST00000282388.4	100	p_correct
nonglobin_mRNA	ENSG00000152518.8	ENST00000282388.4	0	p_no_decision
nonglobin_mRNA	ENSG00000152518.8	ENST00000282388.4	0	p_error
nonglobin_mRNA	ENSG00000154146.13	ENST00000284292.11	100	p_correct
nonglobin_mRNA	ENSG00000154146.13	ENST00000284292.11	0	p_no_decision
nonglobin_mRNA	ENSG00000154146.13	ENST00000284292.11	0	p_error
nonglobin_mRNA	ENSG00000156467.10	ENST00000287022.10	100	p_correct
nonglobin_mRNA	ENSG00000156467.10	ENST00000287022.10	0	p_no_decision
nonglobin_mRNA	ENSG00000156467.10	ENST00000287022.10	0	p_error
nonglobin_mRNA	ENSG00000156482.11	ENST00000287038.8	100	p_correct
nonglobin_mRNA	ENSG00000156482.11	ENST00000287038.8	0	p_no_decision
nonglobin_mRNA	ENSG00000156482.11	ENST00000287038.8	0	p_error
nonglobin_mRNA	ENSG00000156508.19	ENST00000309268.11	100	p_correct
nonglobin_mRNA	ENSG00000156508.19	ENST00000309268.11	0	p_no_decision
nonglobin_mRNA	ENSG00000156508.19	ENST00000309268.11	0	p_error
nonglobin_mRNA	ENSG00000156508.19	ENST00000316292.13	100	p_correct
nonglobin_mRNA	ENSG00000156508.19	ENST00000316292.13	0	p_no_decision
nonglobin_mRNA	ENSG00000156508.19	ENST00000316292.13	0	p_error
nonglobin_mRNA	ENSG00000156508.19	ENST00000331523.7	100	p_correct
nonglobin_mRNA	ENSG00000156508.19	ENST00000331523.7	0	p_no_decision
nonglobin_mRNA	ENSG00000156508.19	ENST00000331523.7	0	p_error
nonglobin_mRNA	ENSG00000156508.19	ENST00000610520.5	100	p_correct
nonglobin_mRNA	ENSG00000156508.19	ENST00000610520.5	0	p_no_decision
nonglobin_mRNA	ENSG00000156508.19	ENST00000610520.5	0	p_error
nonglobin_mRNA	ENSG00000156508.19	ENST00000676710.1	100	p_correct
nonglobin_mRNA	ENSG00000156508.19	ENST00000676710.1	0	p_no_decision
nonglobin_mRNA	ENSG00000156508.19	ENST00000676710.1	0	p_error
nonglobin_mRNA	ENSG00000156508.19	ENST00000678508.1	100	p_correct
nonglobin_mRNA	ENSG00000156508.19	ENST00000678508.1	0	p_no_decision
nonglobin_mRNA	ENSG00000156508.19	ENST00000678508.1	0	p_error
nonglobin_mRNA	ENSG00000158578.21	ENST00000396198.7	100	p_correct
nonglobin_mRNA	ENSG00000158578.21	ENST00000396198.7	0	p_no_decision
nonglobin_mRNA	ENSG00000158578.21	ENST00000396198.7	0	p_error
nonglobin_mRNA	ENSG00000158578.21	ENST00000650242.1	100	p_correct
nonglobin_mRNA	ENSG00000158578.21	ENST00000650242.1	0	p_no_decision
nonglobin_mRNA	ENSG00000158578.21	ENST00000650242.1	0	p_error
nonglobin_mRNA	ENSG00000158710.15	ENST00000368096.5	100	p_correct
nonglobin_mRNA	ENSG00000158710.15	ENST00000368096.5	0	p_no_decision
nonglobin_mRNA	ENSG00000158710.15	ENST00000368096.5	0	p_error
nonglobin_mRNA	ENSG00000158710.15	ENST00000368097.9	100	p_correct
nonglobin_mRNA	ENSG00000158710.15	ENST00000368097.9	0	p_no_decision
nonglobin_mRNA	ENSG00000158710.15	ENST00000368097.9	0	p_error
nonglobin_mRNA	ENSG00000158856.19	ENST00000265800.9	100	p_correct
nonglobin_mRNA	ENSG00000158856.19	ENST00000265800.9	0	p_no_decision
nonglobin_mRNA	ENSG00000158856.19	ENST00000265800.9	0	p_error
nonglobin_mRNA	ENSG00000158856.19	ENST00000358242.6	95.23809523809523	p_correct
nonglobin_mRNA	ENSG00000158856.19	ENST00000358242.6	4.761904761904762	p_no_decision
nonglobin_mRNA	ENSG00000158856.19	ENST00000358242.6	0	p_error
nonglobin_mRNA	ENSG00000159346.13	ENST00000340990.10	100	p_correct
nonglobin_mRNA	ENSG00000159346.13	ENST00000340990.10	0	p_no_decision
nonglobin_mRNA	ENSG00000159346.13	ENST00000340990.10	0	p_error
nonglobin_mRNA	ENSG00000161016.18	ENST00000262584.7	100	p_correct
nonglobin_mRNA	ENSG00000161016.18	ENST00000262584.7	0	p_no_decision
nonglobin_mRNA	ENSG00000161016.18	ENST00000262584.7	0	p_error
nonglobin_mRNA	ENSG00000161970.15	ENST00000648839.1	100	p_correct
nonglobin_mRNA	ENSG00000161970.15	ENST00000648839.1	0	p_no_decision
nonglobin_mRNA	ENSG00000161970.15	ENST00000648839.1	0	p_error
nonglobin_mRNA	ENSG00000162244.12	ENST00000294189.11	100	p_correct
nonglobin_mRNA	ENSG00000162244.12	ENST00000294189.11	0	p_no_decision
nonglobin_mRNA	ENSG00000162244.12	ENST00000294189.11	0	p_error
nonglobin_mRNA	ENSG00000162366.8	ENST00000294338.7	90.9090909090909	p_correct
nonglobin_mRNA	ENSG00000162366.8	ENST00000294338.7	9.090909090909092	p_no_decision
nonglobin_mRNA	ENSG00000162366.8	ENST00000294338.7	0	p_error
nonglobin_mRNA	ENSG00000162511.8	ENST00000294507.4	100	p_correct
nonglobin_mRNA	ENSG00000162511.8	ENST00000294507.4	0	p_no_decision
nonglobin_mRNA	ENSG00000162511.8	ENST00000294507.4	0	p_error
nonglobin_mRNA	ENSG00000162722.9	ENST00000366481.4	93.33333333333333	p_correct
nonglobin_mRNA	ENSG00000162722.9	ENST00000366481.4	6.666666666666667	p_no_decision
nonglobin_mRNA	ENSG00000162722.9	ENST00000366481.4	0	p_error
nonglobin_mRNA	ENSG00000163041.13	ENST00000366815.10	100	p_correct
nonglobin_mRNA	ENSG00000163041.13	ENST00000366815.10	0	p_no_decision
nonglobin_mRNA	ENSG00000163041.13	ENST00000366815.10	0	p_error
nonglobin_mRNA	ENSG00000163220.11	ENST00000368738.4	97.77777777777777	p_correct
nonglobin_mRNA	ENSG00000163220.11	ENST00000368738.4	2.2222222222222223	p_no_decision
nonglobin_mRNA	ENSG00000163220.11	ENST00000368738.4	0	p_error
nonglobin_mRNA	ENSG00000163563.8	ENST00000368141.5	100	p_correct
nonglobin_mRNA	ENSG00000163563.8	ENST00000368141.5	0	p_no_decision
nonglobin_mRNA	ENSG00000163563.8	ENST00000368141.5	0	p_error
nonglobin_mRNA	ENSG00000163736.4	ENST00000296028.4	100	p_correct
nonglobin_mRNA	ENSG00000163736.4	ENST00000296028.4	0	p_no_decision
nonglobin_mRNA	ENSG00000163736.4	ENST00000296028.4	0	p_error
nonglobin_mRNA	ENSG00000164587.13	ENST00000407193.7	96.7741935483871	p_correct
nonglobin_mRNA	ENSG00000164587.13	ENST00000407193.7	3.225806451612903	p_no_decision
nonglobin_mRNA	ENSG00000164587.13	ENST00000407193.7	0	p_error
nonglobin_mRNA	ENSG00000165406.16	ENST00000453424.7	100	p_correct
nonglobin_mRNA	ENSG00000165406.16	ENST00000453424.7	0	p_no_decision
nonglobin_mRNA	ENSG00000165406.16	ENST00000453424.7	0	p_error
nonglobin_mRNA	ENSG00000165502.7	ENST00000298289.7	100	p_correct
nonglobin_mRNA	ENSG00000165502.7	ENST00000298289.7	0	p_no_decision
nonglobin_mRNA	ENSG00000165502.7	ENST00000298289.7	0	p_error
nonglobin_mRNA	ENSG00000166710.23	ENST00000648006.3	100	p_correct
nonglobin_mRNA	ENSG00000166710.23	ENST00000648006.3	0	p_no_decision
nonglobin_mRNA	ENSG00000166710.23	ENST00000648006.3	0	p_error
nonglobin_mRNA	ENSG00000167526.14	ENST00000311528.10	98.79518072289156	p_correct
nonglobin_mRNA	ENSG00000167526.14	ENST00000311528.10	1.2048192771084338	p_no_decision
nonglobin_mRNA	ENSG00000167526.14	ENST00000311528.10	0	p_error
nonglobin_mRNA	ENSG00000167658.16	ENST00000309311.7	100	p_correct
nonglobin_mRNA	ENSG00000167658.16	ENST00000309311.7	0	p_no_decision
nonglobin_mRNA	ENSG00000167658.16	ENST00000309311.7	0	p_error
nonglobin_mRNA	ENSG00000167671.12	ENST00000301281.11	100	p_correct
nonglobin_mRNA	ENSG00000167671.12	ENST00000301281.11	0	p_no_decision
nonglobin_mRNA	ENSG00000167671.12	ENST00000301281.11	0	p_error
nonglobin_mRNA	ENSG00000167671.12	ENST00000394765.7	100	p_correct
nonglobin_mRNA	ENSG00000167671.12	ENST00000394765.7	0	p_no_decision
nonglobin_mRNA	ENSG00000167671.12	ENST00000394765.7	0	p_error
nonglobin_mRNA	ENSG00000167996.16	ENST00000273550.12	98.59154929577466	p_correct
nonglobin_mRNA	ENSG00000167996.16	ENST00000273550.12	1.4084507042253522	p_no_decision
nonglobin_mRNA	ENSG00000167996.16	ENST00000273550.12	0	p_error
nonglobin_mRNA	ENSG00000168028.15	ENST00000301821.11	100	p_correct
nonglobin_mRNA	ENSG00000168028.15	ENST00000301821.11	0	p_no_decision
nonglobin_mRNA	ENSG00000168028.15	ENST00000301821.11	0	p_error
nonglobin_mRNA	ENSG00000169564.7	ENST00000303577.7	100	p_correct
nonglobin_mRNA	ENSG00000169564.7	ENST00000303577.7	0	p_no_decision
nonglobin_mRNA	ENSG00000169564.7	ENST00000303577.7	0	p_error
nonglobin_mRNA	ENSG00000169877.10	ENST00000302312.9	100	p_correct
nonglobin_mRNA	ENSG00000169877.10	ENST00000302312.9	0	p_no_decision
nonglobin_mRNA	ENSG00000169877.10	ENST00000302312.9	0	p_error
nonglobin_mRNA	ENSG00000170296.10	ENST00000302386.10	100	p_correct
nonglobin_mRNA	ENSG00000170296.10	ENST00000302386.10	0	p_no_decision
nonglobin_mRNA	ENSG00000170296.10	ENST00000302386.10	0	p_error
nonglobin_mRNA	ENSG00000170315.14	ENST00000302182.8	100	p_correct
nonglobin_mRNA	ENSG00000170315.14	ENST00000302182.8	0	p_no_decision
nonglobin_mRNA	ENSG00000170315.14	ENST00000302182.8	0	p_error
nonglobin_mRNA	ENSG00000170315.14	ENST00000395837.1	94.11764705882352	p_correct
nonglobin_mRNA	ENSG00000170315.14	ENST00000395837.1	5.88235294117647	p_no_decision
nonglobin_mRNA	ENSG00000170315.14	ENST00000395837.1	0	p_error
nonglobin_mRNA	ENSG00000170315.14	ENST00000395839.5	100	p_correct
nonglobin_mRNA	ENSG00000170315.14	ENST00000395839.5	0	p_no_decision
nonglobin_mRNA	ENSG00000170315.14	ENST00000395839.5	0	p_error
nonglobin_mRNA	ENSG00000170315.14	ENST00000614404.1	100	p_correct
nonglobin_mRNA	ENSG00000170315.14	ENST00000614404.1	0	p_no_decision
nonglobin_mRNA	ENSG00000170315.14	ENST00000614404.1	0	p_error
nonglobin_mRNA	ENSG00000170889.14	ENST00000302907.9	100	p_correct
nonglobin_mRNA	ENSG00000170889.14	ENST00000302907.9	0	p_no_decision
nonglobin_mRNA	ENSG00000170889.14	ENST00000302907.9	0	p_error
nonglobin_mRNA	ENSG00000171552.14	ENST00000376055.9	100	p_correct
nonglobin_mRNA	ENSG00000171552.14	ENST00000376055.9	0	p_no_decision
nonglobin_mRNA	ENSG00000171552.14	ENST00000376055.9	0	p_error
nonglobin_mRNA	ENSG00000171863.15	ENST00000645674.2	100	p_correct
nonglobin_mRNA	ENSG00000171863.15	ENST00000645674.2	0	p_no_decision
nonglobin_mRNA	ENSG00000171863.15	ENST00000645674.2	0	p_error
nonglobin_mRNA	ENSG00000172270.22	ENST00000353555.9	100	p_correct
nonglobin_mRNA	ENSG00000172270.22	ENST00000353555.9	0	p_no_decision
nonglobin_mRNA	ENSG00000172270.22	ENST00000353555.9	0	p_error
nonglobin_mRNA	ENSG00000172757.13	ENST00000525451.6	100	p_correct
nonglobin_mRNA	ENSG00000172757.13	ENST00000525451.6	0	p_no_decision
nonglobin_mRNA	ENSG00000172757.13	ENST00000525451.6	0	p_error
nonglobin_mRNA	ENSG00000172809.13	ENST00000311111.11	100	p_correct
nonglobin_mRNA	ENSG00000172809.13	ENST00000311111.11	0	p_no_decision
nonglobin_mRNA	ENSG00000172809.13	ENST00000311111.11	0	p_error
nonglobin_mRNA	ENSG00000173812.11	ENST00000469257.2	100	p_correct
nonglobin_mRNA	ENSG00000173812.11	ENST00000469257.2	0	p_no_decision
nonglobin_mRNA	ENSG00000173812.11	ENST00000469257.2	0	p_error
nonglobin_mRNA	ENSG00000174444.15	ENST00000307961.11	100	p_correct
nonglobin_mRNA	ENSG00000174444.15	ENST00000307961.11	0	p_no_decision
nonglobin_mRNA	ENSG00000174444.15	ENST00000307961.11	0	p_error
nonglobin_mRNA	ENSG00000174748.22	ENST00000307839.10	100	p_correct
nonglobin_mRNA	ENSG00000174748.22	ENST00000307839.10	0	p_no_decision
nonglobin_mRNA	ENSG00000174748.22	ENST00000307839.10	0	p_error
nonglobin_mRNA	ENSG00000177156.11	ENST00000319006.8	100	p_correct
nonglobin_mRNA	ENSG00000177156.11	ENST00000319006.8	0	p_no_decision
nonglobin_mRNA	ENSG00000177156.11	ENST00000319006.8	0	p_error
nonglobin_mRNA	ENSG00000177600.9	ENST00000321153.9	100	p_correct
nonglobin_mRNA	ENSG00000177600.9	ENST00000321153.9	0	p_no_decision
nonglobin_mRNA	ENSG00000177600.9	ENST00000321153.9	0	p_error
nonglobin_mRNA	ENSG00000177954.14	ENST00000651669.1	97.9381443298969	p_correct
nonglobin_mRNA	ENSG00000177954.14	ENST00000651669.1	2.0618556701030926	p_no_decision
nonglobin_mRNA	ENSG00000177954.14	ENST00000651669.1	0	p_error
nonglobin_mRNA	ENSG00000178719.17	ENST00000313269.5	100	p_correct
nonglobin_mRNA	ENSG00000178719.17	ENST00000313269.5	0	p_no_decision
nonglobin_mRNA	ENSG00000178719.17	ENST00000313269.5	0	p_error
nonglobin_mRNA	ENSG00000182512.5	ENST00000331334.5	100	p_correct
nonglobin_mRNA	ENSG00000182512.5	ENST00000331334.5	0	p_no_decision
nonglobin_mRNA	ENSG00000182512.5	ENST00000331334.5	0	p_error
nonglobin_mRNA	ENSG00000182774.13	ENST00000647841.1	100	p_correct
nonglobin_mRNA	ENSG00000182774.13	ENST00000647841.1	0	p_no_decision
nonglobin_mRNA	ENSG00000182774.13	ENST00000647841.1	0	p_error
nonglobin_mRNA	ENSG00000182899.17	ENST00000647248.2	100	p_correct
nonglobin_mRNA	ENSG00000182899.17	ENST00000647248.2	0	p_no_decision
nonglobin_mRNA	ENSG00000182899.17	ENST00000647248.2	0	p_error
nonglobin_mRNA	ENSG00000183508.5	ENST00000369448.4	100	p_correct
nonglobin_mRNA	ENSG00000183508.5	ENST00000369448.4	0	p_no_decision
nonglobin_mRNA	ENSG00000183508.5	ENST00000369448.4	0	p_error
nonglobin_mRNA	ENSG00000184009.13	ENST00000681052.1	100	p_correct
nonglobin_mRNA	ENSG00000184009.13	ENST00000681052.1	0	p_no_decision
nonglobin_mRNA	ENSG00000184009.13	ENST00000681052.1	0	p_error
nonglobin_mRNA	ENSG00000185201.18	ENST00000616316.3	100	p_correct
nonglobin_mRNA	ENSG00000185201.18	ENST00000616316.3	0	p_no_decision
nonglobin_mRNA	ENSG00000185201.18	ENST00000616316.3	0	p_error
nonglobin_mRNA	ENSG00000185862.7	ENST00000330927.5	100	p_correct
nonglobin_mRNA	ENSG00000185862.7	ENST00000330927.5	0	p_no_decision
nonglobin_mRNA	ENSG00000185862.7	ENST00000330927.5	0	p_error
nonglobin_mRNA	ENSG00000185883.12	ENST00000330398.9	98.63013698630137	p_correct
nonglobin_mRNA	ENSG00000185883.12	ENST00000330398.9	1.36986301369863	p_no_decision
nonglobin_mRNA	ENSG00000185883.12	ENST00000330398.9	0	p_error
nonglobin_mRNA	ENSG00000186468.13	ENST00000296674.13	94.73684210526315	p_correct
nonglobin_mRNA	ENSG00000186468.13	ENST00000296674.13	5.263157894736842	p_no_decision
nonglobin_mRNA	ENSG00000186468.13	ENST00000296674.13	0	p_error
nonglobin_mRNA	ENSG00000186468.13	ENST00000651545.1	100	p_correct
nonglobin_mRNA	ENSG00000186468.13	ENST00000651545.1	0	p_no_decision
nonglobin_mRNA	ENSG00000186468.13	ENST00000651545.1	0	p_error
nonglobin_mRNA	ENSG00000187514.17	ENST00000409115.8	100	p_correct
nonglobin_mRNA	ENSG00000187514.17	ENST00000409115.8	0	p_no_decision
nonglobin_mRNA	ENSG00000187514.17	ENST00000409115.8	0	p_error
nonglobin_mRNA	ENSG00000196154.12	ENST00000368716.9	100	p_correct
nonglobin_mRNA	ENSG00000196154.12	ENST00000368716.9	0	p_no_decision
nonglobin_mRNA	ENSG00000196154.12	ENST00000368716.9	0	p_error
nonglobin_mRNA	ENSG00000196531.14	ENST00000356769.7	100	p_correct
nonglobin_mRNA	ENSG00000196531.14	ENST00000356769.7	0	p_no_decision
nonglobin_mRNA	ENSG00000196531.14	ENST00000356769.7	0	p_error
nonglobin_mRNA	ENSG00000196683.12	ENST00000358435.9	100	p_correct
nonglobin_mRNA	ENSG00000196683.12	ENST00000358435.9	0	p_no_decision
nonglobin_mRNA	ENSG00000196683.12	ENST00000358435.9	0	p_error
nonglobin_mRNA	ENSG00000197746.15	ENST00000394936.8	100	p_correct
nonglobin_mRNA	ENSG00000197746.15	ENST00000394936.8	0	p_no_decision
nonglobin_mRNA	ENSG00000197746.15	ENST00000394936.8	0	p_error
nonglobin_mRNA	ENSG00000197756.10	ENST00000491306.6	100	p_correct
nonglobin_mRNA	ENSG00000197756.10	ENST00000491306.6	0	p_no_decision
nonglobin_mRNA	ENSG00000197756.10	ENST00000491306.6	0	p_error
nonglobin_mRNA	ENSG00000197956.10	ENST00000368719.9	100	p_correct
nonglobin_mRNA	ENSG00000197956.10	ENST00000368719.9	0	p_no_decision
nonglobin_mRNA	ENSG00000197956.10	ENST00000368719.9	0	p_error
nonglobin_mRNA	ENSG00000197958.13	ENST00000361436.10	100	p_correct
nonglobin_mRNA	ENSG00000197958.13	ENST00000361436.10	0	p_no_decision
nonglobin_mRNA	ENSG00000197958.13	ENST00000361436.10	0	p_error
nonglobin_mRNA	ENSG00000198242.14	ENST00000422514.7	97.82608695652173	p_correct
nonglobin_mRNA	ENSG00000198242.14	ENST00000422514.7	2.1739130434782608	p_no_decision
nonglobin_mRNA	ENSG00000198242.14	ENST00000422514.7	0	p_error
nonglobin_mRNA	ENSG00000198755.11	ENST00000322203.7	100	p_correct
nonglobin_mRNA	ENSG00000198755.11	ENST00000322203.7	0	p_no_decision
nonglobin_mRNA	ENSG00000198755.11	ENST00000322203.7	0	p_error
nonglobin_mRNA	ENSG00000198858.10	ENST00000361574.10	100	p_correct
nonglobin_mRNA	ENSG00000198858.10	ENST00000361574.10	0	p_no_decision
nonglobin_mRNA	ENSG00000198858.10	ENST00000361574.10	0	p_error
nonglobin_mRNA	ENSG00000198858.10	ENST00000587975.2	100	p_correct
nonglobin_mRNA	ENSG00000198858.10	ENST00000587975.2	0	p_no_decision
nonglobin_mRNA	ENSG00000198858.10	ENST00000587975.2	0	p_error
nonglobin_mRNA	ENSG00000198876.13	ENST00000361264.9	100	p_correct
nonglobin_mRNA	ENSG00000198876.13	ENST00000361264.9	0	p_no_decision
nonglobin_mRNA	ENSG00000198876.13	ENST00000361264.9	0	p_error
nonglobin_mRNA	ENSG00000198918.8	ENST00000361575.4	100	p_correct
nonglobin_mRNA	ENSG00000198918.8	ENST00000361575.4	0	p_no_decision
nonglobin_mRNA	ENSG00000198918.8	ENST00000361575.4	0	p_error
nonglobin_mRNA	ENSG00000204287.14	ENST00000395388.7	100	p_correct
nonglobin_mRNA	ENSG00000204287.14	ENST00000395388.7	0	p_no_decision
nonglobin_mRNA	ENSG00000204287.14	ENST00000395388.7	0	p_error
nonglobin_mRNA	ENSG00000204525.18	ENST00000376228.10	100	p_correct
nonglobin_mRNA	ENSG00000204525.18	ENST00000376228.10	0	p_no_decision
nonglobin_mRNA	ENSG00000204525.18	ENST00000376228.10	0	p_error
nonglobin_mRNA	ENSG00000204592.9	ENST00000376630.5	100	p_correct
nonglobin_mRNA	ENSG00000204592.9	ENST00000376630.5	0	p_no_decision
nonglobin_mRNA	ENSG00000204592.9	ENST00000376630.5	0	p_error
nonglobin_mRNA	ENSG00000204628.12	ENST00000512805.6	100	p_correct
nonglobin_mRNA	ENSG00000204628.12	ENST00000512805.6	0	p_no_decision
nonglobin_mRNA	ENSG00000204628.12	ENST00000512805.6	0	p_error
nonglobin_mRNA	ENSG00000205542.11	ENST00000380635.5	100	p_correct
nonglobin_mRNA	ENSG00000205542.11	ENST00000380635.5	0	p_no_decision
nonglobin_mRNA	ENSG00000205542.11	ENST00000380635.5	0	p_error
nonglobin_mRNA	ENSG00000205542.11	ENST00000451311.7	100	p_correct
nonglobin_mRNA	ENSG00000205542.11	ENST00000451311.7	0	p_no_decision
nonglobin_mRNA	ENSG00000205542.11	ENST00000451311.7	0	p_error
nonglobin_mRNA	ENSG00000206177.7	ENST00000356815.4	100	p_correct
nonglobin_mRNA	ENSG00000206177.7	ENST00000356815.4	0	p_no_decision
nonglobin_mRNA	ENSG00000206177.7	ENST00000356815.4	0	p_error
nonglobin_mRNA	ENSG00000206503.14	ENST00000396634.5	100	p_correct
nonglobin_mRNA	ENSG00000206503.14	ENST00000396634.5	0	p_no_decision
nonglobin_mRNA	ENSG00000206503.14	ENST00000396634.5	0	p_error
nonglobin_mRNA	ENSG00000206503.14	ENST00000706901.1	100	p_correct
nonglobin_mRNA	ENSG00000206503.14	ENST00000706901.1	0	p_no_decision
nonglobin_mRNA	ENSG00000206503.14	ENST00000706901.1	0	p_error
nonglobin_mRNA	ENSG00000206503.14	ENST00000706905.1	100	p_correct
nonglobin_mRNA	ENSG00000206503.14	ENST00000706905.1	0	p_no_decision
nonglobin_mRNA	ENSG00000206503.14	ENST00000706905.1	0	p_error
nonglobin_mRNA	ENSG00000213741.11	ENST00000245458.11	100	p_correct
nonglobin_mRNA	ENSG00000213741.11	ENST00000245458.11	0	p_no_decision
nonglobin_mRNA	ENSG00000213741.11	ENST00000245458.11	0	p_error
nonglobin_mRNA	ENSG00000213741.11	ENST00000556230.2	100	p_correct
nonglobin_mRNA	ENSG00000213741.11	ENST00000556230.2	0	p_no_decision
nonglobin_mRNA	ENSG00000213741.11	ENST00000556230.2	0	p_error
nonglobin_mRNA	ENSG00000221983.8	ENST00000430157.6	98.05825242718447	p_correct
nonglobin_mRNA	ENSG00000221983.8	ENST00000430157.6	1.9417475728155338	p_no_decision
nonglobin_mRNA	ENSG00000221983.8	ENST00000430157.6	0	p_error
nonglobin_mRNA	ENSG00000228474.6	ENST00000456793.2	100	p_correct
nonglobin_mRNA	ENSG00000228474.6	ENST00000456793.2	0	p_no_decision
nonglobin_mRNA	ENSG00000228474.6	ENST00000456793.2	0	p_error
nonglobin_mRNA	ENSG00000229117.9	ENST00000501597.3	99.09909909909909	p_correct
nonglobin_mRNA	ENSG00000229117.9	ENST00000501597.3	0.9009009009009009	p_no_decision
nonglobin_mRNA	ENSG00000229117.9	ENST00000501597.3	0	p_error
nonglobin_mRNA	ENSG00000229117.9	ENST00000546591.6	100	p_correct
nonglobin_mRNA	ENSG00000229117.9	ENST00000546591.6	0	p_no_decision
nonglobin_mRNA	ENSG00000229117.9	ENST00000546591.6	0	p_error
nonglobin_mRNA	ENSG00000231500.7	ENST00000439602.7	100	p_correct
nonglobin_mRNA	ENSG00000231500.7	ENST00000439602.7	0	p_no_decision
nonglobin_mRNA	ENSG00000231500.7	ENST00000439602.7	0	p_error
nonglobin_mRNA	ENSG00000233276.9	ENST00000419783.3	100	p_correct
nonglobin_mRNA	ENSG00000233276.9	ENST00000419783.3	0	p_no_decision
nonglobin_mRNA	ENSG00000233276.9	ENST00000419783.3	0	p_error
nonglobin_mRNA	ENSG00000233927.5	ENST00000600659.3	100	p_correct
nonglobin_mRNA	ENSG00000233927.5	ENST00000600659.3	0	p_no_decision
nonglobin_mRNA	ENSG00000233927.5	ENST00000600659.3	0	p_error
nonglobin_mRNA	ENSG00000234745.14	ENST00000412585.7	100	p_correct
nonglobin_mRNA	ENSG00000234745.14	ENST00000412585.7	0	p_no_decision
nonglobin_mRNA	ENSG00000234745.14	ENST00000412585.7	0	p_error
nonglobin_mRNA	ENSG00000234745.14	ENST00000696559.1	100	p_correct
nonglobin_mRNA	ENSG00000234745.14	ENST00000696559.1	0	p_no_decision
nonglobin_mRNA	ENSG00000234745.14	ENST00000696559.1	0	p_error
nonglobin_mRNA	ENSG00000234745.14	ENST00000696560.1	95	p_correct
nonglobin_mRNA	ENSG00000234745.14	ENST00000696560.1	5	p_no_decision
nonglobin_mRNA	ENSG00000234745.14	ENST00000696560.1	0	p_error
nonglobin_mRNA	ENSG00000254772.10	ENST00000329251.5	100	p_correct
nonglobin_mRNA	ENSG00000254772.10	ENST00000329251.5	0	p_no_decision
nonglobin_mRNA	ENSG00000254772.10	ENST00000329251.5	0	p_error
nonglobin_mRNA	ENSG00000265681.8	ENST00000580261.6	100	p_correct
nonglobin_mRNA	ENSG00000265681.8	ENST00000580261.6	0	p_no_decision
nonglobin_mRNA	ENSG00000265681.8	ENST00000580261.6	0	p_error
nonglobin_mRNA	ENSG00000265972.6	ENST00000582401.6	100	p_correct
nonglobin_mRNA	ENSG00000265972.6	ENST00000582401.6	0	p_no_decision
nonglobin_mRNA	ENSG00000265972.6	ENST00000582401.6	0	p_error
nonglobin_mRNA	ENSG00000266412.6	ENST00000581486.6	100	p_correct
nonglobin_mRNA	ENSG00000266412.6	ENST00000581486.6	0	p_no_decision
nonglobin_mRNA	ENSG00000266412.6	ENST00000581486.6	0	p_error
