# Supplementary material for: Biochemical-free enrichment or depletion of RNA classes in real-time during direct RNA sequencing with RISER
Source: Nat Commun. 2024 May 24;15:4422. doi: 10.1038/s41467-024-48673-8 (PMC11126589; doi:10.1038/s41467-024-48673-8)
Supplement: Supplementary file 4 — Source Data Files [file 41467_2024_48673_MOESM4_ESM.zip › Source Data/supp_fig13a.tsv]

transcript	rel_abundance_control	rel_abundance_deplete
ENST00000037243.7	0.0010975046210720887	8.538342494263301e-4
ENST00000194530.8	0.0015596118299445471	8.538342494263301e-4
ENST00000199389.11	9.819778188539742e-4	8.004696088371845e-4
ENST00000199708.3	6.353974121996303e-4	6.403756870697476e-4
ENST00000202773.14	0.0014440850277264326	0.0012273867335503496
ENST00000215574.9	0.0010397412199630314	0.0010672928117829127
ENST00000216146.9	0.0010397412199630314	0.0011206574523720584
ENST00000216181.11	4.0434380776340113e-4	5.870110464806019e-4
ENST00000216218.8	7.509242144177449e-4	8.004696088371845e-4
ENST00000217652.8	6.353974121996303e-4	4.8028176530231066e-4
ENST00000222247.10	0.0021372458410351203	0.0032552430759378837
ENST00000222308.8	0.0018484288354898336	0.0019211270612092427
ENST00000225308.12	0.007682532347504621	0.007951331447782699
ENST00000225430.9	0.0012130314232902033	0.0019744917017983886
ENST00000225655.6	0.0013285582255083178	0.0012273867335503496
ENST00000228251.9	0.0021372458410351203	0.0016543038582635145
ENST00000228825.12	6.353974121996303e-4	5.336464058914563e-4
ENST00000228945.9	0.0010975046210720887	0.0010672928117829127
ENST00000229239.10	6.353974121996303e-4	8.004696088371845e-4
ENST00000230050.4	0.01218807763401109	0.012754149100805806
ENST00000232744.13	1.732902033271719e-4	6.937403276588932e-4
ENST00000232905.4	6.353974121996303e-4	5.336464058914563e-4
ENST00000233143.6	0.0018484288354898336	0.001761033139441806
ENST00000234875.9	7.509242144177449e-4	0.0013341160147286408
ENST00000235382.7	9.819778188539742e-4	9.605635306046213e-4
ENST00000237654.9	0.0015018484288354898	0.001761033139441806
ENST00000242465.4	5.198706099815157e-4	5.870110464806019e-4
ENST00000243997.8	0.00363909426987061	0.0027749613106355727
ENST00000245458.11	6.353974121996303e-4	9.071988900154757e-4
ENST00000248071.6	5.198706099815157e-4	5.870110464806019e-4
ENST00000248564.6	8.664510166358595e-4	6.403756870697476e-4
ENST00000249786.9	0.004390018484288355	0.0032552430759378837
ENST00000251453.8	0.0023105360443622922	0.0019211270612092427
ENST00000252244.3	2.8881700554528653e-4	5.870110464806019e-4
ENST00000253788.12	6.353974121996303e-4	9.071988900154757e-4
ENST00000254301.14	8.086876155268023e-4	5.870110464806019e-4
ENST00000254810.8	6.931608133086876e-4	3.201878435348738e-4
ENST00000255977.7	0.0016173752310536045	0.0012273867335503496
ENST00000259254.9	0.008260166358595195	0.007631143604247825
ENST00000259727.5	4.621072088724584e-4	5.870110464806019e-4
ENST00000260379.11	0.0050254158964879855	0.005443193340092855
ENST00000261267.7	0.004736598890942699	0.005176370137147127
ENST00000261623.8	6.353974121996303e-4	5.336464058914563e-4
ENST00000262418.12	6.353974121996303e-4	9.071988900154757e-4
ENST00000262428.5	7.509242144177449e-4	4.2691712471316505e-4
ENST00000262584.7	0.0011552680221811461	8.004696088371845e-4
ENST00000263368.9	0.0023682994454713494	0.002614867388868136
ENST00000264258.8	0.0031192236598890943	0.003308607716527029
ENST00000264824.5	6.353974121996303e-4	0.0011206574523720584
ENST00000265462.9	4.0434380776340113e-4	6.403756870697476e-4
ENST00000265800.9	0.0010397412199630314	9.071988900154757e-4
ENST00000270625.7	0.0051409426987061	0.005656651902449437
ENST00000270792.10	0.0030036968576709795	0.0031485137947595923
ENST00000272274.8	6.353974121996303e-4	3.201878435348738e-4
ENST00000272317.11	6.931608133086876e-4	0.0011740220929612039
ENST00000273550.12	0.009588724584103512	0.007791237526015262
ENST00000274065.9	0.0012130314232902033	0.001440845295906932
ENST00000274242.10	0.0031769870609981514	0.004109077325364214
ENST00000279550.11	0.0019639556377079484	0.0018677624206200972
ENST00000282388.4	5.77634011090573e-5	6.403756870697476e-4
ENST00000284292.11	0.0011552680221811461	0.0013341160147286408
ENST00000287022.10	9.242144177449168e-4	8.004696088371845e-4
ENST00000287038.8	0.003870147874306839	0.0027749613106355727
ENST00000294189.11	0.0013863216266173752	0.0010672928117829127
ENST00000294338.7	0.0010397412199630314	6.403756870697476e-4
ENST00000294507.4	9.819778188539742e-4	7.471049682480389e-4
ENST00000296028.4	0.0010975046210720887	0.0020812209829766796
ENST00000296674.13	9.819778188539742e-4	0.0011740220929612039
ENST00000298289.7	6.931608133086876e-4	8.004696088371845e-4
ENST00000301281.11	0.0020217190388170055	0.0018143977800309514
ENST00000301522.3	6.353974121996303e-4	4.8028176530231066e-4
ENST00000301821.11	6.353974121996303e-4	6.403756870697476e-4
ENST00000302182.8	0.01328558225508318	0.012273867335503496
ENST00000302312.9	0.0010975046210720887	0.0019211270612092427
ENST00000302386.10	0.0011552680221811461	0.0011740220929612039
ENST00000302907.9	8.664510166358595e-4	0.0012273867335503496
ENST00000303577.7	7.509242144177449e-4	0.0010672928117829127
ENST00000307677.5	8.086876155268023e-4	4.8028176530231066e-4
ENST00000307790.8	8.086876155268023e-4	8.004696088371845e-4
ENST00000307839.10	0.0011552680221811461	0.0013874806553177863
ENST00000307961.11	7.509242144177449e-4	0.001280751374139495
ENST00000309268.11	0.003927911275415897	0.0037355248412401943
ENST00000309311.7	0.001906192236598891	0.001761033139441806
ENST00000311111.11	0.0027148798521256933	0.002454773467100699
ENST00000311528.10	0.004678835489833642	0.0044826298094882335
ENST00000311549.11	0.007682532347504621	0.007044132557767224
ENST00000312960.4	5.198706099815157e-4	6.403756870697476e-4
ENST00000313269.5	2.310536044362292e-4	6.403756870697476e-4
ENST00000314138.11	0.0023682994454713494	0.0024014088265115535
ENST00000316084.10	0.0017906654343807762	0.002187950264154971
ENST00000316292.13	9.819778188539742e-4	0.0011206574523720584
ENST00000319006.8	0.0010397412199630314	0.0010672928117829127
ENST00000321153.9	0.00814463955637708	0.008538342494263301
ENST00000321358.12	0.0031769870609981514	0.00378888948182934
ENST00000322203.7	8.086876155268023e-4	6.937403276588932e-4
ENST00000323076.7	3.465804066543438e-4	5.870110464806019e-4
ENST00000323345.11	0.001906192236598891	0.001440845295906932
ENST00000325954.9	0.0012707948243992607	0.0013874806553177863
ENST00000326092.8	6.931608133086876e-4	3.201878435348738e-4
ENST00000327490.8	5.776340110905731e-4	5.870110464806019e-4
ENST00000329251.5	0.0010397412199630314	0.0019211270612092427
ENST00000330398.9	0.0031192236598890943	0.004162441965953359
ENST00000330597.5	0.001906192236598891	0.0015475745770852233
ENST00000330927.5	4.0434380776340113e-4	6.937403276588932e-4
ENST00000331334.5	0.0012130314232902033	9.071988900154757e-4
ENST00000331523.7	5.198706099815157e-4	6.937403276588932e-4
ENST00000331825.11	0.021487985212569317	0.02123912695447996
ENST00000335209.12	3.465804066543438e-4	5.870110464806019e-4
ENST00000335877.11	9.242144177449168e-4	9.605635306046213e-4
ENST00000335895.12	0.0016173752310536045	0.001761033139441806
ENST00000336032.4	5.776340110905731e-4	6.403756870697476e-4
ENST00000336906.6	0.01628927911275416	0.014675276162015048
ENST00000338970.10	6.931608133086876e-4	5.336464058914563e-4
ENST00000340385.6	0.0018484288354898336	0.0020812209829766796
ENST00000340990.10	0.003870147874306839	0.004269171247131651
ENST00000342679.9	0.0012130314232902033	0.0010672928117829127
ENST00000343262.9	0.0020217190388170055	0.002294679545333262
ENST00000343986.9	6.931608133086876e-4	4.8028176530231066e-4
ENST00000344063.7	0.0021372458410351203	0.0023480441859224078
ENST00000344746.8	4.0434380776340113e-4	6.937403276588932e-4
ENST00000344785.10	0.0010397412199630314	7.471049682480389e-4
ENST00000347512.8	0.0013285582255083178	0.0011206574523720584
ENST00000348462.6	7.509242144177449e-4	0.0011740220929612039
ENST00000351500.7	9.242144177449168e-4	6.403756870697476e-4
ENST00000352983.7	0.0021372458410351203	0.0027215966700464274
ENST00000353334.11	0.0014440850277264326	0.0017076684988526602
ENST00000353555.9	8.086876155268023e-4	0.0011740220929612039
ENST00000356208.10	0.0013863216266173752	0.001440845295906932
ENST00000356769.7	0.0010975046210720887	8.538342494263301e-4
ENST00000356815.4	0.003812384473197782	0.003895618763007631
ENST00000356887.12	0.0021950092421441775	0.002187950264154971
ENST00000357325.10	3.465804066543438e-4	9.071988900154757e-4
ENST00000358242.6	8.086876155268023e-4	0.0011740220929612039
ENST00000358435.9	8.086876155268023e-4	8.004696088371845e-4
ENST00000360270.7	2.310536044362292e-4	5.870110464806019e-4
ENST00000361264.9	0.003061460258780037	0.0027215966700464274
ENST00000361436.10	0.0023682994454713494	0.001761033139441806
ENST00000361574.10	0.0025993530499075785	0.0018143977800309514
ENST00000361575.4	0.0016751386321626617	0.001761033139441806
ENST00000366481.4	0.0014440850277264326	0.001013928171193767
ENST00000366815.10	0.0011552680221811461	8.538342494263301e-4
ENST00000368096.5	6.931608133086876e-4	6.937403276588932e-4
ENST00000368097.9	6.353974121996303e-4	8.538342494263301e-4
ENST00000368141.5	4.0434380776340113e-4	6.403756870697476e-4
ENST00000368716.9	0.0010975046210720887	0.001280751374139495
ENST00000368719.9	9.242144177449168e-4	6.403756870697476e-4
ENST00000368732.5	5.776340110905731e-4	9.071988900154757e-4
ENST00000368733.4	0.0021950092421441775	0.002508138107689845
ENST00000368738.4	0.004794362292051756	0.005176370137147127
ENST00000368868.10	7.509242144177449e-4	9.071988900154757e-4
ENST00000369103.3	8.664510166358595e-4	8.004696088371845e-4
ENST00000369448.4	0.0015018484288354898	0.0012273867335503496
ENST00000369534.8	6.353974121996303e-4	0.0010672928117829127
ENST00000369817.7	0.0023682994454713494	0.0027749613106355727
ENST00000370179.8	0.0021950092421441775	0.0012273867335503496
ENST00000370321.8	0.0013863216266173752	0.0013874806553177863
ENST00000371384.4	0.0016173752310536045	0.0018143977800309514
ENST00000371806.4	0.0012130314232902033	9.605635306046213e-4
ENST00000372360.9	0.0012130314232902033	0.0012273867335503496
ENST00000372447.7	8.664510166358595e-4	9.605635306046213e-4
ENST00000373509.6	9.242144177449168e-4	8.004696088371845e-4
ENST00000374213.3	4.0434380776340113e-4	5.870110464806019e-4
ENST00000376055.9	0.0010397412199630314	9.071988900154757e-4
ENST00000376062.6	6.931608133086876e-4	5.336464058914563e-4
ENST00000376228.10	8.086876155268023e-4	0.0011206574523720584
ENST00000376573.9	6.931608133086876e-4	5.870110464806019e-4
ENST00000376630.5	0.001906192236598891	0.0018677624206200972
ENST00000376809.10	8.664510166358595e-4	3.201878435348738e-4
ENST00000377095.10	0.003870147874306839	0.0032552430759378837
ENST00000378538.8	4.0434380776340113e-4	5.870110464806019e-4
ENST00000379056.5	5.198706099815157e-4	8.538342494263301e-4
ENST00000379704.7	6.931608133086876e-4	9.071988900154757e-4
ENST00000380252.6	0.0010397412199630314	0.001013928171193767
ENST00000380394.9	0.0013863216266173752	0.0024014088265115535
ENST00000380629.7	0.0015596118299445471	0.001280751374139495
ENST00000380635.5	0.0010397412199630314	0.001440845295906932
ENST00000381359.5	0.0033502772643253234	0.003201878435348738
ENST00000391857.9	0.0020794824399260627	0.002187950264154971
ENST00000392514.9	9.242144177449168e-4	8.538342494263301e-4
ENST00000394077.8	6.931608133086876e-4	0.0011206574523720584
ENST00000394667.8	0.0017906654343807762	0.00256150274827899
ENST00000394765.7	5.198706099815157e-4	5.870110464806019e-4
ENST00000394936.8	0.001906192236598891	0.002454773467100699
ENST00000394957.8	0.0010397412199630314	3.7355248412401944e-4
ENST00000394991.8	0.0013863216266173752	0.0013874806553177863
ENST00000395388.7	9.819778188539742e-4	5.870110464806019e-4
ENST00000395837.1	8.086876155268023e-4	0.0011740220929612039
ENST00000395839.5	0.0012130314232902033	0.0013874806553177863
ENST00000396198.7	0.0027726432532347504	0.0028283259512247184
ENST00000396634.5	0.0010397412199630314	5.870110464806019e-4
ENST00000396651.8	0.0016751386321626617	0.0018677624206200972
ENST00000397353.6	8.086876155268023e-4	4.8028176530231066e-4
ENST00000397426.5	0.0021372458410351203	0.0027215966700464274
ENST00000398576.6	6.353974121996303e-4	8.538342494263301e-4
ENST00000398838.8	8.086876155268023e-4	0.0010672928117829127
ENST00000398841.6	3.465804066543438e-4	6.937403276588932e-4
ENST00000399246.3	5.198706099815157e-4	7.471049682480389e-4
ENST00000407193.7	0.0013863216266173752	0.0017076684988526602
ENST00000407280.4	7.509242144177449e-4	4.8028176530231066e-4
ENST00000409115.8	6.931608133086876e-4	9.071988900154757e-4
ENST00000409836.3	8.086876155268023e-4	0.0010672928117829127
ENST00000409906.9	8.664510166358595e-4	0.0011206574523720584
ENST00000412585.7	8.086876155268023e-4	0.0011740220929612039
ENST00000418931.7	6.353974121996303e-4	4.2691712471316505e-4
ENST00000419783.3	0.001906192236598891	0.0017076684988526602
ENST00000422514.7	0.0020794824399260627	0.002508138107689845
ENST00000427805.6	5.198706099815157e-4	6.403756870697476e-4
ENST00000429711.7	0.0036968576709796672	0.0037355248412401943
ENST00000430157.6	0.01218807763401109	0.011313303804898873
ENST00000434724.7	0.0012707948243992607	0.0010672928117829127
ENST00000436427.1	8.086876155268023e-4	8.004696088371845e-4
ENST00000437418.1	9.242144177449168e-4	0.0013341160147286408
ENST00000439590.6	7.509242144177449e-4	6.937403276588932e-4
ENST00000439602.7	0.0012707948243992607	0.0015475745770852233
ENST00000442744.7	0.009993068391866913	0.009605635306046214
ENST00000443720.6	8.086876155268023e-4	2.6682320294572816e-4
ENST00000451311.7	0.004678835489833642	0.004589359090666524
ENST00000453424.7	9.819778188539742e-4	9.071988900154757e-4
ENST00000453943.6	0.0035235674676524953	0.003575430919472757
ENST00000456793.2	9.819778188539742e-4	0.0013874806553177863
ENST00000462138.6	9.819778188539742e-4	3.7355248412401944e-4
ENST00000469257.2	0.003927911275415897	0.004535994450077379
ENST00000473257.3	8.086876155268023e-4	6.937403276588932e-4
ENST00000479035.7	0.0015018484288354898	0.001761033139441806
ENST00000491306.6	0.003061460258780037	0.003041784513581301
ENST00000501597.3	0.006180683918669131	0.006243662948930039
ENST00000512805.6	0.0016751386321626617	9.605635306046213e-4
ENST00000518611.5	0.0015596118299445471	9.071988900154757e-4
ENST00000519973.6	0.0026571164510166357	0.0030951491541704465
ENST00000525451.6	4.621072088724584e-4	6.937403276588932e-4
ENST00000525634.6	0.0013285582255083178	0.0018143977800309514
ENST00000527673.2	0.003927911275415897	0.0028283259512247184
ENST00000529639.6	0.0016173752310536045	0.0011740220929612039
ENST00000530705.6	0.006931608133086876	0.00635039223010833
ENST00000531188.6	9.242144177449168e-4	0.0013341160147286408
ENST00000544835.7	0.0010397412199630314	0.0013341160147286408
ENST00000546591.6	5.198706099815157e-4	8.004696088371845e-4
ENST00000547649.5	0.0010397412199630314	0.0011740220929612039
ENST00000549920.6	9.819778188539742e-4	0.0012273867335503496
ENST00000553110.8	5.776340110905731e-4	5.870110464806019e-4
ENST00000556230.2	9.242144177449168e-4	9.605635306046213e-4
ENST00000563390.5	6.353974121996303e-4	6.937403276588932e-4
ENST00000564543.1	7.509242144177449e-4	6.403756870697476e-4
ENST00000564973.1	8.086876155268023e-4	5.336464058914563e-4
ENST00000580261.6	8.664510166358595e-4	5.870110464806019e-4
ENST00000581486.6	4.0434380776340113e-4	6.937403276588932e-4
ENST00000582401.6	0.0013285582255083178	0.0019744917017983886
ENST00000582888.8	6.931608133086876e-4	0.0011206574523720584
ENST00000585132.5	5.198706099815157e-4	6.403756870697476e-4
ENST00000586534.6	8.664510166358595e-4	5.336464058914563e-4
ENST00000587975.2	9.242144177449168e-4	8.538342494263301e-4
ENST00000591899.8	8.086876155268023e-4	2.1345856235658253e-4
ENST00000592588.7	0.0023682994454713494	0.0019744917017983886
ENST00000595683.5	8.086876155268023e-4	0.0013874806553177863
ENST00000596148.3	6.353974121996303e-4	1.600939217674369e-4
ENST00000596558.6	0.0017906654343807762	0.001440845295906932
ENST00000597451.5	0.0011552680221811461	9.071988900154757e-4
ENST00000597960.7	0.001906192236598891	0.002454773467100699
ENST00000598742.6	0.0016751386321626617	9.605635306046213e-4
ENST00000599551.5	7.509242144177449e-4	8.004696088371845e-4
ENST00000600659.3	0.0026571164510166357	0.0020812209829766796
ENST00000602676.6	0.008375693160813309	0.007791237526015262
ENST00000608443.6	0.004678835489833642	0.004856182293612252
ENST00000610520.5	9.819778188539742e-4	5.870110464806019e-4
ENST00000613865.5	8.086876155268023e-4	9.071988900154757e-4
ENST00000614077.4	6.353974121996303e-4	6.403756870697476e-4
ENST00000614404.1	0.0015596118299445471	0.0017076684988526602
ENST00000616316.3	9.242144177449168e-4	9.071988900154757e-4
ENST00000634734.3	0.0010975046210720887	0.001761033139441806
ENST00000642480.2	0.0012130314232902033	0.0010672928117829127
ENST00000642908.1	0.0102818853974122	0.008751801056619884
ENST00000643754.2	0.0014440850277264326	0.0024014088265115535
ENST00000645674.2	5.776340110905731e-4	5.870110464806019e-4
ENST00000646449.2	8.664510166358595e-4	4.8028176530231066e-4
ENST00000646664.1	0.002888170055452865	0.002508138107689845
ENST00000647248.2	0.003292513863216266	0.003041784513581301
ENST00000647800.2	3.465804066543438e-4	6.403756870697476e-4
ENST00000647841.1	0.0023682994454713494	0.002454773467100699
ENST00000648006.3	0.007047134935304991	0.005389828699503709
ENST00000648437.1	0.0016173752310536045	0.0019211270612092427
ENST00000648839.1	0.0015596118299445471	0.0016543038582635145
ENST00000649813.2	6.353974121996303e-4	4.8028176530231066e-4
ENST00000650242.1	0.0035235674676524953	0.00464272373125567
ENST00000650601.1	0.0014440850277264326	6.937403276588932e-4
ENST00000651545.1	0.0010397412199630314	0.001013928171193767
ENST00000651669.1	0.0050254158964879855	0.005549922621271145
ENST00000674681.1	0.0010975046210720887	6.403756870697476e-4
ENST00000676319.1	4.0434380776340113e-4	8.004696088371845e-4
ENST00000676397.1	5.198706099815157e-4	6.937403276588932e-4
ENST00000676710.1	8.664510166358595e-4	8.004696088371845e-4
ENST00000678508.1	7.509242144177449e-4	6.403756870697476e-4
ENST00000681052.1	7.509242144177449e-4	8.004696088371845e-4
ENST00000696559.1	8.664510166358595e-4	7.471049682480389e-4
ENST00000696560.1	5.198706099815157e-4	0.0011740220929612039
ENST00000706901.1	0.0010397412199630314	6.403756870697476e-4
ENST00000706905.1	8.664510166358595e-4	0.0011206574523720584
