# Supplementary material for: Biochemical-free enrichment or depletion of RNA classes in real-time during direct RNA sequencing with RISER
Source: Nat Commun. 2024 May 24;15:4422. doi: 10.1038/s41467-024-48673-8 (PMC11126589; doi:10.1038/s41467-024-48673-8)
Supplement: Supplementary file 4 — Source Data Files [file 41467_2024_48673_MOESM4_ESM.zip › Source Data/supp_fig13b.tsv]

transcript	rel_abundance_run1	rel_abundance_run2
ENST00000037243.7	5.201710784880361e-4	1.7339035949601203e-4
ENST00000194530.8	1.7339035949601203e-4	3.4678071899202405e-4
ENST00000199389.11	1.1559357299734135e-4	3.4678071899202405e-4
ENST00000199708.3	1.7339035949601203e-4	3.4678071899202405e-4
ENST00000202773.14	0.004450352560397642	0.004219165414402959
ENST00000215574.9	5.7796786498670675e-5	2.311871459946827e-4
ENST00000216146.9	0.005432897930875044	0.004912726852387007
ENST00000216181.11	6.357646514853774e-4	0.0012715293029707548
ENST00000216218.8	6.357646514853774e-4	2.8898393249335335e-4
ENST00000217652.8	0.0016183100219627788	0.0018494971679574616
ENST00000222247.10	0.008785111547797942	0.009709860131776674
ENST00000222308.8	2.8898393249335335e-4	0.0011559357299734134
ENST00000225308.12	0.0016761068084614496	0.0032944168304242286
ENST00000225430.9	0.004508149346896312	0.005895272222864408
ENST00000225655.6	0.004565946133394983	0.004565946133394983
ENST00000228251.9	7.513582244827188e-4	9.247485839787308e-4
ENST00000228825.12	0.0016183100219627788	0.0013293260894694256
ENST00000228945.9	0.002485261819442839	0.002658652178938851
ENST00000229239.10	0.0012715293029707548	0.002832042538434863
ENST00000230050.4	0.016761068084614496	0.017801410241590567
ENST00000232905.4	2.8898393249335335e-4	2.311871459946827e-4
ENST00000233143.6	0.007975956536816552	0.00595306900936308
ENST00000234875.9	0.004045775054906947	0.0038145879089122644
ENST00000235382.7	2.8898393249335335e-4	8.669517974800601e-4
ENST00000237654.9	0.0013293260894694256	0.0012715293029707548
ENST00000242465.4	0.0019072939544561322	0.0020228875274534734
ENST00000243997.8	0.0032944168304242286	0.0021962778869494856
ENST00000245458.11	0.008149346896312566	0.006704427233845798
ENST00000248071.6	0.0016183100219627788	0.0015605132354641082
ENST00000248564.6	4.045775054906947e-4	0.0013871228759680962
ENST00000249786.9	0.0016761068084614496	0.0016761068084614496
ENST00000251453.8	0.009305282626285978	0.006993411166339151
ENST00000252244.3	2.311871459946827e-4	4.623742919893654e-4
ENST00000253788.12	0.003698994335914923	0.0035834007629175816
ENST00000254301.14	5.779678649867067e-4	4.045775054906947e-4
ENST00000254810.8	0.0013871228759680962	0.0015605132354641082
ENST00000255977.7	4.045775054906947e-4	6.935614379840481e-4
ENST00000259254.9	0.0017339035949601202	0.003698994335914923
ENST00000259727.5	5.7796786498670675e-5	2.311871459946827e-4
ENST00000260379.11	0.014102415905675644	0.01444919662466767
ENST00000261267.7	0.026644318575887182	0.00849612761530459
ENST00000261623.8	0.0021962778869494856	0.002369668246445498
ENST00000262418.12	1.1559357299734135e-4	1.7339035949601203e-4
ENST00000262428.5	0.0015027164489654376	0.0014449196624667668
ENST00000262584.7	0.0025430586059415096	0.0027742457519361924
ENST00000263368.9	5.201710784880361e-4	0.0011559357299734134
ENST00000264258.8	0.01028782799676338	0.009363079412784648
ENST00000264824.5	2.8898393249335335e-4	6.357646514853774e-4
ENST00000265462.9	4.045775054906947e-4	4.623742919893654e-4
ENST00000265800.9	2.8898393249335335e-4	2.8898393249335335e-4
ENST00000270625.7	0.010692405502254075	0.010750202288752746
ENST00000270792.10	0.004161368627904289	0.004970523638885678
ENST00000272274.8	4.045775054906947e-4	4.045775054906947e-4
ENST00000272317.11	0.009709860131776674	0.008322737255808578
ENST00000273550.12	0.006704427233845798	0.009767656918275344
ENST00000274065.9	0.01294648017570223	0.009305282626285978
ENST00000274242.10	0.01115477979424344	0.009883250491272685
ENST00000279550.11	2.311871459946827e-4	8.091550109813894e-4
ENST00000282388.4	5.779678649867067e-4	0.0013871228759680962
ENST00000284292.11	0.0010981389434747428	0.003756791122413594
ENST00000287022.10	0.0012137325164720842	0.0015027164489654376
ENST00000287038.8	0.010634608715755405	0.009652063345278003
ENST00000294189.11	0.005837475436365738	0.005895272222864408
ENST00000294338.7	3.4678071899202405e-4	4.623742919893654e-4
ENST00000294507.4	0.002369668246445498	0.003178823257426887
ENST00000296028.4	0.0020228875274534734	0.003063229684429546
ENST00000296674.13	0.005259507571379031	0.004623742919893654
ENST00000298289.7	0.0017917003814587908	8.091550109813894e-4
ENST00000301281.11	1.1559357299734135e-4	4.045775054906947e-4
ENST00000301522.3	4.045775054906947e-4	4.045775054906947e-4
ENST00000301821.11	0.002947636111432204	0.0031210264709282164
ENST00000302182.8	0.004623742919893654	0.006184256155357762
ENST00000302312.9	2.311871459946827e-4	3.4678071899202405e-4
ENST00000302386.10	9.825453704774014e-4	8.669517974800601e-4
ENST00000302907.9	0.004450352560397642	0.00341001040342157
ENST00000303577.7	0.0016761068084614496	0.0020228875274534734
ENST00000307677.5	1.1559357299734135e-4	4.623742919893654e-4
ENST00000307790.8	5.7796786498670675e-5	2.311871459946827e-4
ENST00000307839.10	0.005259507571379031	0.005664085076869726
ENST00000307961.11	0.0038145879089122644	0.004103571841405618
ENST00000309268.11	0.015200554849150387	0.01444919662466767
ENST00000309311.7	0.0034678071899202404	0.0035834007629175816
ENST00000311111.11	0.006588833660848457	0.007051207952837822
ENST00000311528.10	0.011674950872731476	0.01294648017570223
ENST00000311549.11	0.010576811929256733	0.012773089816206219
ENST00000314138.11	0.007860362963819211	0.008727314761299272
ENST00000316084.10	0.009131892266789966	0.005664085076869726
ENST00000316292.13	0.0031210264709282164	0.002485261819442839
ENST00000319006.8	2.8898393249335335e-4	6.935614379840481e-4
ENST00000321153.9	0.01705005201710785	0.019072939544561324
ENST00000321358.12	0.0031210264709282164	0.002311871459946827
ENST00000322203.7	0.00341001040342157	0.003525603976418911
ENST00000323076.7	0.0011559357299734134	9.825453704774014e-4
ENST00000323345.11	0.006646630447347128	0.005432897930875044
ENST00000325954.9	3.4678071899202405e-4	4.623742919893654e-4
ENST00000326092.8	8.091550109813894e-4	4.623742919893654e-4
ENST00000327490.8	3.4678071899202405e-4	4.045775054906947e-4
ENST00000330398.9	8.091550109813894e-4	0.0016183100219627788
ENST00000330927.5	5.779678649867067e-4	6.935614379840481e-4
ENST00000331334.5	2.8898393249335335e-4	1.7339035949601203e-4
ENST00000331523.7	0.002311871459946827	0.0024274650329441684
ENST00000331825.11	0.015316148422147728	0.01791700381458791
ENST00000335209.12	1.1559357299734135e-4	2.311871459946827e-4
ENST00000335877.11	4.045775054906947e-4	6.357646514853774e-4
ENST00000335895.12	0.001965090740954803	0.0015027164489654376
ENST00000336032.4	0.0011559357299734134	0.0012137325164720842
ENST00000338970.10	0.003005432897930875	0.00260085539244018
ENST00000340385.6	4.623742919893654e-4	4.623742919893654e-4
ENST00000340990.10	5.779678649867067e-4	0.0020228875274534734
ENST00000342679.9	1.7339035949601203e-4	5.779678649867067e-4
ENST00000343262.9	0.009247485839787307	0.009131892266789966
ENST00000343986.9	0.007282395098832505	0.006184256155357762
ENST00000344063.7	0.009883250491272685	0.008322737255808578
ENST00000344746.8	0.0020806843139521444	0.00260085539244018
ENST00000344785.10	1.7339035949601203e-4	4.045775054906947e-4
ENST00000347512.8	0.004508149346896312	0.0035834007629175816
ENST00000348462.6	0.0031210264709282164	0.0034678071899202404
ENST00000351500.7	5.779678649867067e-4	6.357646514853774e-4
ENST00000352983.7	0.00682002080684314	0.004970523638885678
ENST00000353334.11	0.005548491503872385	0.006531036874349786
ENST00000353555.9	4.045775054906947e-4	2.311871459946827e-4
ENST00000356208.10	2.8898393249335335e-4	7.513582244827188e-4
ENST00000356769.7	0.002658652178938851	0.0016761068084614496
ENST00000356815.4	5.779678649867067e-4	0.0021962778869494856
ENST00000356887.12	6.357646514853774e-4	6.357646514853774e-4
ENST00000357325.10	1.7339035949601203e-4	3.4678071899202405e-4
ENST00000358242.6	1.1559357299734135e-4	7.513582244827188e-4
ENST00000358435.9	0.001965090740954803	0.0021962778869494856
ENST00000360270.7	0.0010981389434747428	6.935614379840481e-4
ENST00000361264.9	1.7339035949601203e-4	5.201710784880361e-4
ENST00000361436.10	0.0016183100219627788	0.0016183100219627788
ENST00000361574.10	4.623742919893654e-4	0.0016761068084614496
ENST00000361575.4	0.011328170153739452	0.008958501907293954
ENST00000366481.4	5.7796786498670675e-5	2.311871459946827e-4
ENST00000366815.10	0.0034678071899202404	0.003698994335914923
ENST00000368096.5	5.201710784880361e-4	5.201710784880361e-4
ENST00000368097.9	0.0013871228759680962	0.002369668246445498
ENST00000368141.5	9.247485839787308e-4	0.0013871228759680962
ENST00000368716.9	0.0035834007629175816	0.003930181481909606
ENST00000368719.9	0.004045775054906947	0.002716448965437522
ENST00000368732.5	3.4678071899202405e-4	0.0011559357299734134
ENST00000368733.4	0.008438330828805919	0.007282395098832505
ENST00000368738.4	0.010807999075251417	0.013871228759680962
ENST00000369103.3	4.623742919893654e-4	0.0013293260894694256
ENST00000369534.8	1.7339035949601203e-4	1.7339035949601203e-4
ENST00000369817.7	0.011443763726736793	0.01040342156976072
ENST00000370179.8	0.0013293260894694256	0.0013293260894694256
ENST00000370321.8	0.00514391399838169	0.0038145879089122644
ENST00000371384.4	3.4678071899202405e-4	2.311871459946827e-4
ENST00000371806.4	0.0036411975494162526	0.0031210264709282164
ENST00000372360.9	0.003698994335914923	0.003872384695410935
ENST00000372447.7	2.8898393249335335e-4	6.935614379840481e-4
ENST00000373509.6	4.623742919893654e-4	8.091550109813894e-4
ENST00000374213.3	0.002254074673448156	0.0019072939544561322
ENST00000376055.9	1.7339035949601203e-4	3.4678071899202405e-4
ENST00000376062.6	1.1559357299734135e-4	2.311871459946827e-4
ENST00000376228.10	0.0021962778869494856	0.005490694717373714
ENST00000376573.9	2.8898393249335335e-4	5.201710784880361e-4
ENST00000376630.5	0.003352213616922899	0.004161368627904289
ENST00000376809.10	8.091550109813894e-4	9.825453704774014e-4
ENST00000377095.10	4.623742919893654e-4	0.0011559357299734134
ENST00000378538.8	3.4678071899202405e-4	5.201710784880361e-4
ENST00000379056.5	9.825453704774014e-4	9.247485839787308e-4
ENST00000379704.7	5.7796786498670675e-5	5.779678649867067e-4
ENST00000380394.9	0.011039186221246099	0.008033753323315223
ENST00000380629.7	4.623742919893654e-4	2.8898393249335335e-4
ENST00000380635.5	0.002485261819442839	0.0024274650329441684
ENST00000381359.5	0.002138481100450815	0.002311871459946827
ENST00000391857.9	0.01040342156976072	0.00849612761530459
ENST00000392514.9	0.004565946133394983	0.0032366200439255576
ENST00000394077.8	0.003872384695410935	0.003872384695410935
ENST00000394667.8	0.008207143682811236	0.00687781759334181
ENST00000394765.7	5.7796786498670675e-5	5.7796786498670675e-5
ENST00000394936.8	0.005721881863368397	0.004623742919893654
ENST00000394957.8	8.091550109813894e-4	0.0010981389434747428
ENST00000394991.8	1.7339035949601203e-4	4.045775054906947e-4
ENST00000395388.7	0.002369668246445498	0.002311871459946827
ENST00000395837.1	2.8898393249335335e-4	1.7339035949601203e-4
ENST00000395839.5	2.311871459946827e-4	2.311871459946827e-4
ENST00000396198.7	4.045775054906947e-4	2.8898393249335335e-4
ENST00000396634.5	0.0017917003814587908	0.0014449196624667668
ENST00000396651.8	0.008264940469309907	0.006762224020344469
ENST00000397353.6	1.1559357299734135e-4	2.311871459946827e-4
ENST00000397426.5	1.1559357299734135e-4	0.0010403421569760722
ENST00000398576.6	7.513582244827188e-4	0.0012715293029707548
ENST00000398838.8	2.311871459946827e-4	4.045775054906947e-4
ENST00000398841.6	5.7796786498670675e-5	1.7339035949601203e-4
ENST00000399246.3	1.1559357299734135e-4	1.7339035949601203e-4
ENST00000407193.7	0.010576811929256733	0.010461218356259391
ENST00000409115.8	0.002485261819442839	0.0019072939544561322
ENST00000409836.3	4.045775054906947e-4	6.357646514853774e-4
ENST00000409906.9	6.357646514853774e-4	7.513582244827188e-4
ENST00000412585.7	0.002138481100450815	0.003005432897930875
ENST00000418931.7	0.0011559357299734134	0.0010981389434747428
ENST00000419783.3	0.002485261819442839	0.0018494971679574616
ENST00000422514.7	0.009767656918275344	0.010230031210264709
ENST00000427805.6	0.0021962778869494856	0.0020806843139521444
ENST00000429711.7	0.009998844064270027	0.010461218356259391
ENST00000430157.6	0.005606288290371055	0.009594266558779332
ENST00000434724.7	5.7796786498670675e-5	1.7339035949601203e-4
ENST00000436427.1	4.045775054906947e-4	4.623742919893654e-4
ENST00000437418.1	2.311871459946827e-4	6.357646514853774e-4
ENST00000439590.6	0.0016761068084614496	0.0017917003814587908
ENST00000439602.7	0.01115477979424344	0.01196393480522483
ENST00000442744.7	0.0031210264709282164	0.007224598312333835
ENST00000451311.7	0.020286672061033406	0.026759912148884523
ENST00000453424.7	3.4678071899202405e-4	4.045775054906947e-4
ENST00000453943.6	8.091550109813894e-4	0.0017917003814587908
ENST00000456793.2	0.0012137325164720842	0.002311871459946827
ENST00000462138.6	8.669517974800601e-4	8.091550109813894e-4
ENST00000469257.2	0.0015605132354641082	0.003352213616922899
ENST00000473257.3	9.247485839787308e-4	9.247485839787308e-4
ENST00000479035.7	0.006704427233845798	0.007340191885331176
ENST00000491306.6	0.011385966940238123	0.01028782799676338
ENST00000501597.3	0.018321581320078602	0.015951913073633105
ENST00000512805.6	0.003352213616922899	0.003178823257426887
ENST00000518611.5	2.311871459946827e-4	3.4678071899202405e-4
ENST00000519973.6	2.8898393249335335e-4	6.935614379840481e-4
ENST00000525451.6	0.0019072939544561322	0.0019072939544561322
ENST00000525634.6	0.007686972604323199	0.004854930065888337
ENST00000527673.2	0.009189689053288637	0.007282395098832505
ENST00000529639.6	0.004161368627904289	0.005259507571379031
ENST00000530705.6	0.02491041498092706	0.020286672061033406
ENST00000531188.6	0.004161368627904289	0.0038145879089122644
ENST00000544835.7	3.4678071899202405e-4	7.513582244827188e-4
ENST00000546591.6	9.247485839787308e-4	8.669517974800601e-4
ENST00000547649.5	0.0010403421569760722	0.001965090740954803
ENST00000549920.6	0.004854930065888337	0.004970523638885678
ENST00000553110.8	0.0017339035949601202	0.0012715293029707548
ENST00000556230.2	0.008842908334296613	0.006993411166339151
ENST00000563390.5	0.006184256155357762	0.004103571841405618
ENST00000580261.6	0.006242052941856433	0.004797133279389666
ENST00000581486.6	5.201710784880361e-4	5.201710784880361e-4
ENST00000582401.6	0.002947636111432204	0.005259507571379031
ENST00000582888.8	2.311871459946827e-4	3.4678071899202405e-4
ENST00000585132.5	2.8898393249335335e-4	8.091550109813894e-4
ENST00000586534.6	2.311871459946827e-4	5.7796786498670675e-5
ENST00000587975.2	5.7796786498670675e-5	5.201710784880361e-4
ENST00000591899.8	6.935614379840481e-4	0.0010403421569760722
ENST00000592588.7	0.005028320425384349	0.004392555773898971
ENST00000595683.5	3.4678071899202405e-4	7.513582244827188e-4
ENST00000596148.3	5.201710784880361e-4	4.045775054906947e-4
ENST00000596558.6	4.623742919893654e-4	9.825453704774014e-4
ENST00000597451.5	3.4678071899202405e-4	4.623742919893654e-4
ENST00000597960.7	2.8898393249335335e-4	0.0012715293029707548
ENST00000598742.6	0.007860362963819211	0.007571379031325858
ENST00000599551.5	5.201710784880361e-4	6.357646514853774e-4
ENST00000600659.3	0.008091550109813894	0.007224598312333835
ENST00000602676.6	0.003930181481909606	0.006415443301352445
ENST00000608443.6	0.0010403421569760722	0.0036411975494162526
ENST00000610520.5	0.0019072939544561322	0.002138481100450815
ENST00000613865.5	0.002369668246445498	0.0031210264709282164
ENST00000614077.4	0.002138481100450815	0.0018494971679574616
ENST00000614404.1	4.045775054906947e-4	2.8898393249335335e-4
ENST00000616316.3	8.669517974800601e-4	0.0015027164489654376
ENST00000634734.3	1.7339035949601203e-4	4.623742919893654e-4
ENST00000642480.2	0.0020806843139521444	0.0019072939544561322
ENST00000642908.1	0.0035834007629175816	5.201710784880361e-4
ENST00000643754.2	0.007513582244827188	0.006704427233845798
ENST00000645674.2	0.003756791122413594	0.003698994335914923
ENST00000646449.2	0.0024274650329441684	1.1559357299734135e-4
ENST00000646664.1	0.008900705120795284	0.01109698300774477
ENST00000647248.2	0.007166801525835163	0.00687781759334181
ENST00000647800.2	0.0010403421569760722	0.001965090740954803
ENST00000647841.1	0.0032944168304242286	0.003005432897930875
ENST00000648006.3	0.03109467113628482	0.029245173968327362
ENST00000648437.1	0.007918159750317882	0.006068662582360421
ENST00000648839.1	0.008842908334296613	0.00774476939082187
ENST00000649813.2	5.201710784880361e-4	7.513582244827188e-4
ENST00000650242.1	4.623742919893654e-4	4.623742919893654e-4
ENST00000650601.1	2.311871459946827e-4	1.7339035949601203e-4
ENST00000651545.1	0.004623742919893654	0.004565946133394983
ENST00000651669.1	0.025603976418911108	0.024043463183447
ENST00000674681.1	0.0013871228759680962	0.0018494971679574616
ENST00000676319.1	2.311871459946827e-4	8.669517974800601e-4
ENST00000676397.1	4.045775054906947e-4	8.669517974800601e-4
ENST00000676710.1	0.0021962778869494856	0.002658652178938851
ENST00000678508.1	0.002369668246445498	9.825453704774014e-4
ENST00000681052.1	0.0016183100219627788	0.0018494971679574616
ENST00000696559.1	0.0024274650329441684	0.0034678071899202404
ENST00000696560.1	0.002138481100450815	0.002485261819442839
ENST00000706901.1	0.0013871228759680962	8.091550109813894e-4
ENST00000706905.1	0.0018494971679574616	0.0013293260894694256
